# Supplementary material for: The genome of the zebra mussel, Dreissena polymorpha: a resource for comparative genomics, invasion genetics, and biocontrol
Source: G3 (Bethesda). 2021 Dec 13;12(2):jkab423. doi: 10.1093/g3journal/jkab423 (PMC9210306; doi:10.1093/g3journal/jkab423)
Supplement: jkab423_Supplementary_Files [file jkab423_supplementary_files.zip]

Archive with 36 entries (35 files):
- Supplemental info/
- __MACOSX/._Supplemental info
- Supplemental info/7. Foot-specific_genes.csv
- __MACOSX/Supplemental info/._7. Foot-specific_genes.csv
- Supplemental info/5. Mantle-specific_genes.csv
- __MACOSX/Supplemental info/._5. Mantle-specific_genes.csv
- Supplemental info/.DS_Store
- __MACOSX/Supplemental info/._.DS_Store
- Supplemental info/15. Gill_DEG_BLAST_results.xlsx
- __MACOSX/Supplemental info/._15. Gill_DEG_BLAST_results.xlsx
- Supplemental info/9. Gill_DEGs_.csv
- __MACOSX/Supplemental info/._9. Gill_DEGs_.csv
- Supplemental info/10. Foot_DEGs.csv
- __MACOSX/Supplemental info/._10. Foot_DEGs.csv
- Supplemental info/14. Foot_DEG_BLAST_results.xlsx
- __MACOSX/Supplemental info/._14. Foot_DEG_BLAST_results.xlsx
- Supplemental info/16. Transcriptome_metadata.xlsx
- __MACOSX/Supplemental info/._16. Transcriptome_metadata.xlsx
- Supplemental info/8. Mantle_DEGs.csv
- __MACOSX/Supplemental info/._8. Mantle_DEGs.csv
- Supplemental info/11. Mantle-specific_BLAST_results.xlsx
- __MACOSX/Supplemental info/._11. Mantle-specific_BLAST_results.xlsx
- Supplemental info/13. Byssalome.docx
- __MACOSX/Supplemental info/._13. Byssalome.docx
- Supplemental info/12. Shematrin_descriptive.docx
- __MACOSX/Supplemental info/._12. Shematrin_descriptive.docx
- Supplemental info/4. Orthogroups_EO_ZM_Products.xlsx
- __MACOSX/Supplemental info/._4. Orthogroups_EO_ZM_Products.xlsx
- Supplemental info/2. ZM_GFF_Paralogous_Groups.xlsx
- __MACOSX/Supplemental info/._2. ZM_GFF_Paralogous_Groups.xlsx
- Supplemental info/6. Gill-specific_genes.csv
- __MACOSX/Supplemental info/._6. Gill-specific_genes.csv
- Supplemental info/3. ZM_vs_EO_Orthogroups.txt
- __MACOSX/Supplemental info/._3. ZM_vs_EO_Orthogroups.txt
- Supplemental info/1. ZM_Paralogous_Groups.csv
- __MACOSX/Supplemental info/._1. ZM_Paralogous_Groups.csv
