# Supplementary material for: The genome of the zebra mussel, Dreissena polymorpha: a resource for comparative genomics, invasion genetics, and biocontrol
Source: G3 (Bethesda). 2021 Dec 13;12(2):jkab423. doi: 10.1093/g3journal/jkab423 (PMC9210306; doi:10.1093/g3journal/jkab423)
Supplement: jkab423_Supplementary_Files [file jkab423_supplementary_files.zip › Supplemental info/7. Foot-specific_genes.csv]

Gene	Foot	Gill	Mantle	Tau	Abbreviation	Annotation	Description	Sequence
DPMN_122805	27996.58333	28.91666667	73.375	0.99817314	PPP2R2B	protein phosphatase 2; regulatory subunit B	ID=DPMN_122805-T1;Parent=DPMN_122805;product=protein phosphatase 2; regulatory subunit B;DBxref=PFAM:PF03066;note=EggNog:ENOG41KOG1354;COG:T;	MLTDSQECFWGVELSKEHPTYTWNFNEEDDDDDYMVHTLFLKTAVLGASAVKGERNLIQIETKNFDKKDVKQALLSLTLGSSDMCSLDVSFGMDTPVTFRLVEGAGPIALGGQQLVEFPPDDDEMDSQDESTMESTMDEELTEDDSPKKSRKRKAAAGADKKKGKKGKLEGETSSADDSVEDEEEEEEDEEEEEEDEEEEEEEEMEQEDSKKKPKGTRAKGGAKTTKTSPKKAAKKTTKKGKK
DPMN_167129	673.6666667	0.083333333	2.625	0.997989857		hypothetical protein	ID=DPMN_167129-T1;Parent=DPMN_167129;product=hypothetical protein;note=TransMembrane:1 (n2-12c17/18o41-62i);SECRETED:SignalP(1-17);	MLYVLILAIALTSCVMCERNALGLDARTNEDIGQLDHSRRLVGTIITAISGGLSVGAHFGWWKRGSADVC
DPMN_189503	387.1666667	0.5	1.25	0.997739991		hypothetical protein	ID=DPMN_189503-T1;Parent=DPMN_189503;product=hypothetical protein;note=SECRETED:SignalP(1-23);	MNKKMELLKFLFYEVVIVTTVYSCPEPNGGLKTPSPPEITAQSDYVIVGEVTEILQRDPLHVNEKNVTYGAMVTVHCTYKGGPLTRRITIGGAGLVPGECFSTDLEKTTYVMFLRLVDTLQNLYTQTYTAEPRSRIEQYLGLCNLTMQYPIHGGMVIKGSECPPVVPVGDCNAGNNRSFGMRESEEVIHTNNGAMPLRVPQAVPSVFAFCLLFCI
DPMN_072586	1389.333333	0.833333333	6.125	0.997495801		hypothetical protein	ID=DPMN_072586-T1;Parent=DPMN_072586;product=hypothetical protein;note=SECRETED:SignalP(1-19);	MSRHSVVFLALLAIGPALSTDHMHIDYECDSSGVMTAVNPDPEILKSATAGQGTTICNTTLSNNGSTIIISGCSKDDTVLLTLSNRETSGDGIIAGGETHTFALFCEDVDEVIFSHQVDFVVPNEISATTEEPDETVTSVTQSPVTPRFGLTTSIMNAARDAVLQQAVLGQSIVWTISGPSTYDLLPVSCFAYAGTTAGGATSVELINSLGCSAIIFFPKFVSANNAAMWEVFSPFPAFKFVVSDYVTFACDVKVCRRGSAKCSTTCGKRRRRTARAVQSSETSMISDNVRWPRELNARSVGTEDFSIVVAHLRIAESGGSRVGLSAVIILFAIGMGSIQ
DPMN_050205	1221	0.25	6.125	0.997389435		hypothetical protein	ID=DPMN_050205-T1;Parent=DPMN_050205;product=hypothetical protein;note=SECRETED:SignalP(1-19);	MRFGATVLLFVCFSACVAALPRNQHVVNRRAVPPPPTRQTDVTSTWPYGFMEFASLWAKCREWELFTTTDPSTATEEANRSDMGTLGIACTDLFDSMKDMKTDLSPEEEAAAMAQFNDNFPLFQCTNLQIYREETMAFLEHDTNAYNDDPFLSMTVRLAEMCYSVFKAYDDQGNRPEKRFWPWWTFFLG
DPMN_184900	720.75	2.666666667	1.75	0.996936062		hypothetical protein	ID=DPMN_184900-T1;Parent=DPMN_184900;product=hypothetical protein;note=SECRETED:SignalP(1-19);	MNVTIACLMLIVGSVSVIASHSKNTADAMDELQARGKALPVVNRAERYRQFKLDRMKRNWFKNAFNTVKNAVVGTANKVGNALSGVGNSMSDFFSGVGNTVSDFASGAYKSIAAALSGTANDVNAALERPPSDQVSLLAKAYDAVSSKVTELKAIVASKTGPAKEAAVKLLNLATAQLDDISSKFWTAWNAQRRK
DPMN_109312	154.25	1.083333333	0	0.996488385	FOXL2	forkhead box L2	ID=DPMN_109312-T1;Parent=DPMN_109312;product=forkhead box L2;DBxref=PFAM:PF00250;note=EggNog:ENOG410VDMQ;COG:K;	MDFTTARYALSEPNLKFASTGNYLPSDSGYENTHSSIFVSNSNLTYPKYGVNAPTNINVNLSRRYQEYAHDLNPNDETDLEKVAKGDSDPNECQDVKHKPELTRGMLAPKGTVGDGGDRRKEHICEVVEDTNYIVKLEKMSPESGLKETPKSANSPDKKKEAKNKDQDPNIKPPYSYVALIAMAIKESGEKRLTLSAIYQFITGKFPYYEKNKKGWQNSIRHNLSLNECFVKVPREGGGERKGNYWTLDPAFEDMFEKGNYRRRRRMKRPYRPAIALSKSFFGDPSHCAFGQFPFARNYFSPPPYSQYSYASWSLPGHSPPGGPTAGTNMGYASCGQGRGLSPGSASLGPCGYGSLQNGFQLGANSSGSHYPQIPDYPSLPAPTSSLSFSCRQQPEAFN…
DPMN_022862	1233.75	0.916666667	7.75	0.996487673	LRP1B_1	Low density lipoprotein receptor- protein	ID=DPMN_022862-T1;Parent=DPMN_022862;product=Low density lipoprotein receptor- protein;DBxref=PFAM:PF14670;note=TransMembrane:1 (n3-11c15/16o756-780i);SECRETED:SignalP(1-15);EggNog:ENOG410V6SX;COG:T;	MFVLFAVKVFLSATANHYPDPCSPVFDASSSVPRCSQICRSDDKGQRKCSCTAGYALADDGLSCIVLGHEPFLLYSTGSALRSFYVDSHLDMPLIKTGANISAFAFGVDKQVFLADASTLTVYSVEIDDPAKRKTFIDTGLYSVSSMAADLLTGNMYVSDPKQGRVFVCATKSSVPCSVVLDNLKNPHSVIVDTINRSLLWSEAGSGNVLGSISTARMDGSERRVLVDRLVQPSALALDSLFQEIYWLEFLDVDWIDGTPDADHVIKAMKLDGSRQIRTVFSMSNFQNPTFSLLSDTIYISEGRRAFQVNKWNRQTMPMFDGVPGVIYSSSIYHPILCKMTEDETTSTPCKSDPCSHICVPISNREPNDFRCLCPPGLKLDNEGECIPDDDAEVLVVAC…
DPMN_172880	103	0.75	0	0.996359223	ALG13_2	N-acetylglucosaminyldiphosphodolichol N-acetylglucosaminyltransferase catalytic subunit alg13	ID=DPMN_172880-T1;Parent=DPMN_172880;product=N-acetylglucosaminyldiphosphodolichol N-acetylglucosaminyltransferase catalytic subunit alg13;note=MEROPS:MER0123606;TransMembrane:2 (i301-320o326-343i);EggNog:ENOG410V2V1;COG:O;T;	MNFEDMKKQTKPEVFLDHYLGTIGLWRKPIARDGLSLFRAVSEQLFMTQVYHNNLYEACRIVFFHLAKDPEKDWNEHEVMKILSRMYRKDFLIYESVGQPPVPGSFNNFEAKILLCRVSENQLDSVYKMSFQQHAAICQSIVYEVLYRNVFKLDTELTEAVSLIRDQNKHKISMLSNGFDGMEEECIHKIHSLQLAFKYWSCNAATATATTTTTTTTTSTTTTTSTTTTTTSTTTTTTTTTTTTTTTTTTSTTTTSTATTTTTTTTTSTNTTSTTTATTTTTFTTTTTTTYYYLLLHYYYYYYYYYYFYYYFYYYFYYYYYYYFYYYYYYLLLLTTTTTTTITN
DPMN_012432	1853.916667	5.333333333	8.75	0.996201735		hypothetical protein	ID=DPMN_012432-T1;Parent=DPMN_012432;product=hypothetical protein;DBxref=PFAM:PF14704;note=SECRETED:SignalP(1-19);EggNog:ENOG410VKPF;	MHLLTGLVICTFVVQRSSCYLDLEDWDNNFDEKLDFKCPFRNQFISTVVSVHHNGAEDRRFKLNCRNIISGGRGDQDASCEDSGYVNDWDGVVNFQCPGDGYINGMQSVHDNWTEDRRWSFYCCSMPGYSPFHCKQTGWTNDFDRIQNYRVPDGFIMTGVYSEHDNGPEDRRFKYRICRAGVK
DPMN_103595	1907	2.666666667	14	0.995630135		hypothetical protein	ID=DPMN_103595-T1;Parent=DPMN_103595;product=hypothetical protein;note=SECRETED:SignalP(1-22);	MEMMKFGATVLLFVCVTANVEALPRNRHVVKRRTVPPSPTPHTDVTSTWPYGFMEFVSLWAKCRELELVTSTDASEATGGAYWSDMGTIGIVCTDLFVAMKDMKTDLKPEAEGTVMAEFNEIFPLFQCTNLQIYREETMAVLKHDADAINDDPFLSMTARLAEKCDSVFKAYADQKKGNRPQKRFWLLDWIKNAMNAVGLGR
DPMN_135989	536.8333333	2.833333333	2.25	0.995265446		hypothetical protein	ID=DPMN_135989-T1;Parent=DPMN_135989;product=hypothetical protein;DBxref=PFAM:PF13202;note=SECRETED:SignalP(1-17);	MLRILVCLVAVFGSSWQVTLPHGHELKVAIDQQFAALDLNHNGILEFSELAAFGAKEDANHDGQVNLQEYMTFLNLPLEIGQPIFNVYDKDKDGFINQSFLTEYYHLLDHNNDNSVSLHEYEQYISTFLACVFGADHGGHGHGPNCDH
DPMN_021016	575.9166667	3.083333333	2.375	0.995261178	H1FOO	H1 histone; member O; oocyte-specific	ID=DPMN_021016-T1;Parent=DPMN_021016;product=H1 histone; member O; oocyte-specific;DBxref=PFAM:PF00538;note=EggNog:ENOG410VAHJ;COG:B;	METPAESATVEAPEVGAAAKKAPRPKPTHPTYIEMAKDAIATLAEPKGATVPAIVSFICGKHKLDVEVVKQHLKPALAKGITEGVFVRPKSSADSKGFTGRFKLDKAKAAEEIKAKKKKEKEAQAKVSDFYVNQRSLSC
DPMN_007168	508.6666667	4.166666667	0.875	0.995044233	CPEB1	Cpeb1p	ID=DPMN_007168-T1;Parent=DPMN_007168;product=Cpeb1p;DBxref=PFAM:PF16366;PFAM:PF16367;PFAM:PF16368;note=EggNog:ENOG410V1IN;COG:K;	MSVLQDDYDQGGIATGGYSMGTGCDIFQRLNAMLDNTLDVTNLAALTKDQTSHHSAMNPLSHMLGPHSQQGMNHHISTATGYHDNAYSNQTSNQFPGFQLFYPNQGSQQYQGYSHYKTDPSYQSFGQLKQQDMYSGQLKQQDMYSGQLKQQDMYSGQLKQQDMYSGQLKQQDMYSGQLKQQDMYNGQHSQPFSKLLAESTMFKMDGKPSTDTPQKSSRAIRGSPGYSDYESSSGTPGTPGTPLNETLSPIEQIFGLMSGNRGQGPSTRSNSPYDSDTSGFSSEGSEAALLDMMSTLKLGNREGKSPINDLSKQLYTAQQQQQQHQQAALQQQQQQQYAQQQLLQYQAQQVAQAQLHHQPTASLGFTSDPQVLGNRVSGQVMRPYVIANLDPYAIDRAAR…
DPMN_115762	13228	5.416666667	132.875	0.994772767		hypothetical protein	ID=DPMN_115762-T1;Parent=DPMN_115762;product=hypothetical protein;note=TransMembrane:1 (n4-15c23/24o295-317i);SECRETED:SignalP(1-16);	MFRCLLFAALVSVTLASVNFSCGANGDITVVDVPPTKQYGFAIETSSSKQCTYSFNSPTNSAIISGCDKDQQILLTLSSYNNMTANGMQAAVYPDSGSAEIITYVITCQEIPASGITKTLNHTLAPALVTDGPRTFSPAIAIDAALGRYTANVGDLVDWILTIPVQYIATVESCVAEAVGNSSKTVTLMTNNCAVPPALMKPFSASYDPTATATTHTYTTKLTAFQFYGHNQVLISCRVKVCPSSAGDLCKARCPGASRRRRDAQSTALSTKDADSSDGTFLYQTRNVLFVNDPFTLSAASLSLPSLFAIAFALFAAL
DPMN_178907	280	0.083333333	2.875	0.994717262		hypothetical protein	ID=DPMN_178907-T1;Parent=DPMN_178907;product=hypothetical protein;note=TransMembrane:1 (n2-12c16/17o248-265i);SECRETED:SignalP(1-16);	MFILVLLAFFFADINALKYDVSCANDGVYLRWPVITDADMNEMPHVFAMTKDKLCNANKIDELVRVKNCGSMKPIRLYVANGTNAYDVLDVTCTDLYDVSVPGRVRRLVIGDTDNGTRMATTSVLMESKLVFSDLAEIQPVQCSPENSGILYIGNPDPFRFRSCLAYDSVSNAMCKTKMIDGYQIVAIYDCSLAQTVIISFSTANVHNGIIGGSPGTFRTYKISCYDDTAIKEPTDFTLIIKSHGDKLHHSILFGLLLPFVTLLIN
DPMN_154559	1130.583333	9	3.75	0.994361318	CDC20_2	ubiquitin-protein transferase activating protein	ID=DPMN_154559-T1;Parent=DPMN_154559;product=ubiquitin-protein transferase activating protein;DBxref=PFAM:PF00400;PFAM:PF12894;note=EggNog:ENOG4104MJI;COG:D;	MAHFKFDNLLTEMTRLDAPLTSGPPMRFNRKSSSGLGLSPRPVRTPGLTPTFPDSGHAVKSPTSARTPGKSPARLPVPQHRGRWKTPSKTPNKSSQHQHDRFIPNRTNSDFDMAGFTLTRPEGEEDEEVQSPTKVEYQKQLGAAMNIPENAKILSYKENKPKPAVGHANNLQVIYSKTKALGPNQVHKRIIPKVPERILDAPELLDDYYLNLLDWSSTNQMSVALGPAIYIWDASSGRIVQLMSTAVPNEYMSAVKWIQQGTILGVGTSQGEVELWDVPTEKKIRSMGGHAARVGSLSWNSHILTSGSRSGAIHHHDVRVANHNVGILNNHTQDVCGLAWSPDGKMLASGGNDNVLNIWSNVLGSDVSPLLTLTHHQAAVKALAWCPWQHNIMASGGGT…
DPMN_103703	275.6666667	0.916666667	2.375	0.994029625	PLAC8L1	PLAC8-like 1	ID=DPMN_103703-T1;Parent=DPMN_103703;product=PLAC8-like 1;DBxref=PFAM:PF04749;note=EggNog:ENOG410VC40;COG:S;	MFNNKSNNNNNDSKQVQGQGYHGYPAYPPQPHGGFPSHVGNPQYGVVAPNYGGNYSAPIINQPTVQSTNVAVNIGGTSYQRPWSTQLCGCMEDVGGCCCALCFFPCFVMTLATRMQEFCFLPFCVPNALLPMRVKIRAENDIEGSICKDCYCTYCCAMLTACQMKRELDNIDKKIPATQL
DPMN_072431	4162.416667	17.75	33.375	0.993858736		hypothetical protein	ID=DPMN_072431-T1;Parent=DPMN_072431;product=hypothetical protein;note=TransMembrane:1 (o602-620i);EggNog:ENOG410N89P;COG:S;	EDQLSSMDPPVCTDVCQKVGKCDNFVRINAAHRNNFFSGCMKCQNLKMENFTADTIEALGSNLLAQLTPAQVALMPSSAFQAMYDKLSGMCLSPEQGQAVTNKLATVAAPELTTDDMYKLSSAMYHLPAASQASLNKTVLKNMAKSLLTKLVPTDLDGMRARKECEQWLDDAGRAQLKEARFKFLLTLKNALMSSTARRKRSATSFWTCSNIQAFPDLFVMANVTEIEGITGNDFKDCILEIGSLNWNTEQKAALKAKMLSAYNVSSACNIEDISSIGTLAQTLTVTEINCLNLNNSILVTALGKQAGWSTNQSSALASNVLADRGLTNLSQNDTAFLASLGAIMCGFEPQVIKTMPPTIYLESDPQFSLYSDCTTSHLVALKEVVNDPLVYGAPGTWT…
DPMN_168248	447.5	4.25	1.25	0.993854749		hypothetical protein	ID=DPMN_168248-T1;Parent=DPMN_168248;product=hypothetical protein;DBxref=PFAM:PF03372;note=SECRETED:SignalP(1-17);	MLLAVVCFVCVPFMSHGLHGFLDVVTYNTGLTPIVDRYKERRVMIGESIRKLDADVICLQEVWFSTDMSAIMDAVGRDRYPHTFSGLHVGVGHLRTTHFTDAPCMTKGFSIEFLPCFLAKCAAMSSDLEMLMCAKQKCRMFETLTQPCITCLVISGISNILQSCVDVRGTRFNELGLLLLSKRPIEHVRTRHFVADKVLIPRGYIDAEVDGLVKIVCTHLSANVGETYFEDLDYESWSQQNLAEARHVVRVLEHVHHVIVMGDLNSSPAVSQAAVEPDFPDSYAYLENHGYHGVYVNEHGICTWCTYNPLTKTRRNLILDHVMSKNLTITGIRRTLDRNLPGKTFPASDHFGIHVTFKRTGFLN
DPMN_075743	927.3333333	9.666666667	3	0.993170381		hypothetical protein	ID=DPMN_075743-T1;Parent=DPMN_075743;product=hypothetical protein;DBxref=PFAM:PF00024;	AATADVLQRHHTTLQSCAKACLAEKDITCRFFKFENTTGTCLLSGRDKPDFSLNGDKKMPGAAAVPSKDGEVKILLQKYTKVQGELDKLKDLKHSMLLMKNGIDDKFAVSNKKQNGILSHTIKNTAALNSHRAMLSVLTKKIHDINAQFGWLRTFRSSLQSELIAALSGRNITKQFKYFVTATNKLSQKQKTFEKWLKHISASNNKLWQAVNKVTTDLKINKVHTLAPRVMWKLVKYVLGLAKRWRTLINNLSRVQTKLKNTAREGFRPNSYIQRQLDNTRRDVEKLKEQLSKLAGIPVATKGATSKMIRKVLGDLAKINKFDKKVGSPVKGVDNHLQYLVRDMSKLAASAKTLQTKLYVEKGLTEAILKDAQNMMVIGRKANKSVTVKMSPMFVQALV…
DPMN_100116	581.5	7.416666667	0.75	0.992977931	ADAMTS13_7	ADAM metallopeptidase with thrombospondin type 1; motif	ID=DPMN_100116-T1;Parent=DPMN_100116;product=ADAM metallopeptidase with thrombospondin type 1; motif;DBxref=PFAM:PF01421;PFAM:PF13574;PFAM:PF13582;PFAM:PF13688;note=MEROPS:MER0011169;SECRETED:SignalP(1-23);EggNog:ENOG41KOG3538;COG:S;	MTRLLLDVCVVLIAATLLQTTDARRGVGRNNNPGRLNRFSVKSRERKEFRNNKLPETLKYAIAIEGFPVAELDLVLNFKIKIPDCFIGNMKRGFRKERRQRKKKVGIYTDKNGHGSFACEASKGNDSQLICDLSGLVHFNGTACYIGGGVNETVCYNVTTEGKLKCLTPPDVVRANSSGIMQRSADLLARGRRSILPSPGFKVVETAFALDSAFMKQFYDRHPGNTTAAEAEVELFVALLVNEMNVFFASVKEVSDGKLDIYVYPAAVVYPGYGYNFAWSSMHSDGVSLKSSTEFDERLRAFFSSGFTTNHHDYAMALTGLDLLDTDESRGLLGFAYLASVCDDSAYRYSINEFTIYNVAWVASHEMGHSLGASHDSTEECPSGKNVMSSNLFTPSEST…
DPMN_066420	291.0833333	3.583333333	1.125	0.991912396		hypothetical protein	ID=DPMN_066420-T1;Parent=DPMN_066420;product=hypothetical protein;note=SECRETED:SignalP(1-23);	MKIVCIGVLLCGIFYCCIVQTSSSPERPSQTINLETASIVSPGLLERIFLFPLTFLQDEPKSPTENDVVSTDTSLQICDGGTVFDVFIDAVTVIVWRIWNLLEENCEPLGLWDFNLDPHLVGTDTNPPDNGFGIISATFHQTSRLLPTFNIVKEVTKSSLITAIEKMDVSNARMRVLDLSTKVYEMMSHLLSIVTMTWMTLLRWTVATILAVSCFTYFLPNVNSNGNTKRRHFIVARLREKLKPKQQRTSPMSSPRAKVHYQMCEVYDTLPCNCGGRKTSLEHTHYRMCELFDRQRCNCGGRRNGPRELEKPHVKSEVLGGECCNYNCGKVFVENRSPVNIIVLGNPEAFIKLTRTRNGGLNELSTSFQESHNGISDVEDDSNVSIHIPKTVARIDTLE…
DPMN_155637	783.5	13	0.125	0.991624123	MOXD1_28	monooxygenase; DBH-like 1	ID=DPMN_155637-T1;Parent=DPMN_155637;product=monooxygenase; DBH-like 1;DBxref=PFAM:PF03351;note=SECRETED:SignalP(1-17);EggNog:ENOG410V69M;COG:E;	MLFCLCVLFMVTMKTSSVPTETFEGLALMDPHFQVYWKTNHSHITFELHVAAHGYVGFGLTANASGAMYPGDLILGYVSNNQSYFGDYHTTRHGQPILDASQDWFLLLATEDNDETVLKFTRAFNTQDKQDDIDITASRLRVHFSALAVYASFSPYLTFVTVQ
DPMN_110249	177.75	3.083333333	0	0.99132677		hypothetical protein	ID=DPMN_110249-T1;Parent=DPMN_110249;product=hypothetical protein;DBxref=PFAM:PF00008;	VSLAEECHRSGDCHITTCTHGGELKCNNRTCVCVPHPCASHPCQNHGVCEEQHGIYLCKCPHGFSGTNCEATNICAQQPHVCNDHGSCQPTDQSPFYKCGCLAGYSGSNCSIQSLSTPHTTHLPTTTRAHASHATTAVPHPCASHPCKNHGNCEEQHGKYLCKCQGGFHGTNCEANPCDSSPCLNGGTCTASAQSPFYHCKCRPGYRQHNCSEHPCDHAYTCQHGGTCEPTLQYPFYHCNCSLGHTGQHCQDNACKAQPCHNGGTCHVTNKDPYYFCECAHGHSNRNCLYDPCHSRPCFNGATCTATTTSPFYQCQCAPGFHYEQCQFLIETPTSSTHAPQNTTTQKPTYITTLASTNGSMLVSTNGLTLMPTTFTTTDVPAHSTTLTLTNGPASSTTK…
DPMN_107470	299.1666667	0.416666667	4.875	0.991155989		hypothetical protein	ID=DPMN_107470-T1;Parent=DPMN_107470;product=hypothetical protein;DBxref=PFAM:PF00100;note=SECRETED:SignalP(1-29);	MWIASINGAVVMVLVCAACGVAAVATVQARPDFNCYLNGEIILRNPNPSKMVWVNASNAVNASCRAAFLVDSPQTDADRASVRISGCSTDTDISVVFSAENGIPDLVTEESAMFYTIRCLVTPGEGFTRDYVDKSWVTHVVNTKKLENATPKLKLDSSIFKPTKPPERTDVSPVTGMPGMTVRTVATTTTLPSAKLFEELSWVVQGPEGYRIKPMNCSVSSGILADGSRHVLQLIENGCSVYKDIVSNFRIPNASEPHRAVASFWAFRFDGSNEVNLACTLKGCLLKSKKCDWTCSSRRRRSFDDIIRMNKIPSASIVSSRDIRQNIRDVQIGFPEMTTNERDVTIRKRDVSNAVKTSDSGFEGYVRVTIYVYDEIDRIELSLRSATPPTTWFPSAMLT…
DPMN_122708	233.25	3.916666667	0.25	0.991068239		hypothetical protein	ID=DPMN_122708-T1;Parent=DPMN_122708;product=hypothetical protein;note=TransMembrane:1 (o390-413i);	MAATTTLEPTHTTHETTTRAATTTESPKTKPTSSESTTMEHTTPGSTVPNTSTNKPTTPKSTTVESTTTEATTPKTKPTSSESTTMEHTTPGSTVPDTSTHKTTTPKSTTAESTTTEATTPEATTSAATTSEATTSEATTPEATTPEATTQEATTPQFTTPEVTTPENTTPEATTSEVTTTQVTTPEPTTPVPAIIQTFGILDKENKTYCIVLEGKLEFEIPYMTKDGKVIKARIPLPINTTVSGSCKYNGLDTAQQIILSFFDDWSFSVIINQSQTVSFGRRRLLAETVTYDWNAISLNYVIDDNFPNAQDIGKRFQDFSKPNFAEFKSKQDGSYKCDADQRIDIGDQNITLVLSNFQYTAFAKQVDKTFENEGVTECGADKKDDDDHVGAIVGGVVG…
DPMN_101527	203.8333333	3.75	0	0.990801308		hypothetical protein	ID=DPMN_101527-T1;Parent=DPMN_101527;product=hypothetical protein;note=TransMembrane:1 (n7-18c23/24o155-175i);SECRETED:SignalP(1-23);	MENKFGCLCMLLFVSVVWQDVSANNSTGGLRCYSCFATGGHNECEDYNTFKKAMSGKGNPGVKKNCTEPFDNVCIIETFAILGATVSHIRDCSDGLKFSFTSSLQNNRSAYDRLYRLQPNNETACVWDGQNQVCLTKCNTDFCNGPVLDEVNGAFVAPAMTLVAFLSTVAVTFMLT
DPMN_078089	785.25	11.08333333	4.125	0.990316247		hypothetical protein	ID=DPMN_078089-T1;Parent=DPMN_078089;product=hypothetical protein;note=TransMembrane:1 (n14-25c43/44o239-260i);SECRETED:SignalP(1-26);	MSKSETNHAVMYRVFLAAYLSTLVCGTTFPSGSGNVTLAPASSIAVIQMIDNTGAVTKEATTNDNVRLRIKTFTSTEYASPLVDRCWYGPLSVSVEDRGKTKLTTIAKKGCGTAWPLKAEKEGFLDNGPHELLTSLFSLSPLNQTEFSYTEFTCEIVICGRDQNCSLTCPHKRDGDFREVPDARHVNVSTVIYVQKVAATPKPTSERSDGVIIGPELAGKQEEARSTDRKSFLEENQPYFLLATLGSVTLTLICSLFLGYKYIANANRKRANNKKAELVSRDQTDVKSHVVSPPPVYSKEGIWMTPESRLPEPRYQGEEERYMLVHPVKTPRPYDDRCEVMIRSPPGGELFPEARVHGRSPVSLNSDGHQRIRSRGTDEIVGAALKEYFENRGLNL
DPMN_105903	195.9166667	0.583333333	3.25	0.990216929		hypothetical protein	ID=DPMN_105903-T1;Parent=DPMN_105903;product=hypothetical protein;DBxref=PFAM:PF00100;note=SECRETED:SignalP(1-29);	MWIASINGAVVMVLVCAACGVAAVAAVQARPDFNCYLNGEIILRNPNPSKMVWVNASNAVNASCRAAFLVDSPQIDADRASVRISGCSTDTDISVVFSAETGIPDLVTEESAVFYTIRCLVTPGEGFTRDYVDKSWVTHVVNTKKLEKATPKLKLDSSIFKPTKPPERTDVSPVTGMPGMTVRTVATTTTLPSAKLFEELSWVVQGPEGYRIKPMNCSVSSGILADGSRHVLQLIENGCSVYKDIVSNFRIPNASEPHRAVASFWAFRFDGSNEVNLACTLKGCLLKSKKCDWTCSPRRRRSFDDIIRMNKIPSASIVSSRDIRQNIRDVQIGFPGMTTNEHDVTIRKRDVSNAVKTSDSGFEGYVRVTIYVYDEVDRIELSLRSATPPTTWFPSAMLT…
DPMN_091920	123.3333333	2.416666667	0	0.990202703		hypothetical protein	ID=DPMN_091920-T1;Parent=DPMN_091920;product=hypothetical protein;note=TransMembrane:2 (o246-269i290-313o);	MANTESGHLVYCVLEDMMQSCEQQIAECSEILDTLDRQSDHREVITRQPDHREVISRQPDHSEVITRQPDDREGITRQSDHHEGIVAKECANCQCTAASREDSRRSTDVKDGCCGHEHLYDSATLFTNGVQRIDSLHAPYLDSRTTDIPTLAVAIHPSSNKSCLLVNGAPFAIDNEGNCKEQLTINSDIMSVNVHSDGGPFKTPPHTGLVSAGSRGCRQTQCHGQRSESAIELVRNRKFDRSSKCLLPLFIFVAIVNPLVLPILVLYYIRSLHHWRRGQVTRALWCLNRATLAALVGMLLSTCAVGIGAFIYLSPYHTGSDSGIATRTPDMTVIKNTILEKFERQVSSSVPETEGSPTAVRYDAVDLHRNGNVTITTTVVAQLSALFDSMEKNKTVYTH…
DPMN_040136	74.41666667	1.5	0	0.989921613		hypothetical protein	ID=DPMN_040136-T1;Parent=DPMN_040136;product=hypothetical protein;DBxref=PFAM:PF00059;note=TransMembrane:1 (i130-148o);	MNQQEATSFCASLSGKTNNVAALLSVETTDEHDFIKTTVGSSQLSANEYGWWTSLTDKQTEGFWMFATGPVLDSSVIDWTGEPSTRQGDNCGLVTFGGQFHERVCSLKIRFICERLAYGVTSGSVREYALHRRVAAVIVSFLSMYILSPSL
DPMN_166462	1474	19.83333333	11.125	0.98949853		hypothetical protein	ID=DPMN_166462-T1;Parent=DPMN_166462;product=hypothetical protein;DBxref=PFAM:PF13202;PFAM:PF13405;note=SECRETED:SignalP(1-17);	MLFVLILAIALTSCVMCERNALGLGARTNEDIEQLDHSRRWLVALFKGAVLGYQGGRATGWWKRGGADGRMERFKVMIQANPCAFNIYDANGDGAITWEEFEAIFGEGETTHKLAEALDESGDGMVDEKEFKKDMHKFVEGC
DPMN_138457	3168.666667	57.25	9.5	0.989467179		hypothetical protein	ID=DPMN_138457-T1;Parent=DPMN_138457;product=hypothetical protein;DBxref=PFAM:PF00091;PFAM:PF03953;note=EggNog:ENOG410V5GJ;COG:Z;	MREIVHMQAGQCGNQIGAKFWEVISDEHGIDPTGTYHGDSDLQLERINVYYNEATGGKYVPRAILVDLEPGTMDSVRSGPFGQIFRPDNFVFGQSGAGNNWAKGHYTEGAELVDSVLDVVRKEAESCDCLQGFQLTHSLGGGTGSGMGTLLISKIREEYPDRIMNTFSVVPSPKVSDTVVEPYNATLSVHQLVENTDETYCIDNEALYDICFRTLKLTTPTYGDLNHLVSATMSGVTTCLRFPGQLNADLRKLAVNMVPFPRLHFFMPGFAPLTSRGSQQYRALTVPELTQQMFDAKNMMAACDPRHGRYLTVAAMFRGRMSMKEVDEQMLNVQNKNSSYFVEWIPNNVKTAVCDIPPRGLKMSATFIGNSTAIQELFKRISEQFTAMFRRKAFLHWYT…
DPMN_141654	152.6666667	1.5	1.75	0.989355895		hypothetical protein	ID=DPMN_141654-T1;Parent=DPMN_141654;product=hypothetical protein;DBxref=PFAM:PF00999;note=TransMembrane:13 (n17-27c34/35o142-160i172-192o204-220i232-255o267-289i298- 319o339-359i371-387o393-412i424-444o456-475i496-515o527- 548i);SECRETED:SignalP(1-34);EggNog:ENOG41039T3;COG:P;	MDLLCWKEMRASTTWHLSCFLLIVFHLQASQQSAIDVATSLSNKSTTSNSAEPEVTNQIGTESSFETSTFSSSSSSSSQSHSSSSSSTPSSNNTNSATTVAKSKTEPLIQDDGPEVVDLHDKHGQHGDSVPLAPIHFSHVKYALVFSVVVIVAGLSKILFHHSHFLSSRVPESCVLIVVGIIFGLILRFSNASEKITLYEPHEFFLYLLPPIILESAFSLHDRTFADNIGGVLLFAVVGTVLNCFLIGPSLWGLYQVGAMEEIDCSFVQILVFSALIVAVDPVAVLAIFQEVGVNNTLYFLVFGESLLNDGVTVVLYNVMQVFNGFETISVGHMFLGVAKFFIVCSVATLIGIVCGLIASFLTKFTNSVKVVEPMIVFGFAYISYLLSEMFQFSGIVSI…
DPMN_066690	474.75	10.25	0	0.989204845	AZIN1_2	Antizyme inhibitor 1	ID=DPMN_066690-T1;Parent=DPMN_066690;product=Antizyme inhibitor 1;DBxref=PFAM:PF00278;PFAM:PF02784;note=EggNog:ENOG410V441;COG:E;	MKHYVGDNVVDIHQTDNSIQSVIGKYVTLTKLEGRDESLIVCNIGDVVYKFNNWLRKIPRVKPFYAVKCNDDCVVLKILADLGANFDCASRAEIQKVLSMGVCPSRIIYAHPCKQSSMIRFAAENNVEMMTFDNESELHKLKSLFPTAKLVLRILPSSNFKVLCDLGIKFGVNPVNAIHLLRAAKSLNLDVMGVSFHVGSGCQDPEAFAEAIQQARMVFDQGRDIGFNMTLLDIGGGFPGHARAPVSFDDISQVVNMALDKHFPAEESVEVIAEPGRYMVASAFTLAVNVISKRIEARGQHGEKGEITDPVVMYYVSDGIYGSFNCLQNDHAAEVKIKPVKYVDVSDMTFESSMWGPTCAGEDCILTNVQLPMLEVNEWFYVENMGAYTIAAASTFNGM…
DPMN_045207	412.4166667	2.833333333	6.125	0.98913922		hypothetical proteinhypothetical proteinhypothetical protein	ID=DPMN_045207-T1;Parent=DPMN_045207;product=hypothetical protein;note=EggNog:ENOG41037CN;ID=DPMN_045207-T2;Parent=DPMN_045207;product=hypothetical protein;note=EggNog:ENOG41037CN;ID=DPMN_045207-T3;Parent=DPMN_045207;product=hypothetical protein;note=EggNog:ENOG41037CN;	MLVKFILQKNTVMSALKLSPFQQEKLQYYFNFFDSDGNGQLELSDLDGFMKKVLDFTGWDVDSQCARECHEVHECFFHTLMEKAEKGSDRINLAKWFRMWDGLIPGCMSMRNFPVWLRLLPKSLFRIIDKKGDEKIDAKELADFYVKFVGIPEGNVTSLVNYAMEQMTDHGKYPLTLDSYNQMFANFLIGRTPYGPGRFIFGCFEHMVQRTEFQLIQGPSDILQDPLSEFKRLQIAQHSPQTPNSLVKVKFFRAAMSALKLSPFQQEKLQYYFNFFDSDGNGQLELSDLDGFMKKVLDFTGWDVDSQCARECHEVHECFFHTLMEKAEKGSDRINLAKWFRMWDGLIPGCMSMRNFPVWLRLLPKSLFRIIDKKGDEKIDAKELADFYVKFVGIPEGNV…
DPMN_138340	1075.916667	20.58333333	3.625	0.988749903	DNAH8_10	Dynein heavy chain 8; axonemal	ID=DPMN_138340-T1;Parent=DPMN_138340;product=Dynein heavy chain 8; axonemal;DBxref=PFAM:PF07728;PFAM:PF08385;PFAM:PF08393;PFAM:PF12774;PFAM:PF12775;note=EggNog:ENOG410V4Q9;COG:Z;	MVTACKLFIVNNSTERIWDMERQPLMEKLQHCCNLYKSYQDHFQKTKHAIENSPGEKHFEFSEMSIFGKFETFCKRLEKIITLLRYIENFSTLAGSKIEGLEPYSTRFIQIFTSIKKKPYDVLDQRKIEFDQDYDEFKKQLAELEIGIEKFMNNSFKKIASTLQALEMVEKFEKLNIPRLNIEQKYSTIFVQYGVEVEDMRKLYQRLKEEPVVPRNMPPVSGRITWSRQLLQRIVDPMEIFMAHPTSYQGGGDESKKIIKNYNRMAKVLIEFELLFHDAWKKSVEVCTNNLQVPVLIKHPTTEQLMTNFDPYIFEVIKESEYMIKRDLEIPEAAKVLIHSSEKLKSYHERMQMLLADNKEIRNSIPPIFLTPLGPILRKVDSALRPGLYAHTWTSLSLP…
DPMN_060639	174.25	3.916666667	0.125	0.988402678		hypothetical protein	ID=DPMN_060639-T1;Parent=DPMN_060639;product=hypothetical protein;DBxref=PFAM:PF00093;note=SECRETED:SignalP(1-22);	MFTLLNINTVFGLATIASLVLSLPQTPTPPTTAAQRIPIGACVVDGKIYQNGETIHQDKENCFYSSCLHGYVVQGDNVCFFGQPDCPNGHLVDIPGQCCHECIKDITTVPPSAIVG
DPMN_160483	130.9166667	1.166666667	1.875	0.988383195	HHT1	histone H3.1	ID=DPMN_160483-T1;Parent=DPMN_160483;product=histone H3.1;DBxref=PFAM:PF00125;note=EggNog:ENOG41KOG1745;COG:B;	MARVKHIPEREKSHPGNAYLKHILSEKRMRGKYLKALKTSGSKTGGIKKVRRAHHGSKAVAEIRKFQQSTKLLMNRLPFQRLVKQITADLFKEKQFRIQSAALEALQESAEHYLISLLEDTNLCALHARRVTITTKDMQLARRIRGKS
DPMN_077256	143.25	1	2.375	0.988219895	NAALAD2_2	N-acetylated-alpha-linked acidic dipeptidase 2	ID=DPMN_077256-T1;Parent=DPMN_077256;product=N-acetylated-alpha-linked acidic dipeptidase 2;DBxref=PFAM:PF02225;PFAM:PF04253;PFAM:PF04389;note=MEROPS:MER0005238;TransMembrane:1 (i23-46o);EggNog:ENOG410V4DJ;COG:O;P;	MVSEGFDFLDEGRKKRSAYDRKSLGLSVFSVCVAFAVGMLIGHYAIKKNTEPDPISSTSRAPDGIGGTTLPSVGESSLAASSIMTNTQSQSTTSVHQTTRVETTSTHAHVTTSQPPGTSGTQTSLNTPVSSTMTTQSSTSSGTQSSPGTTTASTGDAQTDGVFLANVSAAIIREANPNITDVLLNEINATNIREYLRELVRAPHVAGTKSDYEQAEMLRTFWLDSGLDVAVTTPYDILLSYPNETVPNLVRVLDENETEIFKSEDNEYNLTEEERPWEFPFPYLGYSGNGVVRGPLVYVNYARQEDFDYLTEQGINVSGCIALARYGMGGRAGKVRLAEEHGAVGVIMYADPGDYIAPWATDYYPDSIWIPPTATSRGSIFMGTGDPLTPGYPSIDSAY…
DPMN_109222	273.3333333	3.916666667	3	0.987347561		hypothetical protein	ID=DPMN_109222-T1;Parent=DPMN_109222;product=hypothetical protein;DBxref=PFAM:PF00134;PFAM:PF02984;note=EggNog:ENOG410UKKY;COG:D;	MNVTEARGYIAVELNEYSTVGKLVDSFEQDDEGIECPIEISLEHAVQDCEQTTPEAVSMSASLCDSGFAESIAGCIELQCLECVWEWSASKESSDSRAKCTCTNNEHDGFEEYVHEIFMHRLKLESKYHVLACLENQPEISIVVRKTVIEWLTSAHHDLKLCQDTLYLAVHVFDRVLDVMQVSRDCLELLAITCLLVASKQNEICPPEIHELLEKCHDVFTREQVKQLEMIVLMATSFDLLAPTVQQFLEYFAAACLQGCLGDEEQTMRLKMARAVSRCVLELSLPDYRLCQFRPSVLALCVLAAAVEYLKTHLDLADLRQTIGAEAEEFNRCLSKVRSFIDNFRQTCPDMTALCEKYAGIYGSK
DPMN_138288	132	2.75	0.625	0.987215909	DNAH8_9	Dynein; axonemal heavy chain	ID=DPMN_138288-T1;Parent=DPMN_138288;product=Dynein; axonemal heavy chain;note=EggNog:ENOG410V4Q9;COG:Z;	MRSDIQRTLRAIVFQDDCIRLLLIQNICRFLEYGVSVRINMSLLPGALAAQLEASAGLVPSSHDLFGKLGPGGTPQRARRRSTVGNVLNTTETIREKQARAREARELRRTYITPVHKYFLTLVGNHLNLGVDAVEEFVLDSERNITIFESFIKKDGSKCLKFYYQEALMPSLEECGRVITGVPKGTALHRLFITSGLGEKLTGTCIYFTRIKTSTSLTTKNVAEETNFGVLEMKESPGILSMYEKILAKVYLPMLMAQKNWGELSQTPSGRKIVEQFLDKMSGFVSYLHSAEANAGEGTRLQDYEGDKINLACVRNITDCIQHSSNPDVVADLEDLATVWCKQIEQILAESDQMRKEADDTGPLAELDHWRQLMARFNALLDQIKGHQCHMVINILNTA…
DPMN_045971	2965.833333	45.66666667	35.125	0.986379601		hypothetical protein	ID=DPMN_045971-T1;Parent=DPMN_045971;product=hypothetical protein;note=SECRETED:SignalP(1-25);	MATMRAVYLFAWCLVYAVCISQLNAATTVAPVNTTVASGNTTVAPSNATVAPGNTTVAQANRTVVSGNTTVAPGNTTVVLGNTTVAPGNTTVVRGNTTVAPGNTTVVLGNTTVAEGNTTVAETNTTVVSGNTTVAPGNTTVGTTTVGTTTPAKTTTIGGSSGSTQISVNSACLGFLVAMSTAIRIFGALHF
DPMN_005278	24576.33333	443.8333333	233.25	0.986224891		hypothetical protein	ID=DPMN_005278-T1;Parent=DPMN_005278;product=hypothetical protein;DBxref=PFAM:PF10516;PFAM:PF13181;PFAM:PF13424;note=EggNog:ENOG410WH4I;COG:B;D;	MDTEGTSTSTEKDRMAATESAVNILAQGKRNMVCGEIPTAVNQFQEACRILSKAYGETAKECADAYFCYGQALLDLARMENGVLGNALQGVPDTDDESAEQKDEQFEKADLKDEEREKLRKEVYDAMGEKEEEKKDREKKEHDKKETGETMEVAMDGEDRVDDKDRARSRSKDRARSRSKDRARSSSKDKDVEKERRDEKEDGKDKDREKRDASRERRDASKERRDESLERKSRKDGRKDREKRDGSTEKRDDSRERRDDSREKRDDSREKRDDSREKRDDSREKRDDSREKRRDDSREKRDDSREKRDEHKERERRDGSLERRDERKSDRKTEVKEDADKKEEGERTEEEGERTEESGDEREGEDAEGEEGTEEEGEATEEEAVATEGEAGETTSQDG…
DPMN_137748	346.1666667	9.583333333	0	0.98615792	NPC2_6	Phosphatidylglycerol/phosphatidylinositol transfer protein	ID=DPMN_137748-T1;Parent=DPMN_137748;product=Phosphatidylglycerol/phosphatidylinositol transfer protein;DBxref=PFAM:PF02221;note=SECRETED:SignalP(1-18);EggNog:ENOG410N8KD;COG:S;	MAVLHIVSALCLLAACNAIYLTRHTDCGGHGTVHSILLEPCNHEPCDIHLGQTYTARINFTANENSHTATNKCKGEIAGSWVDFPVTPSNACGTGITCPIHKGETYTYTASVTCPTDAPSVRMVGQWSVLDDRGQNMICFNFPLQIVK
DPMN_099818	1609.666667	45.83333333	0.25	0.985685442		hypothetical protein	ID=DPMN_099818-T1;Parent=DPMN_099818;product=hypothetical protein;DBxref=PFAM:PF00057;PFAM:PF00431;note=SECRETED:SignalP(1-16);EggNog:ENOG41KOG3714;COG:O;	MFWFCLFFPLVAVATASIVPQSHQCGNQSFFTADNGIIRSHSGYDVGHDYGKNLDCVWTIEAPEGKFVELVANTFHLEGSGVRCLYDYLELFDGDSTNDNSIGKFCGSAFAPISSTQRFLTLNFVTDESNAFRGFELFYNFTDHVIRTCQFTCNNTRCVPESYRCDGQDDCGDDSDEKNCQSGTFPTQEFGTFQCANGKYISGRWQCDGDNDCGDKSDEIGCDPNCGQTMFTGNTGTICSPNFPHTYPRGIDCTYHVTAPKGTHRILFTFDRFDLENFNWGTCLYDFVTVSGANGGNMHGPWCGPTAPNPFSIQGKVADVRLWTDNGTEKTGFMLTWSAIAG
DPMN_139162	36.16666667	1	0.125	0.984447005		hypothetical protein	ID=DPMN_139162-T1;Parent=DPMN_139162;product=hypothetical protein;DBxref=PFAM:PF05050;	MGSIRKPQMSESSNVRVFDTSVDYSNSKQIFKCVDMRIEHLATTPICVYDPTTDIFVSKDIISKGSFEGDYIKEVVKILQDNLSLSFVDIDYNEGVYTLAVAKFGREVIALDANRKNLEMVATSLVKGNLTGKVTLIWNALSDRVEALGFKHKEGNIGALQMESGIRATNDSRGDESSMAIVLDDLVPLLRKRSLFVKMDIESYEYKAMSGGKKFFEEVDVRFLLMEWDFHRTSVEGSRIIQFMTERRFRPVLPLQRLVSLNVENRNTWPNEIMWIRI
DPMN_035612	23.75	0.416666667	0.375	0.983333333		hypothetical protein	ID=DPMN_035612-T1;Parent=DPMN_035612;product=hypothetical protein;DBxref=PFAM:PF07690;note=TransMembrane:11 (o36-54i61-80o86-110i122-144o156-174i213-232o260-282i294- 312o318-338i350-368o388-407i);EggNog:ENOG410V45C;COG:P;	MSIFIQSSKTDKYRDGAWVPLARTEGRIRLGLHHEIYVACLVLIVTQLPGGMIADRYGGKRVLLITMFLSSLLTILEPVAARTTVILLYVIRVLLGLLTAVTFPAMHAMWGRWAPPLERSKLTNVCYAGTTLGFAFTFATSGLLCEYGFDNGWGSIFYITGGLGVLWSIAWWYIAADTPSKHPRITTAEVKYINGNIEYNTDRQTGPIPWRSLLSAPCLWATLTAHVCNNWTNYTLLTNTPTFMKEVLKYDIEANGVLSAIPYICQFVSALLAGYIADYIRLKGWLNTTRTRKLFQTISFAGAGGCLIGTGYCTCEERSLAVAMLSLAVMFMGLGRVGHMVNHVDFAPKYAGLMCGITNTMATVPGMVAPIYTGYMTPNHTPQEWRNVFFTCAGFDAFG…
DPMN_096139	178.9166667	6	0	0.983232417		hypothetical protein	ID=DPMN_096139-T1;Parent=DPMN_096139;product=hypothetical protein;DBxref=PFAM:PF00050;PFAM:PF07648;note=MEROPS:MER0027633;SECRETED:SignalP(1-16);EggNog:ENOG410ITSI;COG:O;	MKVLCAFVAIIGFCFGATIDRRAAAQCAQFCPEYYSPICGSDGQTYGNICFFNAAHCLDHTLTHKQGACGDHPTVSLPVAACPDVMCFALYDPVCGTDGKTYGNSCDLTSKYCHGEVTVAHTGTCIGDLVVS
DPMN_104158	65.83333333	2	0.25	0.982911392		hypothetical protein	ID=DPMN_104158-T1;Parent=DPMN_104158;product=hypothetical protein;DBxref=PFAM:PF00047;PFAM:PF00090;PFAM:PF00629;PFAM:PF07679;PFAM:PF13895;PFAM:PF13927;note=EggNog:ENOG410V7FH;COG:S;	MASICVCTPSHEATPVYGTSDSLSEIVGHISTKTCLHGELVKGKDWLLLLGSSDYYIKIQKLIACPNDREEIEPIIIRMPKGTEANHNTDHKRFLLDSLNQAQCNFDVNSLCSWRNVHGLDDFDWVLYRSSTPTDDTGPDFDHTTRNYSGSYIFTESSAPRNLLDTAWIQSPTIDVTLNPLHCFRFWYHMYGSSIGRLNVYQVTNGGLPGKVVWSLTGDQGNSWKEGQVPLNSNQSYSILLSGVIGNGFQGDIAVDDINVSVGYCEVKPSSASRTDVTNTTTTTVGGFWVLWNPWTSCSVTCGGGSRNRTRECSSQIPQHGAYCVGNDTDTGSCNTHLCPVNGHWSAWGSWTACSVSCDVGQHTRNRTCAYDKVAPHGARCSGLDREVSFCLLSSCPPL…
DPMN_018600	336.4166667	9.916666667	1.75	0.982660391	TTC25_1	Tetratricopeptide repeat domain 25	ID=DPMN_018600-T1;Parent=DPMN_018600;product=Tetratricopeptide repeat domain 25;DBxref=PFAM:PF13432;note=EggNog:ENOG410V9QJ;COG:S;	MYDESASEGAKGTFEIYRAEADSLYKQGEYRKSIESYTIALDLHPNEKNCLVARSKCYLQLGDMQSALNDAEASLEDDKNFHKGIYQKAQALYYQGDFEMALVFYHRGHKLRPELQEFRLGIQKAQEAIDNSVGSPDTVKLTTEGDLSYFDMLLDDKKIKRKAAPLGRPVVAPTSKVKAKGAPGSEKTIKQLLGELYGDRQYLEKLLKETDPKSEMGKTISTLVTEGLSYLDTRSDFWRQQKPMYARRHDRLMQRRRREVSSNKVSPNDYIIKELERIDQAQVEGRYQEALKRSQKCLATVQNYTEEEVPNKLEVIANLHSCVGNAYLEMGEYNKAQASHETDLKIGQDNDLQEAVSRGLDNVGRVYARKGEFSKAIEIWERKLPISMSPLESTWLYHE…
DPMN_029432	56.91666667	2	0	0.982430454		hypothetical protein	ID=DPMN_029432-T1;Parent=DPMN_029432;product=hypothetical protein;note=TransMembrane:1 (i30-47o);	MQRVQAAILMDFIWMSKGIFDIGRRKQSDVLIYSSLAAASFLAYGIFPPAHVPVETNPYNDLTVAHPLSSETVVCSTNNTHILSTWRHTPYVFLGKSSNQTAIFLSNNPALNDALAIYIRRMSSNQSTFFLSHNDATNDVMTSYYGGNVDGEIKDEKFAYNCHAFSTADNDVSRNDFVLKQTYIQDSYFRIEDVFNGKQQHVEQFVRFYPHQLGDILSVSFTQKRRLHVKVDPYPEVHISVRSTANTRAFHWYL
DPMN_165520	27.66666667	1	0	0.981927711		hypothetical protein	ID=DPMN_165520-T1;Parent=DPMN_165520;product=hypothetical protein;DBxref=PFAM:PF13472;	MLALKDYIQNDSSQSHDLNLQGNALVQYSGFPGATVKELRRHLEVVSDFSPDIIVLIIGTIDIYNSDATPESVARDMENLIDTLLFVIGVGKVIVLQVLHKQVPLSHTRYPVDADWFNARVDDLNSHLIEMLNRTGHGRSYLWRMKGFWSPASKQQNFADDGCHLSSAGHLRLITNVRAAVVAAQKIMKRTSRPKKGTHSACTCCSGQKQAHKRKNNAAPTSTKGKGPKNKRLTTFCPWRPI
DPMN_112885	357.5833333	13.5	0	0.981123281		hypothetical protein	ID=DPMN_112885-T1;Parent=DPMN_112885;product=hypothetical protein;note=SECRETED:SignalP(1-17);	MKIAVCFFALAIAYACAARCKQTSDCDPIVTSCRGGSILHCMDFQCVCDSLAGVELHECTVNTDCHDHIHDGFFHQCAHNGWQCINYDCQCTSGHGN
DPMN_092362	173	6.583333333	0.25	0.980250482		hypothetical protein	ID=DPMN_092362-T1;Parent=DPMN_092362;product=hypothetical protein;DBxref=PFAM:PF01549;note=SECRETED:SignalP(1-20);	MITGLIIVLHLTLLIIGVHGQHGTIFCKTCHAVDDPAKCHAIESCRGGYCAMEVHQLNGVRTYTFSCKDHHSCEHHLFGKRGPLHHEEGILECKQCCLSTGCEKYLCHDYLPATTHRPTTTHFPTTTHRPTTTHRPTTTHRPTTTHRPTTAHFHIQTHLPASTHLPATTHFPATIHHPVTTHLPATTHLPATTHLPTTTYIPTTTHEPTTTTNHASTCVNLESTDFRCADLDEFHFCSNVNSAMHSIAKEKCMLHCGFCGLNGVVTSATTKTHLPTVIATASTKETSTLGNVDITVNMGTAFTLGVDSTGSGACEDIEDSHFQCSYWKALGYCAPDTVPGYQVSLLQCRKTCDLCDV
DPMN_045463	122.25	4.583333333	0.375	0.979720518		hypothetical protein	ID=DPMN_045463-T1;Parent=DPMN_045463;product=hypothetical protein;DBxref=PFAM:PF02574;note=EggNog:ENOG410VQ0R;COG:E;	MAEENAFLKRLKNGGNLVVAEGYIFEFERKGYLQAGTFVPEVIIEHPELVRHMYEEFVHAGSEVVLAFTYYAHREKLRLIGRENDLDAMNRSALQMAREVADKHGCLMAGNISNTTAYVTDDPESHKKVEEIFKEQIEIAVEYNADYIVGETFGHFGEAMLALESIKKYGKGLPAVVTISAPATETLIDGVTLVDACKRLEDAGAAVVGLNCGRGPETMIPAIREIKKVCKGPVAALPVTYRTTPEEPTFFSLTVPGTKNRAFPLELCTCLCSRKQIADFAAQCRDLGVEYVGLCCGNSANMTRIVAETYGRSPPASRYAPAMEKHFIFGEKAKFKDAYTKDMRAHIGGDFD
DPMN_133113	85.41666667	0.5	3	0.979512195		hypothetical protein	ID=DPMN_133113-T1;Parent=DPMN_133113;product=hypothetical protein;DBxref=PFAM:PF00046;PFAM:PF05920;note=EggNog:ENOG410J5N9;COG:K;	MENVFIQQSLHSKLKYCHQMQQKGKHDLKMPKFRRHHLSLSDIIEATIGDEIRSSEQPDSSDSSQFNLDFLESICESQQETINDDPNFLDKFDDSNQLLGENCVLGCDIQTGENSNNASDMFQYGVGVSETSEMGPTEELSFSIATKIGFHTEIDFLVKDVQLTKTGESSESKEYIDASETNGSFDSDLEDSMHFVDPEDQNQPEPEFPLYKQNTEVQEPMAKKPRICNSDHNSCPPKLYDCNPEFLALVQGDINLHNPIEQKQGQPTIAHRSRSFSGNIRPGLTRQKSQLNLNQKNKLGQTRSRSFSEFCPREDEFSTLSSLLEGPENDFLSKHPFFKDLKSTLLSDCQNKSCPQTLFDTLTGNGPKQDVYARERNMQVKFSSLQHKYPDEVSELSTF…
DPMN_123928	151.75	5.75	0.625	0.978995058		hypothetical protein	ID=DPMN_123928-T1;Parent=DPMN_123928;product=hypothetical protein;note=TransMembrane:1 (n4-15c20/21o65-86i);SECRETED:SignalP(1-20);	MHSSLIIVIFCCCFGRLVEASERCDSSLSCYSGTYCCIDTNYLRTSYKCCPSATSAPEYSSTGGIAGGVVGTISFIIFIVCCGVCCRRRRLRAVIVREAAANPSITVISNNQQMANMMPQPMAYAPYPGQPAPYAGQPGPYAGQPGPYAGQPGPYPGQPAPYPGQPGGYPQSPPQYAPA
DPMN_075248	101.0833333	4.25	0	0.978977741		hypothetical protein	ID=DPMN_075248-T1;Parent=DPMN_075248;product=hypothetical protein;note=TransMembrane:5 (o20-40i52-73o79-100i112-135o147-169i);	MNNHEQVGLTIGCLNNHEKVGLTFGCMSILVDILGIAIPFWSYNGAGGNSGLWLFCGSTPLLGGYTCLPYITVSVDLKAVRGIMIVGLLVMIAPVVIFLLKKFLLKDMAILFKVISYVTGFAMTLNVFGVVIYGIDKNLNVPGTHLHIGFALCIVAAVFCFVGGVFMAIDKDAVQPKCEDVCPIKKCPLF
DPMN_108789	132.0833333	3.833333333	1.75	0.978864353	CCDC79	coiled-coil domain containing 79	ID=DPMN_108789-T1;Parent=DPMN_108789;product=coiled-coil domain containing 79;note=EggNog:ENOG410V95W;COG:S;	MERTEKEDIGTDIRLLLECLDYQKDDPGTVKQSLMTLSAILQGTAAAKDVFREEKGLQKILAMVTKSREDEIVDTGLYCLGSAVERNVYSQKVMSTAGVFTFLHGLFSNRPISIRKKQTAAFLVLCLVSNNGYGQNLVRQSSCLHDIIALIRTSLPRNVKLLEQTDLQSEVCGGSTIDLWAALISTVCACVNNPINEDNQKICTSLIPYLLNVLSTQNDSRIDKPLLSLLGLTVSGNVSNQDRVRKCGGFEIFIKKLRHLLGAQEPARNPVLGQLLGTVDACITDNDMSSKRFGQLGGLTTILQLFTDCPMGVSEKTQAVLTLAHAVDACEENVVYVQTGGGMTVLIRQLTQCEDEELSKTIKYLLQLCVPSESGRERHKEESENISNFEAMKRHSDSE…
DPMN_024773	506.5	18.33333333	3.25	0.978693649		hypothetical protein	ID=DPMN_024773-T1;Parent=DPMN_024773;product=hypothetical protein;note=TransMembrane:1 (i50-68o);	MDIKFWFSSQKTGSRAVPLKFDRATACIQSVTGLYLHLTAMALPMTGHPLIHFLLVLSTTTAVGAFLFDKDTETCTIYDEYKDLINLAHVENCLSIDRVFTKLKRLGDQNDQYCFSHVLHQLGDRYGVSVQTSEDCQCNGTNSLLHYQYNAPDGTGNRKEHCFSREPNYKALFDQFFVDNGNTAPACRSHHSVWFHLSRIHEAYCAKELIYHLKYSFDQHPSPCVCQQRLHYGDPNDCMQFHSYQALLRLKDTNLCTSKNSQWDLLHDLEIRSPLCRKNIIADLATHFHNPLSLDPCRCHLVKPISYDELPLVEGKLDECSKVHGSSYHHLRHELFQGARTAGCATHFHLWQQLQNIQPFKGYDCTMDLILQTANTYPSAELDPCKCTGELPTTTTSTA…
DPMN_046665	392	15.75	1.125	0.978475765		hypothetical protein	ID=DPMN_046665-T1;Parent=DPMN_046665;product=hypothetical protein;DBxref=PFAM:PF02931;note=TransMembrane:3 (o281-299i311-329o349-368i);EggNog:ENOG410VR62;COG:T;	MYNSERHRSGFSHLYSNLDSEHDETVQGSVTSVQNATEHQENVASNDNQVAGLLKQLKVCIDHNTEVLQQAMETMQVVTRSMNRTPVQNDELVIPDTKRPDKVTVELKCTFLKIAEIDTITQQFEADLFVQAKWEEPSLAMLENSTQAIEDFDKLIPWDPKLIVMNIDGAFLLNRRTYDIRLHEPGYKYPLVIQMWRFMGLFKENLELQHFPVDVQELTVSISTERSCSEVDLIEDQTALSSINTKTFMDQYYYHHHHHHHHHHHHHHHHHHHHHHHHHVYYYYFYYYCHYYYYFYHYYYYYYYYYHYYYYYYYYYFYYYFYYYYYYYFYYYYYYYYYYNYYYYYYNYYYYYCYYYYYYYYYYYYYYYYYYTTTTTIHSIQRTVQEVRAGPTYSSNIED…
DPMN_010852	1259	47.08333333	7.75	0.978223458		hypothetical protein	ID=DPMN_010852-T1;Parent=DPMN_010852;product=hypothetical protein;note=SECRETED:SignalP(1-23);	MDVSLNALLFWICATIVLHPALGWRSYQPFNLASTSYNGGDNPQQQPYQQQLLPQQQQQQQQRQNFRPGNRPIFTYTLSPLQVESLSVKHMHRLPQGKETWIPALWARYRASKKVWLDQTSTSAPEWDRSAVQPY
DPMN_190340	218.5833333	8.5	1.125	0.977983225	SYCP3	synaptonemal complex protein	ID=DPMN_190340-T1;Parent=DPMN_190340;product=synaptonemal complex protein;DBxref=PFAM:PF04803;note=EggNog:ENOG4104M6V;COG:S;	MSEIFLLQIEPTFINVHVTSTRSLQELNQSQSGYRLQKKRPEMPRKNKENAPPSAQKAEEMDDFHAGSSQSSDQGNSPLRAGETPMVPQKGKKRVAENDEEPEDFGQGIQKMLECFGTDYIKNSLMNKKKRLEQLTQGALRASSKTVDDIWRVQTGERHRLQDEFYKQANAVFLQWESDLEKTKDQEVKLTVMFNQQQKLFEQTRAVQSQRLKTIKQLHSQYAK
DPMN_077328	194.6666667	8.5	0.375	0.977204623		hypothetical protein	ID=DPMN_077328-T1;Parent=DPMN_077328;product=hypothetical protein;note=SECRETED:SignalP(1-19);	MLSNRAVFALILAVAYTYGATVFPTFTTHHVTHHTTHAHGNHTTHAHGNHTTHAQHMTTEHNEKESWSFVYEATTHQMVMHRLHTCYIFTLTPEQQKSVHTNHGILDLEIQLIGMLSTGTQTNVTANSVDPHLKRACGASIFKYIVVS
DPMN_030151	132.5833333	5.083333333	1	0.977058454		hypothetical protein	ID=DPMN_030151-T1;Parent=DPMN_030151;product=hypothetical protein;note=TransMembrane:1 (o407-431i);	MICDPLANQTSWTTYTPDCKQGEFCKMKRNSVCEIMNTTVQCSCARGYKQNESDSNNCAEISETNTVPDEVYDGRHSHVVLEVKLDYILPQGLTLNSSTTYKRYELELRTKLTEYYKGLLGEQFSKVVIKEIKIGSLIVEHWVLYVQNEQNTVNVYDALTRHSERPLVIFGQTVQVLNVSIVNNEGCTSPMTCSKKKYSLCEVWEGVTRCSCIRGYFESETTPITCVENTHAIIVPDENALSDDAHGVLQVEIKLGYSLPLHKSLNASDTYDHYVKELNTSLTEFYKDEIGHWLSKVVIRDIRQGSLYVDHLVVYEKREQILSDVTQAVVKLAENGLVISGKTYNVTNAFIGKEKVPLHDTTEEKKSEKCRVYTSIHPCNDDEQCEVDDSVVRCVKKKT…
DPMN_122614	3531.25	118.25	49	0.976318584		hypothetical protein	ID=DPMN_122614-T1;Parent=DPMN_122614;product=hypothetical protein;DBxref=PFAM:PF00386;note=SECRETED:SignalP(1-18);EggNog:ENOG410N8WB;COG:S;	MNTLVCMTLCLHVLAVMGRPAMEKRAMGQPAMGQPSMGKPAIVQPATSLSNPLVTLQTLEAEVNALKKKDGSCENCRNSATVAFTAILDFPVVSIRPGHHIKFGNVVLNKGGAYNPSTGVFTAPVTGLYLFAATVLHRPEEKSFDAAIVHGVGYNDKKVAILHGAEKMWDEGSQTVIIQVNKGEQVWIRNDNTYNSLITGIGYSSFAGYLLG
DPMN_095326	165.25	2.25	5.75	0.975794251		hypothetical protein	ID=DPMN_095326-T1;Parent=DPMN_095326;product=hypothetical protein;DBxref=PFAM:PF00050;PFAM:PF07648;note=MEROPS:MER0017822;SECRETED:SignalP(1-19);	MQSVLFLAIASCVLAMVRAQATVCACPFSWMPVCGSNGVTYGNTCQMKCAGVTLKSEGVCPKVCPCPRNYQPVCGADGTTYGNRCLLDCQNVVMKSEGECPKECPCPRDYRPVCGEDGVTYSNRCLLECQGVRMKSNGQCPKLCPCPRIYTPMCGKDGVTYNNRCLMDCQGVELGYFGQC
DPMN_017751	1988.5	67.25	30.5	0.975421172		hypothetical proteinhypothetical protein	ID=DPMN_017751-T1;Parent=DPMN_017751;product=hypothetical protein;note=EggNog:ENOG410W41E;COG:K;ID=DPMN_017751-T2;Parent=DPMN_017751;product=hypothetical protein;note=EggNog:ENOG410W41E;COG:K;	MERKMTSPTEFDVVRVSPHVDLVLFDNIISCYQSDRPITANYVIGEEVIRSGWDWVGVFPVGWNSLGDYLVYTWAQPLGLDCTEPRRRTVFIPAQMHQIRSNPRDVYKLLYVSRGGNVLGASHAFHVFDEQEMHEYNIDRLFFNTCHDPAVSSTRQLPLSGGKRKSKKAYSPESDSYELVNELTCPVPCKRRKEKILTVFRDDETLVNIPSFTEWAEKLRFINYQSIVQEYCNNVTTPILSSSHTPPTSLTSPSSSLAVIPYHSRDVMPVYNIRWSTPSETSCSRFTPSIEYPELPSLMAGPSSFLDSKFDLKCINCQIARTLVRDLVEKDALHTATIERLQAKLQRLTAANRTKRERQHQTVNLIDWALEQVQNDNRKLRGQIDFLQERVYELTAARE…
DPMN_136214	1076.166667	53.25	0.5	0.975027102		hypothetical protein	ID=DPMN_136214-T1;Parent=DPMN_136214;product=hypothetical protein;DBxref=PFAM:PF13202;note=SECRETED:SignalP(1-15);	MFWLTILCVAGVAFGQLPNHHQLTQLVDQGFRLSDLNHDGILQMSELEAGWQIEDANHDNQVTLEEMMKTLNLTREIAEPYFKIYDKDGDGSIPHSFLVEYVHLIDHNGDGQITLKEYEHYTVSLTECLFGGHGNHGHGANCGH
DPMN_008760	469.5	14.5	9	0.974973376		hypothetical protein	ID=DPMN_008760-T1;Parent=DPMN_008760;product=hypothetical protein;DBxref=PFAM:PF15998;note=SECRETED:SignalP(1-19);	MKTLLLLLLCLVAGGRLRAMSVTSGPMQIDSMDAHVIGDPTCKPGQCKICKIYQGLEECLVATIGKANTIHLAFVTSGDTLVEGDITASSHGPICADHVPGIEQLCMIPSNVDMTNYKACVVVSVKLNGQTYKDPYGCFQIPNTSSFNLGELFSSDGMVTSAPSDDTICKPGECQVCTYSNGSEVCLVATVTNPDTIHLALVTSGYTLAEGDITASSHNPICVDNVPGTSIQQLCLIPSKVDMTSFKACVDLSIKLWTGQIYTEPIGCFQIPKPSLSYLQDLLIDAFRADAISVDQEDDTFDFAIGDDDGTVDDDPAGVDDGKTICHRGMCKICHHYQNKKALCDCQATKRGMGLGLVCQPPHPPEGKLRNDSPICSRHVPRFPALKSVCLVPSRVDTT…
DPMN_029011	67.33333333	1.75	1.625	0.974938119	SVEP1_5	sushi; von Willebrand factor type A; EGF and pentraxin domain containing 1	ID=DPMN_029011-T1;Parent=DPMN_029011;product=sushi; von Willebrand factor type A; EGF and pentraxin domain containing 1;DBxref=PFAM:PF00084;note=EggNog:ENOG410V4ZJ;COG:T;	CGPLTIENGGVTFSNNATTYNETATYTCATGYYLTGDAVRTCDTSGIWSMSAPTCVIYDCGNPSEPENGLVNYAEGTTYNQSAAYSCIPGYEMNGIMLRVCQADGSWKGTSPTCQLRDCGNLTVNNGVVTFSNGATTYNATATYTCYTGYLLNGEAVRTCEASGSWSSPAPTCVIRDCGVLQEPVNGTVQVGLTTFGSWATYVCNPGLYLLGNQYRQCDQTGNWTGTESVCLGRGLLNFAVGKVTSLSLLAPHTGSVAVDGDTSYDNLTCFTTNMDGGVWWQVDIGTVIQVHTVTIYYKVECCGDTALTIAVLMGQTQAEVSLKGSHGLHYNYTSFTFYANDTTLAQFVRLQSAGQLGQLAVCEVKVYGKEIDCGPYHSNVVNMSISANRTVYGSIVEY…
DPMN_039367	271.0833333	13.5	0.25	0.974638795		hypothetical protein	ID=DPMN_039367-T1;Parent=DPMN_039367;product=hypothetical protein;DBxref=PFAM:PF00530;note=EggNog:ENOG410V8QG;COG:S;	MAFVIGVIKLKIETSGSFIRIQDGDTAHSGRVEIYSKGDWHPICSYGFDARAANIVCGMLGINNTGIAKAYTSSVYGHGTGTLLTSYIRCQGSETNLMDCSVSFDTCSQKEAAGVQCDSTRIRLVNGPTNTSGRVEILHGGTWGTICGSSSLDARSVKVMCRMLGIDNPNAFGYANAWYGEGETFPILRSSYDVGLNCDAKTPIRLIDGGTELSGRLEILRNGYWGTVGSTGFDKHDLQVVCRMLGVAITSNSFFMTNGYYGQGTGDVLAKDLTCQGGEVDIGLCGGNWWPRTVPGDHSQDVGVNCDGVIPMRINGDSNSTGLVEVLHNGDYGTVCSTNFDRLDLIVVCRMLGFDNIPKSAYWYVTPGIGLGEIVVSGLACNGIESGIGHCGGTWPAVT…
DPMN_148272	518.6666667	20.16666667	6.375	0.97441356	DMC1	Meiotic recombination protein dmc1	ID=DPMN_148272-T1;Parent=DPMN_148272;product=Meiotic recombination protein dmc1;DBxref=PFAM:PF00154;PFAM:PF08423;PFAM:PF13481;PFAM:PF14520;note=EggNog:ENOG410UFWG;COG:L;	MLEEEDQVVGEAVHVDDDEESLFQDIDLLQNHGINVADIKKLKQSGICTIKGVQMTTRKKLCAIKGISEAKMEKIKEAANKLIDPGFLTALEYADKRKCVFCITTGSQELDKLMGGGVESMAITEAFGEFRTGKTQLSHTLCVTAQLPGAKGYTGGKVVFIDTENTFRPDRLRDIADRFNLDQSAVLDNVLYARAYTSEHQYELLDYVAAKFYEESGVFKLLIVDSIMALFRVDFSGRGELADRQQKLAQMLSKLQKISEEYNVAVFITNQMTADPGAAMTFTVDPKKPIGGNILAHASTTRLSLRKGRGETRICKIYDSPDRPESECTFAITLGGIADAKE
DPMN_029563	61.66666667	3.166666667	0	0.974324324		hypothetical protein	ID=DPMN_029563-T1;Parent=DPMN_029563;product=hypothetical protein;DBxref=PFAM:PF13306;PFAM:PF13855;note=SECRETED:SignalP(1-23);	MSVRNSRAMTGVLIVFLASCVYGFLLDTISDPCSYSSNEIACRGRGLTSIPLFNLTRYTDVCLKFITLSDNKLTSIGNDSFTQLRSVNCSYTILFSDNNISQIDEYAFRGIEAHIEGLYLQRNSLHSLPEAISSSINLNMLFIDGNPIVSLNPSIMAKIGHSVTQFSVDMSLFQKWPTELHFLHELTHLSLYNIPFQYLDSSAFRGLTNVQFLYIMGSNFIKIPNAICTLSSLNSLQIDNNYFLNESKSDVFEPCSHTTSLPNVISFSYSNNRADFFPNILTIFPSVKYIGMSNNGMRFMNADQFMDNFSVVRFGLHYEKFSQIPSSLNTFKSLEKLLLQNNLIEFIEDDDFIGLRNLTIINLDYNPIQYITNRAFQNNTQLTEVTLSHTLLTTIPTTV…
DPMN_156431	220.3333333	7.5	3.875	0.974186838		hypothetical protein	ID=DPMN_156431-T1;Parent=DPMN_156431;product=hypothetical protein;note=TransMembrane:1 (o6-26i);	MDLVYNNVIIGIAFGLSLVSIVVGCLRCKRSLSEKELQQKYFEKFRKRHIVQGPLSFSKQVDYVRKLSLCEENNTSVSASSPCEPNNNDDAYQVLSSPKAPEIKVQEASVCNEQGFFDESLQTVIEASSVFVSGSQSISHCLSVQTVSYLSLCNCSQSSQSDNQSSTSSESLETQLAKNGAVNEAYDSTFSTSEGQDSQDSLEESYFVPRHGPKVKVVQPSVRYAQKLDTQVVQPSVRQGPILDTQVVQQSVGQAPLSDTQMVQPSVQQGPILDTQVVQPSVRKAPTFDTPQNNFSKRFLELESQQCSSFRRHSDIGVPSSHFENEIDIFDCSVEENGSLWEEAEDALSGLHDKNVHKMIVEGPSHYNNRRRSYDSMSLYEKLRQSKIEENLYKSLHKK…
DPMN_161859	75.25	2.166666667	1.75	0.973975637		hypothetical protein	ID=DPMN_161859-T1;Parent=DPMN_161859;product=hypothetical protein;DBxref=PFAM:PF11357;note=EggNog:ENOG410V65K;COG:S;	MSSSKNQNGENTYKNVNFRPAFQRHPKKNALKRHLDQSYETDNVKTENVIVQPAQPENHSAKRLKSDWDLLFFNHERNALNIFRVPMQETPPVPKTFETGHTNGFSKIKKRKSFLVTGKEMKSFFHLLEDDVIKDFLHRDKCLKITDKYLIAMVFAYFKRAEFKIREYTRMNFFVALYLANDMEEDEEELKYEIFPWALGDNWRDRFPKFLLKRDRLWARIDHRAVVSRCCADQIMAIEPDHLMWSRGRPEHHAGAQRSYLKHEDEDGFPHGPSSSPRPCLECDTDSQYDSASPHSVSWYVSSGQSTPDNGEEFIEKPGKTQSTFDMK
DPMN_035273	93.41666667	3.5	1.375	0.973907226	REC8	meiosis-specific component of sister chromatid cohesion complex	ID=DPMN_035273-T1;Parent=DPMN_035273;product=meiosis-specific component of sister chromatid cohesion complex;DBxref=PFAM:PF04825;note=EggNog:ENOG410UGUQ;COG:D;	MFYSQDILQKRGGKFGKIWLAATMFSKLTRRDIASVNVDQSCDDILQYIEVRLDPQLPRKHRPRLSLYLSSLLMYGIVRIHNKHSQYLLDDVVLALTKFGHIINKLTEIELRELPRADLVTLPDMAMDFENMSSQELDNFLIVPEHHEDVWWLEASLLSPKSEVMLSPEPARKRKTRKGKTGEEEGERTGPQVANVEDITLREAPTLPCMDMDNIMSPHRQIPPDQDLPPMTQAELEDLLLQGEEPIPPREEQMGPLPDLPTSTPAHPGMQPPTQQHGQSILSPIVPLREELEVTLPVQPEVRPRPSRKPSQPPAPEVTMTTSPQQGPRVPRHSLEMDLSEIRPGVSPSPRRRRRQLVFADKETQISKEKMKEFLNTGATTCEPFTVKDTTGMEAHDLL…
DPMN_126172	197.5833333	10	0.375	0.973745255	ZDHHC1_4	DHHC palmitoyltransferase	ID=DPMN_126172-T1;Parent=DPMN_126172;product=DHHC palmitoyltransferase;DBxref=PFAM:PF01529;note=TransMembrane:4 (i27-48o54-77i150-170o214-243i);EggNog:ENOG4104IVX;COG:S;	MPDLEAGLEIEPCRRNGWTPPPSARQAITWLVLVVLGVIYFTSLVPALHNSWQLPAYISTGVLMLAHVIVHVITISIDPSDPRVLRKKKPKIKFDEMKHQHVIENQHCNICQVNVKAHSNHCRVCNKCVWRFDYHCHFVNNCIGGRNYRWYMATLGTAFVALCLISGLAVTEFTFFFTDQTNRHILQPYRDLNTLQTYKDANFKILYQSVPYEAWLTVLAFTFTLGTSVAVAVLGLICVHIYLTSHKSTIFKSLENPSKAYVPVKVESYMSGATLNSGSFTIELVTGLPWVSTFHTTRSAKNSAKNSAKNNNNECELKMVDETCSSSAQSDNSSMCSLSQGVVSLAPSTTSL
DPMN_052394	224.1666667	2.416666667	9.5	0.973420074		hypothetical protein	ID=DPMN_052394-T1;Parent=DPMN_052394;product=hypothetical protein;DBxref=PFAM:PF00097;PFAM:PF02176;PFAM:PF13445;PFAM:PF13923;note=EggNog:ENOG41KOG0297;COG:S;	MATDGVLGYDVIFSGEPDRKYVCPICLVVMRDAVQTTCGHRFCRECIVQVASRSHPKCKCPVDNTWFNIQQEMFPDVAVQREILSLEVKCDQVSAGCPWHGELRDLQNHLLGCGFIEVECEFGCSRQKVLRCELDRHQENCDRRPVTCEHCNDSMPCIELTRHQLLDCKKLPLGCTQCGQCGIQRGGIQRHLDLDCPKAMVPCPYLKYGCTHKGKRDEISNHEKMASEKHLAMLKLQTEQQNYRMKVMETEISQLASLLESQKLIMEEKIITLTEHQRHSFNGRLQWKISLLPGQTKYTSPSFYTGLPGYKLHMCLELKGHMERDVSYASMFVILEKGEYDDEIFFPFNARVKAMVLSVDPDLNQNVAPVLIHCRNIPRCNAEGVVFNSLRGRLRFMQT…
DPMN_009281	176.9166667	9.166666667	0.25	0.973386717		hypothetical protein	ID=DPMN_009281-T1;Parent=DPMN_009281;product=hypothetical protein;note=TransMembrane:1 (o68-89i);	MKRRGKYCEKKMHECRMLACKKIRDCGSLSTGSTCICTTKDGSSQACVMDKKSGKRSFWKSSKSKNKIIMAVTGSFILLFSLCLCMHCCRARSRKKQLEVNYREAVESGYQPLTSPPSLMAVSTDLFKSTFCCAKSSFPESYIPGVPTRSTSDHAQKMVVVELPEAVRQSTRSLLNEAQSRGNVRLSAHTLPSSRFNGPLQRSTSILRNPSKTYGQRNDLPEAIDDVIRKHSSRSIGSRSHIPAFTDAPDEVVASRLSQVQMQRLELAEEASNTCLPNPPDDEDDEDDGEGSESGESEPELKPQVIASGSMRGSLIHAPQRRSDEKMYNMSTNARFCSRIPDITRSGRNQKAIWDLQEQLGHLRLKYEKGIQQRRKLEHGQNMPLRFQ
DPMN_033932	1028.583333	54.16666667	0.625	0.97336547	MOXD1_9	monooxygenase; DBH-like 1	ID=DPMN_033932-T1;Parent=DPMN_033932;product=monooxygenase; DBH-like 1;DBxref=PFAM:PF03712;note=EggNog:ENOG410V69M;COG:E;	MSEFKIFGVLQHSHLAGVRITTRHFRGGNELSPIIDDPNYDFNFQELRKLPNEIAVHAGDSFRIDCHYNTVGKSKPVMGGLATTNEMCLSFAYYYPKTPLANCLWNPTYGMSGADGDAKTWQMIQNADWSNKTVVDWFYQQQSTGPGYAWCGGDSLKIPENFDYTFTGTLPHHDYVEPDTCP
DPMN_149888	185.5	5.583333333	4.375	0.973158131		hypothetical protein	ID=DPMN_149888-T1;Parent=DPMN_149888;product=hypothetical protein;note=EggNog:ENOG4113UWS;COG:V;	MLMHLANGRSQSGQQVLNADDLQQIHTPQTVIRPSKAMKIFQRPLAPFTVTETGYAFGWKTGHYKGYYMLRNTGTTFGFTSLVTLLPEVNIGVFTTMNGKDDDFIGRTLLHSFLLDTLLGEEPTINETTVCTYPEPWFPAKDTTPKPFVKTIAPSRALSQYTGVYNHIAYGDLVVSINHTVNFLQLDYGIGQWILYPTQGQDTFVGEAFGLLYRQWELYTELRFHMNTQSPVTIVIPDFEPMYPPVFVKTSRHAPANPGIVG
DPMN_143202	115.5833333	6.25	0	0.97296323	HMCN1_30	Hemicentin 1	ID=DPMN_143202-T1;Parent=DPMN_143202;product=Hemicentin 1;DBxref=PFAM:PF00090;note=SECRETED:SignalP(1-21);EggNog:ENOG410UGYK;COG:T;	MERHVLELAALLFLLVSGSDSLECYSCDGIHDITTCRNITTCGANQACYHRMRADASGNVMDVGCVDHAMCVDPGSISSLIGRSLIQLRQTSSNCSECCSTDRCNDQLCSHNLPSACVDDETVDCAKMSSLFNVCAGNYEHAAMICPRFCNLCNFTNGNWADWSSWSSCTITCGSTTQMRTRTCTNPAPASHGKNCQGPSTDYTSCVRDSCPVDGGWGSWTTWGSCSASCGVALQHRTRYCDSPPPARFGDHCFGDSLDYRTCILQGCTDGGWTTWTSWGTCSASCDGGFHQRSRQCTNPPASAYGHQCDGPNVDVGACNTQQCPQTDGGWTAWSSWSTCPSTILCVGGIHQRYRECSNPKPSVYGQQCHGVSVDTQSCNTCQYANIQNTSKLSL
DPMN_094834	549.3333333	25.75	4.375	0.9725804		hypothetical protein	ID=DPMN_094834-T1;Parent=DPMN_094834;product=hypothetical protein;DBxref=PFAM:PF04749;note=EggNog:ENOG410N948;COG:S;	MASPKTNQPPAQPFQPHAQHLQPPAQYGQPITGQPGSMLVGTVQGHRDWNSGVFGCCDDVKLCFLTWFCYPCMVCQISKKLGDCPLMPFCVPGSEVVMRARVRTLGGIRGTVCNDCLTTTFCPFCTVCQMKREMDAMGI
DPMN_033960	982.0833333	53.66666667	0.5	0.972422571		hypothetical protein	ID=DPMN_033960-T1;Parent=DPMN_033960;product=hypothetical protein;DBxref=PFAM:PF03351;note=SECRETED:SignalP(1-19);EggNog:ENOG41KOG3568;COG:E;	MLLFCSALLLGVWLPRTLGASHPGLKTTEHFDHMAVLDEDGMYSLFWNFNSTHITFEAHVQTKGWVGLGISGNGNMFPGDVALGWVTDHGQVHFADRHTTDHRMPLVDKSQDWFILHAEETSSGTVLKMVRKLQTCDADDDIDINNGTNRIIYAFGSEDPQNDRSISYHGTTRGTKSLFLLNPDKGDGNYHGD
DPMN_008870	189.3333333	10.25	0.25	0.972271127	GM2A_2	GM2 ganglioside activator	ID=DPMN_008870-T1;Parent=DPMN_008870;product=GM2 ganglioside activator;note=SECRETED:SignalP(1-19);EggNog:ENOG410VB98;COG:O;	MTAVHLFTALFALFVSGEAAFSWKSCAPAGSPIHVESIQVGPDPVEVPGDMVLSLSGTSSAPIGSSSLTISAKRKTFLLEIPIPCINHIGSCTYDDICGLPDKMIAEDWLGVAAGLGQQIKAMLNSSGVDACPIPAQTLTVSNAHIHIPSLPSALAVFAAGDYHINLNLVDNASHQTTLCIDIMVTIHEPCSGLSCLFG
DPMN_011263	189.75	7.333333333	3.25	0.972112429		hypothetical protein	ID=DPMN_011263-T1;Parent=DPMN_011263;product=hypothetical protein;DBxref=PFAM:PF01477;PFAM:PF01825;note=TransMembrane:6 (o236-255i445-466o486-508i710-731o743-776i831-853o);EggNog:ENOG410NCCN;COG:P;T;	YPSDIPIIDNLYGLHSDEDMTAEFENTTMFGDAFEFKNCAFFCSIYLGRCCSANVSECWEIYDYCNERGLVNVSHHCLAVLQETHMIKTMNKTQTNQNSIKQILLTMYNSDEKLNKTGSYLHIGVGLDIDIAEVREIISERNKECLGNQTAILCFAEVEVNISVSVNSLGCLYWDEEIEDWTSNGLQVSLSNANDTSYECITTHLSSFSGSVQMASIFIDPFGDAVLFITFFENPVLVTTVILVWVLYFFLLYWARNSDKKDLERVGVVNCKDNLQSEEYLYLVCIVTGWWKQAGTTANVYINMTGSEGVSGRKCLTHAGRQCFQAGYEDWFLITTTKCLGNIKSVTLWHDGTGDSPQWYLNHVNVRDVQTRNSWTFIYNDWLAVDGDAFWQISATIKA…
DPMN_066803	724.8333333	34.75	6	0.97189009		hypothetical protein	ID=DPMN_066803-T1;Parent=DPMN_066803;product=hypothetical protein;note=TransMembrane:1 (o141-165i);EggNog:ENOG410V8B6;COG:T;	KTWEEVKLDCTVHNRSSYCDENSYYERNYRCCLDYSCYIAKDTCTLVDYNDRKCEMEGGEYHSRTPGLMNVINKRTCRHKPMTTPGKFLISPLFITSGIQIYLHRHMLIKPGVCGDGECDTILLETCDTCPMDCGRCPIRAWQIGLIVGFSILGFLLVLAVILYIRAQERKRLYDESWLIPFAEIKEGRSRQGKSGSKMSMGSMFSTASMGGAAAKQVFVKIALVQDRTVAVRVVNKKEFSLTMPIRKEVRAA
DPMN_130698	47.75	2.083333333	0.625	0.971640489		hypothetical protein	ID=DPMN_130698-T1;Parent=DPMN_130698;product=hypothetical protein;DBxref=PFAM:PF00476;note=EggNog:ENOG410USME;COG:L;	MYSLKLDFQQIELRLLGHLSNDEALIRLFSDPDIPDIFNALTAQWLGKSVETVSSAEREQTKRVVYSIMYGVGREKLAEYLKISVDNAKAIMASFLVKFPAVGNFTKSCVDFCHKNGYTLSLLKRRRLFPNIHSNNYTLRAQTERQCVNFCVQGSAADICKVAMLGVEDVLRENSHLNARLLVQIHDELLVEVADNHLSAVIDLVKSVMEERELLTSFGVRLRIPIPVSISTGKKWGHMVPVQQDDSKC
DPMN_157711	102.6666667	5.75	0.125	0.971387987	MOXD1_29	monooxygenase; DBH-like 1	ID=DPMN_157711-T1;Parent=DPMN_157711;product=monooxygenase; DBH-like 1;DBxref=PFAM:PF03712;note=EggNog:ENOG410V69M;COG:E;	MLQMGHSVNYRQVIPPGQSNFISRGHCRDTCTRMSMAQANITEFKIFGVLQHSHVAGVRITTRHFRGGRELPLLITDPNYDFNFQDLRKLPEEIAVNPGDSFRVDCHYNTIGKTQPVLGGLTTHEEMCISFAYYYPRIPMANCLSMPNYGIYGDDAETKTWQMIQNADWTNKTVVDWFTQQQSTGPGYTWCTGDSLKIPDNFNYLFTGNLPPHDYVEPSKCT
DPMN_116476	65	3.75	0	0.971153846	CLEC17A_4	C-type lectin domain 17; member AC-type lectin domain 17; member A; variant 2	ID=DPMN_116476-T1;Parent=DPMN_116476;product=C-type lectin domain 17; member A;DBxref=PFAM:PF00059;note=SECRETED:SignalP(1-22);EggNog:ENOG410V3GT;COG:T;V;ID=DPMN_116476-T2;Parent=DPMN_116476;product=C-type lectin domain 17; member A; variant 2;DBxref=PFAM:PF00059;note=SECRETED:SignalP(1-22);EggNog:ENOG410V3GT;COG:T;V;	MLSSTYSILSLFICILFHTGSATPPHSSTFCPDNWMPFQGSCYFFHHTEQSFTEAQHACLQRNSNLVQIDSIEENLFIKEFLSQQKQLHWWIGLSDEDIEGIWKWVGSDDKPTYTDWYPGEPNNVSNNEDCAITSGLADRNFRWIDIACSNLHYSICELKSETSGTIIVGMPFQGSCYFFHHTEQSFTEAQHACLQRNSNLVQIDSIEENLFIKEFLSQQKQLHWWIGLSDEDIEGIWKWVGSDDKPTYTDWYPGEPNNVSNNEDCAITSGLADRNFRWIDIACSNLHYSICELKSETSGTIIVG
DPMN_089601	135	5.666666667	2.125	0.971141975	CCNB1IP1	cyclin B1 interacting protein 1; E3 ubiquitin protein ligase	ID=DPMN_089601-T1;Parent=DPMN_089601;product=cyclin B1 interacting protein 1; E3 ubiquitin protein ligase;DBxref=PFAM:PF14634;note=EggNog:ENOG410V901;COG:O;	MEGDDLICNFKKCRKRLTDIAYVTACSHVFCDEDGTREFNRAKNCPACKTNLDKKFEIVRNNLQPSEQYKSMILAGLKPDMINEIASRALAFWMYQSHQEKTYHEFQSNKERERASQLEQYYEQLVSRTNSELTSLKSQIENTKKENGETKKKYSEVSDKLMEKNRQHQKLQSMYDSLRRKYISISSFETVGVQKTPNCAFNVPNMASGDMRGASHVQGTMQRGRASSFLESFISPPQGFQFNPQQAMLDQPANRVHDEFSVGLGTPRR
DPMN_120951	102.6666667	3.166666667	2.875	0.970576299	CLEC10A_4	C-type lectin domain 10; member A	ID=DPMN_120951-T1;Parent=DPMN_120951;product=C-type lectin domain 10; member A;DBxref=PFAM:PF00059;note=SECRETED:SignalP(1-16);EggNog:ENOG410V3GS;COG:T;V;	MHSIFHLVFLFGFVQGRGTTCCTDGWLAFEGSCYTFGRDISSFTVAEQYCRQHGGHLIHVDNAHENNFIKDRLRDLKSSHYWTGLTDEDIEGEWNWFDTDSNATFLNFYAGYGHNINLDCAIFNYGVDFSWTDNDCSTANAKPACERSSETCSCESSSANMIVG
DPMN_134222	73.33333333	3	1.375	0.970170455	C1QL4_7	Complement component 1; q subcomponent-like 4	ID=DPMN_134222-T1;Parent=DPMN_134222;product=Complement component 1; q subcomponent-like 4;DBxref=PFAM:PF00386;note=SECRETED:SignalP(1-17);EggNog:ENOG410VB76;COG:O;	MILQILFLAVLTNDALGNVNILTLEGLQKELLALKESYRFESTTQMKRISQLEEKLAKKEDVILALEDSVRRLEETLKTLVPRTDHVGSRVHSVKKRQSGVMPAFSVYLSHNSNLGAGQTIVFDQAIINEGNGYNVYTGMFTCPMAGLYLFSFEVMVMGVSDNTVTGAWVDLVVNARNTEDGAVDAHHQVQELQGGNTVVLRLNVGDAVWLANRGANDHVDGSTGLHATSFTGVFLHA
DPMN_139151	109.5	5.583333333	1	0.969939117		hypothetical protein	ID=DPMN_139151-T1;Parent=DPMN_139151;product=hypothetical protein;DBxref=PFAM:PF05050;note=SECRETED:SignalP(1-28);	MQSHVNITRSKCIRRLLLALLLIGICFGAGDLLEAVKVILYSNSVTVGSIGKPQMSESSNVRVFDTSVDYSNSKQIFKCVDMRIEHLATTPICVYDPTTDIFVSKDIISKGSFEGDYIKEVVKILQDNLSLSFVDIGCNVGVYTLAVAKFGREVIALDANRKNLVMVATSLVKGNLTGKVTLIWNALSDRVEALGFKHKEGNIGALQMESGIRATNDSRGDESSMAIVLDDLVPLLRKRSLFVKMDIESYEYKAMSGGKKFFEEVDVRFLLMEWDFHRTSVEGSRIIQFMTERRFRPVLPLQRLVSLNVENRNTWPNEIMWIRI
DPMN_137206	464.0833333	28.08333333	0	0.969743221		hypothetical protein	ID=DPMN_137206-T1;Parent=DPMN_137206;product=hypothetical protein;DBxref=PFAM:PF00150;note=CAZy:GH5;SECRETED:SignalP(1-17);EggNog:ENOG410JH85;	MWRLAVCLLVLLKGAYSGRLQVQGSHLVKDGQRVFLSGTNLAWVHYAMDFGHNQYNGVKGRMEQILSELQASGGNSIRLWLHIEGQTTPEFTSDGHVSGMDATLVSDLRSFLQSAKRHNILVFIVLWNGAKIEQFHYRLHGLIVDTNKLQTYIDKCLTPMVHQLKNEPALGGWEVFNEPEGALEPGHHDSNACFDTSALAGSGAGDEGKMHNTLYTAQQIQRFINWQADAIRREDPGAMVTVGTWNPKSNTDRFGFKNMYKDACLIGAGGRQHGTLTFYQVHSYSWQGHWDGYSPFQKHYNDYGLDKPLVIGEFRESEAANTKITDLYNYAYYHGYSGAWGWQAIENNWGNIRTGITFLRGKNDQTNGGLVHFTV
DPMN_090034	261.8333333	15.16666667	0.75	0.969605347	ZCWPW2	zinc finger; CW type with PWWP domain 2	ID=DPMN_090034-T1;Parent=DPMN_090034;product=zinc finger; CW type with PWWP domain 2;DBxref=PFAM:PF00855;PFAM:PF01388;PFAM:PF07496;note=EggNog:ENOG410VA1R;COG:S;	MATVPNSQDSDPLMNIFGSGRLSINSQESVSAEKTCTKTTGPFGMHSKQHRKSRNVKSKYGMGRNNGLYSEPAGGQNDGEKAGEGSQDLFSSQSSCQRSLLNNQIDITLQLTEYMWVQCDNPDCQKWRRIQATASGDLGNTAWYCHMNPDRHFDSCAAREEDHALYDRMAKKAGIKYVMSALSEGSLVWAKMSGYCKWPAIITPDPACRLHMFADLDGDPLSYHVEFLGNPHSHSWVAAKFVSVYGHKALSEIDDSQSQNRDSDVAKLKRGCRRGQGRSRSVLKGRQRKSYLRIHIEDVIEEADFLLGLAPEERLPYCTFTPSKQDKHIVLSKAKQPKSCDQCGQHTAKKRKREDSKTQKHQNFHHKKSTVITMAHEPGKKPRGKENRPTICDYSSEVS…
DPMN_083802	70.41666667	4.416666667	0	0.968639053		hypothetical protein	ID=DPMN_083802-T1;Parent=DPMN_083802;product=hypothetical protein;note=SECRETED:SignalP(1-20);	MKGTIRFLVLLHVLIGTVECSLEPEEGQCRSDADCTEEECCVGLDRRRFIFSHATTGTCRSLRYQGFSCHVFLSTNPGNSNLHVTYCPCAEGLECRGTSVDKLNASHIIHHDPKCLPKE
DPMN_055716	488.8333333	30.75	0	0.968547562		hypothetical protein	ID=DPMN_055716-T1;Parent=DPMN_055716;product=hypothetical protein;DBxref=PFAM:PF13202;note=SECRETED:SignalP(1-18);	MGLGSIIVALAVFGACHGLDMTKLKPYNLTAELMFLTEDLNQDGIMTIAEIDAVFDKYDANGDGRETRNEYTMYICGTDPDLYQLSHYLYDDYDVDGDHHLDKHDYEAFHLKMDSNADGQVDKTEFVVYWVHLFEKYEGMGVHGQGGHCH
DPMN_049419	122.5	2.583333333	5.125	0.968537415	VIT-5	Vit-5p	ID=DPMN_049419-T1;Parent=DPMN_049419;product=Vit-5p;DBxref=PFAM:PF00094;note=EggNog:ENOG410XBR6;COG:I;	MAVCHVTPDRVRQTTGGTIEQEVRYPHCETVLVMDCSRRDTLAITSRPAPGNTSKQIVTIATEDRTIEVSPDADSVLVRVDGSLVAKHPEVTRFDGDGKRSVSVRQLSDGRRVEVILEHRRESVVSDGVIVSIKVPRVQLPTVCGVCGSVRSASGLLGPDQVEYTDPDAFLSSYLVPSNHCDATAIQARLGVPERRQESKLVRPSQRTDVKHMIQNGIPKTCFSTKPISECQPNTIVEKTENKVVAYVCVRSSSPLAEKYLEISRLQVLDEVRDRTPSIYEPMIMPQVCIAN
DPMN_177325	425.0833333	26.75	0.25	0.968241521		hypothetical protein	ID=DPMN_177325-T1;Parent=DPMN_177325;product=hypothetical protein;note=SECRETED:SignalP(1-17);	MMFKLLGIAACLVVAQAAHLKWSDCGTGRTALTVHDIDIRPNPVVFPGEMHFDINMTVNLKIDLLFVDIELHKITSFGEATIPCIGDTNIGTCKNIDACSILPRIRNGSSVVSTDLGLQIDKLLLTALGHQGTCPIQPETIILHNERIQLQPIPGALAAIASGDYRVTMKIKDDPTSDDNIGCMTLEAGVRRKDDPIVGR
DPMN_132353	389.8333333	21.5	3.5	0.967935015		hypothetical protein	ID=DPMN_132353-T1;Parent=DPMN_132353;product=hypothetical protein;DBxref=PFAM:PF06399;	MPYLIIQKQFPLEEVEISPTIVDGYLNARDFSVFGAKYGKNAWQATIKLHPSLVLDKLEELGYRMVSSACNDKMMMWTMHAPPAMKSIEVQNPTDEFHQKIKD
DPMN_013014	301.6666667	19.58333333	0	0.967541436		hypothetical protein	ID=DPMN_013014-T1;Parent=DPMN_013014;product=hypothetical protein;note=EggNog:ENOG410N749;COG:I;	MYDQYDIPTNLDRFDGSMAIVDGYVVPEPPFEAFASGFKMDVPFLVGSAGQEMDGSKPPDDMGTWNKPDYERFVHQRLLTFSPHVADMALKLYPVTANTSARYQWASMVSDIRVNCGNNYLALVAARTLSSPVYRYVNTNRPSKPFGDGGGSIYPFHTHDVYAFFGSLNQYLSPLSASDTAFEQNMRNEVLSFVRTGHPKTAAWSSFPGSTGLISEVVRTVPEYHQPECEFFFANGLWPYSWRQ
DPMN_138446	657.5833333	39.25	3.625	0.967399569	DNAH8_11	Dynein heavy chain 8; axonemal	ID=DPMN_138446-T1;Parent=DPMN_138446;product=Dynein heavy chain 8; axonemal;DBxref=PFAM:PF03028;PFAM:PF12781;note=EggNog:ENOG410UHCR;COG:Z;	MPILKSKHLVKNAEQVGEWNIQGLPNDDLSVQNGIITTKATRYPLLIDPQGQGKNWIRNREKERELQLTSLNHKYFRSHLEDSLSLGRPLLIEDVMEELDPALDNVLEKNFIKSGSTFKVKVGDKECDIMKGFYLYITTKLANPAYTPEVSARTSIIDFTVTMKGLEDQLLGRVILTEKQELEAERVKLMEDVTANKRKMKQLEDNLLYKLTSTKGSLVDDESLITVLAVTKVTAAEVSEKLTVAAETEIKINEAREEFRPVATRGSILYFLMCDMTIVNRMYQTSLVQFLGIFDLSMARSDKNPVPTKRIQNIIDYLTYESFRYTCRGLYESHKFLFVLLMTLKIDLQQGKVKHDEFQTFIKGGAALDLNAVTPKPAKWISDMTWLNLVQLSSLAQFA…
DPMN_137469	224.25	14.16666667	0.5	0.967298402		hypothetical protein	ID=DPMN_137469-T1;Parent=DPMN_137469;product=hypothetical protein;DBxref=PFAM:PF15813;note=EggNog:ENOG410V52C;COG:S;	MHERSSTQGDTPPLILFATPPPLDQLRALTVNIPNTVPTASRFQPQVIKCREFIFTEPEVIGTPSADINDHSFHLVTNVSLIQSGKIQNRLSRIGLQVSSPYSVSTELYQACLQYTITARLSPAWNKAGPWLIQGRDFLTQKGCSNAVRMDLTVVNNELYFTLVATALKQGPLQVTDLDILGRQLERYFTNTDVSIEHDHIASDWCYILPSMKRGRIWSISHHLPEESPFTSYKDIKRHWKNTYGYRLPETDEGLHFYQINFGPFGGKLPREMQRMSRIDPKPILRSFVLEIQSKFPTVCGHPIKLQSKAKFTVNELLSINQVDRDTHANLSHKMKNSRPAVYRSKAEMGQLLAQQSSLSTPNIQTAQNPKPLIQILSLTPGPSTTNMSSIIETPNLKP…
DPMN_165271	219.0833333	5.583333333	8.75	0.967287942	FBXO47	F-box protein 47	ID=DPMN_165271-T1;Parent=DPMN_165271;product=F-box protein 47;note=EggNog:ENOG410UNFD;COG:S;	MNITHYMPCKKPRRSTRLEFKEKEAVKEKSVQSSPLGFFDMFPVELKLMFLKYLSVEDLSNLTITSKVFRNLVEGFLTIHPILKKDIVDRIHIQSKYLPMPAIKHTDYIQLFGRLGLLIKRSTCLYSTKDRLKFINEVLTKLLCCNYTEHCEDLSMCLAMSCFGKFLHTVIAGWDDCECVRAYEAICSHTCLMKNVKLVLMSKSGSHQRLEFEIRCFFRRVFLDPCSSIQDKAFWMTRILKPWPLVYQARLIFLIYGPVLEDEILWFELSENTPAVNSVQSSQHMGGLANALQILHHYKQEWSEDDVVSIIDEMTSSPEEWLAENMAHLLILCGDVITSKLLISKAINGRMMELSSLITSFCLVCVKNSLNLDYVIAMIRHVLRVIDSAKDRQIFSCSI…
DPMN_037267	802.9166667	52.58333333	0	0.9672548		hypothetical protein	ID=DPMN_037267-T1;Parent=DPMN_037267;product=hypothetical protein;DBxref=PFAM:PF00811;note=SECRETED:SignalP(1-16);EggNog:ENOG410VD4H;COG:S;	MKVILLLAVSVVVCYGQTPTPCASPRQWQGGRMVFDSSKSFYERADFFYDEIMRRTRTIEKIDNGKERDFFDILRLHNENKEYTVNLRTKKCNVTGISFPWRAVGVPPDAKFIFEAEIGAAGIPAEHLTAVIFGGNFTQDHVSYTTTVTFPDCVPIGDNYYNDVTGFIETRYFGITLGISDPEVFFPPSICT
DPMN_066184	1682.583333	85.91666667	24.875	0.967076915		hypothetical protein	ID=DPMN_066184-T1;Parent=DPMN_066184;product=hypothetical protein;DBxref=PFAM:PF00069;PFAM:PF00211;PFAM:PF07714;note=TransMembrane:3 (i53-72o92-113i125-145o);EggNog:ENOG410V8B6;COG:T;	MVGRWRRDREVPGSNPALSAVISLSKKFDPHLLLSTQVYKWYYYHHHHHHHVYYYYFYYYCHYYYYFYYYYYYYYYYYYHYYYYYYYYYYYFYYYFYYYYYYYYFYYYYYYYYYYYYYNYYYYYYYYYYYYYYYYYYYYYYYYYYTTTTTTIHSRSRQGKSGSRMSMGSMFSTASMGGAAAKQVFVKIALVQGRTAAVRVVNKKEFSLTMPIRKEVRAVRACDQANVCKFIGASVTLPNIWVLTEYCAKGNISDVLLNEEIPLNWAFRFSFAVDIAKGMNYLHSKGIMHGRLKSNNCIVDDRWTVKITDFGLKILRKNDEIIDKENDEIKERRAIIYVAPEHMGMKKFEPTQEGDVYAYAIILIEIATRQEPFGDMDMFSERKSWKPPIPDLSPKAGEK…
DPMN_107235	73.25	4.583333333	0.25	0.967007964		hypothetical protein	ID=DPMN_107235-T1;Parent=DPMN_107235;product=hypothetical protein;note=SECRETED:SignalP(1-20);	MIFLFIFFIVGCKRLLFVEATTVTMPTTATTTRRGGLLPVLLTTGAFPNSASLVTINGQLVRMVSNCTVHDFSTCPTGSCCTKTFLQYPAGYSGAKPDYQLECKPLLSTGEYCYFNTPENYCPCATKCHTNGFYGMCL
DPMN_037553	1448.583333	93	2.875	0.966907323	TBX18_1	t-box transcription factor; variant 2t-box transcription factor	ID=DPMN_037553-T1;Parent=DPMN_037553;product=t-box transcription factor; variant 2;DBxref=PFAM:PF00907;note=EggNog:ENOG410VB55;COG:K;ID=DPMN_037553-T2;Parent=DPMN_037553;product=t-box transcription factor;	MACLSAKARAFFVDELLNNKQQAREAADAAEILSQMGDSIEATVRERLVNDINLRGDSRDGCPPNPSMEPCDSTDELLVPHERRARTLVADTPNTVDKSGEETRKGIHGRHSRYQDAESLCASMGEESGCAHQTVVETTDKHGDVIKMELCQGELWQAFHSLGTEMIITKTGRRMFPALRIRVSGLKKLTKYRVAMDFVPVDKHKYRYVYHSSRWMVAGVGDSLKGNQSYEHPESPMAGEVLSAQVVSFEKIKLTNNEAPAPGQISLLSMQKFQPRITITDKGDSSCSVSVTFPQTSFIAVTAYQNQEITRLKIARNPFAKGFREAGKCRSSLEAMMASFGVVLDGRKNLTPPLKRKLSEMDEECTDAKSTDNHVSISASQSSYSTHNLACLNISGSCY…
DPMN_177359	72	4.333333333	0.5	0.966435185	COLEC11_2	collectin sub- member 11	ID=DPMN_177359-T1;Parent=DPMN_177359;product=collectin sub- member 11;DBxref=PFAM:PF00059;note=SECRETED:SignalP(1-18);EggNog:ENOG410VDIZ;COG:T;V;	MILSLALSLIWLSLESNACPDGFVKFQQSCYHFSHDQETWFDAALACQTVFNKAYLAEIDSQAENQFLLHYAANARTDYWLGATDLQVDCTFRWQHSQEVVGTNFRSWSPGNPSGGPENCMEIVIELDHIGYWNDQTCHDYQNYVCEIEDSNPEIVG
DPMN_122065	1858.083333	124.0833333	2.25	0.966004395		hypothetical protein	ID=DPMN_122065-T1;Parent=DPMN_122065;product=hypothetical protein;note=SECRETED:SignalP(1-17);	MMFKLLGIAACLVVAQAAHLKWSDCGTGRTALTVHDIDIRPNPVVFPGEMHFDINMTVNLKIDLLFVDIELHKITSFGEATIPCIGDTNIGTCKNIDACNILPRIRNGSSVVSTDLGLQIDKLLLTALGHQGTCPIQPETIILHNERIQLQPIPGALAAIASGDYRITMKIKDDPTSDDNIGCMTLEAGVRRKDEPIVGR
DPMN_187953	265.6666667	7	11.125	0.965887704		hypothetical protein	ID=DPMN_187953-T1;Parent=DPMN_187953;product=hypothetical protein;note=SECRETED:SignalP(1-20);EggNog:ENOG410VYI6;	MRTYLIVVGALLCFLNSACAIDIYGLSYNYFDEMAQTYCASKSDGWVFSLRRDCAGVAPTCNDICASASGEILRTISNQRNKVACFDAFNINKGHNQLRANPANSQPDAGKVSFATYGYGSGGCTWTPNHCGPNYCCCHAF
DPMN_019240	651.25	43.25	1.25	0.965834933		hypothetical protein	ID=DPMN_019240-T1;Parent=DPMN_019240;product=hypothetical protein;DBxref=PFAM:PF01414;note=TransMembrane:1 (n7-14c18/19o927-951i);SECRETED:SignalP(1-24);	MDLRRECFLLFVLVSVSRWRDVTSGGTVEVGLLKYRYESDKDCDNFFGGYKCDPYFKVCLQWRNHSCSLNQVKTSSVDNENELVDILNSTNISPNPIPFHIPRIQYPISVRVEVWNKNLLNDHFIDNVDFTFPKYSDTRRHTEHIRGVNQQASVDIYIDISCDYNFYGIDCGTHCVAPPHGSCNSDGNVICNTGYTGQLCNEIVPSSTQSHTIFSVQTTNTHTTSRPTTMIPTTIWSTTTKPTTVRSTTITHTTVRSTTTKLTTVRSTTMTPTPVRSTTTRPTTVRSTTTRPTTVRSLTTKPTTVRSTTTRPTTVRSTTTRLTTIRSTTMRPTTVRSTTMRPTTVRSTTTKPTTVRSTTMTPTTVRSTTTKPTTLSTTTMQHTTLKPTTMRPTTVRSTT…
DPMN_013285	233.5833333	15.58333333	0.5	0.965572601		hypothetical protein	ID=DPMN_013285-T1;Parent=DPMN_013285;product=hypothetical protein;DBxref=PFAM:PF07690;note=TransMembrane:12 (i70-96o116-135i140-159o165-189i196-216o228-247i405- 427o439-458i470-490o496-519i531-553o559-580i);EggNog:ENOG410V577;COG:G;	MARLLNNDSKNGNAASNRKDDLTIDGKMASSEKGKPVTGYVGASAAEDDGNCEIIGAGSGLVPIPPDGGWGWVVTMASFMVGVIVDGICFTFGFFFNDFQEHFGTNRSVTASINSVLSGTYLTVGPLVSALVNIYGCRKVAMIGAVVTSVSFFVCTFSPDINVMILLYGFCGGLGFGLMYLPAIVMVGYYFDKRRALATGIAVCGSGVGSFVFAPLSELLLGTYNWKGAMWILSGLSLNGAVFAALFRPLSYNESQSVVEKSKEDEFEPSYEKEAKAPLVNPVVQIMKTDSPIYRCKSMESCHETSNVARLGNSMVLLESGTNVHSRNSKSWHVMKPMDRKDIFYSGSVQHLPEYVRAGNEVNFVRSMLSVHEKNAEEDTETTESSCGKIFKTMFDFSL…
DPMN_123008	128.0833333	8.833333333	0	0.965517241	SEMA5A_2	Sema5ap	ID=DPMN_123008-T1;Parent=DPMN_123008;product=Sema5ap;DBxref=PFAM:PF00090;PFAM:PF00092;note=EggNog:ENOG410MYQ3;COG:T;	MALAVKVRYYDSSSLTHAIEHTHYPNGETFTNLALDHVRQQSLSPNHGAERSISKFVCVLTDGRSIDESATRTAELQLKKDPNVTVVAIGIGNAVDYNELLAIASDANHTFRVANFNALSSIKAELTQKTCNITVDGSWSSWSPWSQCDVTCAHGHIHRTRTCTNPSPALGGQNCFGANQENRVCNLAKCPGVWSPFGHRGSMTSAL
DPMN_178865	155.0833333	8.5	2.25	0.965341214	MSH4_2	MutS protein msh4	ID=DPMN_178865-T1;Parent=DPMN_178865;product=MutS protein msh4;DBxref=PFAM:PF05188;PFAM:PF05190;PFAM:PF05192;note=EggNog:ENOG410V8WQ;COG:L;	MAQPLKNNPKYNFGLLVTPGSTDTSSVTTDSVNVESDSTSFSEQASERSLSYPTDYSRLTSGGSSTSRARYNTGLFTSGSASTSSAPAGFRTPRTNSGSSKRRTSDTGGSATPGAATPAQNNCSTLVAIVEGRGLAKGEVGMATLDLKKPELSLSQFSDMPTYVKTITKLQIAQPLEIIFPNTACESGTMTNLSKIVTEQFPNTTISTVQRKYFNETKGLMNVKHLCVPEYSSVELEIASKYYCLAAAAALIKYIEFIQNTVYAPASLKVVFKGSENTTMIDMSTARNLELLQNQRDPRSSHTLYGILNYTKTVGGARLLRSNILQPPSDPETISLRQDVVAELIEKSEVFYNLQAVISKFLDIDHLLSLCVQVPKQENVKTAETKITNMMYLKHTLEL…
DPMN_076887	783.75	54.08333333	0.375	0.965257842		hypothetical protein	ID=DPMN_076887-T1;Parent=DPMN_076887;product=hypothetical protein;DBxref=PFAM:PF02469;note=SECRETED:SignalP(1-16);EggNog:ENOG410V4XK;COG:M;W;	MMRLLVLFAFVGFASALTIPELATQLGATELVKLVTQAGLADTLSSKGPFTVFGPTNDAFAKLPKSVLDLLMKNKQLLIEVLKYHVVSGSVYSSQLTNELTAPSLAPLSATAFVNIRFNIYNGGKLITADGSPVVLANQNASNGVIHVVNRVMWPLPFLNVPGLITREQAQFSTLLTAVEKANLVATLSGGPFTVFAPTNAAFAKIPADVLNKLLANITALTDVLTYHVISGTFWSASLSDGETPKTVEGKTVKISINAGKVSVNNANVQEADISVTNGVIHVIDTVLLPPSFNINSL
DPMN_012630	190.5	10.83333333	2.5	0.965004374		hypothetical protein	ID=DPMN_012630-T1;Parent=DPMN_012630;product=hypothetical protein;DBxref=PFAM:PF00868;note=MEROPS:MER0924172;EggNog:ENOG410V54T;COG:O;	MEGRICYHDQRARCSYGGRGLTWSLNMEQSALKRRFVSVNGNRPSWLPSWLPGGSDDRDSEQDTDETAPDKSAPEVLSVAAVNLDIRSNVLRHHTAEFDITDAAVYDEREFLVARRGQPFTVIITFNRKYDPGADDLRFVFQFGSRPLPTKGTHVEFILSADDVKGEWGGWISGEADNALTVEITTPPTAFVGKWSMKIDVVKRSDTSINVYRYEHKDPIYILFNPWFKEDGVFMKDEHLLNEYILNETGKIYSGDYKRISPKPWVFGQFTGDVLDCCLYLLDKSVKDQARGDPVVVSRAISKQVNSNDDGGVMAGNWSGKYTGGTSPLDWTGSVAILEQFYKTKTTVKFGQCWVFSGLVTTVCRALGIPARSVTNFASAHDTDGSITYDFHYDAELKP…
DPMN_112525	71.58333333	4.166666667	0.875	0.964784633		hypothetical protein	ID=DPMN_112525-T1;Parent=DPMN_112525;product=hypothetical protein;DBxref=PFAM:PF00147;note=EggNog:ENOG410V951;COG:T;V;	MYEQFPQEVLAKRRKLGTKLKAARDEGKKAWIVYDTLYVDGRPYIHGLTKTAPTELRIDLVAADGSTAYEVFPNFLLSGSPYYALHVGKGNGTAGDDKGFSFTNGHVFSTLDHEKSVHCSSLYDAGWWYGTCCWAYLNGKYYTPGTLATGKSVGMFYHDFKGFEMLKETKMMFRRV
DPMN_076106	84.41666667	3.5	2.5	0.964461994		hypothetical protein	ID=DPMN_076106-T1;Parent=DPMN_076106;product=hypothetical protein;DBxref=PFAM:PF00069;PFAM:PF07714;note=TransMembrane:1 (o254-277i);EggNog:ENOG410V53S;COG:T;	MNNTQPDYTEVHIDNSPPRVSNSMIKTNVVNGSFVYTTRLMFDASDDGSGVHKIAIDLYVGNQTKAKRRELFQANRKNESGACESDPECRCILDTCFRLRQSVDIDNCWFLVPKEQLNYTGRIQVTVFNQALLTQTFNDTVSRLSDLAGLEEYSGPTNIRVEKSLANGVRIVWDIPDKPSCFGRVDIVLVIYLGNGLTRKINVNSEENSVDVLGLDPNQEYSVSLNLGFDGTELAALPYKFKTAAQENHLDGGIIAGVIIGILAIVGAMLAAFVIALRMGYLQPVRQGLRAVSVQYRKSRFARAVSRSFTNSMYMYGDMDFADMDSWQLARDNVVLESLLTSGTFADIYLASVKNCGSKMVAKTLKQSFTEQDAHLMKAKINFYSMKVGEHENIITFAG…
DPMN_016610	74.25	5.166666667	0.125	0.964365881		hypothetical protein	ID=DPMN_016610-T1;Parent=DPMN_016610;product=hypothetical protein;note=SECRETED:SignalP(1-19);	MRTFAVLLVIQLVTSYVLARSLQLRSGYYNLNCEVICTSRHEHDESDAAHCGCPHNLQRQNNQSHPLPDQHSSHTLSMCDYLCSIQMGGAACVCSAPIVPGRK
DPMN_050819	97.25	6.916666667	0.125	0.963796058		hypothetical protein	ID=DPMN_050819-T1;Parent=DPMN_050819;product=hypothetical protein;DBxref=PFAM:PF14865;	MSTPKESSAESEASGGKQGVLKDCYDQWSRCSTWSSALTGKAWATCDDQCKSKGKDGGTCVEVDATCPVSKKALQCQCYNNK
DPMN_183161	264.5	19.25	0	0.963610586		hypothetical protein	ID=DPMN_183161-T1;Parent=DPMN_183161;product=hypothetical protein;DBxref=PFAM:PF00050;PFAM:PF07648;note=SECRETED:SignalP(1-23);EggNog:ENOG41KOG3509;COG:O;	MKPVGILAFVNIVLAAITHHCHNDPVSCIELAIHTVDSTFCREFINTVDCTHIHSGGGSHADRTQPVCGTDGVSYPHHCEFARERCRVILQTNNNVNGQQVFKLDIAHDGICNLVTVAPIPNCANNSCLDPSLSGPAVQQCLQILKLSCTTGPAVCGTDGKTYAHDCDLAKAHCLNVNLTKAYDGTCGVSTQQTSQTTQASTNAASTSSSSAPTTPPPPTTSTLPPTTTMSVTDILVTVFCQNVDSISCNTGFNVICGSDGTYYPNECELSKESCKQKGLHIMPDASSCTVPSG
DPMN_126580	63.5	4.666666667	0	0.963254593		hypothetical protein	ID=DPMN_126580-T1;Parent=DPMN_126580;product=hypothetical protein;note=SECRETED:SignalP(1-15);	MFKLLVLCVITVVLCAPQERFIENLGLHIGNSFDLATLKCDVQLLIDVLGSDPTEAACEAECHKLITDGTIFSYGCPLICHALQNLAHYFHETPHPGQASTCGNATTSAR
DPMN_124253	1439.666667	105.25	0.625	0.963229335		hypothetical protein	ID=DPMN_124253-T1;Parent=DPMN_124253;product=hypothetical protein;DBxref=PFAM:PF00050;PFAM:PF07648;note=MEROPS:MER0017823;SECRETED:SignalP(1-18);EggNog:ENOG410ITSA;COG:O;	MLTIVGLFCVALVAFVGGATVPEQAHTTPGPHMCICTMEYMPVCGVDGKTYPNMCSMKCEGVAEYHKGICGLPVCACPRIYQPVCGQDGQTYGNSCELRCAGVAFFQEGPCTGTAQTLIPPGVGKRQAVIPCICTFIYQPVCGSNGQTFGNECTLRCDARENPELSKLHEGPCSGTELVTFSPDF
DPMN_123012	50.25	3.75	0	0.962686567		hypothetical protein	ID=DPMN_123012-T1;Parent=DPMN_123012;product=hypothetical protein;DBxref=PFAM:PF00090;note=EggNog:ENOG410N4B2;COG:W;	MSCKVDGSWSSWSPWSHCDVTCAHGHIHRTRTCTNPAPALGGQTCSGANNETSTCTLAQCPSWSKWFIGDCSVTCGNGTLSRMRMCSSGHDEDCPGSAFDTVPCSKPPC
DPMN_125318	216.5833333	15.41666667	1	0.962100808		hypothetical protein	ID=DPMN_125318-T1;Parent=DPMN_125318;product=hypothetical protein;DBxref=PFAM:PF00050;PFAM:PF07648;note=SECRETED:SignalP(1-16);	MLRIVCLCVILGIALSAKPEVGSPHCVSVLATNCSTYSPEPVCAFDGQTHVTYQNSCEFAKGICTHHGHSLHAVHEGPCDPATDTP
DPMN_125688	2253.166667	168.9166667	3	0.961849989		hypothetical protein	ID=DPMN_125688-T1;Parent=DPMN_125688;product=hypothetical protein;note=TransMembrane:1 (n5-12c17/18o213-233i);SECRETED:SignalP(1-17);EggNog:ENOG410VMU1;	MLGNIALLVLSCAACQAFILGRNQSHWDGLKVTWSINPLTMFQGVPRTIPEATSHGWVKMDTGTTCQNGPFLGERFWKDGDLGVILLFDVHGYIAGIQAGIEKNYSPNPNHFPFPPLVSHPMVAHGTRFYITAYFVPTDKICSTGRTETEFRTQGTGSGLWIQNGTNPLTDSRAIPMTIEAARVSRWTEGKCFATMGVHFWYNIHKDMSCENFYPMFLLYNGGVLNGFGWAFMMNIQSSKRLEHPGQNVYASFMKEVPTCMNSMGTITTLHIYLTSSATADNC
DPMN_096622	387.6666667	28.58333333	1	0.961844368		hypothetical protein	ID=DPMN_096622-T1;Parent=DPMN_096622;product=hypothetical protein;note=EggNog:ENOG410ND1U;COG:S;	MNSSKKLIEWMNNNSESASNSHGLSSALLKQCCKELETCMLSLSGNPTAVVELMSAVQHVVKSNIERFNYLKENGLLGLISNALSNLAARLSREGPTDTNNGLIELVVETVNVLGDVNLNAKSAVLTEVGPFVTDLLLHKLMGFQTRMEVLKSVNTLLEQCPTTAKESFLNSAGNVNRLNQMAELIKNVGDYEFQVGMVECLMRMFPRKHRLAYASKFIQDHAMLEGFMAIKDKEFETDCRLFLNNVNSRADDPSKGVFSLPCIAAFVGNKELKKPSDPGYEEFWVDFNIGSERVTLFCEHSSLCSQSSQFDEELWETVAIYKADVQSISQLVEDGMVVLEVCLRSPVCDIYPSQHQDITDSTIRIQFNALLEDHVSHATEYTLNLSKKTCKASTVEEP…
DPMN_161420	806.3333333	53.91666667	7.625	0.96183857	ZCWPW1	Zinc finger; CW type with PWWP domain 1	ID=DPMN_161420-T1;Parent=DPMN_161420;product=Zinc finger; CW type with PWWP domain 1;DBxref=PFAM:PF00855;PFAM:PF07496;note=EggNog:ENOG410VCED;COG:S;	MESTKTVKKSSFKRPAFTAPTVKANGQEIPAQEKDNKNKDHMHKIKDIQKAEGAGLPTAEGADCASDDDNQVVPDQPQVSAQGDAALAASQQKTKHANRKEFKVTTKAPASLTKIPKEESSETSNEKNTKEKTPKEIPKEESSETSNEKRTKEKTPKESKPFKSLTDEEYDEIFSAVFEYVENLNMDEWKPKLTSPEKVRKLKKKKFSITVGKNAETEKDTSGCDQSVKTSSNDDKDKSLKKIESYKKDDKPKKVTQNINSGTEKIKDDDKPKKKKAKQRQKDQIKAVSVQKQVEPDNCSDKPNDVSVQKQVGPDNCSDKPNDVSVQEQVEPDDSSDKPDDDDLENVKEIDIFEDDDQSIASEEQNNVEVDINRNEVQLKNECTPVACVADTDALPVVH…
DPMN_159708	164.9166667	11.41666667	1.25	0.961596766		hypothetical protein	ID=DPMN_159708-T1;Parent=DPMN_159708;product=hypothetical protein;note=SECRETED:SignalP(1-19);	MLSAVSFLLLVTLYVTVSSQTYKGYPPPKPYPKDPCYKVYCPPIYCPKGQYTPPGECCPRCKKGYGYQDPDPYFPGGK
DPMN_150038	228.9166667	17.83333333	0.125	0.960775391		hypothetical protein	ID=DPMN_150038-T1;Parent=DPMN_150038;product=hypothetical protein;note=SECRETED:SignalP(1-16);	MRTVAVLAIILVVCYAEECRDVGGCHHVTCATGWHLACRERECTCLTGAAGGSAPNCTLASDCHCDRDTPHCVDGHCMCGFRPGGGK
DPMN_026608	253.5833333	19.91666667	0.25	0.960236609		hypothetical protein	ID=DPMN_026608-T1;Parent=DPMN_026608;product=hypothetical protein;DBxref=PFAM:PF00024;note=TransMembrane:1 (o957-979i);EggNog:ENOG410VKFP;	MCVWMAKAQGPSTTPPPFQYGQYCAPRNTTALAPYLANNGTTLPTMPTFPDTFQVRVEANIIEKNTTIVGEEFYDKVNNRAALRTITNNSEDYMIFDYNNDQLIYDVNGVCYATDLKYDDNQLLFGMQMTGAGIPHIYNTAQTLHFAQANGLMYMGRQVIRGILCDWWRSCMYWDILASNFTLDYFFTAQDASFTWTEPDNENVVPIRAEITGTQYIPQVNGANSKNFHHIYEYFDFRNAIWGPDDKFWPPRGVQCTGRKDPKPVPQLTSQYSYREEIVDYVNSAVSQADIYYDFPYQLVRFDYRPSSAGYPYYTTNPVTEIHDYNTGIAYAIDKTQGNCSMIPIQNASFDASVNITGNSNGFYIRMKSPSQLFYLDNTTYSYEGQRTVRGMLCDVYIS…
DPMN_017456	1956.25	156.75	0	0.959936102		hypothetical protein	ID=DPMN_017456-T1;Parent=DPMN_017456;product=hypothetical protein;note=SECRETED:SignalP(1-20);	MTKLVVLALLVATALVAVSAAPVKRDVVGCTTTAACHTFCHDHQHEDEGQCISGVCICRTGSEFSAYIFG
DPMN_121056	576.1666667	33.75	12.5	0.959864044		hypothetical protein	ID=DPMN_121056-T1;Parent=DPMN_121056;product=hypothetical protein;DBxref=PFAM:PF00109;PFAM:PF02801;PFAM:PF16197;note=TransMembrane:1 (o990-1014i);EggNog:ENOG410X953;COG:Q;	KVNMPNAYIGGIACRFPKARNTKEFWDGLISGQDMTDKPRWPAGLYKLPPRLGLLQDINKFDNSYFGIPDEEVELMNPLLWHLLEILYECVVDSCLPLAALQDSTVGLYLGCGDSDMEALLRTRVCETENLTCTQYILSYLANCLGVQGPAITVDTGDSCSLAALQMATVDLDAGKCQYAIVAGCSLILNPIKSLQMGGFLSKDGRSHIFDQSGEGIVRAEGCAAILLARCVDELPRIYCNIVDMGIAFRSPFKDSLKDMSTVKMAEMLEDLYGSNNITADDIAYVELHGYGVRVKDDLEIKVIAEVLGEKRTDKPLPVGCVKTNIGSAEAVSGFASIIKCILAMHYKEIPPNHLKTSSILTETLQTLGDEVIPLCEPRPLKGKYMGVSCVGQGGVCGH…
DPMN_143803	3776.083333	305.8333333	0.625	0.959421137		hypothetical protein	ID=DPMN_143803-T1;Parent=DPMN_143803;product=hypothetical protein;note=SECRETED:SignalP(1-15);	MFKLLVLCVIPVVLCAPQERFIENLGLHIGNSFDLATLKCDVQLLIDVLGSDPTEAACEAECHKLITDGTIFSYGCPLICHALQNLAHYFHETPHPGQVSTCGTATTSAR
DPMN_132321	81.75	6.166666667	0.5	0.95922528	CA12_4	carbonic anhydrase XII	ID=DPMN_132321-T1;Parent=DPMN_132321;product=carbonic anhydrase XII;DBxref=PFAM:PF00194;note=TransMembrane:1 (o283-303i);EggNog:ENOG410N5CR;COG:P;	NVWTYKDSLGPDHWHLDYPNCGGIRQSPIDLQTRDVVVDETYLSPIIFSGYDRAPKLFYTLENNGHTVQVGLNDKTMEISSGGLRDTYVAEQFHFHWGATEERGSEHSLNGKHFPMEMHIVHYNKRYENFSSSVDKSDGLAVLGFFFEIGRFNKHFQEIIDHFVEIQYKNENITINSIPLIDLMPARLTHYFRYLGSLTTPPCYESVTWTIFNETIEIAEEQLVEFRTTIFENDKSDGGVPIDITDDYRPVQCMFRRRLYASHPSLKYDMEAGKTITSGASNVLSRLVFTYFVCVCSFVTLLFL
DPMN_058886	103.3333333	7.333333333	1.125	0.959072581		hypothetical protein	ID=DPMN_058886-T1;Parent=DPMN_058886;product=hypothetical protein;note=SECRETED:SignalP(1-21);	MDTMIFLRAVIISSLLVVAAAVPHRRGPLSSIVERGCIPLAHYVRDNYYSYEIRRQATVTMVTPRSTSDVSVAHSTIVTTTIPVSDTTTHINWVTFVYDRMRADYVPMELFKGLVNCGREYSLFAINAPASLLQLLAVNYRAVPGLVG
DPMN_176306	445.4166667	36.16666667	0.375	0.958980355	DMBT1_7	CUB and zona pellucida-like domains 1	ID=DPMN_176306-T1;Parent=DPMN_176306;product=CUB and zona pellucida-like domains 1;DBxref=PFAM:PF00100;PFAM:PF00431;PFAM:PF00530;PFAM:PF15494;note=SECRETED:SignalP(1-20);EggNog:ENOG410UHTC;COG:W;	MMDAFRFLVLCFLQLPLALTETKVRLFGGNFVFGFVEIWQDGQWRVLCSEFDANFMIYNPRTPTEIANVICGMLRNSTRNTTNAILTTGEPRNEFMTSAIAMPNLRCHGDEIDILFCKSIQDSCPYSKAMVYCNTEARHNTISAGVVGEPARYMVNICQDYFSNAEATVYCRTSYQPSWNVNYTTDDSSSGAYTDDSSYMLRLSCRGNEDDVSQCNVRKTNCSGNPYNGVNIVCSDTKIELINGRNNLHGTVRAQENGTWRYICSDGFGLNEARAVCVNVNGTAVAGKITRAYVGKNDMITNIRCHGMERDISMCTSMTIGYCNSGYAAVVDCNTVRLVGGNAGSSGRVEIYNTSTHVWSTVCSKRFDYSAANVICKQLGYLYSNNTYGTSLSGGKGAI…
DPMN_154173	197.4166667	12.25	4	0.958843394		hypothetical protein	ID=DPMN_154173-T1;Parent=DPMN_154173;product=hypothetical protein;DBxref=PFAM:PF00010;	MQVEQQLLQLEMTEEEHSFTTDKLYGHKTEVCSSPKRKMSENIGESVHGFEIKKAKISDSQNKQYSTCYKKETECNVEEQQHVNQDSNKDNTFTVDIVDNSDENTENIASDCYALEHSSNENCEKEPVIRSCGNNSCQNFEEELDDIDKKAAEDIVRKLCKNGKLMEFQEGDDFIKVIVYEDSQEEENTESADEGNQPVYVAEPAISVSSQALEADNKNRYRKPAAQSTPVTSKERNLSQKMILPNPTSSFQSSVASLPDPLPNGRCPQLYTTPHPRNGYMFYSSEALQSRLPYQSEFTPTSARMTTPVCKPVLLNSSGEEVSPNDPLAMPSQQEVHDRVRSLMTLPQFDIEDSGKIREQHNQKERRRRARIKEACNLLRQLVPGMSDKTDKATVFEFA…
DPMN_053399	44.33333333	3.416666667	0.25	0.958646617	SOHLH2_2	spermatoproteinsis and ooproteinsis specific basic helix-loop-helix 2	ID=DPMN_053399-T1;Parent=DPMN_053399;product=spermatoproteinsis and ooproteinsis specific basic helix-loop-helix 2;DBxref=PFAM:PF00010;note=EggNog:ENOG410UGGP;COG:K;	MDSKDVYQCLVNYDELPQSTEVVEDSLESPDMPLDPATPCTPASVTNDDNYDRSSFSISMDSGLGSPADFAMKDSHGSHNSLALGNKNSYLGNKNSLHGNESVALQPKKGKKAVEHINKEKVRRDRIKDSCDQLRVLLPYIKGRKTDMASILEMSVEYLRIVNLYMPQSLQDQIIDCLSKDPSLEPNLVKQQLMTLDPPRPSTNPVMGRSASKGSQDTGCAKRVKLQQPSVSEASLLDDNHLESGRYEPTLASHVDTGLSPLSEFDSQTFVRSSSLPYSDSFSSHQMFGTFPPASKPLFQELEPYRPPYTSPDSALYHYYPKLVPNYMGAGNIGAMERGSIKTDGMSGMGMEEAKGSDVNNNMIQVVNRNDL
DPMN_069105	154	12.41666667	0.375	0.958468615		hypothetical protein	ID=DPMN_069105-T1;Parent=DPMN_069105;product=hypothetical protein;note=SECRETED:SignalP(1-21);	MIQPAFLVAVVFLWCSNVVRCNVHSPCNATVACANSSTVCENDVCHIQAGQVCTIETTTTVATTAGPTQPGATSQATNSTSATTPTTATTPTTTTTTITTPTTTTPPGNPGKRRKRSTGQQECVSNASCVSEQKTNKTLVCACNSGYTADNGKCNKDPDNGAEPLKVTEFFTVMVTTVLLFLI
DPMN_073229	258.0833333	18.33333333	3.125	0.95842751		hypothetical protein	ID=DPMN_073229-T1;Parent=DPMN_073229;product=hypothetical protein;DBxref=PFAM:PF00614;PFAM:PF13091;PFAM:PF13918;note=EggNog:ENOG410337I;COG:I;	MNDNDVPVQDPSAWEGEQLFKDLVVAGSVKNITIRIVQSKPERNAPVNDTLYLAKYANADVRTIDFAHLFGRGILHTKMWLVDRKHFYVGSANLDWRSFTQVKEMGATIQQCSCLAADMGKIFDAYWYLAVPDAAVPSTWNISLTTAYNADSPMVVDFNGTNYQTYLSSSPPPLCPAGREKDGDASVRIINESQQYIHIAVMDYYPTTQFVKPRTYWPVIDDAIRAAAFNRRVQVRLLVSYWNHTYNEMFLYLHSLQDLQTYTRFLKINIQVKLFVVPAYTDAQRNIPYSRVNHNKYMVTEKTAYIGTSNWSGDYFLTTGGIGLVIHGSSLGNHSDIRQQLEDVFQRDWYSEHAFSLDHFNTTMS
DPMN_113499	123.1666667	9	1.375	0.957882273		hypothetical protein	ID=DPMN_113499-T1;Parent=DPMN_113499;product=hypothetical protein;note=TransMembrane:1 (o60-81i);	MDMSILKTFSFNNNSYIDLVNVNTSTLQRYVKVDSVALPPITSSVEMSTPKSAKYDGTGAMYFIVTTVIVFSSFGLLCTVFSKFRRTDRSKPSNVDEEVGRYLKKERRLKLEGHKCKLLNEMKNYTDAIRRYEKKMRINEIEKELEEERRRTEQVIFEEQIVNKLGNTSKRKRQTLYLQKKKQTSIPGCQLSMTDNTLGKMGFSFLFMTGSDRQLSAFQETTEDDTAEEETAFLKTPSLFKHVRKTSADGRLETIIGNKATGANKETPVNIVEPSDATEERLSDEGEDLEIHSVPGIIQSDIAKNTATLCYYIVDNTSTVNVIEHAELAVV
DPMN_006451	52.75	4.25	0.25	0.957345972		hypothetical protein	ID=DPMN_006451-T1;Parent=DPMN_006451;product=hypothetical protein;DBxref=PFAM:PF00250;note=EggNog:ENOG410MW48;COG:K;	MIGKNEKDSFVGNFLDMQHGGLSHRYTGMSPAMSGIGNSSSLSMMPSLFADNNYYRHAAGYGSMGMGMYAATGATSADQYSMARHSPYSPYAPPHHSTKDMVKPPYSYIALIAMAVQSQPDKKITLNGIYQFIMDRFPFYRENKQGWQNSIRHNLSLNECFVKVQRDDKKPGKGSYWSLHPDSYNMFDNGSYLRRRRRFKRPDKEKEDAQDGGEARTKSESDEADDGNVSSTEEPKSSASAKKTDVLDKVKKEGPPKSDFDSIKPPFKHYELDCSSSKLDRALIRVDTSPGSINIGTEPLNADPPTSSFSVENLVTNHLAELSPTNSFLGGRNAAHLLAPPMLSCYSRPSDVYRNSCVSSPSAASYGYAGNISAQSLFSSSLCTTSGRHTTGSNLVSAD…
DPMN_175109	179.5833333	12.75	2.75	0.956844548	NAS-39_3	Astacin (Peptidase M12A)	ID=DPMN_175109-T1;Parent=DPMN_175109;product=Astacin (Peptidase M12A);DBxref=PFAM:PF00431;note=TransMembrane:2 (i40-63o376-400i);EggNog:ENOG410X83X;COG:O;	MILSFSSSSSSSSSSSSSSSSSSSINATKRTRDILREENYNPGMMTGSGAVLATLLFACLLIVQRVDSQCSGSALTLQASTTPQKFSSPGYPIAYNNDLSCTWLLDSGVDGQRILLYSDAYSIHCPSDSVDIYDGNSTSSPGLQAGLCGSSKTGEFVTRDRHALVTFRTDASLTERGFEFIYLSAADTSGTGCNSEYTLTASEQAQFLTSQNFPAFYSSNSLCRWEIVPSSAQSAVSVQVTFADIEADDTCRYDKMEIYDGSYICENKLVSTYCPFRTGTDFSPSTYTSAEAITVILRSDNSFERHGFILKYWETTVTTTTTVATTVTTTVTSSTALQTTAAAPTTAALTTQASPVTSEVPSISIKEQNTDASTNIVMMVVSGLSGAGGVLALLAVWRT…
DPMN_159531	43.58333333	2.916666667	0.875	0.956500956		hypothetical protein	ID=DPMN_159531-T1;Parent=DPMN_159531;product=hypothetical protein;note=SECRETED:SignalP(1-19);	MLSAVSFLLLVTLYVTVSSQTYKGYPPPKPYPKDPCYKVYCPPIYCPKGQYTPPGECCPRCKKGYGYQDPDPYFPGGK
DPMN_150003	229.6666667	19.75	0.25	0.956458636		hypothetical protein	ID=DPMN_150003-T1;Parent=DPMN_150003;product=hypothetical protein;DBxref=PFAM:PF00089;note=MEROPS:MER0011730;SECRETED:SignalP(1-16);EggNog:ENOG410V4GJ;COG:O;	MKTIVVLLSCLTYVLAQNSVPCGVSVVQPVTNRIVGGTMAAPGSWPWMVMIVDDSDFISGSGAIIDQHVILTSAQHFEGFGFSVFDLNLHQWKLYAGSHNISMTDPHEKTYHIRRVVLHPGYNDTSLENDIALVITVEPMQWNDFTRPGCLPDAQHAYVVGDSCYLPGWGNTSSTGDEEGLNQLLYPIVDDSICANHWDDFLPATEICAGYENQHKDFCGDDIGSPLMCKKSNGAWYIQGIASSGGDCTLANEPGIFEDVTKYQDWILKSMEEAGYPYQY
DPMN_031207	111.25	8.666666667	1.125	0.955992509		hypothetical protein	ID=DPMN_031207-T1;Parent=DPMN_031207;product=hypothetical protein;DBxref=PFAM:PF00084;PFAM:PF00100;PFAM:PF17517;note=EggNog:ENOG41KOG1216;COG:S;	MNPFCPTQGCFAPVAVAHAHMDYNSTFYAGGSMVTYTCNPTYELVGPPSITCIQDPAKSVYVWTPGPNCLRKVYECGPLPKITNGKHSDTYNRTVNSTVAYTCDRDFKLIGQETVACVLAINQSTATWTERPSCIPGTLGRQFVFGIPDIYLGRPEYIKMYISSTYASTVFINAPGIGFNQNITTLANTTTAVTIPDSIIATSAGLSNKAVYVATDKPVSAYVMVRNATTSDGFLLLPITAGANEFVVPSYDTVEGSLSEFLVTALEDSQVEVRLRMSTGNITIGGQSYISGQNFSFVMNKLQTYLVQHQHDLTGTHITSSKPVSVVSGNTCTNVPKDITACDFLAEQLLPVRFWQHTYLCANLKTRRNNRFRVLSLMDNNAVNIGGTQVSLNNGDFYE…
DPMN_039045	37.33333333	1.916666667	1.375	0.955915179	SPO11_1	endodeoxyribonuclease	ID=DPMN_039045-T1;Parent=DPMN_039045;product=endodeoxyribonuclease;DBxref=PFAM:PF04406;note=EggNog:ENOG410VAT5;COG:L;	FAREDVLVKIEEAISNIVHQLSKGIPPTLTYPSTTAWGDVCFNEDLGLQMRPNQRQTTIRFESLQSLKKFGMMLKVLAVMYRLVKTNHYCTKRDLYYQDPTVFGNQHTLDSLVNNIACMLGVPRWHLHVVGSQWGSSACRPGLRHLET
DPMN_064154	90.58333333	3.5	4.5	0.955841766		hypothetical protein	ID=DPMN_064154-T1;Parent=DPMN_064154;product=hypothetical protein;note=SECRETED:SignalP(1-20);	MIRACPWILSVMFLIQNGGTSDSAREPACSKFHYEEQLLEKMIRAEIHVESVDKKLQQCLAENLQSDKELKELSEKLNQLTDAIRKAQEHSGTSGTTYVR
DPMN_154309	175.4166667	15.66666667	0	0.955344418		hypothetical protein	ID=DPMN_154309-T1;Parent=DPMN_154309;product=hypothetical protein;DBxref=PFAM:PF00090;PFAM:PF00530;note=EggNog:ENOG410VFHH;COG:O;	MRADASGNVMDVGCVDHALCVDAGTLIGRSLKRLRQTSSSCSECCSTDRCNDQLCSHNLPSACVDDETVDCAKMSSIFNICAGDYEHAAIVCPRFCNLCSLTNGNWADWSSWSSCAITCGSTTQARTRTCTNPPPTNHGKNCVGPSTDYKSCVRDSCPVDGGWGTWATWGSCSASCGVALQHRTRYCDNPPPARSGDHCFGDSLDYRICILQGCTDGGWTTWSTWGTCSASCDEGFHQRSRQCTNPPASAFGQQCDGPNVDVGACNTQQCPQTDGGWNTWSYWSTCTSSASCVGGIQQRYRECSYPKPSLYGAPCHGATVDTISCNAYQCATSSNVRLVNNRVEMYLNGQWGTVCDDNFNSSAAQVVCRMLGLPTSNANYFNPEDGPSSMPILLDDVTC…
DPMN_178862	103.5	6.75	2.75	0.95410628	MSH4_1	MutS protein msh4	ID=DPMN_178862-T1;Parent=DPMN_178862;product=MutS protein msh4;DBxref=PFAM:PF00488;note=EggNog:ENOG410V8WQ;COG:L;	MSGKSTYLRQIALLQIMAQIGSFVPADYASFRVVNQIFSRIGSDDDIETNSSTFTLEMKEMNYIIQTASSRSLIIIDELGRGTSVEEGVGLCFSICEHLLNTKAFTFFVTHFPELTTLDSLYPNVENYFFELQRMFSTEANCEKVVYTHTLAKGKTQEKHYGIQLAEMSTLPQSVIAEAKQLATKLAEEKKNSQRNDKELCRQRALFKLATRLVQAARSSQLDEDSLKQYVASLRKKYLEEISAFEE
DPMN_107957	577.9166667	32.16666667	21.125	0.953893295	SYCP1	Synaptonemal complex protein 1	ID=DPMN_107957-T1;Parent=DPMN_107957;product=Synaptonemal complex protein 1;DBxref=PFAM:PF05483;note=EggNog:ENOG410VBVV;COG:Z;	MHVTLLQTTLDENKSCFTLFFYSNLCSWSKNVLNRLLNDHQSQEKTRQSKNVSLRQTEDLAVNSERLTSLHAKLHQEADRIRQWKYQTENDLKQKDRKIQETSQTIDTLRKSLLELQLQNESLSMTLQEETSNREDIVQRVTATRQMCAVLKDHLTRAENRIVSCESEKKEIQKMEADHKSICEGLTEKFQQLKFTSREECNKLNKQLHLARQESTDLKEELKRQSVEAEEQLKHLQEKLDEKNIEIRDIRTQIHKNNEKIHSQEKTIDSLKNSLQQLEKDLQASKEKNEMLFGEISDLKSNQTEVAEKLTCREGEITELTSRNSSLQAELETKTKQHADELQALHRELEQNKAQLNSKHNKVLFLEIDLEKARSVLEEVKSSKDMLIIEKAELENRLK…
DPMN_029981	103.3333333	9.166666667	0.375	0.953830645		hypothetical protein	ID=DPMN_029981-T1;Parent=DPMN_029981;product=hypothetical protein;note=TransMembrane:1 (o277-302i);	MQDTCKNEVARNSSVIEASIAELMANGSEESSEELRMLRVLQNNMEEVDNMCMHIEATCEGSTVCNNEPNGVCEVIEDVVQCSCRVGYAANKRGCERDGSVAITDEETEKHSTDKAKYRVEMVLPFAIPKGRTLLSSRTYKQYTDILHKALEDYYRDHLGKGLWKVVILSVRQGSLVVDHLVIYYNEDFVKGALLEAVALFDRAEISILGNVVTPSGVNVGKEKVSIDGIHESRLCQAMLAIEECATDELCVVQEGLPKCRKTTTTPLETQNASTTWTIITALSTTGGVLVVIVIVLIVVVCKKNANAVKPFRQNKAGAGRVDSRETPCTDLDSEEEDGEARAKSKVEVVSRSMEKFQVYENGSHDGHGPAKTAWAKLT
DPMN_094870	24.75	2.166666667	0.125	0.953703704	GM2A_7	GM2 ganglioside activator	ID=DPMN_094870-T1;Parent=DPMN_094870;product=GM2 ganglioside activator;DBxref=PFAM:PF02221;note=SECRETED:SignalP(1-22);EggNog:ENOG410VB98;COG:O;	MAYRNMTSIFLILTLCCAVTHGSSKHVHEFENIQSEDQHLDLNMLEALTHFLEQTKIHTNISAGLQRKGFSWKNCGQSSALVDIRSLSLSPDPLSLPGPVNVAAYFTVNRALNAPLKARLTVYKKILFTYIKVRSFKFGDMCSSLAKYKYRCPDQLKKIGIKCSCPIAPNTYNLGMTQFYVSSKRIPKGDYRIVMDISMNQSQVLCIDVHFSLK
DPMN_012992	441.5	41	0.125	0.953425821	DPEP1_4	dipeptidase 1 (renal)	ID=DPMN_012992-T1;Parent=DPMN_012992;product=dipeptidase 1 (renal);DBxref=PFAM:PF01244;note=MEROPS:MER0011343;SECRETED:SignalP(1-17);EggNog:ENOG410MV8K;COG:O;	MMKSLVLLLILTSNASGHTMSNRYLLDNNDRAGNATHLAHCVPRRDSTNPDLDRAKCVLQSYPLIDGHNDLAEQYAYFANDSVYSVELDSNLDLVWGKVLSQVDIPKLRKGMLGGQFWSCWVTCQAQYHDVVRQTLEQLDVIKKFITRYPETFQFVDKADDVMKAFQAGKIASMIGLEGGHSIDSSLGALRMYYELGVRYMTVTHSCNTPWADNWHVDEPTYNGTVLNGLTDFGKKVILEMNRLGMIVDLAHVAKKTMLDVLSLTRAPVLFTHSSAFRLCNHYRNVQDDVLLKTRENGGVVMVNFYTPFVVCSPNNKPTTELTDVADHIEYIKNLIGVDHVGVGGDYDGADSFPIGLENVSFYPELFAELVKRGWSDLDLQKLAGRNVLRVFLEVEKVR…
DPMN_077124	47.75	4.333333333	0.125	0.953315881		hypothetical protein	ID=DPMN_077124-T1;Parent=DPMN_077124;product=hypothetical protein;DBxref=PFAM:PF16026;	MGEYMDFGLLYLLTQRFYLICYRYCLHLCLNILCWKYPNIVENKVPTRKNSSDERQARNQQNCEQLLKKAQSEIDILRSEKQVLESEKQDALSRDQNHARVQQQLEDLLKKAQSEIDRLHAEKQVLESEKQDAFNRLSTLMSSKLRDNNPNIADLSDQFRPTKIGEQFTELYDNEWTDAFSVLEQQYTEKQGITFLLDIIMEAYVFCEHELTASWNYVEKIFLTEGDTVTAKCLKDARKKKILDDISEKKREFSTDLSTHYTKYPSFANNDAIQKYISKCVQLCLLMNANDPPVVIECPGWHSHIWTQGHTRMPMVNGKPTSRKAWVVIEIDEQPMPRQDFDKAVFKEYTCRGPYVEYFVWPIMYLHRNGPMLAKGIAQGNHM
DPMN_103953	95.66666667	9.083333333	0	0.952526132		hypothetical protein	ID=DPMN_103953-T1;Parent=DPMN_103953;product=hypothetical protein;DBxref=PFAM:PF00083;note=TransMembrane:12 (i34-54o113-134i146-164o170-190i199-220o226-245i318- 339o345-366i378-396o402-422i434-454o466-486i);EggNog:ENOG4103HQ2;COG:K;	MAASKENEIESGCIQEEAVSLGNIIKETGDFGTFQIIGTFISSLNLLVLSWSMMTMAYSASVPNFTCVVFQNGTNLTSSDTCDVNGTVCDIIEYDPNLRTIVSEWGLVCDRQWVSQTITTIQMSGMLVGGIFWGHVSDGIGRKPTFFLNVLVLGVANLISYFSVNWQMFASMRFIIGLGSTGFMAAPLMFEYIRNRWRVFLLLIPSFSLWASVMAAFCFWSRDWKLLNISIAVAAGVAMFGWFYFVESFRWLVSNGKIHLAQEAIRKVSRVNRRPEPNLTKLTVVIEREQKEAEMTKSLRVYSVLDLFRTRQIRKTTLLFALIWLFSSYSYYGIAFGVQELAGEFFLNLFLVNIIDIPGNYVAVLFNTWEGRKLTCTGLYALGGVFGLLVGIFKFINLS…
DPMN_177200	66.83333333	6.416666667	0	0.951995012		hypothetical protein	ID=DPMN_177200-T1;Parent=DPMN_177200;product=hypothetical protein;note=SECRETED:SignalP(1-16);	MLRLAVFCIVLVFIRAQSFDPNAMNGFGSSSGGSAGGGSSSGGFDTSGGFGASSGGDASGGFGGSGFGSSAGGSSSSGGFDTSGGFGSSSGGDASGGFGGSGFGSSSGGDASGGFGGSGFGSSSGGDASGGFGGSGFGSSSGGSSSSGAAAFGSATGGSSSGGFGGGDASGGFGGSGFGSSAGGDASGGFGGSGFGSSAGGDSSGGFGGASSGGDASGGFGGSGFGQSSGSTSSSGKDANGGFGGSFDPNAMGSFGGSGGGASPSGGSTDGSFDPNAINANFGGSGGGFGSGSGSGSSGSSTGGSFDPNSFGGKK
DPMN_148105	247.5833333	24.08333333	0	0.951363177		hypothetical protein	ID=DPMN_148105-T1;Parent=DPMN_148105;product=hypothetical protein;DBxref=PFAM:PF00050;PFAM:PF07648;note=MEROPS:MER0054450;SECRETED:SignalP(1-19);EggNog:ENOG410WG81;COG:O;	MKVCATVAALYVLLVGITAKALPRQIGESCPLFCPALYAPLCGSDGKTYDNNCLFHRAQCMDQTGSLTIVSHRSCDDELVAS
DPMN_121986	588.0833333	19.58333333	37.625	0.951360351		hypothetical protein	ID=DPMN_121986-T1;Parent=DPMN_121986;product=hypothetical protein;DBxref=PFAM:PF00386;note=SECRETED:SignalP(1-18);EggNog:ENOG410N8WB;COG:S;	MSPLVLMTLCLHVLLAMGLPYRSRTVKQEPRNLYVSTQPKQPSMEVLRREPPQVPLVPRAPPLVPLVPRAPPLVPLVPRIPPLVPLVPRAPPLVPLVPRAPPLVPLVPRTPPLVPLVPRAPPLVPLVPRAPPLVPLVPRAPPLVPLVPRAPPLVPLVPRAPPLVPLVPRAPPLVPLVPRAPPLVPLVPRTPPLVPLVPRAPPLVPLVPRAPPLVPLVLREQDSDDYDDSDCDDLEERLSALETTVKQQQALIKSLSCIGPNCRKNSPIAFYAVMTQSQKNVVFGKKIIFQNAILNSGNGYNPKVGVFTAPVSGTYLFSANVLHPPLKHNLIVSFTLSRGTYKTNANIFFAAGRRWGGGSQTVIVKMDKGQHLWLQNNAKNNLKKGFPSIYGHAFTSFSG…
DPMN_178331	146.25	14	0.25	0.951282051		hypothetical protein	ID=DPMN_178331-T1;Parent=DPMN_178331;product=hypothetical protein;DBxref=PFAM:PF00050;PFAM:PF07648;note=MEROPS:MER0017799;SECRETED:SignalP(1-17);	MKLVCAILLCIFGAAVCLPKRFIDCTDFMCDEVYSPVCGTDGRTYANECQMDVENRKRLCWMGHFNMVSKVHEGPCSDVTLAP
DPMN_047918	43.5	4.25	0	0.951149425		hypothetical protein	ID=DPMN_047918-T1;Parent=DPMN_047918;product=hypothetical protein;DBxref=PFAM:PF01477;	MGYDAELSSGMKGSFYLSTSGAAPYCGHEYFVDVVMSDQMAHTYGEFMITLVGTKGHSEPLKFESLMHSLDHGAEEKHVISTHVDIGNVTSVKLQFVKAIDQWYAAPYVKVHSVLVVPVEDTSHRFEFCANDALFIWGQTVAVSSHTGC
DPMN_121217	629.0833333	27.25	34.75	0.95072195		hypothetical protein	ID=DPMN_121217-T1;Parent=DPMN_121217;product=hypothetical protein;DBxref=PFAM:PF00975;note=TransMembrane:1 (o52-71i);EggNog:ENOG410MXMN;COG:I;	TGYTDMYSILGKEMKVPCYSVKKAKDTPIDTIDRMASQYKDAIEHFYPEGPYILAGFSISALIAIEIVIKFQESGKKVEKLILFDGSPLYVQSQISRDIKHLPPNANMSEVHEALVTGALVSWLSYFRPNTNRLLIYGLMRKLPSTADKIETAVDMSFGSAIVSNTKVKTRWLTAKEKVMHQNRLTGAGNRFADAAREIVRLMRREKAIEYVAQVQLAYKYKTTQKLHGDIWLFRVKSEPLSGNREIPEDYGLYDVTSGKVHVNFYDGQNSSLLTGEFISPLAADLNQLLLGKNGMLQSIV
DPMN_165843	973.75	87.75	8.625	0.950513479	MMEL1_4	Membrane metallo-endopeptidase-like 1	ID=DPMN_165843-T1;Parent=DPMN_165843;product=Membrane metallo-endopeptidase-like 1;DBxref=PFAM:PF01431;PFAM:PF05649;note=MEROPS:MER0013406;TransMembrane:1 (i38-61o);EggNog:ENOG410MUGS;COG:E;	MDNKAYVNTNGDHGLATKPAAPETTFGSWKSRGDVKKVLIVISVVSVLAVVALVIALAVVASRKDDPLPEVCQTADCALAAARILENVDPKINPCDNFYLFACGAWKRKNVIPEDRSSQNVFGTLRDSVQVINKYLLEDTKMYHGIDAVQKAKDLYASCVDTATIETLGESVITPLMNEFGGWPVLGTNPGGNWNEGAFSLTRLLTSLVKYSNEPLISIYVSSDVKDSENHIIYLDQPEFGLPGRLYYLDPKLTHMRDAYVKLATAVAKLLGADNATAWADMGRMLELETDIANISMAAEDRRDNEALYNKMQIGQMAANLSQPASAAKIQFDWLQYIRGVLDLDGVKVAVNESEPVVVRAVPYFQKLFAVLEKYEKREIANYVVWAIMMNRINNLPKR…
DPMN_016641	120.6666667	11.83333333	0.125	0.950448895		hypothetical protein	ID=DPMN_016641-T1;Parent=DPMN_016641;product=hypothetical protein;note=SECRETED:SignalP(1-20);	MMFGKQCMWVLVVLCNFSDGFILDCLYICYEGHSLPDVYFSSCGCINVRIQGQYTTKPPLTTTTTPLETTQTSVLAHADGSPLMSALTLNITTEAVLSTSTTTVSTTAPTRTTMSMCDYLCAIQEGGAACSCSKPIVPGK
DPMN_146836	100.4166667	5.333333333	4.625	0.950414938		hypothetical protein	ID=DPMN_146836-T1;Parent=DPMN_146836;product=hypothetical protein;DBxref=PFAM:PF00001;PFAM:PF10320;note=TransMembrane:7 (o23-46i58-77o97-121i142-161o181-206i415-435o447-470i);EggNog:ENOG41033MF;COG:T;	MDNGTLGAINDTGVEDVDNKNNWLVLLLIPLIMFGVAGNILVCMAITMEKRLQSVTNYFLLSLAITDLLVCLVVWPLSLMTEFLGHWPFEKIFCDIYVTLDVLMCTCSILHLCTISLERFLAIRDPLATRSRSKLAVRIKIVLVYVVALAISSPIMILGIIDEHNILNNNKCMLVNEPFIIYGSVSAFYIPLTIMGLIFGMTLRLLRKQHKLCNAKERKDGEVLIRRLQSTSSNFQKTWKKVHKERQQRGSSSSSSEQNSPSRHDTTNRSILTDSSLMDSPKCEDSPFSVFNRSDTSEYRLPLGEIHEHTIPIDEAPSDERMQHYSADTIYSSLPDIYQHSQATSGPIEQTFSDLNDNEAMKITKTVSAPSELHSIKNSPASGSLSAQQNVKKDSVKQK…
DPMN_095588	1468.083333	146.3333333	0	0.950161776		hypothetical protein	ID=DPMN_095588-T1;Parent=DPMN_095588;product=hypothetical protein;DBxref=PFAM:PF13202;note=SECRETED:SignalP(1-16);	MNLLLIFILLLGTIYSQGPNTDRPDIYGLINMLYLKADANLDGQITRAELSDVFQAFDKNSDGTVTNGEFEELWMALTSQTQALANANFHLADLNDDKVIDQKDYPIVYTVFDLNHDGAVSSREFVQKWEDIVRETPFAVLFERSDKNHDEFLTQAEFRTFFQSFDMDGNHRIDNREFDAGWAHADFALQSDADSLFRYIDSNGDHYITDADMDKLFGQYNANADDKLSLQEIIVMKSLLMLNPVGPGGK
DPMN_013056	108.75	10.5	0.375	0.95		hypothetical protein	ID=DPMN_013056-T1;Parent=DPMN_013056;product=hypothetical protein;DBxref=PFAM:PF07645;PFAM:PF12662;note=SECRETED:SignalP(1-26);EggNog:ENOG410V4DH;COG:T;	MAKTFGLFLLYVCLLTVQITINKATAQQFGSTTNLCEKILTDKNLISLFAETKDAANPCACAEYDMAQDAMFEKVGICYEELLFNDCVKQRCCYSENGKLLTGYRDNRFSISDGIQHSMNEIHDSCCNINNQSRCNAFYEITQSNNCQRHQDQHAAYSWGDPVIETVSTTSYSFNGHGEYVFLKSNNTLEIQARTDYLIANSTDSTIFTAFVFTIYPQKPSIHVIFNRTSMNLNLYDSKGIFKTSTSSVCNPRQPLMTGAFFVLCSNTASALGFQIAPQVKLSNIKALVTLDNEFMNIKITYSKELANMTGLAGNVQGGFYVSPNGAKYSVNSSESLMFEYGETWSLRNNINSSNFWYNLTGGDFSFFNKKSTPRFLENLLDDPDELFKNCNNSMISAF…
