# Supplementary material for: The genome of the zebra mussel, Dreissena polymorpha: a resource for comparative genomics, invasion genetics, and biocontrol
Source: G3 (Bethesda). 2021 Dec 13;12(2):jkab423. doi: 10.1093/g3journal/jkab423 (PMC9210306; doi:10.1093/g3journal/jkab423)
Supplement: jkab423_Supplementary_Files [file jkab423_supplementary_files.zip › Supplemental info/4. Orthogroups_EO_ZM_Products.xlsx]

## Sheet: Orthogroups_EO_ZM_Products
OG.ID	OG.Count	EO.Count	ZM.Count	EO.Products	ZM.Products
OG0000000	332	330	2	delta-like protein 1 isoform X1;uncharacterized protein LOC111102273;uncharacterized protein LOC111115761;scavenger receptor class F member 1-like isoform X2;neurogenic locus Notch protein-like;platelet endothelial aggregation receptor 1-like isoform X1;tyrosine-protein kinase receptor Tie-1-like;uncharacterized protein LOC111113003 isoform X3;uncharacterized protein LOC111113837;uncharacterized …	hypothetical protein
OG0000001	268	3	265	protein MB21D2-like;uncharacterized protein LOC111125309;uncharacterized protein LOC111123777	hypothetical protein
OG0000002	262	0	262	None	hypothetical protein;NLR, pyrin domain containing 10;perilipin 4;Cxorf38p;Tumor necrosis factor receptor super member;chromosome X 38;cd40 molecule, TNF receptor super member 5;NLR, CARD domain containing 4;Nucleotide-binding oligomerization domain containing 2;NACHT, LRR and PYD domains-containing protein 3;Tetratricopeptide repeat, ankyrin repeat and coiled-coil containing;tumor necrosis factor…
OG0000003	234	1	233	uncharacterized protein LOC111134600	hypothetical protein;Nuclear corepressor for KRAB domain-containing zinc finger proteins (KRAB-ZFPs);eukaryotic translation initiation factor 2-alpha kinase 3;Tripartite motif containing 33;tripartite motif containing
OG0000004	229	6	223	uncharacterized protein LOC111114117;uncharacterized protein LOC111099141;uncharacterized protein LOC111107771;uncharacterized protein LOC111114169;nucleolar complex protein 2 homolog;uncharacterized protein LOC111138397	hypothetical protein;nucleolar complex associated 2
OG0000005	211	211	0	uncharacterized protein LOC111107068 isoform X1;uncharacterized protein LOC111112108 isoform X2;uncharacterized protein LOC111106129;uncharacterized protein LOC111111367 isoform X3;uncharacterized protein LOC111120516;uncharacterized protein LOC111130173;uncharacterized protein LOC111110062;uncharacterized protein LOC111114542;uncharacterized protein LOC111122182;uncharacterized protein LOC111107…	None
OG0000006	151	151	0	uncharacterized protein LOC111112792;uncharacterized protein LOC111121240;uncharacterized protein LOC111108993;uncharacterized protein LOC111114830;uncharacterized protein LOC111113825;E3 ubiquitin-protein ligase TRIM71-like;uncharacterized protein LOC111106115;tripartite motif-containing protein 2-like;uncharacterized protein LOC111126577;uncharacterized protein LOC111111802;uncharacterized prot…	None
OG0000007	149	149	0	uncharacterized protein LOC111111506;uncharacterized protein LOC111117083 isoform X3;uncharacterized protein LOC111110851 isoform X1;uncharacterized protein LOC111111660;uncharacterized protein LOC111112893;uncharacterized protein LOC111115581 isoform X1;uncharacterized protein LOC111110851 isoform X2;uncharacterized protein LOC111112826 isoform X1;uncharacterized protein LOC111116097;uncharacter…	None
OG0000008	149	0	149	None	hypothetical protein
OG0000009	141	1	140	uncharacterized protein LOC111103653	BBC;tripartite motif containing;hypothetical protein
OG0000010	124	124	0	uncharacterized protein LOC111110858 isoform X1;uncharacterized protein LOC111102828 isoform X1;uncharacterized protein LOC111109078;uncharacterized protein LOC111112629 isoform X8;uncharacterized protein LOC111114863 isoform X2;uncharacterized protein LOC111113925;uncharacterized protein LOC111110393 isoform X2;uncharacterized protein LOC111113900;uncharacterized protein LOC111107927 isoform X1;…	None
OG0000011	121	121	0	uncharacterized protein LOC111116526;neurogenic locus notch homolog protein 1-like isoform X2;uncharacterized protein LOC111116798;uncharacterized protein LOC111113523;multiple epidermal growth factor-like domains protein 10;multiple epidermal growth factor-like domains protein 10 isoform X1;protein draper-like isoform X1;platelet endothelial aggregation receptor 1-like isoform X1;tenascin-like;u…	None
OG0000012	114	2	112	uncharacterized protein LOC111113993;uncharacterized protein LOC111116594	hypothetical protein
OG0000013	101	100	1	uncharacterized protein LOC111109053;uncharacterized protein LOC111107678 isoform X3;uncharacterized protein LOC111109055;uncharacterized protein LOC111108368 isoform X2;uncharacterized protein LOC111107672 isoform X2;uncharacterized protein LOC111107681;uncharacterized protein LOC111107662 isoform X3;uncharacterized protein LOC111107672 isoform X1;uncharacterized protein LOC111109045;uncharacter…	hypothetical protein
OG0000014	87	83	4	uncharacterized protein LOC111114638;basement membrane-specific heparan sulfate proteoglycan core protein-like isoform X2;contactin-5-like;hemicentin-1-like;uncharacterized protein LOC111134632 isoform X2;nephrin-like isoform X1;neural cell adhesion molecule 1-like isoform X1;uncharacterized protein LOC111137474 isoform X1;hemicentin-1-like isoform X2;uncharacterized protein LOC111134632 isoform …	hypothetical protein
OG0000015	85	2	83	uncharacterized protein LOC111129604;uncharacterized protein LOC111100167	hypothetical protein
OG0000016	84	1	83	zinc finger BED domain-containing protein 1-like	hypothetical protein
OG0000017	80	0	80	None	hypothetical protein
OG0000018	76	76	0	uncharacterized protein LOC111120466 isoform X2;uncharacterized protein LOC111120466 isoform X4;uncharacterized protein LOC111112631 isoform X4;uncharacterized protein LOC111112630 isoform X2;uncharacterized protein LOC111100394 isoform X5;uncharacterized protein LOC111112612 isoform X7;uncharacterized protein LOC111111025 isoform X2;probable serine/threonine-protein kinase roco5 isoform X1;uncha…	None
OG0000019	71	0	71	None	hypothetical protein
OG0000020	67	0	67	None	tripartite motif containing;GTPase activating protein (SH3 domain) binding protein;hypothetical protein;tripartite motif containing 56
OG0000021	66	62	4	uncharacterized protein LOC111103131 isoform X1;uncharacterized protein LOC111110046;uncharacterized protein LOC111111298;uncharacterized protein LOC111113056 isoform X2;uncharacterized protein LOC111111347 isoform X1;uncharacterized protein LOC111103950 isoform X3;uncharacterized protein LOC111103950 isoform X2;uncharacterized protein LOC111115175 isoform X3;uncharacterized protein LOC111100872 …	hypothetical protein
OG0000022	66	0	66	None	hypothetical protein;C1q and tumor necrosis factor protein;otolin 1;C1q and tumor necrosis factor protein 5;C1q and tumor necrosis factor protein 3
OG0000023	62	2	60	uncharacterized protein LOC111124352;flocculation protein FLO11-like	hypothetical protein
OG0000024	62	0	62	None	hypothetical protein;cd22 molecule;hemicentin 1;nephrosis 1, congenital, Finnish type (nephrin);CD80-like C2-set immunoglobulin domain
OG0000025	61	3	58	uncharacterized protein LOC111113701;uncharacterized protein LOC111127101;uncharacterized protein LOC111100785	hypothetical protein;Polypeptide N-acetylgalactosaminyltransferase
OG0000026	58	54	4	uncharacterized protein LOC111113956;uncharacterized protein LOC111113936;uncharacterized protein LOC111124424;uncharacterized protein LOC111132355;uncharacterized protein LOC111133367 isoform X2;uncharacterized protein LOC111109090;uncharacterized protein LOC111101918;uncharacterized protein LOC111132413;uncharacterized protein LOC111128716;uncharacterized protein LOC111133367 isoform X1;unchara…	hypothetical protein
OG0000027	50	3	47	uncharacterized protein LOC111128918;uncharacterized protein LOC111131420;uncharacterized protein LOC111128750	hypothetical protein
OG0000028	49	0	49	None	hypothetical protein
OG0000029	48	0	48	None	hypothetical protein
OG0000030	46	1	45	uncharacterized protein LOC111124499	hypothetical protein
OG0000031	45	45	0	uncharacterized protein LOC111101810 isoform X1;uncharacterized protein LOC111114202;uncharacterized protein LOC111104678;uncharacterized protein LOC111120425;uncharacterized protein LOC111101658;uncharacterized protein LOC111103652;uncharacterized protein LOC111106878;uncharacterized protein LOC111138237;uncharacterized protein LOC111115302;uncharacterized protein LOC111110028 isoform X2;unchara…	None
OG0000032	45	44	1	uncharacterized protein LOC111107138 isoform X1;uncharacterized protein LOC111107204 isoform X6;uncharacterized protein LOC111107204 isoform X27;uncharacterized protein LOC111107204 isoform X8;uncharacterized protein LOC111107204 isoform X26;uncharacterized protein LOC111107138 isoform X12;uncharacterized protein LOC111107138 isoform X14;uncharacterized protein LOC111107204 isoform X23;uncharacte…	protein tyrosine phosphatase, non-receptor type 12
OG0000033	43	42	1	E3 ubiquitin/ISG15 ligase TRIM25-like isoform X1;E3 ubiquitin-protein ligase TRIM31-like;E3 ubiquitin/ISG15 ligase TRIM25-like isoform X2;uncharacterized protein LOC111115949 isoform X1;uncharacterized protein LOC111115515;uncharacterized protein LOC111112968 isoform X1;protein PML-like;transcription intermediary factor 1-beta-like;uncharacterized protein LOC111112968 isoform X2;uncharacterized p…	hypothetical protein
OG0000034	43	0	43	None	hypothetical protein;Guanylate binding protein
OG0000035	41	41	0	uncharacterized protein LOC111111019 isoform X2;uncharacterized protein LOC111111314 isoform X1;uncharacterized protein LOC111111056 isoform X2;uncharacterized protein LOC111112198 isoform X2;uncharacterized protein LOC111111314 isoform X3;uncharacterized protein LOC111118124 isoform X2;uncharacterized protein LOC111115245;uncharacterized protein LOC111110908;uncharacterized protein LOC111110984;…	None
OG0000036	40	39	1	uncharacterized protein LOC111136340 isoform X12;uncharacterized protein LOC111136340 isoform X20;uncharacterized protein LOC111134928 isoform X18;uncharacterized protein LOC111136340 isoform X22;uncharacterized protein LOC111134928 isoform X14;uncharacterized protein LOC111134928 isoform X27;uncharacterized protein LOC111136340 isoform X30;uncharacterized protein LOC111134928 isoform X26;unchara…	Collagen, type VI, alpha 2
OG0000037	39	39	0	uncharacterized protein LOC111105524;uncharacterized protein LOC111104682;uncharacterized protein LOC111103172 isoform X3;uncharacterized protein LOC111104732;uncharacterized protein LOC111102872 isoform X1;uncharacterized protein LOC111105238 isoform X2;uncharacterized protein LOC111105239 isoform X3;uncharacterized protein LOC111104161 isoform X1;uncharacterized protein LOC111104739 isoform X2;…	None
OG0000038	38	35	3	uncharacterized protein LOC111106120;uncharacterized protein LOC111115119;uncharacterized protein LOC111123472 isoform X1;von Willebrand factor D and EGF domain-containing protein-like isoform X2;uncharacterized protein LOC111123472 isoform X2;uncharacterized protein LOC111100335;von Willebrand factor D and EGF domain-containing protein-like isoform X3;von Willebrand factor D and EGF domain-conta…	hypothetical protein
OG0000039	37	36	1	uncharacterized protein LOC111129162 isoform X9;uncharacterized protein LOC111128871 isoform X1;uncharacterized protein LOC111128871 isoform X2;uncharacterized protein LOC111129162 isoform X2;uncharacterized protein LOC111129162 isoform X14;uncharacterized protein LOC111128871 isoform X3;uncharacterized protein LOC111128871 isoform X12;uncharacterized protein LOC111128871 isoform X6;uncharacteriz…	Rho guanine nucleotide exchange factor (GEF) 33
OG0000040	36	35	1	uncharacterized protein LOC111123533 isoform X2;uncharacterized protein LOC111125365 isoform X2;uncharacterized protein LOC111127307;uncharacterized protein LOC111126901 isoform X2;uncharacterized protein LOC111122713;uncharacterized protein LOC111123950 isoform X1;uncharacterized protein LOC111125365 isoform X1;uncharacterized protein LOC111123533 isoform X3;uncharacterized protein LOC111126400;…	hypothetical protein
OG0000041	35	35	0	uncharacterized protein LOC111137705 isoform X1;uncharacterized protein LOC111113593;uncharacterized protein LOC111113105;uncharacterized protein LOC111115708;uncharacterized protein LOC111133669 isoform X1;uncharacterized protein LOC111113102;uncharacterized protein LOC111113103;uncharacterized protein LOC111133633;uncharacterized protein LOC111133162 isoform X1;uncharacterized protein LOC111099…	None
OG0000042	35	35	0	uncharacterized protein LOC111129647;uncharacterized protein LOC111116461;uncharacterized protein LOC111102209;uncharacterized protein LOC111120256;uncharacterized protein LOC111116871;uncharacterized protein LOC111102768;uncharacterized protein LOC111138336;uncharacterized protein LOC111107248;uncharacterized protein LOC111129640;uncharacterized protein LOC111109087;uncharacterized protein LOC11…	None
OG0000043	35	34	1	pleckstrin homology-like domain family B member 2 isoform X7;pleckstrin homology-like domain family B member 2 isoform X10;pleckstrin homology-like domain family B member 2 isoform X13;pleckstrin homology-like domain family B member 2 isoform X1;pleckstrin homology-like domain family B member 2 isoform X12;pleckstrin homology-like domain family B member 2 isoform X8;pleckstrin homology-like domai…	Pleckstrin y-like domain B member 2
OG0000044	33	3	30	uncharacterized protein LOC111100689;LOW QUALITY PROTEIN: uncharacterized protein LOC111112436;LOW QUALITY PROTEIN: uncharacterized protein LOC111102189	Homeodomain interacting protein kinase;hypothetical protein
OG0000045	33	32	1	uncharacterized protein LOC111131174 isoform X4;uncharacterized protein LOC111112232 isoform X2;uncharacterized protein LOC111112779 isoform X4;uncharacterized protein LOC111105856 isoform X1;uncharacterized protein LOC111110238 isoform X5;uncharacterized protein LOC111115506 isoform X1;uncharacterized protein LOC111131174 isoform X5;uncharacterized protein LOC111105856 isoform X2;uncharacterized…	hypothetical protein
OG0000046	33	32	1	rho guanine nucleotide exchange factor 28-like isoform X10;A-kinase anchor protein 13-like isoform X16;A-kinase anchor protein 13-like isoform X8;A-kinase anchor protein 13-like isoform X22;A-kinase anchor protein 13-like isoform X32;A-kinase anchor protein 13-like isoform X23;rho guanine nucleotide exchange factor 28-like isoform X6;rho guanine nucleotide exchange factor 28-like isoform X1;rho g…	hypothetical protein
OG0000047	32	31	1	uncharacterized protein LOC111124493 isoform X11;uncharacterized protein LOC111123112 isoform X2;uncharacterized protein LOC111124493 isoform X12;uncharacterized protein LOC111126011 isoform X1;uncharacterized protein LOC111127519 isoform X2;uncharacterized protein LOC111123112 isoform X1;uncharacterized protein LOC111124642 isoform X2;tetraspanin-18-like isoform X2;uncharacterized protein LOC111…	hypothetical protein
OG0000048	32	31	1	troponin T-like isoform X5;troponin T-like isoform X7;troponin T-like isoform X1;troponin T-like isoform X6;troponin T, skeletal muscle-like isoform X3;troponin T-like isoform X8;troponin T, skeletal muscle-like isoform X4;troponin T, skeletal muscle-like isoform X2	hypothetical protein
OG0000049	31	3	28	uncharacterized protein LOC111106415;uncharacterized protein LOC111100182;multiple epidermal growth factor-like domains protein 11	hypothetical protein
OG0000050	31	2	29	uncharacterized protein LOC111132683;uncharacterized protein LOC111105115	hypothetical protein
OG0000051	30	1	29	uncharacterized protein LOC111136680	hypothetical protein
OG0000052	30	0	30	None	hypothetical protein
OG0000053	29	28	1	peroxidasin homolog isoform X1;peroxidasin homolog;CD166 antigen-like;peroxidasin homolog isoform X2;carcinoembryonic antigen-related cell adhesion molecule 2-like;contactin-1-like;cell adhesion molecule 3-like;nectin-4-like;cell adhesion molecule 3-like isoform X1;carcinoembryonic antigen-related cell adhesion molecule 2-like isoform X1;cell adhesion molecule-related/down-regulated by oncogenes-…	hypothetical protein
OG0000054	29	29	0	neuroglian-like isoform X2;neuroglian-like isoform X4;neural cell adhesion molecule L1-like;contactin-3-like isoform X1;neural cell adhesion molecule L1-like isoform X3;neuroglian-like isoform X1;neural cell adhesion molecule L1-like isoform X2;contactin-3-like isoform X2;neuroglian-like isoform X3;LOW QUALITY PROTEIN: neural cell adhesion molecule L1-like	None
OG0000055	28	27	1	uncharacterized protein LOC111107278 isoform X1;uncharacterized protein LOC111107289 isoform X1;uncharacterized protein LOC111107289 isoform X2;uncharacterized protein LOC111107278 isoform X2;uncharacterized protein LOC111107289 isoform X3;uncharacterized protein LOC111107283;uncharacterized protein LOC111107284;uncharacterized protein LOC111107279;uncharacterized protein LOC111107285;uncharacter…	hypothetical protein
OG0000056	27	1	26	uncharacterized protein LOC111113080	hypothetical protein
OG0000057	27	1	26	uncharacterized protein LOC111113445	hypothetical protein
OG0000058	26	25	1	vegetative cell wall protein gp1-like isoform X18;lymphocyte cytosolic protein 2-like isoform X4;basic proline-rich protein-like isoform X16;basic proline-rich protein-like isoform X25;cell surface glycoprotein 1-like isoform X23;pollen-specific leucine-rich repeat extensin-like protein 1 isoform X12;cell surface glycoprotein 1-like isoform X13;lymphocyte cytosolic protein 2-like isoform X14;basi…	hypothetical protein
OG0000059	26	9	17	uncharacterized protein LOC111102993;myb-related transcription factor, partner of profilin-like;uncharacterized protein LOC111127308;uncharacterized protein LOC111102832;uncharacterized protein LOC111107692;uncharacterized protein LOC111101768	hypothetical protein
OG0000060	26	25	1	uncharacterized protein LOC111113051;uncharacterized protein LOC111117619;uncharacterized protein LOC111112950;uncharacterized protein LOC111109109;uncharacterized protein LOC111109097;uncharacterized protein LOC111114158;uncharacterized protein LOC111124403;uncharacterized protein LOC111107337;uncharacterized protein LOC111129698;uncharacterized protein LOC111114139;uncharacterized protein LOC11…	hypothetical protein
OG0000061	26	25	1	centriolin-like isoform X6;centriolin-like isoform X22;centriolin-like isoform X24;centriolin-like isoform X13;centriolin-like isoform X9;centriolin-like isoform X18;centriolin-like isoform X3;centriolin-like isoform X2;centriolin-like isoform X23;centriolin-like isoform X17;centriolin-like isoform X16;centriolin-like isoform X10;centriolin-like isoform X8;centriolin-like isoform X11;centriolin-l…	hypothetical protein
OG0000062	26	1	25	slit homolog 3 protein-like	hypothetical protein;leucine-rich repeats and transmembrane domains 2;slit
OG0000063	25	23	2	uncharacterized protein LOC111106507;E3 ubiquitin-protein ligase TRIM36-like;E3 ubiquitin-protein ligase TRIM9-like;tripartite motif-containing protein 45-like;tripartite motif-containing protein 7-like isoform X1;tripartite motif-containing protein 7-like isoform X2;E3 ubiquitin-protein ligase TRIM36-like isoform X2;tripartite motif-containing protein 7-like;E3 ubiquitin-protein ligase TRIM36-li…	Pre-mRNA-splicing factor 18;hypothetical protein
OG0000064	25	25	0	uncharacterized protein LOC111125833 isoform X3;uncharacterized protein LOC111125833 isoform X1;uncharacterized protein LOC111125639 isoform X5;uncharacterized protein LOC111125641 isoform X3;uncharacterized protein LOC111125833 isoform X2;uncharacterized protein LOC111125642;uncharacterized protein LOC111125640 isoform X1;uncharacterized protein LOC111102741 isoform X2;uncharacterized protein LO…	None
OG0000065	25	24	1	uncharacterized protein LOC111103357 isoform X3;uncharacterized protein LOC111103465 isoform X8;uncharacterized protein LOC111103465 isoform X11;uncharacterized protein LOC111103465 isoform X5;uncharacterized protein LOC111103357 isoform X7;uncharacterized protein LOC111103465 isoform X6;uncharacterized protein LOC111103357 isoform X11;uncharacterized protein LOC111103357 isoform X12;uncharacteri…	hypothetical protein
OG0000066	25	3	22	uncharacterized protein LOC111112354;cerebellin-3-like;uncharacterized protein LOC111106934	cerebellin 3 precursor;C1q and tumor necrosis factor protein 3;hypothetical protein
OG0000067	24	21	3	uncharacterized protein LOC111099428;uncharacterized protein LOC111125094 isoform X2;uncharacterized protein LOC111115382 isoform X2;uncharacterized protein LOC111105514;uncharacterized protein LOC111117868 isoform X2;uncharacterized protein LOC111117694 isoform X2;uncharacterized protein LOC111117087 isoform X2;uncharacterized protein LOC111126573;uncharacterized protein LOC111131583 isoform X2;…	hypothetical protein;THAP domain containing 11
OG0000068	24	23	1	GTPase IMAP family member 4-like isoform X1;LOW QUALITY PROTEIN: GTPase IMAP family member 4-like, partial;GTPase IMAP family member 7-like isoform X2;GTPase IMAP family member 4-like;GTPase IMAP family member 4-like isoform X3;GTPase IMAP family member 4-like isoform X2	gTPase, IMAP member
OG0000069	24	21	3	uncharacterized protein LOC111107613;metalloproteinase inhibitor 3-like;tissue inhibitor of metalloproteinase-like	hypothetical protein
OG0000070	24	24	0	complement C1q tumor necrosis factor-related protein 2-like;LOW QUALITY PROTEIN: complement C1q tumor necrosis factor-related protein 3-like;complement C1q tumor necrosis factor-related protein 3-like;complement C1q tumor necrosis factor-related protein 6-like;complement C1q tumor necrosis factor-related protein 3-like isoform X2;complement C1q-like protein 3;LOW QUALITY PROTEIN: heavy metal-bind…	None
OG0000071	23	21	2	uncharacterized protein LOC111103402 isoform X1;uncharacterized protein LOC111100709;uncharacterized protein LOC111131207;uncharacterized protein LOC111125683;uncharacterized protein LOC111105471;uncharacterized protein LOC111119613 isoform X1;uncharacterized protein LOC111109406 isoform X1;uncharacterized protein LOC111117438 isoform X1;uncharacterized protein LOC111103402 isoform X2;uncharacter…	hypothetical protein
OG0000072	23	22	1	complement C1q subcomponent subunit A-like;uncharacterized protein LOC111102389 isoform X1;complement C1q-like protein 2;C1q-related factor-like;uncharacterized protein LOC111102389 isoform X2;complement C1q-like protein 3;complement C1q-like protein 4 isoform X1;complement C1q-like protein 4 isoform X2;complement C1q subcomponent subunit B-like;uncharacterized protein LOC111113458;complement C1q…	Complement component 1, q subcomponent-like 4
OG0000073	23	22	1	sarcolemmal membrane-associated protein-like isoform X7;sarcolemmal membrane-associated protein-like isoform X11;sarcolemmal membrane-associated protein-like isoform X10;sarcolemmal membrane-associated protein-like isoform X8;sarcolemmal membrane-associated protein-like isoform X2;sarcolemmal membrane-associated protein-like isoform X1;sarcolemmal membrane-associated protein-like isoform X4;sarco…	hypothetical protein
OG0000074	23	22	1	protein unc-13 homolog A-like isoform X18;protein unc-13 homolog A-like isoform X20;protein unc-13 homolog A-like isoform X21;protein unc-13 homolog A-like isoform X12;protein unc-13 homolog A-like isoform X22;protein unc-13 homolog A-like isoform X6;protein unc-13 homolog A-like isoform X9;protein unc-13 homolog A-like isoform X14;protein unc-13 homolog A-like isoform X10;protein unc-13 homolog …	Munc13 (mammalian uncoordinated) y domain
OG0000075	23	0	23	None	hypothetical protein;THAP domain containing, apoptosis associated protein 1
OG0000076	22	19	3	uncharacterized protein LOC111104203;uncharacterized protein LOC111104971;uncharacterized protein LOC111104290;uncharacterized protein LOC111105398;uncharacterized protein LOC111102864;uncharacterized protein LOC111104202;multimerin-2-like;uncharacterized protein LOC111104216;complement C1q-like protein 4;uncharacterized protein LOC111102535;complement C1q-like protein 3;heavy metal-binding prote…	hypothetical protein
OG0000077	22	17	5	glycoprotein 3-alpha-L-fucosyltransferase A-like isoform X2;glycoprotein 3-alpha-L-fucosyltransferase A-like;glycoprotein 3-alpha-L-fucosyltransferase A-like isoform X1	hypothetical protein
OG0000078	22	21	1	uncharacterized protein LOC111133184 isoform X2;uncharacterized protein LOC111133185;uncharacterized protein LOC111133186 isoform X1;caspase-7-like;uncharacterized protein LOC111104825 isoform X2;uncharacterized protein LOC111104826;uncharacterized protein LOC111104823;uncharacterized protein LOC111133184 isoform X1;uncharacterized protein LOC111133184 isoform X3;caspase-9-like isoform X2;caspase…	caspase 9, apoptosis- cysteine peptidase
OG0000079	22	20	2	prion-like-(Q/N-rich) domain-bearing protein 25 isoform X6;prion-like-(Q/N-rich) domain-bearing protein 25 isoform X3;uncharacterized protein LOC111109635 isoform X1;uncharacterized protein LOC111109697 isoform X1;prion-like-(Q/N-rich) domain-bearing protein 25 isoform X2;prion-like-(Q/N-rich) domain-bearing protein 25 isoform X1;uncharacterized protein LOC111106333 isoform X7;uncharacterized pro…	hypothetical protein
OG0000080	22	19	3	CUB and sushi domain-containing protein 3-like;CUB and sushi domain-containing protein 3-like isoform X1;uncharacterized protein LOC111133897;uncharacterized protein LOC111133841 isoform X1;E-selectin-like;uncharacterized protein LOC111136076;uncharacterized protein LOC111131436;CUB and sushi domain-containing protein 1-like;uncharacterized protein LOC111131426;uncharacterized protein LOC11113145…	hypothetical protein
OG0000081	22	16	6	uncharacterized protein LOC111128727;uncharacterized protein LOC111111813 isoform X1;uncharacterized protein LOC111112206 isoform X1;uncharacterized protein LOC111111818 isoform X5;uncharacterized protein LOC111111815;uncharacterized protein LOC111111813 isoform X2;uncharacterized protein LOC111111816 isoform X1;uncharacterized protein LOC111111817;uncharacterized protein LOC111111812 isoform X2;…	hypothetical protein
OG0000082	22	21	1	calcium/calmodulin-dependent protein kinase type II delta chain-like isoform X13;calcium/calmodulin-dependent protein kinase type II delta chain-like isoform X9;calcium/calmodulin-dependent protein kinase type II delta chain-like isoform X7;calcium/calmodulin-dependent protein kinase type II delta chain-like isoform X14;calcium/calmodulin-dependent protein kinase type II delta chain-like isoform …	hypothetical protein
OG0000083	22	21	1	neuronal membrane glycoprotein M6-b-like isoform X6;neuronal membrane glycoprotein M6-a-like isoform X4;neuronal membrane glycoprotein M6-a-like isoform X7;neuronal membrane glycoprotein M6-a-like isoform X10;neuronal membrane glycoprotein M6-a-like isoform X2;neuronal membrane glycoprotein M6-a-like isoform X1;neuronal membrane glycoprotein M6-a-like isoform X3;neuronal membrane glycoprotein M6-…	Glycoprotein m6a
OG0000084	22	4	18	prostaglandin F2-alpha receptor-like;prostaglandin D2 receptor-like;olfactory receptor 6K3-like	prostaglandin E receptor 4 (subtype EP4);Prostaglandin E receptor 4 subtype EP4;hypothetical protein
OG0000085	22	21	1	hemicentin-1-like isoform X5;hemicentin-1-like isoform X3;hemicentin-1-like isoform X9;hemicentin-1-like isoform X8;hemicentin-1-like isoform X10;hemicentin-1-like isoform X11;hemicentin-1-like isoform X2;hemicentin-1-like isoform X1;hemicentin-1-like isoform X6;hemicentin-1-like isoform X4;hemicentin-1-like isoform X7	nephrosis 1, congenital, Finnish type (nephrin)
OG0000086	22	0	22	None	hypothetical protein
OG0000087	22	0	22	None	hypothetical protein
OG0000088	21	6	15	baculoviral IAP repeat-containing protein 7-A-like;baculoviral IAP repeat-containing protein 2-like	Baculoviral IAP repeat containing;inhibitor of apoptosis;X-linked inhibitor of apoptosis;baculoviral IAP repeat containing 7
OG0000089	21	21	0	uncharacterized protein LOC111110972;complement C1q-like protein 2;C1q-related factor-like;uncharacterized protein LOC111111089;caprin-2-like;uncharacterized protein LOC111101434;caprin-2-like isoform X1;uncharacterized protein LOC111101622;uncharacterized protein LOC111102308;complement C1q-like protein 2 isoform X2;multimerin-1-like;uncharacterized protein LOC111104556;C1q-related factor-like i…	None
OG0000090	21	20	1	rho GTPase-activating protein 20-like isoform X6;rho GTPase-activating protein 20-like isoform X10;rho GTPase-activating protein 20-like isoform X9;rho GTPase-activating protein 20-like isoform X2;uncharacterized protein LOC111102361 isoform X3;rho GTPase-activating protein 20-like isoform X4;rho GTPase-activating protein 20-like isoform X1;rho GTPase-activating protein 20-like isoform X7;rho GTP…	Rho GTPase activating protein 20
OG0000091	21	20	1	protein polybromo-1-like isoform X5;protein polybromo-1-like isoform X17;protein polybromo-1-like isoform X10;protein polybromo-1-like isoform X19;protein polybromo-1-like isoform X20;protein polybromo-1-like isoform X15;protein polybromo-1-like isoform X12;protein polybromo-1-like isoform X9;protein polybromo-1-like isoform X6;protein polybromo-1-like isoform X18;protein polybromo-1-like isoform…	Protein polybromo-1
OG0000092	21	16	5	melanocortin receptor 5-like;adenosine receptor A2b-like	hypothetical protein;adenosine a2a receptor
OG0000093	21	20	1	trichohyalin-like isoform X4;trichohyalin-like isoform X10;trichohyalin-like isoform X2;trichohyalin-like isoform X13;trichohyalin-like isoform X3;trichohyalin-like isoform X5;ensconsin-like isoform X9;trichohyalin-like isoform X6;trichohyalin-like isoform X1;trichohyalin-like isoform X7;trichohyalin-like isoform X8;ensconsin-like isoform X12;ensconsin-like isoform X11	hypothetical protein
OG0000094	21	20	1	titin homolog isoform X5;uncharacterized protein LOC111124650 isoform X4;titin homolog isoform X3;titin homolog isoform X7;titin homolog isoform X4;titin homolog isoform X1;uncharacterized protein LOC111124002 isoform X6;uncharacterized protein LOC111124650 isoform X1;uncharacterized protein LOC111124650 isoform X3;uncharacterized protein LOC111124650 isoform X2;titin homolog isoform X9;uncharact…	hypothetical protein
OG0000095	20	15	5	uncharacterized protein LOC111113690;uncharacterized protein LOC111126879;uncharacterized protein LOC111117296;uncharacterized protein LOC111132895 isoform X1;uncharacterized protein LOC111131261;uncharacterized protein LOC111132895 isoform X2;uncharacterized protein LOC111129724;uncharacterized protein LOC111128333;uncharacterized protein LOC111111568 isoform X2;uncharacterized protein LOC111111…	hypothetical protein
OG0000096	20	19	1	tumor necrosis factor alpha-induced protein 3-like isoform X4;tumor necrosis factor alpha-induced protein 3-like isoform X1;tumor necrosis factor alpha-induced protein 3-like isoform X3;tumor necrosis factor alpha-induced protein 3-like isoform X2	Tumor necrosis factor, alpha-induced protein 3
OG0000097	20	1	19	laminin subunit alpha-3-like isoform X2	hypothetical protein
OG0000098	20	20	0	transcription intermediary factor 1-alpha-like isoform X1;E3 ubiquitin-protein ligase TRIM71-like;tripartite motif-containing protein 45-like;tripartite motif-containing protein 45-like isoform X2;tripartite motif-containing protein 54-like;tripartite motif-containing protein 45-like isoform X1;glutamic acid-rich protein-like;E3 ubiquitin-protein ligase Trim36-like	None
OG0000099	20	19	1	uncharacterized protein LOC111125594 isoform X4;uncharacterized protein LOC111125594 isoform X1;uncharacterized protein LOC111123341 isoform X8;uncharacterized protein LOC111125594 isoform X5;uncharacterized protein LOC111123341 isoform X1;uncharacterized protein LOC111123341 isoform X9;uncharacterized protein LOC111123341 isoform X4;uncharacterized protein LOC111125594 isoform X3;uncharacterized…	hypothetical protein
OG0000100	20	19	1	spectrin alpha chain, non-erythrocytic 1-like isoform X4;spectrin alpha chain, non-erythrocytic 1-like isoform X1;spectrin alpha chain, non-erythrocytic 1-like isoform X3;spectrin alpha chain, non-erythrocytic 1-like isoform X8;spectrin alpha chain, non-erythrocytic 1-like isoform X6;spectrin alpha chain, non-erythrocytic 1-like isoform X7;spectrin alpha chain, non-erythrocytic 1-like isoform X2;…	hypothetical protein
OG0000101	20	1	19	uncharacterized protein LOC111131491	hypothetical protein
OG0000102	20	19	1	cytoplasmic dynein 1 light intermediate chain 2-like isoform X11;cytoplasmic dynein 1 light intermediate chain 2-like isoform X6;cytoplasmic dynein 1 light intermediate chain 2-like isoform X7;cytoplasmic dynein 1 light intermediate chain 2-like isoform X9;cytoplasmic dynein 1 light intermediate chain 2-like isoform X10;cytoplasmic dynein 1 light intermediate chain 2-like isoform X3;cytoplasmic d…	Cytoplasmic dynein 1 light intermediate chain 1
OG0000103	19	3	16	putative nuclease HARBI1	hypothetical protein
OG0000104	19	18	1	adhesive plaque matrix protein 2-like;protein serrate-like;neurogenic locus notch homolog protein 1-like isoform X2;neurogenic locus Notch protein-like;delta-like protein 1;integrin beta pat-3-like;slit homolog 2 protein-like isoform X1;adhesion G protein-coupled receptor E1-like;delta-like protein C;sushi, nidogen and EGF-like domain-containing protein 1;protein delta homolog 1-like	hypothetical protein
OG0000105	19	19	0	uncharacterized protein LOC111104569;uncharacterized protein LOC111102587 isoform X2;uncharacterized protein LOC111104392 isoform X1;uncharacterized protein LOC111104392 isoform X2;uncharacterized protein LOC111104392 isoform X3;uncharacterized protein LOC111104604;uncharacterized protein LOC111103046;uncharacterized protein LOC111102633;uncharacterized protein LOC111102587 isoform X1;uncharacter…	None
OG0000106	19	16	3	receptor-type tyrosine-protein phosphatase eta-like isoform X14;tyrosine-protein phosphatase 10D-like isoform X7;tyrosine-protein phosphatase 10D-like isoform X2;tyrosine-protein phosphatase 10D-like isoform X3;receptor-type tyrosine-protein phosphatase eta-like isoform X10;receptor-type tyrosine-protein phosphatase eta-like isoform X11;receptor-type tyrosine-protein phosphatase eta-like isoform …	hypothetical protein
OG0000107	19	18	1	uncharacterized protein LOC111121537 isoform X1;uncharacterized protein LOC111121565 isoform X4;uncharacterized protein LOC111104573;uncharacterized protein LOC111122632 isoform X3;uncharacterized protein LOC111122632 isoform X4;uncharacterized protein LOC111122632 isoform X1;uncharacterized protein LOC111121565 isoform X1;uncharacterized protein LOC111122632 isoform X2;uncharacterized protein LO…	hypothetical protein
OG0000108	19	5	14	uncharacterized protein LOC111104930;uncharacterized protein LOC111110005;uncharacterized protein LOC111114369;uncharacterized protein LOC111135223;uncharacterized protein LOC111111917	hypothetical protein
OG0000109	19	1	18	homeobox protein Hox-A3-like	Short stature homeobox;hypothetical protein;paired-like homeodomain
OG0000110	19	19	0	cysteine and tyrosine-rich protein 1-like;uncharacterized protein LOC111108302;uncharacterized protein LOC111106597;uncharacterized protein LOC111106263;uncharacterized protein LOC111110616;uncharacterized protein LOC111108300;uncharacterized protein LOC111106224;uncharacterized protein LOC111106091;uncharacterized protein LOC111110399 isoform X3;uncharacterized protein LOC111110399 isoform X1;un…	None
OG0000111	19	18	1	uncharacterized protein LOC111106752 isoform X2;uncharacterized protein LOC111106752 isoform X4;uncharacterized protein LOC111107993 isoform X2;uncharacterized protein LOC111106752 isoform X3;uncharacterized protein LOC111107993 isoform X4;uncharacterized protein LOC111107993 isoform X6;uncharacterized protein LOC111107993 isoform X7;uncharacterized protein LOC111106752 isoform X1;uncharacterized…	hypothetical protein
OG0000112	19	18	1	ankyrin repeat domain-containing protein 36C-like isoform X19;ankyrin repeat domain-containing protein 36C-like isoform X5;uncharacterized protein LOC111106980 isoform X7;uncharacterized protein LOC111106980 isoform X3;uncharacterized protein LOC111106980 isoform X10;uncharacterized protein LOC111106980 isoform X13;uncharacterized protein LOC111106980 isoform X2;uncharacterized protein LOC1111069…	ankyrin repeat domain
OG0000113	19	5	14	uncharacterized protein LOC111132486;uncharacterized protein LOC111107656;uncharacterized protein LOC111122818;uncharacterized protein LOC111109082;uncharacterized protein LOC111120576	hypothetical protein
OG0000114	19	19	0	uncharacterized protein LOC111116951;mucin-17-like isoform X2;IgGFc-binding protein-like isoform X2;LOW QUALITY PROTEIN: IgGFc-binding protein-like;uncharacterized protein LOC111117854;uncharacterized protein LOC111116605;IgGFc-binding protein-like isoform X4;IgGFc-binding protein-like;IgGFc-binding protein-like isoform X1;IgGFc-binding protein-like isoform X3;uncharacterized protein LOC111116846	None
OG0000115	19	18	1	formin-like protein CG32138 isoform X13;formin-like protein 3 isoform X4;formin-like protein CG32138 isoform X14;formin-like protein CG32138 isoform X15;formin-like protein CG32138 isoform X5;formin-like protein CG32138 isoform X1;formin-like protein CG32138 isoform X9;formin-like protein CG32138 isoform X10;formin-like protein CG32138 isoform X11;formin-like protein CG32138 isoform X16;formin-li…	hypothetical protein
OG0000116	19	18	1	catenin delta-2-like isoform X5;catenin delta-1-like isoform X3;catenin delta-1-like isoform X6;catenin delta-2-like isoform X1;catenin delta-2-like isoform X4;catenin delta-2-like isoform X2	Catenin (Cadherin-associated protein), delta
OG0000117	19	18	1	uncharacterized protein ZC84.1-like isoform X15;kielin/chordin-like protein isoform X4;uncharacterized protein ZC84.1-like isoform X16;uncharacterized protein ZC84.1-like isoform X11;uncharacterized protein ZC84.1-like isoform X1;uncharacterized protein ZC84.1-like isoform X2;uncharacterized protein ZC84.1-like isoform X8;kielin/chordin-like protein isoform X9;uncharacterized protein ZC84.1-like …	hypothetical protein
OG0000118	19	1	18	uncharacterized protein LOC111117898	hypothetical protein
OG0000119	19	5	14	histone H1-delta-like;LOW QUALITY PROTEIN: histone H1-delta-like	Histone H1.0
OG0000120	19	17	2	neuronal calcium sensor 2-like	cytoplasmic tRNA 2-thiolation protein 2
OG0000121	19	17	2	uncharacterized protein LOC111122513;uncharacterized protein LOC111124974 isoform X1;uncharacterized protein LOC111126927 isoform X2;uncharacterized protein LOC111124972;uncharacterized protein LOC111124970 isoform X1;uncharacterized protein LOC111124973;uncharacterized protein LOC111124974 isoform X2;uncharacterized protein LOC111124061;uncharacterized protein LOC111127377 isoform X1;uncharacter…	hypothetical protein
OG0000122	19	14	5	uncharacterized protein LOC111123106;uncharacterized protein LOC111123448;uncharacterized protein LOC111125994 isoform X4;uncharacterized protein LOC111123104 isoform X2;uncharacterized protein LOC111123104 isoform X1;uncharacterized protein LOC111125994 isoform X1;uncharacterized protein LOC111123104 isoform X4;uncharacterized protein LOC111125994 isoform X2;uncharacterized protein LOC111125994 …	hypothetical protein
OG0000123	19	12	7	uncharacterized protein LOC111123275;uncharacterized protein LOC111123269 isoform X1;uncharacterized protein LOC111123269 isoform X4;uncharacterized protein LOC111123273 isoform X1;uncharacterized protein LOC111123272;uncharacterized protein LOC111126944;uncharacterized protein LOC111123273 isoform X2;uncharacterized protein LOC111123531;uncharacterized protein LOC111123269 isoform X5;uncharacter…	hypothetical protein
OG0000124	19	1	18	uncharacterized protein LOC111126337	hypothetical protein
OG0000125	19	18	1	leucine-rich repeat serine/threonine-protein kinase 1-like isoform X5;leucine-rich repeat serine/threonine-protein kinase 1-like isoform X2;leucine-rich repeat serine/threonine-protein kinase 1-like isoform X1;leucine-rich repeat serine/threonine-protein kinase 1-like isoform X9;leucine-rich repeat serine/threonine-protein kinase 1-like isoform X3;leucine-rich repeat serine/threonine-protein kina…	leucine-rich repeat kinase 1
OG0000126	19	1	18	GATA zinc finger domain-containing protein 14-like	hypothetical protein
OG0000127	19	18	1	E3 ubiquitin-protein ligase RGLG4-like	hypothetical protein
OG0000128	18	1	17	nuclear apoptosis-inducing factor 1-like	hypothetical protein
OG0000129	18	7	11	probable E3 ubiquitin-protein ligase MID2;transcription intermediary factor 1-alpha-like;probable E3 ubiquitin-protein ligase TRIM8	hypothetical protein;stretch-activated cation channel mid1;tripartite motif containing 56
OG0000130	18	17	1	uncharacterized protein LOC111103829 isoform X2;uncharacterized protein LOC111112669 isoform X1;uncharacterized protein LOC111117438 isoform X2;uncharacterized protein LOC111112767 isoform X2;uncharacterized protein LOC111124683;uncharacterized protein LOC111123558 isoform X2;uncharacterized protein LOC111110260;uncharacterized protein LOC111116941 isoform X1;uncharacterized protein LOC111103829 …	hypothetical protein
OG0000131	18	9	9	hemoglobin-3-like;globin-like	Globin;hypothetical protein
OG0000132	18	17	1	trichohyalin-like isoform X4;trichohyalin-like isoform X10;trichohyalin-like isoform X14;trichohyalin-like isoform X2;trichohyalin-like isoform X13;trichohyalin-like isoform X3;zinc finger CCCH domain-containing protein 13-like isoform X7;trichohyalin-like isoform X5;trichohyalin-like isoform X16;trichohyalin-like isoform X6;trichohyalin-like isoform X12;trichohyalin-like isoform X1;trichohyalin-…	Coiled-coil domain containing 66
OG0000133	18	18	0	uncharacterized protein LOC111111766 isoform X3;uncharacterized protein LOC111116128 isoform X3;uncharacterized protein LOC111108540 isoform X5;uncharacterized protein LOC111116128 isoform X1;uncharacterized protein LOC111112665 isoform X4;uncharacterized protein LOC111112666 isoform X1;uncharacterized protein LOC111108540 isoform X4;uncharacterized protein LOC111112666 isoform X2;uncharacterized…	None
OG0000134	18	16	2	transmembrane protein 198-like	hypothetical protein
OG0000135	18	17	1	partitioning defective 3 homolog isoform X15;partitioning defective 3 homolog isoform X13;partitioning defective 3 homolog isoform X8;partitioning defective 3 homolog isoform X14;partitioning defective 3 homolog isoform X2;partitioning defective 3 homolog isoform X5;partitioning defective 3 homolog isoform X4;partitioning defective 3 homolog isoform X10;partitioning defective 3 homolog isoform X6…	hypothetical protein
OG0000136	18	17	1	contactin-associated protein-like 5 isoform X1;contactin-associated protein-like 5 isoform X5;contactin-associated protein-like 5 isoform X4;contactin-associated protein-like 5 isoform X6;contactin-associated protein-like 5 isoform X3;contactin-associated protein-like 5 isoform X2	hypothetical protein
OG0000137	18	18	0	histone H2A-like	None
OG0000138	18	17	1	serine/threonine-protein phosphatase 2A 56 kDa regulatory subunit gamma isoform-like isoform X4;serine/threonine-protein phosphatase 2A 56 kDa regulatory subunit delta isoform-like isoform X11;serine/threonine-protein phosphatase 2A 56 kDa regulatory subunit delta isoform-like isoform X12;serine/threonine-protein phosphatase 2A 56 kDa regulatory subunit delta isoform-like isoform X13;serine/threo…	Protein phosphatase 2, regulatory subunit B
OG0000139	18	1	17	M-phase inducer phosphatase 2-like	hypothetical protein
OG0000140	17	13	4	uncharacterized protein LOC111137753 isoform X4;uncharacterized protein LOC111137754;uncharacterized protein LOC111137753 isoform X1;uncharacterized protein LOC111132994 isoform X1;uncharacterized protein LOC111137753 isoform X2;uncharacterized protein ZK673.1-like;uncharacterized protein LOC111132994 isoform X4;uncharacterized protein LOC111132994 isoform X2;uncharacterized protein LOC111132995;…	hypothetical protein
OG0000141	17	16	1	homeobox protein abdominal-B-like	hypothetical protein
OG0000142	17	17	0	carcinoembryonic antigen-related cell adhesion molecule 5-like;uncharacterized protein LOC111124893 isoform X7;opioid-binding protein/cell adhesion molecule-like isoform X5;nectin-1-like isoform X2;uncharacterized protein LOC111122317 isoform X2;opioid-binding protein/cell adhesion molecule-like isoform X4;sialic acid-binding Ig-like lectin 12 isoform X2;nectin-1-like isoform X1;nectin-1-like;per…	None
OG0000143	17	3	14	uncharacterized protein LOC111136275;uncharacterized protein LOC111124436;uncharacterized protein LOC111102368	hypothetical protein
OG0000144	17	16	1	plexin-A2-like isoform X2;plexin-A2-like isoform X4;plexin-A2-like isoform X3;plexin-A2-like isoform X1	hypothetical protein
OG0000145	17	16	1	A-kinase anchor protein 9-like isoform X16;A-kinase anchor protein 9-like isoform X7;A-kinase anchor protein 9-like isoform X15;A-kinase anchor protein 9-like isoform X2;A-kinase anchor protein 9-like isoform X12;A-kinase anchor protein 9-like isoform X9;A-kinase anchor protein 9-like isoform X6;A-kinase anchor protein 9-like isoform X8;A-kinase anchor protein 9-like isoform X3;A-kinase anchor pr…	hypothetical protein
OG0000146	17	15	2	uncharacterized protein LOC111115419 isoform X1;uncharacterized protein LOC111115107 isoform X4;uncharacterized protein LOC111115419 isoform X4;uncharacterized protein LOC111115419 isoform X5;uncharacterized protein LOC111115107 isoform X7;uncharacterized protein LOC111115419 isoform X6;uncharacterized protein LOC111115107 isoform X5;uncharacterized protein LOC111115419 isoform X2;uncharacterized…	hypothetical protein
OG0000147	17	16	1	sperm flagellar protein 2-like isoform X2;sperm flagellar protein 2-like isoform X1;sperm flagellar protein 2-like isoform X5;sperm flagellar protein 2-like isoform X9;sperm flagellar protein 2-like isoform X6;sperm flagellar protein 2-like isoform X7;sperm flagellar protein 2-like isoform X4;sperm flagellar protein 2-like isoform X8;sperm flagellar protein 2-like isoform X3	sperm flagellar 2
OG0000148	17	3	14	uncharacterized protein LOC111126557;neuronal acetylcholine receptor subunit alpha-6-like;acetylcholine receptor subunit beta-type lev-1-like isoform X2	hypothetical protein;cholinergic receptor, nicotinic, alpha 5 (neuronal);Cholinergic receptor, nicotinic, alpha;cholinergic receptor, nicotinic, beta;Neuronal acetylcholine receptor subunit
OG0000149	17	16	1	band 3 anion transport protein-like isoform X6;band 3 anion transport protein-like isoform X1;anion exchange protein 2-like isoform X2;band 3 anion transport protein-like isoform X5;anion exchange protein 2-like isoform X4;anion exchange protein 2-like isoform X3;band 3 anion transport protein-like isoform X4	hypothetical protein
OG0000150	17	16	1	centrosome-associated protein CEP250-like isoform X1;centrosome-associated protein CEP250-like isoform X5;myomegalin-like isoform X6;centrosome-associated protein CEP250-like isoform X2;myomegalin-like isoform X3;myomegalin-like isoform X2;centrosome-associated protein CEP250-like isoform X6;nucleoprotein TPR-like isoform X8;myomegalin-like isoform X1;myomegalin-like isoform X4;myomegalin-like is…	hypothetical protein
OG0000151	17	15	2	uncharacterized protein LOC111130523;uncharacterized protein LOC111130524 isoform X2;uncharacterized protein LOC111128668 isoform X1;uncharacterized protein LOC111131204;uncharacterized protein LOC111131709;uncharacterized protein LOC111130205;uncharacterized protein LOC111131205;uncharacterized protein LOC111130524 isoform X1;uncharacterized protein LOC111131169;uncharacterized protein LOC111130…	hypothetical protein;Mib_herc2
OG0000152	17	15	2	polycystic kidney disease protein 1-like 2 isoform X1;polycystic kidney disease protein 1-like 2 isoform X5;polycystic kidney disease protein 1-like 2 isoform X4;polycystic kidney disease protein 1-like 2 isoform X6;polycystic kidney disease protein 1-like 2 isoform X2;polycystic kidney disease protein 1-like 2 isoform X3	hypothetical protein
OG0000153	17	15	2	uncharacterized protein LOC111132197;uncharacterized protein LOC111132113;uncharacterized protein LOC111137852;uncharacterized protein LOC111133076;uncharacterized protein LOC111133549;uncharacterized protein LOC111137849;uncharacterized protein LOC111132913;uncharacterized protein LOC111132112;uncharacterized protein LOC111134274;uncharacterized protein LOC111132114;uncharacterized protein LOC11…	hypothetical protein
OG0000154	17	0	17	None	hypothetical protein;C1q and tumor necrosis factor protein 6;otolin 1;C1q and tumor necrosis factor protein 3;Complement component 1, q subcomponent-like 4;C1q and tumor necrosis factor protein 2
OG0000155	17	0	17	None	hypothetical protein
OG0000156	16	1	15	uncharacterized protein LOC111099522	hypothetical protein;tumor necrosis factor (ligand) super, member 10
OG0000157	16	15	1	uromodulin-like;uromodulin-like isoform X2;uromodulin-like isoform X1;oncoprotein-induced transcript 3 protein-like;pancreatic secretory granule membrane major glycoprotein GP2-like	hypothetical protein
OG0000158	16	4	12	uncharacterized protein LOC111114806;zinc finger MYM-type protein 2-like;uncharacterized protein LOC111112511;uncharacterized protein LOC111100766	hypothetical protein
OG0000159	16	13	3	adhesion G protein-coupled receptor L3-like;cadherin EGF LAG seven-pass G-type receptor 2-like isoform X5;cadherin EGF LAG seven-pass G-type receptor 2-like isoform X4;adhesion G protein-coupled receptor L4-like;brain-specific angiogenesis inhibitor 1-like;cadherin EGF LAG seven-pass G-type receptor 2-like, partial;LOW QUALITY PROTEIN: adhesion G protein-coupled receptor L3-like;uncharacterized p…	Latrophilin;hypothetical protein
OG0000160	16	4	12	LOW QUALITY PROTEIN: uncharacterized protein LOC111103343;uncharacterized protein LOC111103902 isoform X1;uncharacterized protein LOC111103902 isoform X2;uncharacterized protein LOC111103903	hypothetical protein
OG0000161	16	15	1	uncharacterized protein LOC111103596 isoform X2;uncharacterized protein LOC111103589 isoform X2;protein piccolo-like isoform X1	hypothetical protein
OG0000162	16	15	1	uncharacterized protein LOC111103759 isoform X1;uncharacterized protein LOC111103762;target of Nesh-SH3-like;uncharacterized protein LOC111104979;uncharacterized protein LOC111103758 isoform X2;LOW QUALITY PROTEIN: target of Nesh-SH3-like;uncharacterized protein LOC111103756 isoform X3;uncharacterized protein LOC111104986;uncharacterized protein LOC111119611 isoform X1;uncharacterized protein LOC…	ABI, member 3 (NESH) binding protein
OG0000163	16	2	14	uncharacterized protein LOC111138008;uncharacterized protein LOC111104692	hypothetical protein
OG0000164	16	6	10	receptor-type tyrosine-protein phosphatase epsilon-like isoform X5;receptor-type tyrosine-protein phosphatase alpha-like;receptor-type tyrosine-protein phosphatase kappa-like	hypothetical protein
OG0000165	16	16	0	complement C1q tumor necrosis factor-related protein 3-like;complement C1q tumor necrosis factor-related protein 6-like;complement C1q-like protein 3;complement C1q-like protein 4;cerebellin-3-like;heavy metal-binding protein HIP-like;uncharacterized protein LOC111105956	None
OG0000166	16	14	2	G-protein coupled receptor 54-like;uncharacterized protein LOC111124792;sphingosine 1-phosphate receptor 2-like;melanocyte-stimulating hormone receptor-like;5-hydroxytryptamine receptor 4-like;LOW QUALITY PROTEIN: melanocortin receptor 5-like;histamine H2 receptor-like;lysophosphatidic acid receptor 1-B-like;olfactory receptor 4P4-like	hypothetical protein
OG0000167	16	13	3	multiple epidermal growth factor-like domains protein 10 isoform X7;cell death abnormality protein 1-like isoform X3;uncharacterized protein LOC111115120 isoform X1;uncharacterized protein LOC111111992 isoform X2;uncharacterized protein LOC111115120 isoform X2;multiple epidermal growth factor-like domains protein 10 isoform X8;cell death abnormality protein 1-like isoform X1;multiple epidermal gr…	hypothetical protein
OG0000168	16	1	15	uncharacterized protein LOC111116386	hypothetical protein
OG0000169	16	15	1	transcription factor 4-like isoform X9;transcription factor 4-like isoform X14;transcription factor 4-like isoform X5;transcription factor 4-like isoform X8;transcription factor 4-like isoform X15;transcription factor 4-like isoform X4;transcription factor 12-like isoform X11;transcription factor 4-like isoform X10;transcription factor 4-like isoform X13;transcription factor 4-like isoform X1;tra…	transcription factor 4
OG0000170	16	16	0	uncharacterized protein LOC111121571 isoform X2;uncharacterized protein LOC111121821;tripartite motif-containing protein 2-like;uncharacterized protein LOC111118680;uncharacterized protein LOC111125088;uncharacterized protein LOC111120402;uncharacterized protein LOC111120430;uncharacterized protein LOC111118580 isoform X1;uncharacterized protein LOC111122013;uncharacterized protein LOC111120097;u…	None
OG0000171	16	4	12	uncharacterized protein LOC111126071;uncharacterized protein LOC111123685;uncharacterized protein LOC111123512 isoform X1;uncharacterized protein LOC111123512 isoform X2	hypothetical protein
OG0000172	16	2	14	uncharacterized protein LOC111125607 isoform X2;uncharacterized protein LOC111125607 isoform X1	hypothetical protein
OG0000173	16	16	0	nephrin-like isoform X1;nephrin-like isoform X3;nephrin-like isoform X2	None
OG0000174	16	2	14	uncharacterized protein LOC111132572;uncharacterized protein LOC111138469	hypothetical protein
OG0000175	16	15	1	uncharacterized protein LOC111133779 isoform X4;uncharacterized protein LOC111133779 isoform X9;uncharacterized protein LOC111133779 isoform X7;uncharacterized protein LOC111133779 isoform X8;uncharacterized protein LOC111133779 isoform X11;uncharacterized protein LOC111133779 isoform X14;uncharacterized protein LOC111133779 isoform X13;uncharacterized protein LOC111133779 isoform X10;uncharacter…	hypothetical protein
OG0000176	16	15	1	uncharacterized protein LOC111134950 isoform X1;protein spire homolog 1-like isoform X3;uncharacterized protein LOC111135247 isoform X4;protein spire homolog 1-like isoform X5;protein spire homolog 1-like isoform X6;protein spire homolog 1-like isoform X7;protein spire homolog 1-like isoform X2;protein spire homolog 1-like isoform X1;uncharacterized protein LOC111134950 isoform X8;uncharacterized…	spire 2
OG0000177	16	0	16	None	hypothetical protein
OG0000178	16	0	16	None	hypothetical protein
OG0000179	15	14	1	uncharacterized protein LOC111099802;uncharacterized protein LOC111130265 isoform X1;uncharacterized protein LOC111102353 isoform X3;uncharacterized protein LOC111135568 isoform X2;uncharacterized protein LOC111102353 isoform X4;uncharacterized protein LOC111135568 isoform X3;uncharacterized protein LOC111112879 isoform X3;uncharacterized protein LOC111116475;uncharacterized protein LOC111108556 …	hypothetical protein
OG0000180	15	12	3	uncharacterized protein K02A2.6-like	hypothetical protein
OG0000181	15	12	3	uncharacterized protein LOC111116551;uncharacterized protein LOC111100072;uncharacterized protein LOC111117580 isoform X6;uncharacterized protein LOC111116552;uncharacterized protein LOC111117580 isoform X1;uncharacterized protein LOC111117885 isoform X2;uncharacterized protein LOC111102128;uncharacterized protein LOC111117580 isoform X3;transmembrane GTPase Marf-like;transmembrane GTPase Marf-li…	hypothetical protein;protein kinase kinase kinase
OG0000182	15	5	10	serine protease inhibitor Cvsi-2-like;serine protease inhibitor Cvsi-1-like	hypothetical protein
OG0000183	15	13	2	toll-like receptor 13;toll-like receptor 13 isoform X2;protein slit-like, partial;toll-like receptor 13 isoform X1;LOW QUALITY PROTEIN: toll-like receptor Tollo;toll-like receptor 3	hypothetical protein;Toll-like receptor 3
OG0000184	15	11	4	uncharacterized protein LOC111105452;uncharacterized protein LOC111103003 isoform X1;uncharacterized protein LOC111105557;uncharacterized protein LOC111103003 isoform X3;uncharacterized protein LOC111102558;uncharacterized protein LOC111103003 isoform X2;uncharacterized protein LOC111105581;uncharacterized protein LOC111103092	hypothetical protein
OG0000185	15	14	1	uncharacterized protein LOC111117318 isoform X2;uncharacterized protein LOC111104464 isoform X2;uncharacterized protein LOC111116713 isoform X2;uncharacterized protein LOC111102613 isoform X2;uncharacterized protein LOC111117095;uncharacterized protein LOC111113054 isoform X2;uncharacterized protein LOC111117363 isoform X2;uncharacterized protein LOC111109981 isoform X2;uncharacterized protein LO…	hypothetical protein
OG0000186	15	10	5	uncharacterized protein LOC111102946 isoform X1;uncharacterized protein LOC111137838 isoform X1;uncharacterized protein LOC111137838 isoform X2;uncharacterized protein LOC111137163;uncharacterized protein LOC111123185;uncharacterized protein LOC111102946 isoform X2;uncharacterized protein LOC111104717;uncharacterized protein LOC111103037 isoform X1;uncharacterized protein LOC111137700;uncharacter…	hypothetical protein
OG0000187	15	5	10	short-chain collagen C4-like isoform X1;short-chain collagen C4-like isoform X4;short-chain collagen C4-like isoform X3;short-chain collagen C4-like isoform X2	hypothetical protein
OG0000188	15	10	5	tyrosine-protein kinase JAK2-like isoform X1;tyrosine-protein kinase JAK2-like isoform X2;tyrosine-protein kinase JAK2-like isoform X3;LOW QUALITY PROTEIN: tyrosine-protein kinase JAK2-like;tyrosine-protein kinase JAK2-like isoform X4	janus kinase;hypothetical protein;receptor tyrosine kinase-like orphan receptor
OG0000189	15	14	1	inositol 1,4,5-trisphosphate receptor type 1-like isoform X7;inositol 1,4,5-trisphosphate receptor-like isoform X8;inositol 1,4,5-trisphosphate receptor type 1-like isoform X11;inositol 1,4,5-trisphosphate receptor type 1-like isoform X4;inositol 1,4,5-trisphosphate receptor type 1-like isoform X10;inositol 1,4,5-trisphosphate receptor type 1-like isoform X9;inositol 1,4,5-trisphosphate receptor …	inositol 1,4,5-trisphosphate receptor type
OG0000190	15	15	0	uncharacterized protein LOC111110148 isoform X4;uncharacterized protein LOC111110148 isoform X3;uncharacterized protein LOC111106729 isoform X2;uncharacterized protein LOC111110371 isoform X3;uncharacterized protein LOC111131863 isoform X1;uncharacterized protein LOC111110371 isoform X2;uncharacterized protein LOC111128862;uncharacterized protein LOC111110148 isoform X1;uncharacterized protein LO…	None
OG0000191	15	14	1	uncharacterized protein LOC111106339 isoform X4;uncharacterized protein LOC111106199 isoform X2;uncharacterized protein LOC111106199 isoform X7;uncharacterized protein LOC111106199 isoform X6;uncharacterized protein LOC111106339 isoform X2;uncharacterized protein LOC111106339 isoform X5;uncharacterized protein LOC111106199 isoform X1;uncharacterized protein LOC111106339 isoform X8;uncharacterized…	hypothetical protein
OG0000192	15	14	1	serine/threonine-protein kinase WNK3-like isoform X1;uncharacterized protein LOC111109993 isoform X10;serine/threonine-protein kinase WNK1-like isoform X4;serine/threonine-protein kinase WNK1-like isoform X6;uncharacterized protein LOC111109755 isoform X2;uncharacterized protein LOC111109993 isoform X1;uncharacterized protein LOC111109755 isoform X4;serine/threonine-protein kinase WNK3-like isofo…	WNK lysine deficient protein kinase 3
OG0000193	15	13	2	rho GTPase-activating protein 21-like isoform X6;rho GTPase-activating protein 21-like isoform X7;rho GTPase-activating protein 21-like isoform X2;rho GTPase-activating protein 21-like isoform X3;rho GTPase-activating protein 21-like isoform X5;rho GTPase-activating protein 21-like isoform X1;rho GTPase-activating protein 21-like isoform X4	Rho GTPase activating protein
OG0000194	15	14	1	extracellular tyrosine-protein kinase PKDCC-like	hypothetical protein
OG0000195	15	1	14	neurogenic locus notch homolog protein 2-like	suppression of tumorigenicity 14;hypothetical protein
OG0000196	15	10	5	ADP-ribosylation factor GTPase-activating protein AGD4-like isoform X2;phytochrome-interacting ankyrin-repeat protein 1-like isoform X3;ADP-ribosylation factor GTPase-activating protein AGD4-like isoform X3;phytochrome-interacting ankyrin-repeat protein 1-like isoform X4;ADP-ribosylation factor GTPase-activating protein AGD4-like isoform X1	hypothetical protein
OG0000197	15	1	14	uncharacterized protein LOC111116333	hypothetical protein
OG0000198	15	14	1	phosphatase and actin regulator 4B-like isoform X5;phosphatase and actin regulator 4-like isoform X5;phosphatase and actin regulator 4B-like isoform X4;phosphatase and actin regulator 4-like isoform X6;phosphatase and actin regulator 4B-like isoform X2;phosphatase and actin regulator 4B-like isoform X3;phosphatase and actin regulator 4B-like isoform X6;phosphatase and actin regulator 4B-like isof…	hypothetical protein
OG0000199	15	15	0	histone H4	None
OG0000200	15	14	1	rho GTPase-activating protein 44-like isoform X4;rho GTPase-activating protein 44-like isoform X5;rho GTPase-activating protein 17-like isoform X6;rho GTPase-activating protein 17-like isoform X2;rho GTPase-activating protein 17-like isoform X3;rho GTPase-activating protein 17-like isoform X1	RhoGAP
OG0000201	15	12	3	uncharacterized protein LOC111119467 isoform X2;uncharacterized protein LOC111119467 isoform X1;uncharacterized protein LOC111130211;uncharacterized protein LOC111121641;uncharacterized protein LOC111119468 isoform X1;uncharacterized protein LOC111119468 isoform X2;uncharacterized protein LOC111119467 isoform X3;uncharacterized protein LOC111121640;uncharacterized protein LOC111120242	hypothetical protein
OG0000202	15	14	1	uncharacterized protein LOC111120759 isoform X1;uncharacterized protein LOC111120759 isoform X4;uncharacterized protein LOC111120759 isoform X3;uncharacterized protein LOC111120759 isoform X2	hypothetical protein
OG0000203	15	14	1	la-related protein 4-like isoform X1;la-related protein 4-like isoform X5;la-related protein 4-like isoform X6;la-related protein 4-like isoform X3;la-related protein 4-like isoform X2;la-related protein 4-like isoform X7;la-related protein 4-like isoform X4	hypothetical protein
OG0000204	15	14	1	signal transducer and activator of transcription 5A-like isoform X4;signal transducer and activator of transcription 5A-like isoform X2;signal transducer and activator of transcription 1-like isoform X1;signal transducer and activator of transcription 5A-like isoform X3;signal transducer and activator of transcription 5B-like;signal transducer and activator of transcription 5A-like isoform X5;sig…	Signal transducer and activator of transcription
OG0000205	15	14	1	MAM domain-containing glycosylphosphatidylinositol anchor protein 1-like isoform X2;uncharacterized protein LOC111128266 isoform X1;uncharacterized protein LOC111128313 isoform X1	hypothetical protein
OG0000206	15	14	1	pleckstrin homology domain-containing family G member 5-like isoform X3;pleckstrin homology domain-containing family G member 5-like isoform X13;pleckstrin homology domain-containing family G member 5-like isoform X2;pleckstrin homology domain-containing family G member 5-like isoform X1;pleckstrin homology domain-containing family G member 5-like isoform X11;pleckstrin homology domain-containing…	pleckstrin y domain containing, G (with RhoGef domain) member 5
OG0000207	15	14	1	tetratricopeptide repeat protein 24-like isoform X12;tetratricopeptide repeat protein 24-like isoform X7;tetratricopeptide repeat protein 24-like isoform X1;tetratricopeptide repeat protein 24-like isoform X6;G-protein-signaling modulator 2-like isoform X2;tetratricopeptide repeat protein 24-like isoform X8;tetratricopeptide repeat protein 24-like isoform X5;tetratricopeptide repeat protein 24-li…	tetratricopeptide repeat domain 24
OG0000208	15	0	15	None	GTPase IMAP member 4;hypothetical protein;gTPase, IMAP member
OG0000209	15	0	15	None	Tripartite motif containing 33;hypothetical protein
OG0000210	15	0	15	None	hypothetical protein
OG0000211	14	13	1	uncharacterized protein LOC111100227 isoform X3;uncharacterized protein LOC111100227 isoform X1;uncharacterized protein LOC111100227 isoform X4;uncharacterized protein LOC111100227 isoform X5;LOW QUALITY PROTEIN: uncharacterized protein LOC111099489;uncharacterized protein LOC111099681;uncharacterized protein LOC111100227 isoform X2;uncharacterized protein LOC111100228;uncharacterized protein LOC…	hypothetical protein
OG0000212	14	13	1	uncharacterized protein LOC111126182;uncharacterized protein LOC111128219 isoform X2;uncharacterized protein LOC111131838;LOW QUALITY PROTEIN: uncharacterized protein LOC111104571;uncharacterized protein LOC111100391 isoform X1;uncharacterized protein LOC111128219 isoform X1;uncharacterized protein LOC111119345;uncharacterized protein LOC111129509 isoform X1;uncharacterized protein LOC111132768;u…	hypothetical protein
OG0000213	14	13	1	uncharacterized protein LOC111100577 isoform X5;uncharacterized protein LOC111100577 isoform X6;uncharacterized protein LOC111100577 isoform X2;uncharacterized protein LOC111100577 isoform X7;uncharacterized protein LOC111100577 isoform X12;uncharacterized protein LOC111100577 isoform X13;uncharacterized protein LOC111100577 isoform X14;uncharacterized protein LOC111100577 isoform X8;uncharacteri…	hypothetical protein
OG0000214	14	13	1	uncharacterized protein LOC111104598 isoform X1;uncharacterized protein LOC111102924 isoform X1;uncharacterized protein LOC111102708 isoform X1;uncharacterized protein LOC111102708 isoform X2;uncharacterized protein LOC111104598 isoform X2;uncharacterized protein LOC111102923	hypothetical protein
OG0000215	14	13	1	uncharacterized protein LOC111108531 isoform X2;uncharacterized protein LOC111108436 isoform X2;uncharacterized protein LOC111108388 isoform X2;uncharacterized protein LOC111108531 isoform X1;uncharacterized protein LOC111108436 isoform X3;uncharacterized protein LOC111109406 isoform X2;uncharacterized protein LOC111108875;uncharacterized protein LOC111108531 isoform X3;uncharacterized protein LO…	hypothetical protein
OG0000216	14	9	5	galactose-specific lectin nattectin-like isoform X1;perlucin-like isoform X2;C-type lectin domain family 10 member A-like isoform X1;galactose-specific lectin nattectin-like;perlucin-like;galactose-specific lectin nattectin-like isoform X2	C-type lectin domain 4 member E;hypothetical protein;C-type lectin domain 17, member A
OG0000217	14	13	1	SH3 domain-containing kinase-binding protein 1-like isoform X6;SH3 domain-containing kinase-binding protein 1-like isoform X3;SH3 domain-containing kinase-binding protein 1-like isoform X11;SH3 domain-containing kinase-binding protein 1-like isoform X4;SH3 domain-containing kinase-binding protein 1-like isoform X9;SH3 domain-containing kinase-binding protein 1-like isoform X10;SH3 domain-containi…	SH3-domain kinase binding protein 1
OG0000218	14	12	2	spondin-1-like isoform X2;spondin-1-like isoform X3;spondin-1-like isoform X6;spondin-1-like isoform X5;spondin-1-like isoform X4;spondin-1-like isoform X1	hypothetical protein
OG0000219	14	13	1	uncharacterized protein LOC111105509 isoform X3;uncharacterized protein LOC111105324 isoform X3;uncharacterized protein LOC111105509 isoform X2;runt-related transcription factor 1-like isoform X6;uncharacterized protein LOC111105324 isoform X1;uncharacterized protein LOC111105324 isoform X4;uncharacterized protein LOC111105509 isoform X1;uncharacterized protein LOC111105509 isoform X4;runt-relate…	transcription factor 1
OG0000220	14	2	12	uncharacterized protein LOC111105455;uncharacterized protein LOC111107785	hypothetical protein
OG0000221	14	7	7	uncharacterized protein LOC111116972 isoform X1;uncharacterized protein LOC111116972 isoform X2;uncharacterized protein LOC111111344 isoform X2;uncharacterized protein LOC111111344 isoform X1;uncharacterized protein LOC111108755	hypothetical protein
OG0000222	14	13	1	isocitrate dehydrogenase [NAD] subunit gamma, mitochondrial-like isoform X2;isocitrate dehydrogenase [NAD] subunit gamma, mitochondrial-like isoform X1;isocitrate dehydrogenase [NAD] subunit beta, mitochondrial-like;isocitrate dehydrogenase [NAD] subunit gamma, mitochondrial-like isoform X4;isocitrate dehydrogenase [NAD] subunit gamma, mitochondrial-like isoform X3	Isocitrate dehydrogenase 3 (NAD)
OG0000223	14	14	0	uncharacterized protein LOC111111289 isoform X2;uncharacterized protein LOC111111286;uncharacterized protein LOC111115962 isoform X2;uncharacterized protein LOC111111289 isoform X3;uncharacterized protein LOC111115964;uncharacterized protein LOC111115962 isoform X1;uncharacterized protein LOC111111285 isoform X1;uncharacterized protein LOC111115966;uncharacterized protein LOC111111289 isoform X1;…	None
OG0000224	14	11	3	uncharacterized protein LOC111113159 isoform X1;uncharacterized protein LOC111113159 isoform X4;uncharacterized protein LOC111113159 isoform X2;uncharacterized protein LOC111113159 isoform X7;nuclear pore complex protein DDB_G0274915-like isoform X3;uncharacterized protein LOC111113159 isoform X3;uncharacterized protein LOC111113035 isoform X4;uncharacterized protein LOC111113159 isoform X6;uncha…	hypothetical protein
OG0000225	14	13	1	tensin-like isoform X1;tensin-like isoform X2;tensin-like isoform X3	C2 domain of PTEN tumor-suppressor protein
OG0000226	14	10	4	zinc finger CCCH domain-containing protein 10-like	hypothetical protein
OG0000227	14	14	0	uncharacterized protein LOC111117584 isoform X1;uncharacterized protein LOC111130317 isoform X3;uncharacterized protein LOC111130316 isoform X2;uncharacterized protein LOC111130792;uncharacterized protein LOC111117584 isoform X2;LOW QUALITY PROTEIN: uncharacterized protein LOC111128778;uncharacterized protein LOC111130316 isoform X1;uncharacterized protein LOC111130317 isoform X2;uncharacterized …	None
OG0000228	14	1	13	histone H2B-like	hypothetical protein
OG0000229	14	1	13	uncharacterized protein LOC111124408	hypothetical protein;JmjC domain-containing histone demethylation protein 1
OG0000230	14	2	12	uncharacterized protein LOC111128786;uncharacterized protein LOC111127887	hypothetical protein
OG0000231	14	13	1	kinesin light chain-like isoform X9;kinesin light chain-like isoform X6;kinesin light chain-like isoform X10;kinesin light chain-like isoform X8;kinesin light chain-like isoform X4;kinesin light chain-like isoform X2;kinesin light chain-like isoform X1;kinesin light chain-like isoform X11;kinesin light chain-like isoform X7;kinesin light chain-like isoform X3;kinesin light chain-like isoform X5	Kinesin light chain
OG0000232	14	13	1	serine/threonine-protein phosphatase 4 regulatory subunit 4-like isoform X11;serine/threonine-protein phosphatase 4 regulatory subunit 4-like isoform X14;serine/threonine-protein phosphatase 4 regulatory subunit 4-like isoform X10;serine/threonine-protein phosphatase 4 regulatory subunit 4-like isoform X12;serine/threonine-protein phosphatase 4 regulatory subunit 4-like isoform X18;serine/threoni…	protein phosphatase 4, regulatory subunit 4
OG0000233	14	13	1	ephrin type-B receptor 1-B-like isoform X6;ephrin type-B receptor 1-B-like isoform X4;ephrin type-B receptor 1-B-like isoform X3;ephrin type-B receptor 1-B-like isoform X1;ephrin type-B receptor 1-B-like isoform X2;ephrin type-B receptor 1-B-like isoform X7;ephrin type-B receptor 1-B-like isoform X5	hypothetical protein
OG0000234	14	13	1	uncharacterized protein LOC111135135 isoform X5;uncharacterized protein LOC111135135 isoform X4;uncharacterized protein LOC111135135 isoform X1;uncharacterized protein LOC111135135 isoform X3;uncharacterized protein LOC111135135 isoform X9;uncharacterized protein LOC111135135 isoform X8;uncharacterized protein LOC111135135 isoform X2;uncharacterized protein LOC111135135 isoform X6;uncharacterized…	hypothetical protein
OG0000235	14	13	1	centrosomal protein of 290 kDa-like isoform X10;227 kDa spindle- and centromere-associated protein-like isoform X5;227 kDa spindle- and centromere-associated protein-like isoform X9;major antigen-like isoform X11;227 kDa spindle- and centromere-associated protein-like isoform X6;227 kDa spindle- and centromere-associated protein-like isoform X7;227 kDa spindle- and centromere-associated protein-l…	janus kinase and microtubule interacting protein 3
OG0000236	14	0	14	None	hypothetical protein;SAM domain and HD
OG0000237	14	0	14	None	SET domain containing (Lysine methyltransferase) 8;hypothetical protein
OG0000238	13	12	1	peroxisomal leader peptide-processing protease-like isoform X1;peroxisomal leader peptide-processing protease-like isoform X2	trypsin domain containing 1
OG0000239	13	12	1	clathrin interactor 1-like isoform X7;clathrin interactor 1-like isoform X1;clathrin interactor 1-like isoform X5;clathrin interactor 1-like isoform X10;clathrin interactor 1-like isoform X9;clathrin interactor 1-like isoform X11;clathrin interactor 1-like isoform X4;clathrin interactor 1-like isoform X12;clathrin interactor 1-like isoform X8;clathrin interactor 1-like isoform X2;clathrin interac…	hypothetical protein
OG0000240	13	11	2	baculoviral IAP repeat-containing protein 3-like isoform X1;baculoviral IAP repeat-containing protein 7-like;baculoviral IAP repeat-containing protein 2-like isoform X1;baculoviral IAP repeat-containing protein 3-like isoform X2	Inhibitor of Apoptosis domain
OG0000241	13	11	2	piggyBac transposable element-derived protein 4-like;piggyBac transposable element-derived protein 4-like isoform X3;piggyBac transposable element-derived protein 5-like;piggyBac transposable element-derived protein 4-like isoform X2	hypothetical protein
OG0000242	13	12	1	uncharacterized protein LOC111102970 isoform X2;uncharacterized protein LOC111103090 isoform X2;uncharacterized protein LOC111103090 isoform X1;putative GPI-anchored protein pfl2 isoform X3;uncharacterized protein LOC111102970 isoform X1	Dual specificity phosphatase
OG0000243	13	12	1	SWI/SNF-related matrix-associated actin-dependent regulator of chromatin subfamily E member 1-like isoform X5;SWI/SNF-related matrix-associated actin-dependent regulator of chromatin subfamily E member 1-like isoform X8;SWI/SNF-related matrix-associated actin-dependent regulator of chromatin subfamily E member 1-like isoform X6;SWI/SNF-related matrix-associated actin-dependent regulator of chroma…	hypothetical protein
OG0000244	13	12	1	SAM and SH3 domain-containing protein 1-like isoform X3;SAM and SH3 domain-containing protein 1-like isoform X1;SAM and SH3 domain-containing protein 1-like isoform X5;SAM and SH3 domain-containing protein 1-like isoform X6;SAM and SH3 domain-containing protein 1-like isoform X2;SAM and SH3 domain-containing protein 1-like isoform X4	hypothetical protein
OG0000245	13	12	1	rho GTPase-activating protein 190-like isoform X5;rho GTPase-activating protein 190-like isoform X4;rho GTPase-activating protein 5-like isoform X6;rho GTPase-activating protein 190-like isoform X1;rho GTPase-activating protein 190-like isoform X3;rho GTPase-activating protein 190-like isoform X2;rho GTPase-activating protein 5-like isoform X7	hypothetical protein
OG0000246	13	10	3	exopolyphosphatase PRUNE1-like;protein prune homolog 2-like;uncharacterized protein LOC111111975 isoform X3;uncharacterized protein LOC111111975 isoform X2;uncharacterized protein LOC111111975 isoform X4;uncharacterized protein LOC111111975 isoform X1	hypothetical protein;BCL2 adenovirus E1B 19kDa interacting protein 2
OG0000247	13	11	2	uncharacterized protein LOC111107019 isoform X2;uncharacterized protein LOC111107019 isoform X3;uncharacterized protein LOC111108728 isoform X3;uncharacterized protein LOC111108728 isoform X1;uncharacterized protein LOC111107019 isoform X1;uncharacterized protein LOC111108728 isoform X2;NACHT, LRR and PYD domains-containing protein 14-like isoform X4	hypothetical protein
OG0000248	13	3	10	uncharacterized protein LOC111117606;uncharacterized protein LOC111107039;uncharacterized protein LOC111123877	hypothetical protein
OG0000249	13	7	6	uncharacterized protein LOC111114602;uncharacterized protein LOC111115092 isoform X2;uncharacterized protein LOC111115092 isoform X1;uncharacterized protein LOC111113338;uncharacterized protein LOC111115092 isoform X5;uncharacterized protein LOC111115092 isoform X3;uncharacterized protein LOC111115092 isoform X4	hypothetical protein
OG0000250	13	2	11	adrenocorticotropic hormone receptor-like;uncharacterized protein LOC111114298	hypothetical protein
OG0000251	13	12	1	uncharacterized protein LOC111119530 isoform X3;LOW QUALITY PROTEIN: uncharacterized protein LOC111120120;uncharacterized protein LOC111119530 isoform X5;uncharacterized protein LOC111119530 isoform X2;uncharacterized protein LOC111119530 isoform X4;uncharacterized protein LOC111119530 isoform X6;uncharacterized protein LOC111119530 isoform X1	hypothetical protein
OG0000252	13	1	12	extracellular matrix protein FRAS1-like	hypothetical protein
OG0000253	13	12	1	phosphoinositide 3-kinase adapter protein 1-like isoform X1;phosphoinositide 3-kinase adapter protein 1-like isoform X2;phosphoinositide 3-kinase adapter protein 1-like isoform X3;phosphoinositide 3-kinase adapter protein 1-like isoform X5;phosphoinositide 3-kinase adapter protein 1-like isoform X4	hypothetical protein
OG0000254	13	3	10	histone H3	histone cluster 2, H3d
OG0000255	13	12	1	UDP-glucose 6-dehydrogenase-like isoform X3;UDP-glucose 6-dehydrogenase-like isoform X2;UDP-glucose 6-dehydrogenase-like isoform X5;UDP-glucose 6-dehydrogenase-like isoform X4;UDP-glucose 6-dehydrogenase-like isoform X1	hypothetical protein
OG0000256	13	12	1	SLAIN motif-containing protein 2-like isoform X8;SLAIN motif-containing protein 2-like isoform X4;SLAIN motif-containing protein 2-like isoform X1;SLAIN motif-containing protein 2-like isoform X7;SLAIN motif-containing protein 2-like isoform X5;SLAIN motif-containing protein 2-like isoform X6;SLAIN motif-containing protein 2-like isoform X3;SLAIN motif-containing protein 2-like isoform X2	hypothetical protein
OG0000257	13	1	12	carbohydrate sulfotransferase 9-like	Carbohydrate (N-acetylgalactosamine 4-0) sulfotransferase 14;hypothetical protein
OG0000258	13	8	5	ceramide kinase-like isoform X3;ceramide kinase-like isoform X5;ceramide kinase-like isoform X4;ceramide kinase-like isoform X1;ceramide kinase-like isoform X2	hypothetical protein
OG0000259	13	12	1	carboxypeptidase D-like	hypothetical protein
OG0000260	13	0	13	None	hypothetical protein
OG0000261	13	0	13	None	hypothetical protein;paraneoplastic Ma antigen
OG0000262	12	11	1	arrestin domain-containing protein 17-like	hypothetical protein
OG0000263	12	10	2	BLOC-1-related complex subunit 5-like	hypothetical protein
OG0000264	12	9	3	uncharacterized protein LOC111109522;uncharacterized protein LOC111117157;uncharacterized protein LOC111101473 isoform X1;uncharacterized protein LOC111101473 isoform X2;uncharacterized protein LOC111101473 isoform X3;uncharacterized protein LOC111109527 isoform X1;uncharacterized protein LOC111109527 isoform X2	hypothetical protein
OG0000265	12	10	2	uncharacterized protein LOC111103689;uncharacterized protein LOC111102343;galaxin-like;uncharacterized protein LOC111104950;uncharacterized protein LOC111105424;uncharacterized protein LOC111103686;uncharacterized protein LOC111102956;uncharacterized protein LOC111104952;uncharacterized protein LOC111102653;uncharacterized protein LOC111105425	hypothetical protein
OG0000266	12	6	6	uncharacterized protein LOC111102834;uncharacterized protein LOC111113070 isoform X2;uncharacterized protein LOC111113070 isoform X1	hypothetical protein
OG0000267	12	11	1	uncharacterized protein LOC111108283;uncharacterized protein LOC111125549;uncharacterized protein LOC111109450;uncharacterized protein LOC111105965;uncharacterized protein LOC111114289;uncharacterized protein LOC111103178;uncharacterized protein LOC111103355;uncharacterized protein LOC111124888;uncharacterized protein LOC111108738	hypothetical protein
OG0000268	12	11	1	protein-methionine sulfoxide oxidase mical3a-like isoform X6;F-actin-methionine sulfoxide oxidase MICAL3-like isoform X8;F-actin-methionine sulfoxide oxidase MICAL3-like isoform X7;protein-methionine sulfoxide oxidase mical2b-like isoform X9;F-actin-methionine sulfoxide oxidase MICAL3-like isoform X10;protein-methionine sulfoxide oxidase mical2b-like isoform X5;F-actin-methionine sulfoxide oxidas…	[F-actin]-monooxygenase mical3
OG0000269	12	9	3	uncharacterized protein LOC111105778;uncharacterized protein LOC111106108;death domain-containing protein CRADD-like	hypothetical protein
OG0000270	12	4	8	complement C1q tumor necrosis factor-related protein 4-like;complement C1q-like protein 4 isoform X2;complement C1q-like protein 2;complement C1q-like protein 4	Caprin member 2;hypothetical protein
OG0000271	12	8	4	uncharacterized protein LOC111123435 isoform X2;golgin subfamily A member 6-like protein 22 isoform X3;vertnin-like;uncharacterized protein LOC111107308 isoform X2;uncharacterized protein LOC111123435 isoform X1;uncharacterized protein LOC111107308 isoform X1;uncharacterized protein LOC111123435 isoform X3;uncharacterized protein LOC111107313	hypothetical protein
OG0000272	12	2	10	uncharacterized protein LOC111124279;uncharacterized protein LOC111107405	hypothetical protein
OG0000273	12	10	2	putative nuclease HARBI1	hypothetical protein;harbinger transposase derived 1
OG0000274	12	12	0	complement C1q tumor necrosis factor-related protein 2-like;collagen alpha-1(X) chain-like;complement C1q tumor necrosis factor-related protein 3-like;complement C1q tumor necrosis factor-related protein 1-like;complement C1q-like protein 3;collagen alpha-2(VIII) chain-like;complement C1q tumor necrosis factor-related protein 7-like;cerebellin-3-like;multimerin-1-like;multimerin-1-like isoform X2…	None
OG0000275	12	11	1	L-aminoadipate-semialdehyde dehydrogenase-phosphopantetheinyl transferase-like	hypothetical protein
OG0000276	12	1	11	extensin-like	hypothetical protein
OG0000277	12	6	6	uncharacterized protein LOC111111873 isoform X3;uncharacterized protein LOC111111872 isoform X1;uncharacterized protein LOC111111872 isoform X3;uncharacterized protein LOC111111872 isoform X2;uncharacterized protein LOC111111873 isoform X1;uncharacterized protein LOC111111873 isoform X2	hypothetical protein
OG0000278	12	10	2	heterogeneous nuclear ribonucleoprotein K-like isoform X5;heterogeneous nuclear ribonucleoprotein K-like isoform X4;heterogeneous nuclear ribonucleoprotein K-like isoform X1;heterogeneous nuclear ribonucleoprotein K-like isoform X2;heterogeneous nuclear ribonucleoprotein K-like isoform X6;heterogeneous nuclear ribonucleoprotein K-like isoform X3	hypothetical protein
OG0000279	12	11	1	uncharacterized protein LOC111117153 isoform X3;uncharacterized protein LOC111112839 isoform X2;uncharacterized protein LOC111124809 isoform X1;uncharacterized protein LOC111112839 isoform X1;uncharacterized protein LOC111117153 isoform X1;uncharacterized protein LOC111117153 isoform X2;uncharacterized protein LOC111112839 isoform X3;uncharacterized protein LOC111124809 isoform X2	hypothetical protein
OG0000280	12	8	4	uncharacterized protein LOC111126273;uncharacterized protein LOC111113283;uncharacterized protein LOC111113282;uncharacterized protein LOC111122618;uncharacterized protein LOC111113284;uncharacterized protein LOC111126615;uncharacterized protein LOC111113285;uncharacterized protein LOC111126446	hypothetical protein
OG0000281	12	9	3	uncharacterized protein LOC111117258;uncharacterized protein LOC111116935;uncharacterized protein LOC111116225;uncharacterized protein LOC111116223;uncharacterized protein LOC111116841;uncharacterized protein LOC111114316;uncharacterized protein LOC111117275;uncharacterized protein LOC111116226;uncharacterized protein LOC111116744	hypothetical protein
OG0000282	12	11	1	solute carrier organic anion transporter family member 4A1-like isoform X3	Solute carrier organic anion transporter, member
OG0000283	12	1	11	uncharacterized protein LOC111119486 isoform X1	Cytoplasmic FMR1-interacting protein;hypothetical protein;piwi-like
OG0000284	12	10	2	uncharacterized protein LOC111119621 isoform X7;uncharacterized protein LOC111119621 isoform X5;uncharacterized protein LOC111119621 isoform X9;uncharacterized protein LOC111119621 isoform X10;uncharacterized protein LOC111119621 isoform X1;uncharacterized protein LOC111119621 isoform X4;uncharacterized protein LOC111119621 isoform X8;uncharacterized protein LOC111119621 isoform X3;uncharacterize…	hypothetical protein
OG0000285	12	10	2	putative ferric-chelate reductase 1 isoform X2;putative ferric-chelate reductase 1 isoform X1;putative ferric-chelate reductase 1 isoform X3	hypothetical protein
OG0000286	12	2	10	phospholipid phosphatase 3-like	hypothetical protein
OG0000287	12	8	4	uncharacterized protein LOC111122951 isoform X2;uncharacterized protein LOC111122951 isoform X3;uncharacterized protein LOC111122647;uncharacterized protein LOC111122951 isoform X1	hypothetical protein
OG0000288	12	3	9	uncharacterized protein LOC111122886 isoform X2;mucin-2-like;cell wall protein DAN4-like isoform X1	hypothetical protein
OG0000289	12	1	11	uncharacterized protein LOC111123577	hypothetical protein
OG0000290	12	11	1	kin of IRRE-like protein 1 isoform X2;kin of IRRE-like protein 1 isoform X1;kin of IRRE-like protein 1 isoform X4;kin of IRRE-like protein 1 isoform X3	hypothetical protein
OG0000291	12	12	0	low-density lipoprotein receptor-related protein 6-like isoform X2;low-density lipoprotein receptor-related protein 4-like isoform X3;low-density lipoprotein receptor-related protein 4-like isoform X1;low-density lipoprotein receptor-related protein 4-like;low-density lipoprotein receptor-related protein 6-like isoform X1;low-density lipoprotein receptor-related protein 4-like isoform X2	None
OG0000292	12	11	1	myocyte-specific enhancer factor 2C-like isoform X3;myocyte-specific enhancer factor 2C-like isoform X2	Myocyte-specific enhancer factor 2C
OG0000293	12	1	11	uncharacterized protein LOC111129606	hypothetical protein
OG0000294	12	4	8	G-protein coupled receptor Mth-like isoform X3;uncharacterized protein LOC111130158 isoform X1;uncharacterized protein LOC111130158 isoform X2;uncharacterized protein LOC111130159 isoform X1	hypothetical protein
OG0000295	12	1	11	uncharacterized protein LOC111132901	hypothetical protein
OG0000296	12	11	1	MORN repeat-containing protein 1-like isoform X7;MORN repeat-containing protein 1-like isoform X8;MORN repeat-containing protein 1-like isoform X3;MORN repeat-containing protein 1-like isoform X5;MORN repeat-containing protein 1-like isoform X10;MORN repeat-containing protein 1-like isoform X4;MORN repeat-containing protein 1-like isoform X11;MORN repeat-containing protein 1-like isoform X6;MORN …	hypothetical protein
OG0000297	12	11	1	5-hydroxytryptamine receptor 4-like	5-hydroxytryptamine (serotonin) receptor 4, G protein-coupled
OG0000298	12	0	12	None	hypothetical protein
OG0000299	12	0	12	None	hypothetical protein
OG0000300	12	0	12	None	hypothetical protein
OG0000301	12	0	12	None	hypothetical protein;Acid sphingomyelinase-like phosphodiesterase 3b
OG0000302	12	0	12	None	toll-like receptor 4;hypothetical protein;toll-like receptor;toll-like receptor 7;TOLL-like receptor
OG0000303	11	8	3	uncharacterized protein LOC111111435;myb-related transcription factor, partner of profilin-like;uncharacterized protein LOC111122966;uncharacterized protein LOC111112795;uncharacterized protein LOC111114394;uncharacterized protein LOC111099413;uncharacterized protein LOC111138144;uncharacterized protein LOC111099799	Nuclear apoptosis inducing factor 1;hypothetical protein
OG0000304	11	9	2	uncharacterized protein LOC111099450 isoform X1;homeobox protein Hox-A3-like isoform X2;circumsporozoite protein-like isoform X2;circumsporozoite protein-like;uncharacterized protein LOC111126466 isoform X1;uncharacterized protein LOC111134911 isoform X1	hypothetical protein
OG0000305	11	11	0	uncharacterized protein LOC111116703 isoform X2;uncharacterized protein LOC111111576 isoform X2;uncharacterized protein LOC111100184;myb/SANT-like DNA-binding domain-containing protein 4 isoform X2;uncharacterized protein LOC111111576 isoform X1;uncharacterized protein LOC111113567;uncharacterized protein LOC111111576 isoform X3;uncharacterized protein LOC111101979 isoform X1;uncharacterized prot…	None
OG0000306	11	1	10	uncharacterized protein LOC111101303	hypothetical protein
OG0000307	11	7	4	uncharacterized protein LOC111115823;uncharacterized protein LOC111107707;uncharacterized protein LOC111102007;uncharacterized protein LOC111107582;uncharacterized protein LOC111136618	hypothetical protein
OG0000308	11	8	3	ATP-dependent DNA helicase PIF1-like;uncharacterized protein LOC111116429;uncharacterized protein LOC111109212;histone-lysine N-methyltransferase, H3 lysine-79 specific-like;uncharacterized protein LOC111136697;interaptin-like;uncharacterized protein LOC111107103;uncharacterized protein LOC111103291 isoform X1	hypothetical protein
OG0000309	11	4	7	notewaprin-b-like;scuwaprin-a-like;eppin-like;waprin-Phi2-like	WAP four-disulfide core domain;WAP four-disulfide core domain 3;hypothetical protein
OG0000310	11	10	1	trithorax group protein osa-like isoform X4;trithorax group protein osa-like isoform X7;trithorax group protein osa-like isoform X3;trithorax group protein osa-like isoform X1;trithorax group protein osa-like isoform X2;trithorax group protein osa-like isoform X6;LOW QUALITY PROTEIN: trithorax group protein osa-like	AT rich interactive domain
OG0000311	11	9	2	uncharacterized protein LOC111112818;uncharacterized protein LOC111103603;uncharacterized protein LOC111113023;uncharacterized protein LOC111111062;uncharacterized protein LOC111126766;uncharacterized protein LOC111112860;uncharacterized protein LOC111114728;uncharacterized protein LOC111127565	hypothetical protein
OG0000312	11	9	2	protein SON-like isoform X1;protein SON-like isoform X3;protein SON-like isoform X4;protein SON-like isoform X2	hypothetical protein
OG0000313	11	9	2	uncharacterized protein LOC111120785;uncharacterized protein LOC111104777;uncharacterized protein LOC111134689 isoform X2;uncharacterized protein LOC111134698;uncharacterized protein LOC111134689 isoform X1	hypothetical protein
OG0000314	11	10	1	uncharacterized protein LOC111107060;uncharacterized protein LOC111106325;uncharacterized protein LOC111105142;uncharacterized protein LOC111105819;uncharacterized protein LOC111106262;uncharacterized protein LOC111106899;uncharacterized protein LOC111106000;uncharacterized protein LOC111105848;uncharacterized protein LOC111105874;uncharacterized protein LOC111108780	hypothetical protein
OG0000315	11	8	3	perlucin-like protein isoform X2;LOW QUALITY PROTEIN: echinoidin-like;perlucin-like protein isoform X1;perlucin-like isoform X3;perlucin-like isoform X4;perlucin-like	hypothetical protein
OG0000316	11	3	8	kelch-like protein 28;BTB and MATH domain-containing protein 38-like;BTB and MATH domain-containing protein 47-like	hypothetical protein
OG0000317	11	10	1	ankyrin-1-like;tankyrase-1-like isoform X8;ankyrin-3-like isoform X6;ankyrin-1-like isoform X3;ankyrin-1-like isoform X4;ankyrin-1-like isoform X5;tankyrase-1-like isoform X7;tankyrase-1-like isoform X9;ankyrin-1-like isoform X2;ankyrin-1-like isoform X1	hypothetical protein
OG0000318	11	10	1	tyrosine-protein phosphatase non-receptor type 13-like isoform X4;tyrosine-protein phosphatase non-receptor type 13-like isoform X1;tyrosine-protein phosphatase non-receptor type 13-like isoform X2;tyrosine-protein phosphatase non-receptor type 13-like isoform X3	PDZ domain containing 1
OG0000319	11	10	1	interleukin-17 receptor D-like	Interleukin 17 receptor D
OG0000320	11	2	9	uncharacterized protein LOC111113471;uncharacterized protein LOC111107452	hypothetical protein
OG0000321	11	8	3	complement C1q tumor necrosis factor-related protein 2-like;complement C1q tumor necrosis factor-related protein 3-like;complement C1q tumor necrosis factor-related protein 3-like isoform X2;collagen alpha-2(VIII) chain-like;complement C1q subcomponent subunit B-like;complement C1q tumor necrosis factor-related protein 3-like isoform X1	hypothetical protein
OG0000322	11	1	10	uncharacterized protein LOC111109107	hypothetical protein;Polypeptide N-acetylgalactosaminyltransferase;JmjC domain-containing histone demethylation protein 1
OG0000323	11	10	1	polypeptide N-acetylgalactosaminyltransferase 5-like isoform X1	Putative polypeptide N-acetylgalactosaminyltransferase 9
OG0000324	11	10	1	C1q-related factor-like;collagen alpha-1(VIII) chain-like;complement C1q-like protein 4;complement C1q-like protein 4 isoform X1;EMILIN-2-like	hypothetical protein
OG0000325	11	10	1	multiple epidermal growth factor-like domains protein 11 isoform X1;protein draper-like isoform X1;multiple epidermal growth factor-like domains protein 11 isoform X2;multiple epidermal growth factor-like domains protein 10 isoform X4;multiple epidermal growth factor-like domains protein 10 isoform X5;multiple epidermal growth factor-like domains protein 11 isoform X3	hypothetical protein
OG0000326	11	10	1	multiple epidermal growth factor-like domains protein 10 isoform X7;multiple epidermal growth factor-like domains protein 10 isoform X2;multiple epidermal growth factor-like domains protein 10 isoform X1;multiple epidermal growth factor-like domains protein 10 isoform X8;multiple epidermal growth factor-like domains protein 10 isoform X9;multiple epidermal growth factor-like domains protein 10 is…	hypothetical protein
OG0000327	11	2	9	uncharacterized protein LOC111117713;uncharacterized protein LOC111115425	hypothetical protein
OG0000328	11	2	9	uncharacterized protein LOC111115921	hypothetical protein
OG0000329	11	10	1	BTB/POZ domain-containing protein 17-like	BTB (POZ) domain containing 17
OG0000330	11	10	1	protein FAM149B1-like isoform X1;protein FAM149B1-like isoform X8;protein FAM149B1-like isoform X3;protein FAM149B1-like isoform X7;protein FAM149B1-like isoform X5;protein FAM149B1-like isoform X2;protein FAM149B1-like isoform X6;protein FAM149B1-like isoform X4;protein FAM149B1-like isoform X9	hypothetical protein
OG0000331	11	9	2	heparan sulfate glucosamine 3-O-sulfotransferase 5-like isoform X3	heparan sulfate (glucosamine) 3-O-sulfotransferase 5
OG0000332	11	3	8	uncharacterized protein LOC111120476 isoform X2;uncharacterized protein LOC111120476 isoform X3;uncharacterized protein LOC111120476 isoform X1	hypothetical protein
OG0000333	11	8	3	galactoside 2-alpha-L-fucosyltransferase 2-like	fucosyltransferase 1 (galactoside 2-alpha-L-fucosyltransferase, H blood group);hypothetical protein;fucosyltransferase 1
OG0000334	11	1	10	zinc phosphodiesterase ELAC protein 2-like	hypothetical protein;Zinc phosphodiesterase ELAC protein 2
OG0000335	11	1	10	polygalacturonase 1 beta-like protein 1	hypothetical protein
OG0000336	11	2	9	uncharacterized protein LOC111123920 isoform X1;uncharacterized protein LOC111123920 isoform X2	hypothetical protein
OG0000337	11	9	2	hamartin-like isoform X4;hamartin-like isoform X2;hamartin-like isoform X3;hamartin-like isoform X1	hamartin
OG0000338	11	1	10	uncharacterized protein LOC111126217	hypothetical protein
OG0000339	11	10	1	uncharacterized protein LOC111127650 isoform X3;trichohyalin-like isoform X2;trichohyalin-like isoform X6;translation initiation factor IF-2-like isoform X5;trichohyalin-like isoform X1;thymosin beta-like isoform X7;uncharacterized protein LOC111127650 isoform X4	hypothetical protein
OG0000340	11	10	1	GRAM domain-containing protein 2B-like	hypothetical protein
OG0000341	11	10	1	thyroid receptor-interacting protein 11-like isoform X3;thyroid receptor-interacting protein 11-like isoform X2;thyroid receptor-interacting protein 11-like isoform X6;thyroid receptor-interacting protein 11-like isoform X7;thyroid receptor-interacting protein 11-like isoform X4;thyroid receptor-interacting protein 11-like isoform X5;thyroid receptor-interacting protein 11-like isoform X8;thyroid…	thyroid hormone receptor interactor 11
OG0000342	11	2	9	cysteine proteinase inhibitor 8-like	hypothetical protein
OG0000343	11	10	1	coiled-coil domain-containing protein 60-like isoform X1;coiled-coil domain-containing protein 60-like isoform X7;coiled-coil domain-containing protein 60-like isoform X6;coiled-coil domain-containing protein 60-like isoform X4;coiled-coil domain-containing protein 60-like isoform X3;coiled-coil domain-containing protein 60-like isoform X2;coiled-coil domain-containing protein 60-like isoform X5;…	coiled-coil domain containing 60
OG0000344	11	10	1	protein starmaker-like isoform X5;myb-like protein V isoform X1;myb-like protein V isoform X2;myb-like protein V isoform X4;myb-like protein X isoform X4;myb-like protein X isoform X2;myb-like protein V isoform X3;myb-like protein V isoform X5;myb-like protein X isoform X3	hypothetical protein
OG0000345	11	10	1	muscle M-line assembly protein unc-89-like isoform X2;muscle M-line assembly protein unc-89-like isoform X10;muscle M-line assembly protein unc-89-like isoform X7;muscle M-line assembly protein unc-89-like isoform X3;muscle M-line assembly protein unc-89-like isoform X6;muscle M-line assembly protein unc-89-like isoform X1;muscle M-line assembly protein unc-89-like isoform X8;muscle M-line assemb…	hypothetical protein
OG0000346	11	10	1	uncharacterized protein LOC111133398 isoform X1	hypothetical protein
OG0000347	11	10	1	uncharacterized protein LOC111135083 isoform X4;uncharacterized protein LOC111135083 isoform X3;uncharacterized protein LOC111135083 isoform X7;uncharacterized protein LOC111135083 isoform X10;uncharacterized protein LOC111135083 isoform X5;uncharacterized protein LOC111135083 isoform X2;uncharacterized protein LOC111135083 isoform X1;uncharacterized protein LOC111135083 isoform X6;uncharacterize…	hypothetical protein
OG0000348	11	9	2	poly [ADP-ribose] polymerase 12-like isoform X1;poly [ADP-ribose] polymerase 12-like isoform X3;poly [ADP-ribose] polymerase 12-like isoform X4;poly [ADP-ribose] polymerase 12-like isoform X2	poly (ADP-ribose) polymerase, member 12
OG0000349	11	10	1	uncharacterized protein LOC111136106 isoform X10;rho GTPase-activating protein 39-like isoform X1;uncharacterized protein LOC111136106 isoform X8;uncharacterized protein LOC111136106 isoform X7;rho GTPase-activating protein 39-like isoform X2;rho GTPase-activating protein 39-like isoform X4;rho GTPase-activating protein 39-like isoform X6;rho GTPase-activating protein 39-like isoform X3;rho GTPas…	Rho GTPase activating protein 39
OG0000350	11	10	1	myosin heavy chain, clone 203-like isoform X8;cytadherence high molecular weight protein 2-like isoform X2;myosin heavy chain, clone 203-like isoform X10;uncharacterized protein LOC111136891 isoform X5;myosin heavy chain, clone 203-like isoform X7;uncharacterized protein LOC111136891 isoform X1;uncharacterized protein LOC111136891 isoform X6;myosin heavy chain, clone 203-like isoform X9;coiled-co…	Aspartate aminotransferase, mitochondrial
OG0000351	11	10	1	zinc finger protein 91-like isoform X1;zinc finger protein 26-like isoform X2	hypothetical protein
OG0000352	11	10	1	tripartite motif-containing protein 2-like	hypothetical protein
OG0000353	11	0	11	None	Core component of nucleosome
OG0000354	11	0	11	None	hypothetical protein;Nucleotide-binding oligomerization domain containing 2
OG0000355	11	0	11	None	hypothetical protein
OG0000356	11	0	11	None	hypothetical protein;Hemicentin 1
OG0000357	11	0	11	None	hypothetical protein
OG0000358	11	0	11	None	hypothetical protein;immunoglobulin super, member 9
OG0000359	11	0	11	None	hypothetical protein
OG0000360	11	0	11	None	hypothetical protein;Ferric-chelate reductase 1
OG0000361	11	0	11	None	hypothetical protein
OG0000362	10	9	1	protein ALP1-like isoform X1;LOW QUALITY PROTEIN: putative nuclease HARBI1;protein ALP1-like;protein ANTAGONIST OF LIKE HETEROCHROMATIN PROTEIN 1-like isoform X2;putative nuclease HARBI1	hypothetical protein
OG0000363	10	10	0	uncharacterized protein LOC111101508 isoform X1;uncharacterized protein LOC111132061 isoform X1;angiopoietin-1 receptor-like;angiopoietin-1 receptor-like isoform X2;uncharacterized protein LOC111132061 isoform X2;scavenger receptor class F member 2-like;uncharacterized protein LOC111102028;uncharacterized protein LOC111133362;uncharacterized protein LOC111101508 isoform X3;endothelial cell-specif…	None
OG0000364	10	1	9	uncharacterized protein LOC111099921	hypothetical protein
OG0000365	10	7	3	uncharacterized protein LOC111100253;uncharacterized protein LOC111100254 isoform X3;LOW QUALITY PROTEIN: uncharacterized protein LOC111100653;uncharacterized protein LOC111100254 isoform X2;uncharacterized protein LOC111100254 isoform X1;uncharacterized protein LOC111128860;uncharacterized protein LOC111115445	hypothetical protein
OG0000366	10	4	6	uncharacterized protein LOC111101006 isoform X2;uncharacterized protein LOC111101006 isoform X4;uncharacterized protein LOC111101006 isoform X1;uncharacterized protein LOC111101006 isoform X3	hypothetical protein
OG0000367	10	8	2	uncharacterized protein LOC111116325;uncharacterized protein LOC111102396;uncharacterized protein LOC111116973 isoform X1;uncharacterized protein LOC111116973 isoform X2;uncharacterized protein LOC111111553 isoform X3;uncharacterized protein LOC111117179;uncharacterized protein LOC111111553 isoform X2;uncharacterized protein LOC111116946	hypothetical protein
OG0000368	10	5	5	copper transporter 5.1-like isoform X2;copper transporter 5.1-like isoform X1;high affinity copper uptake protein 1-like	hypothetical protein
OG0000369	10	7	3	uncharacterized protein LOC111102583;uncharacterized protein LOC111128219 isoform X3;uncharacterized protein LOC111136182;uncharacterized protein LOC111102973;uncharacterized protein LOC111115907 isoform X3;uncharacterized protein LOC111114084;uncharacterized protein LOC111129509 isoform X2	hypothetical protein
OG0000370	10	3	7	uncharacterized protein LOC111138045 isoform X1;trihelix transcription factor GTL2-like;trihelix transcription factor GTL2-like isoform X2	hypothetical protein
OG0000371	10	10	0	uncharacterized protein LOC111126990;uncharacterized protein LOC111120285;uncharacterized protein LOC111107468;uncharacterized protein LOC111109260;uncharacterized protein LOC111109056;uncharacterized protein LOC111114245;uncharacterized protein LOC111109058;uncharacterized protein LOC111109059;uncharacterized protein LOC111103644;uncharacterized protein LOC111120286	None
OG0000372	10	8	2	uncharacterized protein K02A2.6-like isoform X1;uncharacterized protein K02A2.6-like isoform X2;uncharacterized protein K02A2.6-like	hypothetical protein
OG0000373	10	8	2	LOW QUALITY PROTEIN: uncharacterized protein LOC111103687;tubby-related protein 4-like isoform X2;tubby-related protein 4-like isoform X1;uncharacterized protein LOC111103690;tubby-related protein 4-like	Tubby- protein 4
OG0000374	10	9	1	DNA ligase 1-like isoform X7;DNA ligase 1-like isoform X8;DNA ligase 1-like isoform X5;DNA ligase 1-like isoform X6;DNA ligase 1-like isoform X4	hypothetical protein
OG0000375	10	6	4	uncharacterized protein LOC111117593 isoform X1;uncharacterized protein LOC111103947 isoform X2;uncharacterized protein LOC111103947 isoform X1;uncharacterized protein LOC111117593 isoform X2;uncharacterized protein LOC111115689 isoform X1;uncharacterized protein LOC111115689 isoform X2	hypothetical protein
OG0000376	10	5	5	allatostatin-A receptor-like;histamine H2 receptor-like	hypothetical protein
OG0000377	10	8	2	cystatin-A-like isoform X1;cystatin-A-like isoform X3;cystatin-A-like isoform X2;cystatin-B-like;cystatin-A1-like	hypothetical protein
OG0000378	10	7	3	uncharacterized protein LOC111104753 isoform X2;uncharacterized protein LOC111104752 isoform X1;uncharacterized protein LOC111104753 isoform X1;uncharacterized protein LOC111104752 isoform X2;uncharacterized protein LOC111104754	hypothetical protein
OG0000379	10	4	6	uncharacterized protein LOC111105355 isoform X2;uncharacterized protein LOC111105355 isoform X1;uncharacterized protein LOC111104768;uncharacterized protein LOC111105348	hypothetical protein
OG0000380	10	8	2	uncharacterized protein LOC111127191;uncharacterized protein LOC111115711 isoform X2;uncharacterized protein LOC111117654 isoform X1;uncharacterized protein LOC111104776 isoform X1;uncharacterized protein LOC111117654 isoform X2;uncharacterized protein LOC111104776 isoform X2;uncharacterized protein LOC111112152 isoform X2;uncharacterized protein LOC111115711 isoform X1	hypothetical protein
OG0000381	10	5	5	putative nuclease HARBI1;protein ALP1-like;uncharacterized protein LOC111105111	hypothetical protein
OG0000382	10	4	6	uncharacterized protein LOC111109220;uncharacterized protein LOC111113711;uncharacterized protein LOC111105132;uncharacterized protein LOC111124388	hypothetical protein
OG0000383	10	8	2	uncharacterized protein LOC111133300;uncharacterized protein LOC111132941;uncharacterized protein LOC111136712;uncharacterized protein LOC111120838;uncharacterized protein LOC111113382;uncharacterized protein LOC111114466;uncharacterized protein LOC111105504;uncharacterized protein LOC111119029	hypothetical protein
OG0000384	10	9	1	general transcription factor 3C polypeptide 6-like isoform X3;general transcription factor 3C polypeptide 6-like isoform X2;general transcription factor 3C polypeptide 6-like isoform X1;general transcription factor 3C polypeptide 6-like	proteinral transcription factor IIIC, polypeptide 6, alpha
OG0000385	10	5	5	uncharacterized protein LOC111106069;uncharacterized protein LOC111109999;uncharacterized protein LOC111109356;uncharacterized protein LOC111106084;uncharacterized protein LOC111106285	hypothetical protein
OG0000386	10	10	0	uncharacterized protein LOC111109080;uncharacterized protein LOC111113849;uncharacterized protein LOC111124103;uncharacterized protein LOC111109004;E3 ubiquitin-protein ligase arc-1-like;tripartite motif-containing protein 45-like;uncharacterized protein LOC111106482;uncharacterized protein LOC111128995;uncharacterized protein LOC111108985;uncharacterized protein LOC111113857	None
OG0000387	10	10	0	toll-like receptor 4;toll-like receptor 13;LOW QUALITY PROTEIN: toll-like receptor 13;toll-like receptor 10 isoform X1;LOW QUALITY PROTEIN: toll-like receptor 10;toll-like receptor 13 isoform X1	None
OG0000388	10	1	9	neurogenic locus notch homolog protein 1-like	hypothetical protein
OG0000389	10	6	4	LOW QUALITY PROTEIN: sulfotransferase family cytosolic 1B member 1-like;sulfotransferase family cytosolic 1B member 1-like;estrogen sulfotransferase-like	Sulfotransferase, cytosolic;Sult1a1p
OG0000390	10	9	1	uncharacterized protein LOC111110517 isoform X4;uncharacterized protein LOC111110517 isoform X1;uncharacterized protein LOC111110517 isoform X3;uncharacterized protein LOC111110517 isoform X2	hypothetical protein
OG0000391	10	7	3	uncharacterized protein LOC111111943 isoform X3;uncharacterized protein LOC111111943 isoform X4;uncharacterized protein LOC111111943 isoform X6;uncharacterized protein LOC111111943 isoform X5;uncharacterized protein LOC111111943 isoform X1;uncharacterized protein LOC111111943 isoform X2	hypothetical protein
OG0000392	10	9	1	receptor-type tyrosine-protein phosphatase T-like isoform X2;receptor-type tyrosine-protein phosphatase T-like;receptor-type tyrosine-protein phosphatase gamma-like isoform X1;receptor-type tyrosine-protein phosphatase epsilon-like;receptor-type tyrosine-protein phosphatase epsilon-like isoform X3;receptor-type tyrosine-protein phosphatase epsilon-like isoform X2;receptor-type tyrosine-protein ph…	hypothetical protein
OG0000393	10	6	4	inositol hexakisphosphate kinase 1-like isoform X1;inositol hexakisphosphate kinase 1-like isoform X4;inositol hexakisphosphate kinase 1-like isoform X2;inositol hexakisphosphate kinase 1-like isoform X3	inositol hexakisphosphate kinase 2
OG0000394	10	7	3	uncharacterized protein LOC111113467;uncharacterized protein LOC111120837;uncharacterized protein LOC111114465;uncharacterized protein LOC111119025;uncharacterized protein LOC111132940;uncharacterized protein LOC111133293;uncharacterized protein LOC111136711	hypothetical protein
OG0000395	10	1	9	monocarboxylate transporter 13-like	hypothetical protein
OG0000396	10	1	9	uncharacterized protein LOC111113692	hypothetical protein
OG0000397	10	9	1	stabilizer of axonemal microtubules 2-like isoform X5;stabilizer of axonemal microtubules 2-like isoform X2;stabilizer of axonemal microtubules 2-like isoform X1;stabilizer of axonemal microtubules 2-like isoform X3;stabilizer of axonemal microtubules 2-like isoform X4	hypothetical protein
OG0000398	10	8	2	WSC domain-containing protein ARB_07870-like;WSC domain-containing protein 1-like;WSC domain-containing protein 2-like;WSC domain-containing protein ARB_07867-like	hypothetical protein
OG0000399	10	9	1	kelch repeat and BTB domain-containing protein 3-like	hypothetical protein
OG0000400	10	2	8	beta-1,3-galactosyltransferase 1-like	hypothetical protein
OG0000401	10	9	1	protein grainyhead-like isoform X5;uncharacterized protein LOC111120743 isoform X1;uncharacterized protein LOC111130460 isoform X1;protein grainyhead-like isoform X3;uncharacterized protein LOC111130460 isoform X2;protein grainyhead-like isoform X2;protein grainyhead-like isoform X4	hypothetical protein
OG0000402	10	9	1	ras-associating and dilute domain-containing protein-like	hypothetical protein
OG0000403	10	8	2	tetratricopeptide repeat protein 30A-like isoform X1;tetratricopeptide repeat protein 30A-like isoform X3;tetratricopeptide repeat protein 30A-like isoform X2;tetratricopeptide repeat protein 30A-like isoform X4	Ttc30bp
OG0000404	10	9	1	protein kinase C-binding protein 1-like isoform X2;protein kinase C-binding protein 1-like isoform X4;protein kinase C-binding protein 1-like isoform X1;protein kinase C-binding protein 1-like isoform X3	zinc finger, MYND-type containing 8
OG0000405	10	9	1	CAP-Gly domain-containing linker protein 1-like isoform X3;CAP-Gly domain-containing linker protein 1-like isoform X5;CAP-Gly domain-containing linker protein 1-like isoform X1;CAP-Gly domain-containing linker protein 1-like isoform X2;CAP-Gly domain-containing linker protein 1-like isoform X4	hypothetical protein
OG0000406	10	5	5	growth hormone secretagogue receptor type 1-like;trissin receptor-like	hypothetical protein
OG0000407	10	6	4	uncharacterized protein LOC111123248 isoform X1;CAP-Gly domain-containing linker protein 1-like isoform X6;uncharacterized protein LOC111123248 isoform X2;uncharacterized protein LOC111123248 isoform X4;uncharacterized protein LOC111123248 isoform X3;uncharacterized protein LOC111123248 isoform X5	microtubule associated tumor suppressor candidate 2
OG0000408	10	9	1	LOW QUALITY PROTEIN: uncharacterized protein LOC111123634;uncharacterized protein LOC111123483 isoform X3;uncharacterized protein LOC111123483 isoform X1	hypothetical protein
OG0000409	10	9	1	uncharacterized protein LOC111126326 isoform X2;uncharacterized protein LOC111123740;uncharacterized protein LOC111126326 isoform X1;uncharacterized protein LOC111126427;uncharacterized protein LOC111123834;uncharacterized protein LOC111127251;uncharacterized protein LOC111127250;uncharacterized protein LOC111126965	SET and MYND domain-containing protein 3
OG0000410	10	9	1	spermatogenesis-associated serine-rich protein 2-like isoform X1;spermatogenesis-associated serine-rich protein 2-like isoform X2;spermatogenesis-associated serine-rich protein 2-like isoform X3	Spermatoproteinsis associated, serine-rich
OG0000411	10	7	3	low-density lipoprotein receptor-related protein 4-like isoform X3;low-density lipoprotein receptor-related protein 2-like isoform X1;low-density lipoprotein receptor-related protein 6-like;LOW QUALITY PROTEIN: low-density lipoprotein receptor-related protein 6-like;low-density lipoprotein receptor-related protein 4-like isoform X2;LOW QUALITY PROTEIN: low-density lipoprotein receptor-related pro…	hypothetical protein
OG0000412	10	9	1	dixin-like isoform X6;dixin-like isoform X9;dixin-like isoform X4;dixin-like isoform X2;dixin-like isoform X7;dixin-like isoform X5;dixin-like isoform X1;dixin-like isoform X8	DIX domain containing 1
OG0000413	10	9	1	phosphatidylinositol 4-phosphate 5-kinase-like protein 1	phosphatidylinositol-4-phosphate 5-kinase-like protein 1
OG0000414	10	9	1	kinesin-like protein KIF16B isoform X3;kinesin-like protein KIF16B isoform X2;kinesin-like protein KIF16B isoform X4;kinesin-like protein KIF16B isoform X1;kinesin-like protein KIF16B isoform X5	Kinesin member 16B
OG0000415	10	9	1	uncharacterized protein LOC111125375 isoform X7;uncharacterized protein LOC111125375 isoform X3;uncharacterized protein LOC111125375 isoform X1;uncharacterized protein LOC111125375 isoform X5;uncharacterized protein LOC111125375 isoform X4;uncharacterized protein LOC111125375 isoform X6;uncharacterized protein LOC111125375 isoform X2	Regulator of G-protein signaling 3
OG0000416	10	9	1	abnormal spindle-like microcephaly-associated protein homolog isoform X3;abnormal spindle-like microcephaly-associated protein homolog isoform X4;abnormal spindle-like microcephaly-associated protein homolog isoform X8;abnormal spindle-like microcephaly-associated protein homolog isoform X5;abnormal spindle-like microcephaly-associated protein homolog isoform X1;abnormal spindle-like microcephaly…	hypothetical protein
OG0000417	10	9	1	FMRFamide receptor-like isoform X1;FMRFamide receptor-like isoform X2	hypothetical protein
OG0000418	10	10	0	uncharacterized protein LOC111127310 isoform X2;uncharacterized protein LOC111127311 isoform X1;uncharacterized protein LOC111127311 isoform X3;uncharacterized protein LOC111127310 isoform X5;uncharacterized protein LOC111127311 isoform X2;uncharacterized protein LOC111127310 isoform X4;uncharacterized protein LOC111127310 isoform X3;uncharacterized protein LOC111127310 isoform X6;uncharacterized…	None
OG0000419	10	9	1	nuclear receptor ROR-beta-like isoform X2;nuclear receptor ROR-beta-like isoform X1	hypothetical protein
OG0000420	10	10	0	sacsin-like isoform X3;sacsin-like isoform X1;sacsin-like isoform X2	None
OG0000421	10	8	2	uncharacterized protein LOC111130332 isoform X4;uncharacterized protein LOC111130332 isoform X6;uncharacterized protein LOC111130332 isoform X5;uncharacterized protein LOC111130332 isoform X3;uncharacterized protein LOC111130332 isoform X2;uncharacterized protein LOC111130332 isoform X1	hypothetical protein
OG0000422	10	8	2	papilin-like isoform X3;papilin-like isoform X2;uncharacterized protein LOC111130469 isoform X4;papilin-like isoform X7;papilin-like isoform X1;papilin-like isoform X8;papilin-like isoform X6;papilin-like isoform X5	VWA;Immunoglobulin domain
OG0000423	10	1	9	uncharacterized protein LOC111131177	hypothetical protein
OG0000424	10	9	1	synaptotagmin-A-like	C2 calcium-dependent domain containing 4C
OG0000425	10	9	1	probable G-protein coupled receptor 139 isoform X2;probable G-protein coupled receptor 139 isoform X1	hypothetical protein
OG0000426	10	9	1	1-phosphatidylinositol 4,5-bisphosphate phosphodiesterase gamma-1-like isoform X4;1-phosphatidylinositol 4,5-bisphosphate phosphodiesterase gamma-1-like isoform X6;1-phosphatidylinositol 4,5-bisphosphate phosphodiesterase gamma-1-like isoform X3;1-phosphatidylinositol 4,5-bisphosphate phosphodiesterase gamma-1-like isoform X1;1-phosphatidylinositol 4,5-bisphosphate phosphodiesterase gamma-1-like …	hypothetical protein
OG0000427	10	1	9	keratin-associated protein 16-1-like	hypothetical protein
OG0000428	10	9	1	rho guanine nucleotide exchange factor 10-like protein isoform X1;rho guanine nucleotide exchange factor 10-like protein isoform X6;rho guanine nucleotide exchange factor 10-like protein isoform X5;rho guanine nucleotide exchange factor 10-like protein isoform X3;rho guanine nucleotide exchange factor 10-like;rho guanine nucleotide exchange factor 10-like protein isoform X4;rho guanine nucleotide…	hypothetical protein
OG0000429	10	2	8	mucin-2-like;uncharacterized protein LOC111136695	hypothetical protein
OG0000430	10	9	1	uncharacterized protein LOC111136407;uncharacterized protein LOC111134299;uncharacterized protein LOC111132876	hypothetical protein
OG0000431	10	3	7	free fatty acid receptor 4-like	omega-3 fatty acid receptor 1;hypothetical protein
OG0000432	10	4	6	C-C chemokine receptor type 7-like;neuropeptides capa receptor-like	hypothetical protein
OG0000433	10	2	8	glycoprotein 3-alpha-L-fucosyltransferase A-like;LOW QUALITY PROTEIN: galactoside 3(4)-L-fucosyltransferase-like	hypothetical protein
OG0000434	10	9	1	protein IFH1-like isoform X5;uncharacterized protein LOC111135085 isoform X3;uncharacterized protein LOC111135085 isoform X2;uncharacterized protein LOC111135085 isoform X4;troponin T, skeletal muscle-like isoform X1	hypothetical protein
OG0000435	10	8	2	calmodulin-binding transcription activator 1-like isoform X4;calmodulin-binding transcription activator 1-like isoform X5;calmodulin-binding transcription activator 1-like isoform X1;calmodulin-binding transcription activator 1-like isoform X3;calmodulin-binding transcription activator 1-like isoform X2;calmodulin-binding transcription activator 1-like isoform X6	hypothetical protein
OG0000436	10	9	1	centrosomal protein of 104 kDa-like isoform X6;centrosomal protein of 104 kDa-like isoform X2;centrosomal protein of 104 kDa-like isoform X4;centrosomal protein of 104 kDa-like isoform X3;centrosomal protein of 104 kDa-like isoform X7;centrosomal protein of 104 kDa-like isoform X5;centrosomal protein of 104 kDa-like isoform X1;centrosomal protein of 104 kDa-like isoform X8	hypothetical protein
OG0000437	10	6	4	beta-1,4-galactosyltransferase galt-1-like	hypothetical protein
OG0000438	10	3	7	deleted in malignant brain tumors 1 protein-like isoform X2;deleted in malignant brain tumors 1 protein-like isoform X1;deleted in malignant brain tumors 1 protein-like isoform X3	oncoprotein induced transcript 3;hypothetical protein;CUB and zona pellucida-like domains 1
OG0000439	10	9	1	kinesin-like protein KIFC3 isoform X1;kinesin-like protein KIFC3 isoform X6;kinesin-like protein KIFC3 isoform X2;kinesin-like protein KIFC3 isoform X4;kinesin-like protein KIFC3 isoform X5;kinesin-like protein KIFC3 isoform X3	Kinesin member
OG0000440	10	1	9	uncharacterized protein LOC111136759	hypothetical protein
OG0000441	10	9	1	sperm flagellar protein 1-like isoform X10;sperm flagellar protein 1-like isoform X15;sperm flagellar protein 1-like isoform X21;sperm flagellar protein 1-like isoform X8;sperm flagellar protein 1-like isoform X22;sperm flagellar protein 1-like isoform X11;sperm flagellar protein 1-like isoform X12;sperm flagellar protein 1-like isoform X23;sperm flagellar protein 1-like isoform X14	sperm flagellar 1
OG0000442	10	0	10	None	low density lipoprotein receptor- protein 2;hypothetical protein;L1 cell adhesion molecule
OG0000443	9	6	3	bicaudal D-related protein homolog isoform X3;bicaudal D-related protein homolog isoform X4;bicaudal D-related protein homolog isoform X1;bicaudal D-related protein homolog isoform X2;bicaudal D-related protein homolog isoform X5	hypothetical protein;coiled-coil domain containing protein 64
OG0000444	9	8	1	transcription factor AP-2-epsilon-like isoform X2;transcription factor AP-2-epsilon-like isoform X3;transcription factor AP-2-epsilon-like isoform X1	Transcription factor AP-2 alpha (Activating enhancer binding protein 2 alpha)
OG0000445	9	8	1	protein very KIND-like isoform X4;protein very KIND-like isoform X1;protein very KIND-like isoform X2;protein very KIND-like isoform X3	kinase non-catalytic C-lobe domain (KIND) containing 1
OG0000446	9	8	1	diacylglycerol kinase delta-like isoform X6;diacylglycerol kinase delta-like isoform X8;diacylglycerol kinase delta-like isoform X7;diacylglycerol kinase delta-like isoform X4;diacylglycerol kinase delta-like isoform X3;diacylglycerol kinase delta-like isoform X1;diacylglycerol kinase delta-like isoform X2;diacylglycerol kinase delta-like isoform X5	hypothetical protein
OG0000447	9	8	1	5-hydroxytryptamine receptor 1A-like	7 transmembrane receptor (rhodopsin)
OG0000448	9	8	1	complexin-like isoform X2;complexin-like isoform X1	hypothetical protein
OG0000449	9	2	7	sushi, von Willebrand factor type A, EGF and pentraxin domain-containing protein 1-like	hypothetical protein;sushi, von Willebrand factor type A, EGF and pentraxin domain containing 1
OG0000450	9	8	1	muscarinic acetylcholine receptor M1-like	Serpentine type 7TM GPCR chemoreceptor Srsx
OG0000451	9	1	8	uncharacterized protein LOC111101267	hypothetical protein
OG0000452	9	7	2	uncharacterized protein LOC111101900;uncharacterized protein LOC111101899;uncharacterized protein LOC111101353 isoform X2;uncharacterized protein LOC111101346;uncharacterized protein LOC111101339;uncharacterized protein LOC111105761;uncharacterized protein LOC111101353 isoform X1	hypothetical protein
OG0000453	9	8	1	nucleoporin p58/p45-like isoform X1;nucleoporin p58/p45-like isoform X2;nucleoporin p58/p45-like isoform X3	Nucleoporin p58/p45
OG0000454	9	8	1	uncharacterized protein LOC111105620 isoform X2;probable serine/threonine-protein kinase roco6;GTPase IMAP family member 4-like;uncharacterized protein LOC111105620 isoform X1;uncharacterized protein LOC111103627;uncharacterized protein LOC111116743;uncharacterized protein LOC111105620 isoform X3;uncharacterized protein LOC111102100	hypothetical protein
OG0000455	9	2	7	craniofacial development protein 2-like	hypothetical protein
OG0000456	9	9	0	uncharacterized protein LOC111132544;uncharacterized protein LOC111118512;uncharacterized protein LOC111102469;uncharacterized protein LOC111103231;uncharacterized protein LOC111120170;uncharacterized protein LOC111132562;uncharacterized protein LOC111102191;uncharacterized protein LOC111112855;uncharacterized protein LOC111128039	None
OG0000457	9	8	1	uncharacterized protein LOC111102955;uncharacterized protein LOC111138023;lens fiber membrane intrinsic protein-like;uncharacterized protein LOC111125722;claudin-1-like;uncharacterized protein LOC111125736;uncharacterized protein LOC111125729;uncharacterized protein LOC111104749	hypothetical protein
OG0000458	9	8	1	uncharacterized protein LOC111127919;uncharacterized protein LOC111134068;uncharacterized protein LOC111135581;ATP-dependent DNA helicase hus2/rqh1-like;uncharacterized protein LOC111129504;uncharacterized protein LOC111134875;ATP-dependent DNA helicase RecQ-like isoform X1;uncharacterized protein LOC111136101	hypothetical protein
OG0000459	9	9	0	uncharacterized protein LOC111103685;uncharacterized protein LOC111104875;uncharacterized protein LOC111104859 isoform X1;uncharacterized protein LOC111103208;uncharacterized protein LOC111104859 isoform X2;uncharacterized protein LOC111103104;uncharacterized protein LOC111104953;uncharacterized protein LOC111102939;uncharacterized protein LOC111102777	None
OG0000460	9	8	1	uncharacterized protein LOC111112779 isoform X3;uncharacterized protein LOC111103277;uncharacterized protein LOC111109949 isoform X3;uncharacterized protein LOC111115506 isoform X3;uncharacterized protein LOC111107061 isoform X3;uncharacterized protein LOC111110238 isoform X3;uncharacterized protein LOC111112232 isoform X1;uncharacterized protein LOC111131174 isoform X3	hypothetical protein
OG0000461	9	8	1	E3 ubiquitin-protein ligase Mdm2-like isoform X1;E3 ubiquitin-protein ligase Mdm2-like isoform X2;E3 ubiquitin-protein ligase Mdm2-like isoform X3	Mdm2, p53 E3 ubiquitin protein ligase (mouse)
OG0000462	9	2	7	uncharacterized protein LOC111106029;uncharacterized protein LOC111107689	hypothetical protein
OG0000463	9	8	1	multiple epidermal growth factor-like domains protein 11 isoform X1;protein draper-like;multiple epidermal growth factor-like domains protein 10 isoform X2;multiple epidermal growth factor-like domains protein 10 isoform X1;protein draper-like isoform X3;multiple epidermal growth factor-like domains protein 11 isoform X2	hypothetical protein
OG0000464	9	1	8	uncharacterized protein LOC111106960	hypothetical protein
OG0000465	9	9	0	N-lysine methyltransferase KMT5A-A-like isoform X3;N-lysine methyltransferase KMT5A-A-like isoform X1;N-lysine methyltransferase KMT5A-A-like isoform X2;N-lysine methyltransferase KMT5A-A-like isoform X4;N-lysine methyltransferase KMT5A-A-like	None
OG0000466	9	7	2	uncharacterized protein LOC111107219 isoform X2;uncharacterized protein LOC111107765 isoform X1;uncharacterized protein LOC111107219 isoform X4;uncharacterized protein LOC111107219 isoform X3;protein FAM107B-like isoform X3;uncharacterized protein LOC111107765 isoform X2;uncharacterized protein LOC111107219 isoform X1	hypothetical protein
OG0000467	9	9	0	uncharacterized protein LOC111129232;uncharacterized protein LOC111129235;uncharacterized protein LOC111117071;uncharacterized protein LOC111111892;uncharacterized protein LOC111128609;uncharacterized protein LOC111129233;uncharacterized protein LOC111111893;uncharacterized protein LOC111107440;uncharacterized protein LOC111129234	None
OG0000468	9	8	1	uncharacterized protein LOC111109498 isoform X1;uncharacterized protein LOC111109498 isoform X4;uncharacterized protein LOC111110199 isoform X2;uncharacterized protein LOC111109498 isoform X2;uncharacterized protein LOC111109498 isoform X3;uncharacterized protein LOC111110199 isoform X3;uncharacterized protein LOC111110199 isoform X1;uncharacterized protein LOC111110199 isoform X4	hypothetical protein
OG0000469	9	8	1	solute carrier family 41 member 1-like	hypothetical protein
OG0000470	9	2	7	protein IWS1 homolog;sentrin-specific protease 1-like	Rad2 nuclease;hypothetical protein;SUMO1 sentrin specific peptidase 1
OG0000471	9	8	1	glucose transporter type 1-like isoform X2;glucose transporter type 1-like isoform X1;glucose transporter type 1-like	glucose transporter
OG0000472	9	8	1	uncharacterized protein LOC111114467 isoform X1;uncharacterized protein LOC111114467 isoform X2;uncharacterized protein LOC111112667 isoform X2;uncharacterized protein LOC111112667 isoform X1;uncharacterized protein LOC111111767 isoform X2;uncharacterized protein LOC111111767 isoform X1	hypothetical protein
OG0000473	9	3	6	uncharacterized protein LOC111111937;uncharacterized protein LOC111115783;uncharacterized protein LOC111116163	hypothetical protein
OG0000474	9	4	5	uncharacterized protein K02A2.6-like	hypothetical protein
OG0000475	9	1	8	uncharacterized protein LOC111114175	Polypeptide N-acetylgalactosaminyltransferase
OG0000476	9	8	1	protein odd-skipped-related 1-like isoform X1;protein odd-skipped-related 1-like isoform X2	odd-skipped 1
OG0000477	9	9	0	uncharacterized protein LOC111131681;uncharacterized protein LOC111127749 isoform X1;uncharacterized protein LOC111128368 isoform X1;uncharacterized protein LOC111127750;uncharacterized protein LOC111116414;uncharacterized protein LOC111128368 isoform X2;uncharacterized protein LOC111127749 isoform X2;uncharacterized protein LOC111128367;uncharacterized protein LOC111127751	None
OG0000478	9	3	6	receptor-type tyrosine-protein phosphatase alpha-like isoform X2;tyrosine-protein phosphatase non-receptor type 7-like;tyrosine-protein phosphatase non-receptor type 7-like isoform X1	hypothetical protein
OG0000479	9	8	1	guanine nucleotide exchange C9orf72-like	hypothetical protein
OG0000480	9	8	1	protein FAM135B-like isoform X7;protein FAM135A-like isoform X5;protein FAM135A-like isoform X1;protein FAM135A-like isoform X3;protein FAM135A-like isoform X2;protein FAM135A-like isoform X6;protein FAM135A-like isoform X4	hypothetical protein
OG0000481	9	8	1	mediator of DNA damage checkpoint protein 1-like isoform X1;mediator of DNA damage checkpoint protein 1-like isoform X2;mediator of DNA damage checkpoint protein 1-like isoform X3	Mediator of DNA damage checkpoint protein 1
OG0000482	9	8	1	uncharacterized protein LOC111119183 isoform X4;uncharacterized protein LOC111119225 isoform X4;uncharacterized protein LOC111119183 isoform X3;uncharacterized protein LOC111119183 isoform X2;uncharacterized protein LOC111119183 isoform X1;uncharacterized protein LOC111119225 isoform X1;uncharacterized protein LOC111119225 isoform X3;uncharacterized protein LOC111119225 isoform X2	hypothetical protein
OG0000483	9	7	2	myelin transcription factor 1-like isoform X2;myelin transcription factor 1-like isoform X6;myelin transcription factor 1-like isoform X7;myelin transcription factor 1-like isoform X5;myelin transcription factor 1-like isoform X4;myelin transcription factor 1-like isoform X1;myelin transcription factor 1-like isoform X3	hypothetical protein;suppression of tumorigenicity 18 (breast carcinoma) (zinc finger protein)
OG0000484	9	7	2	plasminogen receptor (KT)-like	hypothetical protein
OG0000485	9	8	1	cytosolic endo-beta-N-acetylglucosaminidase-like isoform X1;cytosolic endo-beta-N-acetylglucosaminidase-like isoform X2	hypothetical protein
OG0000486	9	6	3	tyrosine-protein kinase receptor Tie-1-like isoform X2;multiple epidermal growth factor-like domains protein 6 isoform X1;protein draper-like isoform X1;protein draper-like isoform X3;multiple epidermal growth factor-like domains protein 6 isoform X3;multiple epidermal growth factor-like domains protein 6 isoform X2	hypothetical protein
OG0000487	9	8	1	protein FAM110B-like	hypothetical protein
OG0000488	9	8	1	multivesicular body subunit 12B-like isoform X2;multivesicular body subunit 12B-like isoform X1	hypothetical protein
OG0000489	9	5	4	stimulated by retinoic acid gene 6 protein-like isoform X1;stimulated by retinoic acid gene 6 protein-like isoform X2;stimulated by retinoic acid gene 6 protein-like isoform X3	hypothetical protein
OG0000490	9	8	1	retrograde protein of 51 kDa-like isoform X3;retrograde protein of 51 kDa-like isoform X1;retrograde protein of 51 kDa-like isoform X2;retrograde protein of 51 kDa-like isoform X4	Lamin A C
OG0000491	9	8	1	frizzled-5-like	frizzled receptor 8
OG0000492	9	3	6	amiloride-sensitive sodium channel subunit beta-2-like;acid-sensing ion channel 5-like;degenerin-like protein asic-2	sodium channel, non-voltage-gated 1, beta subunit;hypothetical protein;acid-sensing (proton-gated) ion channel member 5
OG0000493	9	7	2	tRNA 2'-phosphotransferase 1-like isoform X5;tRNA 2'-phosphotransferase 1-like isoform X1;tRNA 2'-phosphotransferase 1-like isoform X2;tRNA 2'-phosphotransferase 1-like isoform X4;tRNA 2'-phosphotransferase 1-like isoform X3	tRNA 2'-phosphotransferase 1
OG0000494	9	8	1	nuclear receptor subfamily 5 group A member 2-like isoform X1;nuclear receptor subfamily 5 group A member 2-like isoform X3;nuclear receptor subfamily 5 group A member 2-like isoform X2;nuclear receptor subfamily 5 group A member 2-like isoform X4	nuclear receptor sub 5 group A member
OG0000495	9	8	1	trafficking protein particle complex subunit 2-like	Trafficking protein particle complex subunit 2
OG0000496	9	2	7	low-density lipoprotein receptor-related protein 1B-like	hypothetical protein
OG0000497	9	8	1	protocadherin-9-like isoform X2;protocadherin gamma-A4-like isoform X1	Protocadherin
OG0000498	9	8	1	uncharacterized protein LOC111125154;uncharacterized protein LOC111128965	A kinase (PRKA) anchor protein 6
OG0000499	9	7	2	uncharacterized protein LOC111126544;monocarboxylate transporter 12-like	[acyl-carrier-protein] S-malonyltransferase
OG0000500	9	7	2	uncharacterized protein LOC111131702 isoform X2;uncharacterized protein LOC111128447 isoform X2;uncharacterized protein LOC111128447 isoform X1;uncharacterized protein LOC111131702 isoform X1;uncharacterized protein LOC111131702 isoform X3;protein shisa-5-like;uncharacterized protein LOC111128706	hypothetical protein
OG0000501	9	8	1	uncharacterized protein LOC111131459 isoform X2;uncharacterized protein LOC111131459 isoform X1;uncharacterized protein LOC111128586	hypothetical protein
OG0000502	9	8	1	delta-like protein 1	Dll1p
OG0000503	9	8	1	potassium/sodium hyperpolarization-activated cyclic nucleotide-gated channel 3-like isoform X2;potassium/sodium hyperpolarization-activated cyclic nucleotide-gated channel 3-like isoform X3;potassium/sodium hyperpolarization-activated cyclic nucleotide-gated channel 3-like isoform X1;potassium/sodium hyperpolarization-activated cyclic nucleotide-gated channel 3-like isoform X6;potassium/sodium hy…	hypothetical protein
OG0000504	9	7	2	leucine-rich repeat-containing protein 28-like isoform X1;leucine-rich repeat-containing protein 28-like isoform X3;leucine-rich repeat-containing protein 28-like isoform X2	hypothetical protein
OG0000505	9	8	1	uncharacterized protein LOC111130060 isoform X1;uncharacterized protein LOC111129817 isoform X1;uncharacterized protein LOC111130060 isoform X2;uncharacterized protein LOC111129817 isoform X2	hypothetical protein
OG0000506	9	8	1	neural cell adhesion molecule 1-like isoform X2;neural cell adhesion molecule 1-like isoform X1;hemicentin-1-like isoform X3;neural cell adhesion molecule 2-like isoform X3	hypothetical protein
OG0000507	9	8	1	uncharacterized protein LOC111131344 isoform X1;uncharacterized protein LOC111131344 isoform X2;uncharacterized protein LOC111131344 isoform X3;uncharacterized protein LOC111131344 isoform X5;uncharacterized protein LOC111131344 isoform X4	hypothetical protein
OG0000508	9	3	6	integrin beta-5-like;serine protease inhibitor Cvsi-2-like;scavenger receptor class F member 2-like	hypothetical protein
OG0000509	9	8	1	dynactin subunit 1-like isoform X11	Dynactin subunit 1
OG0000510	9	9	0	uncharacterized protein LOC111138466 isoform X2;uncharacterized protein LOC111134143 isoform X1;poly [ADP-ribose] polymerase 14-like isoform X2;uncharacterized protein LOC111137443;uncharacterized protein LOC111134143 isoform X2;uncharacterized protein LOC111137442;uncharacterized protein LOC111138466 isoform X1;poly [ADP-ribose] polymerase 14-like isoform X1	None
OG0000511	9	1	8	uncharacterized protein LOC111134184	hypothetical protein
OG0000512	9	8	1	protein tiptop-like isoform X6;protein tiptop-like isoform X1;protein tiptop-like isoform X2;protein tiptop-like isoform X4;protein tiptop-like isoform X5;protein tiptop-like isoform X3;protein tiptop-like isoform X7;protein tiptop-like isoform X8	Teashirt zinc finger homeobox 3
OG0000513	9	7	2	uncharacterized protein LOC111134445 isoform X5;uncharacterized protein LOC111134445 isoform X6;uncharacterized protein LOC111134445 isoform X4;uncharacterized protein LOC111134445 isoform X1;uncharacterized protein LOC111134445 isoform X3;uncharacterized protein LOC111134445 isoform X2	hypothetical protein
OG0000514	9	8	1	SCO-spondin-like isoform X2;semaphorin-5B-like;semaphorin-5B-like isoform X5;SCO-spondin-like isoform X1;semaphorin-5B-like isoform X3;semaphorin-5B-like isoform X4;A disintegrin and metalloproteinase with thrombospondin motifs adt-1-like;E-selectin-like isoform X6	hypothetical protein
OG0000515	9	8	1	nuclear receptor coactivator 2-like isoform X5;nuclear receptor coactivator 2-like isoform X1;nuclear receptor coactivator 2-like isoform X4;nuclear receptor coactivator 2-like isoform X2;nuclear receptor coactivator 2-like isoform X3;nuclear receptor coactivator 2-like isoform X6	hypothetical protein
OG0000516	9	8	1	D-glucuronyl C5-epimerase-like	hypothetical protein
OG0000517	9	8	1	protein LSM14 homolog B-like isoform X7;protein LSM14 homolog A-A-like isoform X4;protein LSM14 homolog B-like isoform X6;protein LSM14 homolog B-like isoform X8;protein LSM14 homolog B-B-like isoform X1;protein LSM14 homolog B-like isoform X5;protein LSM14 homolog B-B-like isoform X2;protein LSM14 homolog A-A-like isoform X3	Protein LSM14 A
OG0000518	9	8	1	leucine-rich repeat extensin-like protein 5 isoform X1;extensin-like isoform X7;cell surface glycoprotein 1-like isoform X5;leucine-rich repeat extensin-like protein 5 isoform X4;leucine-rich repeat extensin-like protein 5 isoform X6;leucine-rich repeat extensin-like protein 5 isoform X3;leucine-rich repeat extensin-like protein 5 isoform X2;vegetative cell wall protein gp1-like isoform X8	SH2 domain containing 6
OG0000519	9	8	1	uncharacterized protein C01G6.5-like isoform X2;uncharacterized protein C01G6.5-like isoform X4;dentin sialophosphoprotein-like isoform X1;uncharacterized protein C01G6.5-like isoform X3;uncharacterized protein C01G6.5-like isoform X1	hypothetical protein
OG0000520	9	1	8	zinc transporter ZIP1-like	hypothetical protein
OG0000521	9	9	0	SMC5-SMC6 complex localization factor protein 2-like isoform X6;SMC5-SMC6 complex localization factor protein 2-like isoform X7;uncharacterized protein LOC111137214 isoform X1;uncharacterized protein LOC111137214 isoform X2;uncharacterized protein LOC111137214 isoform X3;SMC5-SMC6 complex localization factor protein 2-like isoform X5;SMC5-SMC6 complex localization factor protein 2-like isoform X4	None
OG0000522	9	8	1	methyltransferase-like protein 27 isoform X1;methyltransferase-like protein 27 isoform X2;methyltransferase-like protein 27 isoform X3;methyltransferase-like protein 27 isoform X4	hypothetical protein
OG0000523	9	8	1	uncharacterized protein LOC111138013 isoform X3;uncharacterized protein LOC111138013 isoform X1;uncharacterized protein LOC111138013 isoform X5;uncharacterized protein LOC111138013 isoform X4;uncharacterized protein LOC111138013 isoform X2	Ataxin 1
OG0000524	9	1	8	complement C3-like	complement;hypothetical protein
OG0000525	9	0	9	None	hypothetical protein
OG0000526	9	0	9	None	hypothetical protein
OG0000527	9	0	9	None	hypothetical protein
OG0000528	8	6	2	G-protein coupled receptor 157-like	hypothetical protein
OG0000529	8	7	1	uncharacterized protein LOC111099135 isoform X1;uncharacterized protein LOC111099135 isoform X2;uncharacterized protein LOC111099135 isoform X3;uncharacterized protein LOC111099135 isoform X4;uncharacterized protein LOC111134781 isoform X1;uncharacterized protein LOC111134781 isoform X2	hypothetical protein
OG0000530	8	4	4	serine/arginine repetitive matrix protein 2-like isoform X2;serine/arginine repetitive matrix protein 2-like isoform X3;serine/arginine repetitive matrix protein 2-like isoform X1	hypothetical protein
OG0000531	8	7	1	EGF-like domain-containing protein 2;EGF-like domain-containing protein 2 isoform X2;EGF-like domain-containing protein 2 isoform X3;EGF-like domain-containing protein 2 isoform X1;gigasin-2-like isoform X1;gigasin-2-like isoform X2;EGF-like domain-containing protein 2 isoform X4	hypothetical protein
OG0000532	8	6	2	uncharacterized protein LOC111101625 isoform X4;uncharacterized protein LOC111101625 isoform X3;uncharacterized protein LOC111101625 isoform X2;uncharacterized protein LOC111101625 isoform X5;uncharacterized protein LOC111101625 isoform X1;uncharacterized protein LOC111099634	hypothetical protein
OG0000533	8	6	2	regulating synaptic membrane exocytosis protein 2-like isoform X1;regulating synaptic membrane exocytosis protein 2-like isoform X3;regulating synaptic membrane exocytosis protein 2-like isoform X2	hypothetical protein;regulating synaptic membrane exocytosis 1
OG0000534	8	6	2	syntaxin-7-like isoform X1	Syntaxin 7
OG0000535	8	8	0	uncharacterized protein LOC111110075;uncharacterized protein LOC111099847;uncharacterized protein LOC111110138;uncharacterized protein LOC111101225 isoform X3;uncharacterized protein LOC111099843;uncharacterized protein LOC111101225 isoform X4;uncharacterized protein LOC111100871	None
OG0000536	8	7	1	perlucin-like protein isoform X3;perlucin-like protein;perlucin-like protein isoform X1;perlucin-like protein isoform X2	C-type lectin domain 17, member A
OG0000537	8	5	3	uncharacterized protein LOC111116408;uncharacterized protein LOC111100036;uncharacterized protein LOC111125467;uncharacterized protein LOC111125425;uncharacterized protein LOC111116384	hypothetical protein
OG0000538	8	8	0	uncharacterized protein LOC111100052;uncharacterized protein LOC111136114;uncharacterized protein LOC111106351;uncharacterized protein LOC111116415;uncharacterized protein LOC111117652;uncharacterized protein LOC111131734;uncharacterized protein LOC111100661;uncharacterized protein LOC111113937	None
OG0000539	8	8	0	ninjurin-1-like isoform X1;uncharacterized protein LOC111100614;ninjurin-1-like;ninjurin-1-like isoform X3;uncharacterized protein LOC111100613 isoform X2;uncharacterized protein LOC111102109	None
OG0000540	8	6	2	suppressor of lurcher protein 1-like isoform X1;suppressor of lurcher protein 1-like isoform X2;suppressor of lurcher protein 1-like;suppressor of lurcher protein 1-like isoform X4;suppressor of lurcher protein 1-like isoform X3;LOW QUALITY PROTEIN: suppressor of lurcher protein 1-like	hypothetical protein
OG0000541	8	7	1	uncharacterized protein LOC111101090;uncharacterized protein LOC111101067	hypothetical protein
OG0000542	8	6	2	uncharacterized protein LOC111136817;uncharacterized protein LOC111109686;uncharacterized protein LOC111101314;uncharacterized protein LOC111108347;uncharacterized protein LOC111101243 isoform X2;uncharacterized protein LOC111101243 isoform X1	hypothetical protein
OG0000543	8	3	5	blood vessel epicardial substance-like	hypothetical protein
OG0000544	8	2	6	zinc finger protein 862-like	hypothetical protein
OG0000545	8	2	6	sushi, von Willebrand factor type A, EGF and pentraxin domain-containing protein 1-like	hypothetical protein
OG0000546	8	5	3	uncharacterized protein LOC111116571;uncharacterized protein LOC111112564;uncharacterized protein LOC111108936;uncharacterized protein LOC111102244;uncharacterized protein LOC111102849	hypothetical protein
OG0000547	8	4	4	turripeptide Lol9.1-like;turripeptide Pal9.2-like	hypothetical protein
OG0000548	8	7	1	agrin-like isoform X4;agrin-like isoform X7;agrin-like isoform X2;agrin-like isoform X1;agrin-like isoform X3;agrin-like isoform X5;agrin-like isoform X6	hypothetical protein
OG0000549	8	7	1	transcription initiation factor TFIID subunit 3-like;titin-like isoform X9;titin-like isoform X2;serine/arginine repetitive matrix protein 1-like isoform X3;serine/arginine repetitive matrix protein 1-like isoform X4;serine/arginine repetitive matrix protein 1-like isoform X1;titin-like isoform X5	hypothetical protein
OG0000550	8	6	2	uncharacterized protein LOC111103517 isoform X3;uncharacterized protein LOC111103517 isoform X1;uncharacterized protein LOC111103517 isoform X2	hypothetical protein
OG0000551	8	8	0	uncharacterized protein LOC111103847 isoform X2;uncharacterized protein LOC111103847 isoform X3;macrophage mannose receptor 1-like isoform X6;macrophage mannose receptor 1-like isoform X8;uncharacterized protein LOC111103847 isoform X1;uncharacterized protein LOC111103847 isoform X4;macrophage mannose receptor 1-like isoform X7;macrophage mannose receptor 1-like isoform X5	None
OG0000552	8	7	1	uncharacterized protein LOC111105376;uncharacterized protein LOC111104146	hypothetical protein
OG0000553	8	8	0	ankyrin repeat domain-containing protein 50-like;uncharacterized protein LOC111106511;uncharacterized protein LOC111107449;uncharacterized protein LOC111105675;uncharacterized protein LOC111106520 isoform X2;uncharacterized protein LOC111106520 isoform X1	None
OG0000554	8	7	1	GTPase IMAP family member 4-like, partial;GTPase IMAP family member 4-like;LOW QUALITY PROTEIN: GTPase IMAP family member 4-like	GTPase IMAP member
OG0000555	8	2	6	GTPase IMAP family member 4-like	hypothetical protein;gTPase, IMAP member;GTPase IMAP member
OG0000556	8	3	5	uncharacterized protein LOC111129631;uncharacterized protein LOC111131072;uncharacterized protein LOC111107269	hypothetical protein
OG0000557	8	7	1	cadherin-like and PC-esterase domain-containing protein 1	cadherin-like and PC-esterase domain containing 1
OG0000558	8	8	0	uncharacterized protein LOC111123712;uncharacterized protein LOC111129654;uncharacterized protein LOC111116416;uncharacterized protein LOC111132371;uncharacterized protein LOC111107714;uncharacterized protein LOC111117586;uncharacterized protein LOC111123711;uncharacterized protein LOC111121776	None
OG0000559	8	6	2	uncharacterized protein LOC111108010	hypothetical protein
OG0000560	8	1	7	uncharacterized protein LOC111108019	hypothetical protein
OG0000561	8	6	2	WD repeat-containing protein 48-like isoform X2;WD repeat-containing protein 48-like isoform X1;WD repeat-containing protein 48-like	WD repeat domain 48;WD repeat-containing protein 48
OG0000562	8	7	1	DNA-binding protein P3A2-like isoform X1	hypothetical protein
OG0000563	8	5	3	uncharacterized protein LOC111108225 isoform X4;uncharacterized protein LOC111108225 isoform X5;uncharacterized protein LOC111108225 isoform X3;uncharacterized protein LOC111108225 isoform X1;uncharacterized protein LOC111108225 isoform X2	hypothetical protein
OG0000564	8	7	1	RNA helicase Mov10l1-like isoform X2;RNA helicase Mov10l1-like;RNA helicase Mov10l1-like isoform X1	hypothetical protein
OG0000565	8	8	0	toll-like receptor 6;toll-like receptor 6 isoform X1;toll-like receptor 6 isoform X3;LOW QUALITY PROTEIN: toll-like receptor 4;toll-like receptor 6 isoform X2;LOW QUALITY PROTEIN: toll-like receptor 6;toll-like receptor 1 isoform X1	None
OG0000566	8	3	5	uncharacterized protein LOC111128732;uncharacterized protein LOC111122964;uncharacterized protein LOC111109146	hypothetical protein
OG0000567	8	7	1	ras-related protein rab7	Ras- protein Rab-7A
OG0000568	8	1	7	uncharacterized protein LOC111110157	hypothetical protein
OG0000569	8	3	5	uncharacterized protein LOC111123107;uncharacterized protein LOC111110217;LOW QUALITY PROTEIN: uncharacterized protein LOC111120327	hypothetical protein
OG0000570	8	7	1	uncharacterized protein LOC111110942 isoform X2;uncharacterized protein LOC111110942 isoform X4;uncharacterized protein LOC111110942 isoform X3;uncharacterized protein LOC111110942 isoform X6;uncharacterized protein LOC111110942 isoform X5;uncharacterized protein LOC111110942 isoform X1	hypothetical protein
OG0000571	8	4	4	uncharacterized protein LOC111111217;uncharacterized protein LOC111113793;uncharacterized protein LOC111116041;uncharacterized protein LOC111115988	hypothetical protein
OG0000572	8	7	1	uncharacterized protein LOC111114994 isoform X2;uncharacterized protein LOC111115001 isoform X2;uncharacterized protein LOC111114992;uncharacterized protein LOC111114994 isoform X1;uncharacterized protein LOC111115001 isoform X1;sushi, von Willebrand factor type A, EGF and pentraxin domain-containing protein 1-like;uncharacterized protein LOC111111552	sushi, von Willebrand factor type A, EGF and pentraxin domain containing 1
OG0000573	8	7	1	LOW QUALITY PROTEIN: transmembrane protein 267-like;transmembrane protein 267-like;transmembrane protein 267-like, partial;transmembrane protein 267-like isoform X2	hypothetical protein
OG0000574	8	2	6	toll-like receptor 2;toll-like receptor 2 type-2	hypothetical protein;TOLL-like receptor
OG0000575	8	7	1	ETS homologous factor-like isoform X6;ETS homologous factor-like isoform X1;ETS homologous factor-like isoform X4;ETS homologous factor-like isoform X5;ETS homologous factor-like isoform X2;ETS homologous factor-like isoform X3	ets ous factor
OG0000576	8	7	1	farnesyl pyrophosphate synthase-like	hypothetical protein
OG0000577	8	1	7	uncharacterized protein LOC111113195	hypothetical protein
OG0000578	8	3	5	uncharacterized protein LOC111116003 isoform X3;mucin-1-like;uncharacterized protein LOC111116003 isoform X4	hypothetical protein
OG0000579	8	1	7	uncharacterized protein LOC111114062	hypothetical protein
OG0000580	8	8	0	uncharacterized protein LOC111114283;uncharacterized protein LOC111116694	None
OG0000581	8	5	3	uncharacterized protein LOC111138511;uncharacterized protein LOC111122763;PHD finger protein ALFIN-LIKE 2-like;uncharacterized protein LOC111114482	hypothetical protein
OG0000582	8	1	7	adenylate cyclase, terminal-differentiation specific-like	hypothetical protein
OG0000583	8	6	2	putative nuclease HARBI1 isoform X2;uncharacterized protein LOC111124687;putative nuclease HARBI1;putative nuclease HARBI1 isoform X1	hypothetical protein
OG0000584	8	1	7	uncharacterized protein LOC111117129	hypothetical protein
OG0000585	8	4	4	uncharacterized protein LOC111117369 isoform X1;uncharacterized protein LOC111117369 isoform X2	hypothetical protein
OG0000586	8	7	1	endothelin-converting enzyme 1-like isoform X2	hypothetical protein
OG0000587	8	7	1	protocadherin Fat 4-like isoform X1;protocadherin Fat 4-like isoform X3;protocadherin Fat 4-like;protocadherin Fat 4-like isoform X2	hypothetical protein
OG0000588	8	6	2	zinc finger protein 862-like isoform X4;zinc finger protein 862-like isoform X3;zinc finger protein 862-like isoform X1;zinc finger protein 862-like isoform X2	hypothetical protein
OG0000589	8	7	1	serine/threonine-protein phosphatase alpha-2 isoform-like;LOW QUALITY PROTEIN: serine/threonine-protein phosphatase PP1-like	hypothetical protein
OG0000590	8	7	1	uncharacterized protein LOC111118944 isoform X2;uncharacterized protein LOC111118944 isoform X4;uncharacterized protein LOC111118944 isoform X3;uncharacterized protein LOC111118944 isoform X1	hypothetical protein
OG0000591	8	8	0	uncharacterized protein LOC111119466 isoform X1;uncharacterized protein LOC111120241;uncharacterized protein LOC111128648 isoform X1;uncharacterized protein LOC111129655;uncharacterized protein LOC111119466 isoform X2;uncharacterized protein LOC111128648 isoform X2	None
OG0000592	8	7	1	Niemann-Pick C1 protein-like isoform X2;patched domain-containing protein 3-like isoform X2;Niemann-Pick C1 protein-like isoform X4;patched domain-containing protein 3-like isoform X1;Niemann-Pick C1 protein-like isoform X3	hypothetical protein
OG0000593	8	7	1	FAD-dependent oxidoreductase domain-containing protein 2-like	FAD-dependent oxidoreductase domain containing 2
OG0000594	8	7	1	uncharacterized protein LOC111120118 isoform X4;uncharacterized protein LOC111120118 isoform X6;uncharacterized protein LOC111120118 isoform X5;uncharacterized protein LOC111120118 isoform X7;uncharacterized protein LOC111120118 isoform X2;uncharacterized protein LOC111120118 isoform X1;uncharacterized protein LOC111120118 isoform X3	hypothetical protein
OG0000595	8	2	6	uncharacterized protein LOC111124328;uncharacterized protein LOC111120185	hypothetical protein
OG0000596	8	7	1	stromal membrane-associated protein 1-like isoform X4;stromal membrane-associated protein 1-like isoform X7;stromal membrane-associated protein 1-like isoform X3;stromal membrane-associated protein 1-like isoform X9;stromal membrane-associated protein 1-like isoform X6;stromal membrane-associated protein 1-like isoform X8;stromal membrane-associated protein 1-like isoform X5	hypothetical protein
OG0000597	8	7	1	TNF receptor-associated factor 6-like isoform X4;TNF receptor-associated factor 6-like isoform X2;TNF receptor-associated factor 6-like isoform X1;TNF receptor-associated factor 6-like isoform X3	hypothetical protein
OG0000598	8	7	1	uncharacterized protein LOC111121257	hypothetical protein
OG0000599	8	7	1	uncharacterized protein LOC111121323 isoform X3;uncharacterized protein LOC111121323 isoform X2;uncharacterized protein LOC111121323 isoform X1;uncharacterized protein LOC111121323 isoform X5;uncharacterized protein LOC111121323 isoform X4;uncharacterized protein LOC111121323 isoform X6	hypothetical protein
OG0000600	8	7	1	probable isoprenylcysteine alpha-carbonyl methylesterase ICME isoform X2;probable isoprenylcysteine alpha-carbonyl methylesterase ICME isoform X1	hypothetical protein
OG0000601	8	7	1	nebulette-like isoform X1;LIM and SH3 domain protein 1-like isoform X5;LIM and SH3 domain protein F42H10.3-like isoform X2;LIM and SH3 domain protein F42H10.3-like isoform X4;LIM and SH3 domain protein F42H10.3-like isoform X3;LIM zinc-binding domain-containing Nebulette-like isoform X7;LIM zinc-binding domain-containing Nebulette-like isoform X6	hypothetical protein
OG0000602	8	4	4	mucin-22-like isoform X1;uncharacterized protein LOC111122884 isoform X2;uncharacterized protein LOC111122884 isoform X1;uncharacterized protein LOC111122883 isoform X2	hypothetical protein
OG0000603	8	8	0	uncharacterized protein LOC111122960;uncharacterized protein LOC111123557 isoform X2;hemicentin-1-like isoform X2;hemicentin-1-like isoform X1;B-cell receptor CD22-like;uncharacterized protein LOC111123557 isoform X1	None
OG0000604	8	6	2	far upstream element-binding protein 1-like isoform X1;far upstream element-binding protein 1-like isoform X2;far upstream element-binding protein 1-like isoform X3	Far upstream element (FUSE) binding protein
OG0000605	8	5	3	cholecystokinin receptor type A-like	hypothetical protein
OG0000606	8	7	1	ankyrin repeat domain-containing protein 10-like isoform X3;ankyrin repeat domain-containing protein 10-like isoform X2;ankyrin repeat domain-containing protein 10-like isoform X6;ankyrin repeat domain-containing protein 10-like isoform X1;ankyrin repeat domain-containing protein 10-like isoform X4;ankyrin repeat domain-containing protein 10-like isoform X7	hypothetical protein
OG0000607	8	7	1	monocarboxylate transporter 12-like isoform X1;monocarboxylate transporter 12-like isoform X3;monocarboxylate transporter 12-like isoform X2	hypothetical protein
OG0000608	8	2	6	LOW QUALITY PROTEIN: cytochrome P450 2U1-like, partial;cytochrome P450 2C8-like	cytochrome P450 2 sub U member 1;hypothetical protein
OG0000609	8	7	1	probable G-protein coupled receptor 52	hypothetical protein
OG0000610	8	5	3	uncharacterized protein LOC111124962 isoform X3;uncharacterized protein LOC111135128 isoform X2;uncharacterized protein LOC111135128 isoform X1;uncharacterized protein LOC111124962 isoform X2;uncharacterized protein LOC111124962 isoform X1	hypothetical protein
OG0000611	8	6	2	uncharacterized protein LOC111125238 isoform X4;uncharacterized protein LOC111125238 isoform X3;uncharacterized protein LOC111125238 isoform X6;uncharacterized protein LOC111125238 isoform X1;uncharacterized protein LOC111125238 isoform X5;uncharacterized protein LOC111125238 isoform X2	hypothetical protein
OG0000612	8	7	1	nuclear factor related to kappa-B-binding protein-like isoform X1;nuclear factor related to kappa-B-binding protein-like isoform X2;nuclear factor related to kappa-B-binding protein-like	hypothetical protein
OG0000613	8	6	2	nocturnin-like isoform X1;nocturnin-like isoform X2	hypothetical protein
OG0000614	8	4	4	vegetative cell wall protein gp1-like isoform X2;predicted GPI-anchored protein 58 isoform X1	hypothetical protein
OG0000615	8	5	3	laminin subunit gamma-3-like isoform X4;extracellular matrix protein FRAS1-like isoform X2;tumor necrosis factor receptor superfamily member 16-like isoform X5;extracellular matrix protein FRAS1-like isoform X1;extracellular matrix protein FRAS1-like isoform X3	hypothetical protein
OG0000616	8	1	7	uncharacterized protein LOC111126611	hypothetical protein
OG0000617	8	7	1	general transcription factor 3C polypeptide 5-like isoform X2;general transcription factor 3C polypeptide 5-like isoform X1;general transcription factor 3C polypeptide 5-like isoform X3	General transcription factor 3C polypeptide 5
OG0000618	8	1	7	muscarinic acetylcholine receptor gar-3-like	hypothetical protein
OG0000619	8	2	6	perlucin-like protein;perlucin-like protein isoform X1	hypothetical protein
OG0000620	8	7	1	glycine-rich protein 23-like isoform X1;glycine-rich protein 5-like isoform X3;glycine-rich protein 5-like isoform X2;keratin, type I cytoskeletal 9-like isoform X2;keratin, type I cytoskeletal 9-like isoform X1;keratin, type I cytoskeletal 9-like isoform X4;keratin, type I cytoskeletal 9-like isoform X3	hypothetical protein
OG0000621	8	5	3	uncharacterized protein LOC111127972;uncharacterized protein LOC111131427;uncharacterized protein LOC111137563;prostate-associated microseminoprotein-like;uncharacterized protein LOC111131808	hypothetical protein
OG0000622	8	3	5	sacsin-like	hypothetical protein
OG0000623	8	7	1	zinc finger MYND domain-containing protein 15-like isoform X2;zinc finger MYND domain-containing protein 15-like isoform X3;zinc finger MYND domain-containing protein 15-like isoform X1;zinc finger MYND domain-containing protein 15-like isoform X4	Zinc finger MYND domain-containing protein 15
OG0000624	8	7	1	dimethylaniline monooxygenase [N-oxide-forming] 2-like	Cyclopentanone 1,2-monooxygenase (CPMO)
OG0000625	8	7	1	myocyte-specific enhancer factor 2C-like isoform X1;myocyte-specific enhancer factor 2C-like isoform X2	Ribosome-releasing factor 2, mitochondrial
OG0000626	8	7	1	uncharacterized protein LOC111128761;uncharacterized protein LOC111128713	hypothetical protein
OG0000627	8	2	6	uncharacterized transmembrane protein DDB_G0289901-like	Serine peptidase inhibitor, Kunitz type 2;hypothetical protein;tissue factor pathway inhibitor 2
OG0000628	8	7	1	melanoma inhibitory activity protein 2-like isoform X5;transport and Golgi organization protein 1 homolog isoform X4;transport and Golgi organization protein 1 homolog isoform X3;transport and Golgi organization protein 1 homolog isoform X2;melanoma inhibitory activity protein 2-like isoform X6;melanoma inhibitory activity protein 2-like isoform X7;transport and Golgi organization protein 1 homol…	melanoma inhibitory activity, member 3
OG0000629	8	6	2	regulating synaptic membrane exocytosis protein 1-like isoform X3;regulating synaptic membrane exocytosis protein 1-like isoform X5;regulating synaptic membrane exocytosis protein 2-like isoform X7;regulating synaptic membrane exocytosis protein 1-like isoform X2;regulating synaptic membrane exocytosis protein 1-like isoform X4;regulating synaptic membrane exocytosis protein 1-like isoform X1	regulating synaptic membrane exocytosis
OG0000630	8	7	1	spindle and kinetochore-associated protein 1-like	Spindle and kinetochore associated complex subunit 1
OG0000631	8	7	1	methyltransferase-like protein 25 isoform X2;methyltransferase-like protein 25 isoform X1	Methyltransferase-like protein 25
OG0000632	8	6	2	nucleolin-like isoform X3;nucleolin-like isoform X6;nucleolin-like isoform X5;nucleolin-like isoform X2;nucleolin-like isoform X4;nucleolin-like isoform X1	hypothetical protein
OG0000633	8	5	3	orexin receptor type 2-like	hypothetical protein
OG0000634	8	5	3	ectonucleoside triphosphate diphosphohydrolase 1-like isoform X2;ectonucleoside triphosphate diphosphohydrolase 1-like isoform X3;ectonucleoside triphosphate diphosphohydrolase 1-like isoform X1	hypothetical protein
OG0000635	8	1	7	warthog protein 4-like	hypothetical protein
OG0000636	8	7	1	LIM domain only protein 3-like isoform X3;LIM domain only protein 3-like isoform X4;LIM domain only protein 3-like isoform X5;LIM domain only protein 3-like isoform X2;LIM domain only protein 3-like isoform X1	Protein with similarity to mammalian ELMO
OG0000637	8	6	2	uncharacterized protein LOC111137069;uncharacterized protein LOC111136384 isoform X2;uncharacterized protein LOC111136384 isoform X1;uncharacterized protein LOC111136383;uncharacterized protein LOC111133952;uncharacterized protein LOC111132517	hypothetical protein
OG0000638	8	7	1	serine/arginine repetitive matrix protein 2-like isoform X2;serine/arginine repetitive matrix protein 2-like isoform X3;serine/arginine repetitive matrix protein 2-like isoform X4;uncharacterized protein LOC111132990 isoform X5;serine/arginine repetitive matrix protein 2-like isoform X6;serine/arginine repetitive matrix protein 2-like isoform X1;serine/arginine repetitive matrix protein 2-like is…	hypothetical protein
OG0000639	8	7	1	protein moonraker-like isoform X1;protein moonraker-like isoform X3;protein moonraker-like isoform X4;protein moonraker-like isoform X2	hypothetical protein
OG0000640	8	2	6	uncharacterized protein LOC111133752 isoform X1;uncharacterized protein LOC111133752 isoform X2	hypothetical protein;tumor necrosis factor (ligand) super, member 10
OG0000641	8	7	1	uncharacterized protein LOC111134239 isoform X2;basic immunoglobulin-like variable motif-containing protein isoform X3;basic immunoglobulin-like variable motif-containing protein isoform X5;uncharacterized protein LOC111134239 isoform X1;basic immunoglobulin-like variable motif-containing protein isoform X4	hypothetical protein
OG0000642	8	7	1	inversin-like isoform X7;inversin-A-like isoform X1;inversin-like isoform X4;inversin-like isoform X6;inversin-like isoform X5;inversin-like isoform X3;inversin-A-like isoform X2	ankyrin repeat domain 55
OG0000643	8	7	1	transcription factor ETV7-like isoform X5;transcription factor ETV7-like isoform X3;transcription factor ETV7-like isoform X2;transcription factor ETV7-like isoform X1;transcription factor ETV7-like isoform X4	Ets variant 7
OG0000644	8	7	1	fibropellin-1-like isoform X3;fibropellin-1-like isoform X7;fibropellin-1-like isoform X1;fibropellin-1-like isoform X6;fibropellin-1-like isoform X5;fibropellin-1-like isoform X4;fibropellin-1-like isoform X2	hypothetical protein
OG0000645	8	5	3	uncharacterized protein LOC111135617 isoform X2;uncharacterized protein LOC111135617 isoform X1;uncharacterized protein LOC111135562 isoform X2;uncharacterized protein LOC111135562 isoform X1	Laminin subunit alpha-2
OG0000646	8	6	2	monocarboxylate transporter 13-like	hypothetical protein
OG0000647	8	7	1	uncharacterized protein LOC111137000 isoform X1;uncharacterized protein LOC111137000 isoform X6;uncharacterized protein LOC111137000 isoform X5;uncharacterized protein LOC111137000 isoform X4;uncharacterized protein LOC111137000 isoform X3;uncharacterized protein LOC111137000 isoform X2;uncharacterized protein LOC111137000 isoform X7	hypothetical protein
OG0000648	8	7	1	uncharacterized protein LOC111137051	hypothetical protein
OG0000649	8	7	1	STE20-like serine/threonine-protein kinase isoform X3;STE20-like serine/threonine-protein kinase isoform X7;STE20-like serine/threonine-protein kinase isoform X2;STE20-like serine/threonine-protein kinase isoform X4;STE20-like serine/threonine-protein kinase isoform X6;STE20-like serine/threonine-protein kinase isoform X1;STE20-like serine/threonine-protein kinase isoform X5	hypothetical protein
OG0000650	8	7	1	ras association domain-containing protein 9-like isoform X2;ras association domain-containing protein 9-like isoform X1	hypothetical protein
OG0000651	8	7	1	unconventional myosin-Ic-like isoform X1	Myosin IC
OG0000652	8	7	1	protein FAM204A-like isoform X3;protein FAM204A-like isoform X4;protein FAM204A-like isoform X2;protein FAM204A-like isoform X1	hypothetical protein
OG0000653	8	6	2	uncharacterized protein LOC111138499 isoform X1;uncharacterized protein LOC111138499 isoform X4;uncharacterized protein LOC111138499 isoform X2;uncharacterized protein LOC111138499 isoform X3	hypothetical protein
OG0000654	8	0	8	None	hypothetical protein
OG0000655	8	0	8	None	hypothetical protein
OG0000656	8	0	8	None	hypothetical protein
OG0000657	8	0	8	None	hypothetical protein;C-type lectin domain 10, member A;C-type lectin domain 17, member A
OG0000658	8	0	8	None	hypothetical protein
OG0000659	8	0	8	None	hypothetical protein
OG0000660	8	0	8	None	latrophilin 3;Latrophilin;hypothetical protein
OG0000661	8	0	8	None	Serpin peptidase inhibitor, clade B (Ovalbumin), member 1;inhibitor, clade B
OG0000662	7	4	3	uncharacterized protein LOC111100758;uncharacterized protein LOC111111703;uncharacterized protein LOC111099474;uncharacterized protein LOC111116808	hypothetical protein;amyotrophic lateral sclerosis 2 (juvenile) chromosome region, candidate 8
OG0000663	7	2	5	uncharacterized protein LOC111114076;uncharacterized protein LOC111099874	hypothetical protein
OG0000664	7	5	2	calpain-3-like isoform X2;calpain-3-like isoform X1;calpain-3-like isoform X3;calpain-3-like	calpain 2, (m II) large subunit;hypothetical protein
OG0000665	7	6	1	uncharacterized protein LOC111136279;uncharacterized protein LOC111100237 isoform X1;uncharacterized protein LOC111118283;uncharacterized protein LOC111127996	hypothetical protein
OG0000666	7	7	0	proline-rich transmembrane protein 1-like isoform X1;proline-rich transmembrane protein 1-like;proline-rich transmembrane protein 2-like isoform X2	None
OG0000667	7	4	3	neuronal acetylcholine receptor subunit alpha-6-like;neuronal acetylcholine receptor subunit beta-2-like	cholinergic receptor, nicotinic;cholinergic receptor, nicotinic, beta;Neuronal acetylcholine receptor subunit
OG0000668	7	6	1	growth arrest-specific protein 2-like isoform X5;growth arrest-specific protein 2-like isoform X4;growth arrest-specific protein 2-like isoform X2;growth arrest-specific protein 2-like isoform X3;growth arrest-specific protein 2-like isoform X1	1,3-beta-glucanosyltransferase
OG0000669	7	4	3	uncharacterized protein LOC111127040;uncharacterized protein LOC111100878 isoform X1;uncharacterized protein LOC111100878 isoform X2	hypothetical protein
OG0000670	7	1	6	uncharacterized protein LOC111100928	hypothetical protein
OG0000671	7	7	0	uncharacterized protein LOC111102965;uncharacterized protein LOC111116260;uncharacterized protein LOC111101369;uncharacterized protein LOC111132484;uncharacterized protein LOC111123108	None
OG0000672	7	5	2	uncharacterized protein LOC111101449 isoform X2;uncharacterized protein LOC111134671;uncharacterized protein LOC111101449 isoform X1	hypothetical protein
OG0000673	7	6	1	GPI mannosyltransferase 4-like	hypothetical protein
OG0000674	7	6	1	uncharacterized protein K02A2.6-like	hypothetical protein
OG0000675	7	7	0	uncharacterized protein LOC111117145;uncharacterized protein LOC111102083;uncharacterized protein LOC111116543;uncharacterized protein LOC111113799;uncharacterized protein LOC111116457;uncharacterized protein LOC111105109;uncharacterized protein LOC111112556	None
OG0000676	7	4	3	myb/SANT-like DNA-binding domain-containing protein 4	hypothetical protein
OG0000677	7	6	1	protein kinase C-binding protein NELL1-like isoform X1;protein kinase C-binding protein NELL1-like isoform X2	hypothetical protein
OG0000678	7	6	1	transmembrane protein 45B-like	hypothetical protein
OG0000679	7	6	1	BTB/POZ domain-containing protein 17-like	BTB (POZ) domain containing 17
OG0000680	7	6	1	serine-enriched protein-like	hypothetical protein
OG0000681	7	6	1	uncharacterized protein LOC111102719;uncharacterized protein LOC111102870	hypothetical protein
OG0000682	7	5	2	monocarboxylate transporter 14-like isoform X2;monocarboxylate transporter 14-like isoform X1;monocarboxylate transporter 14-like	hypothetical protein;[acyl-carrier-protein] S-malonyltransferase
OG0000683	7	7	0	uncharacterized protein LOC111132252;uncharacterized protein LOC111103038;uncharacterized protein LOC111121233;uncharacterized protein LOC111104990;uncharacterized protein LOC111134127;uncharacterized protein LOC111137457;uncharacterized protein LOC111116478	None
OG0000684	7	6	1	tctex1 domain-containing protein 1-B-like;tctex1 domain-containing protein 1-B-like isoform X3;tctex1 domain-containing protein 1-B-like isoform X2;tctex1 domain-containing protein 1-A-like;tctex1 domain-containing protein 1-B-like isoform X1	Tctex1 domain containing 4
OG0000685	7	5	2	uncharacterized protein LOC111103247;uncharacterized protein LOC111113295 isoform X1;uncharacterized protein LOC111134330;uncharacterized protein LOC111136951;uncharacterized protein LOC111113295 isoform X2	hypothetical protein
OG0000686	7	1	6	C-C chemokine receptor type 1-like	hypothetical protein
OG0000687	7	6	1	uncharacterized protein LOC111103387 isoform X2;uncharacterized protein LOC111103387 isoform X1	hypothetical protein
OG0000688	7	6	1	alpha-taxilin-like isoform X3;alpha-taxilin-like isoform X2;alpha-taxilin-like isoform X1	hypothetical protein
OG0000689	7	2	5	uncharacterized protein LOC111103467 isoform X2;uncharacterized protein LOC111103467 isoform X1	Translation initiation factor
OG0000690	7	6	1	LOW QUALITY PROTEIN: putative nuclease HARBI1;putative nuclease HARBI1	hypothetical protein
OG0000691	7	5	2	LOW QUALITY PROTEIN: putative nuclease HARBI1;putative nuclease HARBI1;protein ANTAGONIST OF LIKE HETEROCHROMATIN PROTEIN 1-like	hypothetical protein
OG0000692	7	6	1	ralBP1-associated Eps domain-containing protein 1-like isoform X2;ralBP1-associated Eps domain-containing protein 1-like isoform X5;ralBP1-associated Eps domain-containing protein 1-like isoform X1	RALBP1 associated Eps domain containing 1
OG0000693	7	6	1	muscle M-line assembly protein unc-89-like;E3 ubiquitin-protein ligase RBBP6-like	hypothetical protein
OG0000694	7	6	1	phosphatidylinositol phosphatase PTPRQ-like isoform X4;receptor-type tyrosine-protein phosphatase eta-like isoform X6;phosphatidylinositol phosphatase PTPRQ-like isoform X2;phosphatidylinositol phosphatase PTPRQ-like isoform X1;receptor-type tyrosine-protein phosphatase eta-like isoform X5;phosphatidylinositol phosphatase PTPRQ-like isoform X3	hypothetical protein
OG0000695	7	7	0	uncharacterized protein LOC111106203 isoform X1;uncharacterized protein LOC111104030 isoform X2;uncharacterized protein LOC111104030 isoform X1;uncharacterized protein LOC111132789;uncharacterized protein LOC111113913;uncharacterized protein LOC111113364;uncharacterized protein LOC111106203 isoform X2	None
OG0000696	7	5	2	ATP-dependent DNA helicase Q-like SIM isoform X2;uncharacterized protein LOC111136276;ATP-dependent DNA helicase Q-like SIM isoform X1	hypothetical protein
OG0000697	7	6	1	ergothioneine biosynthesis protein 1-like isoform X1;uncharacterized protein LOC111132395;ergothioneine biosynthesis protein 1-like;uncharacterized protein LOC111119381;ergothioneine biosynthesis protein 1-like isoform X2	hypothetical protein
OG0000698	7	6	1	sine oculis-binding protein homolog isoform X3;sine oculis-binding protein homolog isoform X2;sine oculis-binding protein homolog isoform X1	hypothetical protein
OG0000699	7	6	1	toll-like receptor Tollo isoform X5;toll-like receptor Tollo isoform X4;toll-like receptor Tollo isoform X3;toll-like receptor Tollo isoform X1;slit homolog 3 protein-like;toll-like receptor Tollo isoform X2	TIR
OG0000700	7	6	1	transcriptional enhancer factor TEF-1-like isoform X1	Transcriptional enhancer factor TEF-1
OG0000701	7	2	5	protein ALP1-like	hypothetical protein
OG0000702	7	6	1	uncharacterized protein LOC111109546 isoform X1;uncharacterized protein LOC111133332 isoform X2;adapter protein CIKS-like isoform X4;adapter protein CIKS-like;uncharacterized protein LOC111109546 isoform X2;uncharacterized protein LOC111133332 isoform X1	hypothetical protein
OG0000703	7	2	5	potassium voltage-gated channel subfamily B member 1-like;probable voltage-gated potassium channel subunit kvs-4	hypothetical protein;potassium voltage-gated channel, Shaw- sub, member
OG0000704	7	4	3	uncharacterized protein LOC111107967;uncharacterized protein LOC111122285 isoform X2;uncharacterized protein LOC111114747 isoform X1;uncharacterized protein LOC111105241	hypothetical protein
OG0000705	7	1	6	adiponectin-like	hypothetical protein
OG0000706	7	5	2	putative gamma-glutamylcyclotransferase CG2811 isoform X1;putative gamma-glutamylcyclotransferase CG2811;putative gamma-glutamylcyclotransferase CG2811 isoform X2	hypothetical protein
OG0000707	7	6	1	uncharacterized protein LOC111108882;uncharacterized protein LOC111110440 isoform X1;uncharacterized protein LOC111106554;uncharacterized protein LOC111110440 isoform X2;uncharacterized protein LOC111108883;uncharacterized protein LOC111105678	hypothetical protein
OG0000708	7	6	1	uncharacterized protein LOC111105684 isoform X2;uncharacterized protein LOC111105684 isoform X1	hypothetical protein
OG0000709	7	7	0	uncharacterized protein LOC111127554;uncharacterized protein LOC111124961;uncharacterized protein LOC111127538;uncharacterized protein LOC111105755 isoform X3;uncharacterized protein LOC111127547;uncharacterized protein LOC111105755 isoform X2;uncharacterized protein LOC111105755 isoform X1	None
OG0000710	7	4	3	integrin beta-like protein D isoform X2;integrin beta-like protein D;integrin beta-like protein A;integrin beta-like protein C isoform X1	hypothetical protein
OG0000711	7	6	1	deoxyuridine 5'-triphosphate nucleotidohydrolase-like;deoxyuridine 5'-triphosphate nucleotidohydrolase, mitochondrial-like isoform X3;deoxyuridine 5'-triphosphate nucleotidohydrolase, mitochondrial-like;deoxyuridine 5'-triphosphate nucleotidohydrolase, mitochondrial-like isoform X2;deoxyuridine 5'-triphosphate nucleotidohydrolase, mitochondrial-like isoform X1	hypothetical protein
OG0000712	7	2	5	techylectin-5A-like isoform X1;fibrinogen C domain-containing protein 1-like	hypothetical protein
OG0000713	7	5	2	ADP-ribosylation factor-like protein 6	ADP-ribosylation factor-like protein 6
OG0000714	7	1	6	uncharacterized protein LOC111107078	hypothetical protein
OG0000715	7	6	1	uncharacterized protein LOC111109585;uncharacterized protein LOC111107159	hypothetical protein
OG0000716	7	3	4	cell death abnormality protein 1-like;proprotein convertase subtilisin/kexin type 5-like;proprotein convertase subtilisin/kexin type 5-like isoform X1	hypothetical protein
OG0000717	7	2	5	sex peptide receptor-like	hypothetical protein
OG0000718	7	3	4	uncharacterized protein LOC111131223;uncharacterized protein LOC111108462;uncharacterized protein LOC111107867	hypothetical protein
OG0000719	7	6	1	voltage-dependent calcium channel subunit alpha-2/delta-2-like isoform X4;voltage-dependent calcium channel subunit alpha-2/delta-2-like isoform X6;voltage-dependent calcium channel subunit alpha-2/delta-2-like isoform X5;voltage-dependent calcium channel subunit alpha-2/delta-2-like isoform X3;voltage-dependent calcium channel subunit alpha-2/delta-2-like isoform X1;voltage-dependent calcium cha…	hypothetical protein
OG0000720	7	6	1	FMRFamide receptor-like	hypothetical protein
OG0000721	7	6	1	meiosis expressed gene 1 protein homolog isoform X1;meiosis expressed gene 1 protein homolog isoform X2	meiosis expressed protein 1
OG0000722	7	6	1	4-hydroxybenzoate polyprenyltransferase, mitochondrial-like isoform X1;4-hydroxybenzoate polyprenyltransferase, mitochondrial-like isoform X2	Para-hydroxybenzoate--polyprenyltransferase, mitochondrial precursor (PHB:polyprenyltransferase)
OG0000723	7	1	6	galactoside 2-alpha-L-fucosyltransferase 2-like	fucosyltransferase 2 (secretor status included);fucosyltransferase 1 (galactoside 2-alpha-L-fucosyltransferase, H blood group);fucosyltransferase 1
OG0000724	7	6	1	death-associated inhibitor of apoptosis 1-like	baculoviral IAP repeat containing 8
OG0000725	7	6	1	muscle M-line assembly protein unc-89-like isoform X1;muscle M-line assembly protein unc-89-like isoform X2;muscle M-line assembly protein unc-89-like isoform X3	hypothetical protein
OG0000726	7	6	1	perlucin-like isoform X2;perlucin-like;perlucin-like isoform X1	hypothetical protein
OG0000727	7	6	1	dnaJ homolog subfamily C member 5-like isoform X2;dnaJ homolog subfamily C member 5-like;dnaJ homolog subfamily C member 5-like isoform X3;dnaJ homolog subfamily C member 5-like isoform X1	sub C member
OG0000728	7	6	1	uncharacterized protein LOC111137788 isoform X1;uncharacterized protein LOC111110716 isoform X2;uncharacterized protein LOC111115061;uncharacterized protein LOC111113537;uncharacterized protein LOC111110716 isoform X1	hypothetical protein
OG0000729	7	6	1	uncharacterized protein LOC111110743 isoform X1;uncharacterized protein LOC111115998 isoform X1;uncharacterized protein LOC111110743 isoform X2;uncharacterized protein LOC111115998 isoform X3;uncharacterized protein LOC111115998 isoform X2;uncharacterized protein LOC111110743 isoform X3	hypothetical protein
OG0000730	7	6	1	outer dense fiber protein 2-like isoform X1;outer dense fiber protein 2-like isoform X3;outer dense fiber protein 2-like isoform X2	hypothetical protein
OG0000731	7	6	1	tectonic-3-like isoform X2;tectonic-3-like isoform X3;tectonic-3-like isoform X1	Tectonic member 1
OG0000732	7	2	5	calmodulin-2-like	calmodulin-like 3;hypothetical protein
OG0000733	7	4	3	receptor-type tyrosine-protein phosphatase alpha-like;receptor-type tyrosine-protein phosphatase U-like;receptor-type tyrosine-protein phosphatase epsilon-like	hypothetical protein
OG0000734	7	2	5	serine protease inhibitor Cvsi-2-like;LOW QUALITY PROTEIN: serine protease inhibitor Cvsi-2-like	hypothetical protein
OG0000735	7	1	6	G-protein coupled receptor 84-like	hypothetical protein
OG0000736	7	6	1	adenomatous polyposis coli protein-like isoform X3;adenomatous polyposis coli protein-like isoform X1;adenomatous polyposis coli protein-like isoform X2	hypothetical protein
OG0000737	7	6	1	cytochrome P450 3A6-like	Cytochrome P450 3A4
OG0000738	7	6	1	lysM and putative peptidoglycan-binding domain-containing protein 1-like isoform X1;lysM and putative peptidoglycan-binding domain-containing protein 1-like isoform X2	hypothetical protein
OG0000739	7	4	3	uncharacterized protein LOC111111882;uncharacterized protein LOC111111402	hypothetical protein
OG0000740	7	3	4	cytochrome P450 3A11-like isoform X1;cytochrome P450 3A40-like	Cytochrome P450 3A4
OG0000741	7	3	4	multiple epidermal growth factor-like domains protein 10;multiple epidermal growth factor-like domains protein 11	hypothetical protein
OG0000742	7	6	1	fasciclin-1-like;fasciclin-1-like isoform X2;fasciclin-1-like isoform X1;uncharacterized protein LOC111115374	hypothetical protein
OG0000743	7	5	2	trichohyalin-like isoform X4;trichohyalin-like isoform X1;trichohyalin-like isoform X2;trichohyalin-like isoform X3	hypothetical protein
OG0000744	7	5	2	UPF0565 protein C2orf69 homolog isoform X1;UPF0565 protein C2orf69 homolog isoform X2	hypothetical protein
OG0000745	7	6	1	uncharacterized protein LOC111123651;uncharacterized protein LOC111113280;uncharacterized protein LOC111125069;uncharacterized protein LOC111125066;uncharacterized protein LOC111113286;uncharacterized protein LOC111125067	hypothetical protein
OG0000746	7	5	2	uncharacterized protein LOC111117871 isoform X2;von Willebrand factor D and EGF domain-containing protein-like isoform X1;von Willebrand factor D and EGF domain-containing protein-like;uncharacterized protein LOC111113511;uncharacterized protein LOC111117323 isoform X1	hypothetical protein
OG0000747	7	6	1	CD81 antigen-like isoform X2;CD81 antigen-like isoform X1	cd82 antigen-like
OG0000748	7	6	1	chromatin target of PRMT1 protein-like isoform X2;chromatin target of PRMT1 protein-like isoform X1;chromatin target of PRMT1 protein-like isoform X3	hypothetical protein
OG0000749	7	6	1	collagen alpha-6(VI) chain-like isoform X3;collagen alpha-6(VI) chain-like isoform X2;collagen alpha-6(VI) chain-like isoform X1;collagen alpha-6(VI) chain-like	hypothetical protein
OG0000750	7	5	2	uncharacterized protein LOC111115442;uncharacterized protein LOC111119089;uncharacterized protein LOC111119964	hypothetical protein
OG0000751	7	6	1	LOW QUALITY PROTEIN: vitamin D3 receptor A-like;nuclear receptor ROR-beta-like isoform X2;nuclear receptor ROR-beta-like isoform X1	nuclear receptor sub 1, group D, member 2
OG0000752	7	1	6	uncharacterized protein LOC111116314	hypothetical protein;JmjC domain-containing histone demethylation protein 1
OG0000753	7	6	1	tax1-binding protein 1 homolog isoform X3;tax1-binding protein 1 homolog isoform X2;tax1-binding protein 1 homolog isoform X1	Tax1 (human T-cell leukemia virus type I) binding protein 1
OG0000754	7	6	1	paladin-like isoform X1;paladin-like isoform X2;paladin-like isoform X3	Paladin
OG0000755	7	6	1	battenin-like;battenin-like isoform X1	hypothetical protein
OG0000756	7	6	1	uncharacterized protein LOC111121479 isoform X2;uncharacterized protein LOC111121479 isoform X1;uncharacterized protein LOC111118062 isoform X2;uncharacterized protein LOC111118062 isoform X3;uncharacterized protein LOC111118062 isoform X4;uncharacterized protein LOC111118062 isoform X1	hypothetical protein
OG0000757	7	6	1	uncharacterized protein LOC111118094 isoform X3;uncharacterized protein LOC111118094 isoform X5;uncharacterized protein LOC111118094 isoform X1;uncharacterized protein LOC111118094 isoform X2;uncharacterized protein LOC111118094 isoform X4;uncharacterized protein LOC111118094 isoform X6	hypothetical protein
OG0000758	7	6	1	transmembrane protein 65-like isoform X3;transmembrane protein 65-like isoform X2;transmembrane protein 65-like isoform X1	transmembrane protein 65
OG0000759	7	7	0	LOW QUALITY PROTEIN: G-protein coupled receptor Mth-like;uncharacterized protein LOC111118952 isoform X1;uncharacterized protein LOC111121458 isoform X2;uncharacterized protein LOC111121458 isoform X1;G-protein coupled receptor Mth-like;adhesion G protein-coupled receptor E3-like;uncharacterized protein LOC111118952 isoform X2	None
OG0000760	7	4	3	uncharacterized protein LOC111118415;uncharacterized protein LOC111121736;uncharacterized protein LOC111118310	hypothetical protein
OG0000761	7	5	2	sex peptide receptor-like	hypothetical protein
OG0000762	7	6	1	rho GDP-dissociation inhibitor 1-like isoform X4;rho GDP-dissociation inhibitor 1-like isoform X3;rho GDP-dissociation inhibitor 1-like isoform X2;rho GDP-dissociation inhibitor 1-like isoform X1	hypothetical protein
OG0000763	7	6	1	terminal uridylyltransferase 4-like isoform X2;terminal uridylyltransferase 4-like isoform X3;terminal uridylyltransferase 4-like isoform X1;terminal uridylyltransferase 4-like isoform X4	Terminal uridylyltransferase 7
OG0000764	7	7	0	uncharacterized protein LOC111119401 isoform X1;oncostatin-M-specific receptor subunit beta-like isoform X3;uncharacterized protein LOC111119401 isoform X2	None
OG0000765	7	7	0	uncharacterized protein LOC111121265 isoform X1;uncharacterized protein LOC111121265 isoform X4;uncharacterized protein LOC111119416 isoform X1;uncharacterized protein LOC111119416 isoform X2;uncharacterized protein LOC111121265 isoform X3;uncharacterized protein LOC111121265 isoform X2	None
OG0000766	7	6	1	neurocalcin homolog	hypothetical protein
OG0000767	7	6	1	bifunctional heparan sulfate N-deacetylase/N-sulfotransferase 4-like	hypothetical protein
OG0000768	7	6	1	uncharacterized protein LOC111120045 isoform X2;uncharacterized protein LOC111119945 isoform X3;uncharacterized protein LOC111119945 isoform X2;uncharacterized protein LOC111119945 isoform X1;uncharacterized protein LOC111120045 isoform X3;uncharacterized protein LOC111120045 isoform X1	hypothetical protein
OG0000769	7	6	1	serine/threonine-protein kinase NIM1-like	Serine/threonine-protein kinase NIM1
OG0000770	7	6	1	protein NDNF-like isoform X1;protein NDNF-like isoform X2	hypothetical protein
OG0000771	7	6	1	MOB kinase activator 1B isoform X1;MOB kinase activator 2-like isoform X2;MOB kinase activator 2-like isoform X4;MOB kinase activator 1B isoform X2;MOB kinase activator 2-like isoform X3;MOB kinase activator 2-like isoform X1	Mps one binder kinase activator-like
OG0000772	7	6	1	uncharacterized protein LOC111120793 isoform X3;myosin-G heavy chain-like isoform X2;uncharacterized protein LOC111121138 isoform X3;myosin-G heavy chain-like isoform X1	collectin sub- member 11
OG0000773	7	6	1	uncharacterized protein LOC111120950	hypothetical protein
OG0000774	7	6	1	tetraspanin-18-like isoform X6;tetraspanin-18-like isoform X7;tetraspanin-18-like isoform X1;tetraspanin-18-like isoform X5;tetraspanin-18-like isoform X4;tetraspanin-18-like isoform X3	hypothetical protein
OG0000775	7	6	1	7-dehydrocholesterol reductase-like	7-dehydrocholesterol reductase
OG0000776	7	1	6	LOW QUALITY PROTEIN: protein PIF-like	hypothetical protein
OG0000777	7	3	4	ras-related protein Rap-1b-like	hypothetical protein
OG0000778	7	6	1	uncharacterized protein LOC111122400	hypothetical protein
OG0000779	7	1	6	uncharacterized protein LOC111122640	hypothetical protein
OG0000780	7	5	2	serine protease inhibitor Cvsi-2-like	hypothetical protein
OG0000781	7	2	5	uncharacterized protein LOC111123067;uncharacterized protein LOC111127275	hypothetical protein
OG0000782	7	6	1	protein ABHD14B-like	abhydrolase domain containing 14A
OG0000783	7	6	1	kynurenine--oxoglutarate transaminase 3-like isoform X4	Kynurenine--oxoglutarate transaminase 3
OG0000784	7	6	1	caspase-8-like	apoptosis- cysteine peptidase
OG0000785	7	6	1	gem-associated protein 8-like;gem-associated protein 8-like isoform X1;LOW QUALITY PROTEIN: gem-associated protein 8-like, partial;gem-associated protein 8-like isoform X2	gem (nuclear organelle) associated protein 8
OG0000786	7	2	5	uncharacterized protein LOC111124283;uncharacterized protein LOC111124266	hypothetical protein
OG0000787	7	5	2	uncharacterized protein LOC111124558	hypothetical protein;Ras association (RalGDS AF-6) domain (N-terminal) member 8
OG0000788	7	6	1	mediator of RNA polymerase II transcription subunit 25-like isoform X1;mediator of RNA polymerase II transcription subunit 25-like isoform X5;mediator of RNA polymerase II transcription subunit 25-like isoform X4;mediator of RNA polymerase II transcription subunit 25-like isoform X6;mediator of RNA polymerase II transcription subunit 25-like isoform X3;mediator of RNA polymerase II transcription …	Mediator of RNA polymerase II transcription subunit 25
OG0000789	7	1	6	LOW QUALITY PROTEIN: leucine-rich repeat-containing protein 4B-like	leucine rich repeat and fibronectin type III domain containing 1;hypothetical protein
OG0000790	7	6	1	N-acetyllactosaminide beta-1,6-N-acetylglucosaminyl-transferase-like	Glucosaminyl (N-acetyl) transferase
OG0000791	7	5	2	2',3'-cyclic-nucleotide 3'-phosphodiesterase-like isoform X3;2',3'-cyclic-nucleotide 3'-phosphodiesterase-like isoform X2;2',3'-cyclic-nucleotide 3'-phosphodiesterase-like isoform X4;2',3'-cyclic-nucleotide 3'-phosphodiesterase-like isoform X1	hypothetical protein
OG0000792	7	5	2	high affinity copper uptake protein 1-like isoform X1;high affinity copper uptake protein 1-like isoform X3	hypothetical protein
OG0000793	7	6	1	pancreas/duodenum homeobox protein 1-like	pyridoxine biosynthesis protein
OG0000794	7	6	1	uncharacterized protein LOC111126948 isoform X2;uncharacterized protein LOC111126948 isoform X3;uncharacterized protein LOC111126686 isoform X2;uncharacterized protein LOC111126948 isoform X1;uncharacterized protein LOC111126686 isoform X1;uncharacterized protein LOC111126686 isoform X3	hypothetical protein
OG0000795	7	5	2	influenza virus NS1A-binding protein-like	hypothetical protein
OG0000796	7	4	3	TPR and ankyrin repeat-containing protein 1-like isoform X1;TPR and ankyrin repeat-containing protein 1-like isoform X2;TPR and ankyrin repeat-containing protein 1-like	TPR and ankyrin repeat-containing protein 1
OG0000797	7	5	2	uncharacterized protein LOC111127744 isoform X1;uncharacterized protein LOC111127744 isoform X3;uncharacterized protein LOC111127744 isoform X2	hypothetical protein
OG0000798	7	6	1	cytoplasmic dynein 2 light intermediate chain 1-like	Dynein, cytoplasmic 2, light intermediate chain 1
OG0000799	7	5	2	neuron navigator 3-like isoform X4;uncharacterized protein LOC111128034 isoform X5;uncharacterized protein LOC111128034 isoform X2;uncharacterized protein LOC111128034 isoform X1;uncharacterized protein LOC111128034 isoform X3	hypothetical protein
OG0000800	7	6	1	uncharacterized protein LOC111128182 isoform X1;uncharacterized protein LOC111128182 isoform X2	hypothetical protein
OG0000801	7	6	1	uncharacterized protein LOC111128188 isoform X5;uncharacterized protein LOC111128188 isoform X4;coiled-coil domain-containing protein 73-like isoform X2;coiled-coil domain-containing protein 73-like isoform X1;uncharacterized protein LOC111128188 isoform X3	coiled-coil domain containing 73
OG0000802	7	6	1	tyrosyl-DNA phosphodiesterase 1-like	tyrosyl-DNA phosphodiesterase 1
OG0000803	7	6	1	ubiquitin-associated protein 2-like isoform X1;ubiquitin-associated protein 2-like isoform X3;ubiquitin-associated protein 2-like isoform X5;protein lingerer-like;ubiquitin-associated protein 2-like isoform X4;ubiquitin-associated protein 2-like isoform X2	hypothetical protein
OG0000804	7	6	1	phospholipid-transporting ATPase ID-like isoform X1	hypothetical protein
OG0000805	7	6	1	uncharacterized protein LOC111129007 isoform X1;uncharacterized protein LOC111129007 isoform X2	Protein SOX-15
OG0000806	7	1	6	location of vulva defective 1-like	hypothetical protein
OG0000807	7	5	2	membrane progestin receptor beta-like;membrane progestin receptor beta-like isoform X2;membrane progestin receptor beta-like isoform X1	Progestin and adipoQ receptor member;Progestin and adipoQ receptor member VIII
OG0000808	7	1	6	uncharacterized protein LOC111130504	hypothetical protein
OG0000809	7	6	1	B9 domain-containing protein 2-like	B9 domain-containing protein 2
OG0000810	7	6	1	protein giant-like	hypothetical protein
OG0000811	7	5	2	SPARC-related modular calcium-binding protein 1-like isoform X3;SPARC-related modular calcium-binding protein 1-like isoform X4;SPARC-related modular calcium-binding protein 1-like isoform X1;SPARC-related modular calcium-binding protein 1-like isoform X5;SPARC-related modular calcium-binding protein 1-like isoform X2	hypothetical protein
OG0000812	7	2	5	uncharacterized protein LOC111136436;uncharacterized protein LOC111132209	hypothetical protein
OG0000813	7	6	1	sphingomyelin phosphodiesterase 4-like isoform X1;LOW QUALITY PROTEIN: sphingomyelin phosphodiesterase 4-like;sphingomyelin phosphodiesterase 4-like;sphingomyelin phosphodiesterase 4-like isoform X2	sphingomyelin phosphodiesterase 4, neutral membrane (neutral sphingomyelinase-3)
OG0000814	7	6	1	uncharacterized protein LOC111134030 isoform X1;uncharacterized protein LOC111132249;uncharacterized protein LOC111134030 isoform X2;uncharacterized protein LOC111134030 isoform X3	hypothetical protein
OG0000815	7	1	6	LOW QUALITY PROTEIN: probable G-protein coupled receptor B0563.6	hypothetical protein
OG0000816	7	6	1	uncharacterized protein LOC111132358;synaptotagmin-1-like	synaptotagmin
OG0000817	7	6	1	LOW QUALITY PROTEIN: uncharacterized protein LOC111132428;alpha-protein kinase vwkA-like;LOW QUALITY PROTEIN: alpha-protein kinase vwkA-like	hypothetical protein
OG0000818	7	6	1	Fanconi anemia group J protein homolog isoform X1;Fanconi anemia group J protein homolog isoform X3;uncharacterized protein LOC111132472;Fanconi anemia group J protein homolog isoform X2	Fanconi anemia group J protein
OG0000819	7	5	2	ankyrin repeat domain-containing protein 34B-like isoform X2;uncharacterized protein LOC111132557;ankyrin repeat domain-containing protein 34B-like isoform X1	ankyrin repeat domain 63
OG0000820	7	6	1	uncharacterized protein LOC111132812 isoform X4;uncharacterized protein LOC111132812 isoform X1;uncharacterized protein LOC111132812 isoform X2;uncharacterized protein LOC111138460 isoform X2;uncharacterized protein LOC111138460 isoform X1;uncharacterized protein LOC111132812 isoform X3	hypothetical protein
OG0000821	7	4	3	uncharacterized protein LOC111138037;uncharacterized protein LOC111133271;uncharacterized protein LOC111133272;uncharacterized protein LOC111133270	hypothetical protein
OG0000822	7	2	5	growth hormone secretagogue receptor type 1-like;probable G-protein coupled receptor 139	hypothetical protein
OG0000823	7	2	5	DNA topoisomerase 2-binding protein 1-like isoform X1;DNA topoisomerase 2-binding protein 1-like isoform X2	Topoisomerase (DNA) II binding protein 1
OG0000824	7	6	1	G-protein coupled receptor 161-like	hypothetical protein
OG0000825	7	6	1	double C2-like domain-containing protein beta isoform X1	double C2-like domains, beta
OG0000826	7	6	1	four-jointed box protein 1-like	four jointed box 1
OG0000827	7	4	3	C-type mannose receptor 2-like;snaclec GPIB-binding protein subunit beta-like;lectin-like;C-type lectin-like	hypothetical protein
OG0000828	7	6	1	chloride intracellular channel protein 2-like	hypothetical protein
OG0000829	7	5	2	transmembrane protein 211-like	hypothetical protein
OG0000830	7	5	2	uncharacterized protein LOC111134230 isoform X3;uncharacterized protein LOC111134230 isoform X2;uncharacterized protein LOC111134230 isoform X1;uncharacterized protein LOC111134230 isoform X4	hypothetical protein;Formin Homology Region 1
OG0000831	7	6	1	uncharacterized protein LOC111134265 isoform X2;uncharacterized protein LOC111134265 isoform X5;uncharacterized protein LOC111134265 isoform X1;uncharacterized protein LOC111134265 isoform X6;uncharacterized protein LOC111134265 isoform X3;uncharacterized protein LOC111134265 isoform X4	hypothetical protein
OG0000832	7	3	4	uncharacterized protein LOC111134288 isoform X1;uncharacterized protein LOC111134288 isoform X2;uncharacterized protein LOC111134288 isoform X3	hypothetical protein
OG0000833	7	6	1	putative leucine-rich repeat-containing protein DDB_G0290503 isoform X1;putative leucine-rich repeat-containing protein DDB_G0290503 isoform X3;putative leucine-rich repeat-containing protein DDB_G0290503 isoform X2;GRIP and coiled-coil domain-containing protein 2-like isoform X1;GRIP and coiled-coil domain-containing protein 2-like isoform X2;GRIP and coiled-coil domain-containing protein 2-like…	hypothetical protein
OG0000834	7	6	1	adenylate cyclase type 2-like	adenylate cyclase
OG0000835	7	6	1	solute carrier family 12 member 6-like isoform X5;solute carrier family 12 member 4-like isoform X2;solute carrier family 12 member 6-like isoform X4;solute carrier family 12 member 4-like isoform X1;solute carrier family 12 member 6-like isoform X3	hypothetical protein
OG0000836	7	6	1	uncharacterized protein LOC111134527 isoform X4;uncharacterized protein LOC111134527 isoform X6;uncharacterized protein LOC111134527 isoform X5;uncharacterized protein LOC111134527 isoform X3;uncharacterized protein LOC111134527 isoform X2;uncharacterized protein LOC111134527 isoform X1	Alstrom syndrome 1
OG0000837	7	4	3	sterile alpha motif domain-containing protein 9-like	hypothetical protein
OG0000838	7	6	1	NGFI-A-binding protein 1-like isoform X3;NGFI-A-binding protein homolog isoform X5;NGFI-A-binding protein 1-like isoform X4;NGFI-A-binding protein 1-like isoform X1;NGFI-A-binding protein 1-like isoform X2	hypothetical protein
OG0000839	7	6	1	uncharacterized protein LOC111135404 isoform X1;uncharacterized protein LOC111135404 isoform X3;uncharacterized protein LOC111135404 isoform X2	hypothetical protein
OG0000840	7	6	1	uncharacterized protein LOC111135418 isoform X2;LOW QUALITY PROTEIN: uncharacterized protein LOC111136628;uncharacterized protein LOC111135418 isoform X1	hypothetical protein
OG0000841	7	6	1	extracellular sulfatase Sulf-1-like	Extracellular sulfatase Sulf-1
OG0000842	7	6	1	homocysteine-responsive endoplasmic reticulum-resident ubiquitin-like domain member 2 protein isoform X1;homocysteine-responsive endoplasmic reticulum-resident ubiquitin-like domain member 2 protein isoform X2	HERPUD member 2
OG0000843	7	4	3	uncharacterized protein LOC111135769 isoform X1;uncharacterized protein LOC111135958 isoform X1;uncharacterized protein LOC111135958 isoform X2;uncharacterized protein LOC111135769 isoform X2	hypothetical protein
OG0000844	7	6	1	arginine-glutamic acid dipeptide repeats protein-like isoform X3;arginine-glutamic acid dipeptide repeats protein-like isoform X2;arginine-glutamic acid dipeptide repeats protein-like isoform X1	hypothetical protein
OG0000845	7	6	1	ataxin-2-like protein isoform X3;ataxin-2-like protein isoform X2;ataxin-2-like protein isoform X1	hypothetical protein
OG0000846	7	2	5	uncharacterized protein LOC111136381	fibronectin type III domain containing 5;hypothetical protein
OG0000847	7	6	1	uncharacterized protein LOC111136442	hypothetical protein
OG0000848	7	2	5	uncharacterized protein C5orf49-like	hypothetical protein
OG0000849	7	5	2	uncharacterized protein LOC111137631 isoform X5;uncharacterized protein LOC111137631 isoform X4;p53 apoptosis effector related to PMP-22-like isoform X3;p53 apoptosis effector related to PMP-22-like;p53 apoptosis effector related to PMP-22-like isoform X2	hypothetical protein
OG0000850	7	2	5	serine/threonine-protein phosphatase 6 regulatory ankyrin repeat subunit A-like	hypothetical protein
OG0000851	7	4	3	orexin receptor type 2-like	hypothetical protein
OG0000852	7	6	1	uncharacterized protein LOC111137709 isoform X1;uncharacterized protein LOC111137599 isoform X2;uncharacterized protein LOC111137599 isoform X3;uncharacterized protein LOC111137709 isoform X3;uncharacterized protein LOC111137599 isoform X1;uncharacterized protein LOC111137709 isoform X2	hypothetical protein
OG0000853	7	2	5	uncharacterized protein LOC111137981	Docking protein 2, 56kDa;hypothetical protein
OG0000854	7	6	1	period circadian protein-like isoform X2;uncharacterized protein LOC111138124 isoform X1;period circadian protein-like isoform X3	hypothetical protein
OG0000855	7	0	7	None	hypothetical protein
OG0000856	7	0	7	None	hypothetical protein;PHD finger protein 8;JmjC domain-containing histone demethylation protein 1
OG0000857	7	0	7	None	hypothetical protein
OG0000858	7	0	7	None	hypothetical protein
OG0000859	7	0	7	None	CD80-like C2-set immunoglobulin domain;hypothetical protein
OG0000860	7	0	7	None	hypothetical protein
OG0000861	7	0	7	None	proline-rich transmembrane protein 2;hypothetical protein
OG0000862	7	0	7	None	hypothetical protein
OG0000863	7	0	7	None	hypothetical protein;sushi, von Willebrand factor type A, EGF and pentraxin domain containing 1
OG0000864	7	0	7	None	hypothetical protein
OG0000865	7	0	7	None	hypothetical protein;Prdm9p
OG0000866	6	5	1	octopamine receptor beta-2R-like	Octopamine receptor
OG0000867	6	6	0	uncharacterized protein LOC111099910 isoform X2;uncharacterized protein LOC111099504 isoform X1;uncharacterized protein LOC111099504 isoform X2;uncharacterized protein LOC111099504 isoform X3;uncharacterized protein LOC111099910 isoform X1;RNA-binding protein EWS-like isoform X4	None
OG0000868	6	4	2	serine protease inhibitor dipetalogastin-like isoform X1;serine protease inhibitor dipetalogastin-like isoform X2	hypothetical protein
OG0000869	6	5	1	uncharacterized protein LOC111099737 isoform X1	Peptide methionine sulfoxide reductase B3
OG0000870	6	5	1	multidrug resistance-associated protein 5-like isoform X1	ATP-binding cassette, sub- C (CFTR MRP), member
OG0000871	6	5	1	uncharacterized protein LOC111100176 isoform X2	jumonji domain containing
OG0000872	6	5	1	mucin-5AC-like isoform X5;mucin-5AC-like isoform X4;mucin-5AC-like isoform X1;mucin-5AC-like isoform X2;mucin-5AC-like isoform X3	hypothetical protein
OG0000873	6	5	1	protein timeless-like isoform X4;protein timeless-like isoform X3;protein timeless-like isoform X2;protein timeless-like isoform X1	hypothetical protein
OG0000874	6	5	1	transmembrane protein 164-like	hypothetical protein
OG0000875	6	5	1	protein phosphatase 1 regulatory subunit 3B-like isoform X2;protein phosphatase 1 regulatory subunit 3B-like isoform X3;protein phosphatase 1 regulatory subunit 3B-like isoform X1	hypothetical protein
OG0000876	6	4	2	uncharacterized protein LOC111109121;uncharacterized protein LOC111137805;uncharacterized protein LOC111105765;uncharacterized protein LOC111100607	hypothetical protein
OG0000877	6	5	1	protein FAM53A-like	hypothetical protein
OG0000878	6	4	2	uncharacterized protein LOC111101663 isoform X2;uncharacterized protein LOC111101663 isoform X1;uncharacterized protein LOC111100943 isoform X2;uncharacterized protein LOC111100943 isoform X1	hypothetical protein
OG0000879	6	5	1	centrosomal protein of 126 kDa-like isoform X1;centrosomal protein of 126 kDa-like isoform X2;centrosomal protein of 126 kDa-like isoform X3	hypothetical protein
OG0000880	6	5	1	sex peptide receptor-like	hypothetical protein
OG0000881	6	5	1	leucine-rich repeat-containing G-protein coupled receptor 4-like	hypothetical protein
OG0000882	6	2	4	cholecystokinin receptor type A-like isoform X1;cholecystokinin receptor type A-like isoform X2	hypothetical protein
OG0000883	6	4	2	rho GTPase-activating protein 18-like	Rho GTPase activating protein
OG0000884	6	2	4	uncharacterized protein LOC111101394	hypothetical protein
OG0000885	6	5	1	uncharacterized protein LOC111112854;uncharacterized protein LOC111104602 isoform X1;uncharacterized protein LOC111108205;uncharacterized protein LOC111101427;uncharacterized protein LOC111104602 isoform X2	hypothetical protein
OG0000886	6	4	2	uncharacterized protein LOC111102433 isoform X1;uncharacterized protein LOC111102921;uncharacterized protein LOC111102433 isoform X2;uncharacterized protein LOC111101834	hypothetical protein
OG0000887	6	2	4	uncharacterized protein LOC111101936;uncharacterized protein LOC111112483	hypothetical protein
OG0000888	6	2	4	putative surface protein bspA-like;sporozoite surface protein 2-like	hypothetical protein
OG0000889	6	6	0	uncharacterized protein LOC111126634;uncharacterized protein LOC111124085;uncharacterized protein LOC111124548;uncharacterized protein LOC111115903;uncharacterized protein LOC111129803;uncharacterized protein LOC111101982	None
OG0000890	6	6	0	uncharacterized protein LOC111105125;uncharacterized protein LOC111102031;nucleosome-remodeling factor subunit NURF301-like;nucleosome-remodeling factor subunit BPTF-like;PHD finger protein ALFIN-LIKE 7-like;set1 complex component spp1-like	None
OG0000891	6	3	3	uncharacterized protein LOC111116221;uncharacterized protein K02A2.6-like;uncharacterized protein LOC111103701	hypothetical protein
OG0000892	6	4	2	uncharacterized protein LOC111124686 isoform X1;uncharacterized protein LOC111102122;uncharacterized protein LOC111137254;uncharacterized protein LOC111124686 isoform X2	hypothetical protein
OG0000893	6	1	5	uncharacterized protein LOC111102218	hypothetical protein
OG0000894	6	5	1	probable tRNA(His) guanylyltransferase	tRNA-histidine guanylyltransferase 1-like
OG0000895	6	5	1	kyphoscoliosis peptidase-like	hypothetical protein
OG0000896	6	3	3	metalloproteinase inhibitor 3-like	hypothetical protein
OG0000897	6	4	2	uncharacterized protein LOC111103265;uncharacterized protein LOC111105420 isoform X1;uncharacterized protein LOC111102539;uncharacterized protein LOC111105420 isoform X2	hypothetical protein
OG0000898	6	5	1	uncharacterized protein LOC111133172;mucin-4-like	hypothetical protein
OG0000899	6	6	0	uncharacterized protein LOC111102971;uncharacterized protein LOC111119257;uncharacterized protein LOC111107825;uncharacterized protein LOC111119317;uncharacterized protein LOC111107829;uncharacterized protein LOC111119266	None
OG0000900	6	6	0	toll-like receptor 13;leucine-rich repeats and immunoglobulin-like domains protein 1;chaoptin-like;leucine-rich repeat neuronal protein 1-like;toll-like receptor 13 isoform X1	None
OG0000901	6	5	1	uncharacterized protein LOC111113205;uncharacterized protein LOC111103212;uncharacterized protein LOC111110561 isoform X2;uncharacterized protein LOC111110561 isoform X1;uncharacterized protein LOC111110561 isoform X3	hypothetical protein
OG0000902	6	3	3	protocadherin-like wing polarity protein stan isoform X3;protocadherin-like wing polarity protein stan isoform X1;protocadherin-like wing polarity protein stan isoform X2	hypothetical protein
OG0000903	6	5	1	uncharacterized protein LOC111121176;uncharacterized protein LOC111103578	hypothetical protein
OG0000904	6	4	2	ficolin-1-like	Ficolin (Collagen fibrinogen domain containing)
OG0000905	6	3	3	multiple epidermal growth factor-like domains protein 10;scavenger receptor class F member 1-like	hypothetical protein
OG0000906	6	4	2	complement C1q tumor necrosis factor-related protein 4-like;complement C1q tumor necrosis factor-related protein 4-like isoform X3;complement C1q tumor necrosis factor-related protein 4-like isoform X2;complement C1q tumor necrosis factor-related protein 4-like isoform X1	hypothetical protein
OG0000907	6	5	1	uncharacterized protein LOC111103965 isoform X4;uncharacterized protein LOC111103965 isoform X1;uncharacterized protein LOC111103965 isoform X2;uncharacterized protein LOC111103965 isoform X3	hypothetical protein
OG0000908	6	3	3	uncharacterized protein LOC111134069;uncharacterized protein LOC111106894;uncharacterized protein LOC111103971	hypothetical protein
OG0000909	6	5	1	uncharacterized protein LOC111103991 isoform X1;uncharacterized protein LOC111104044 isoform X2;uncharacterized protein LOC111104044 isoform X1;uncharacterized protein LOC111103991 isoform X2;uncharacterized protein LOC111104044 isoform X3	Mitochondrial ribosomal protein S31
OG0000910	6	5	1	ashwin-like isoform X2;ashwin-like isoform X1	hypothetical protein
OG0000911	6	5	1	39S ribosomal protein L9, mitochondrial-like	CUGBP, Elav-like member
OG0000912	6	5	1	biliverdin reductase A-like	hypothetical protein
OG0000913	6	5	1	uncharacterized protein LOC111104287	hypothetical protein
OG0000914	6	4	2	hemagglutinin/amebocyte aggregation factor-like;hemagglutinin/amebocyte aggregation factor-like isoform X2	hypothetical protein
OG0000915	6	5	1	nucleolar MIF4G domain-containing protein 1-like isoform X1;nucleolar MIF4G domain-containing protein 1-like isoform X2;nucleolar MIF4G domain-containing protein 1-like isoform X3	nucleolar protein with MIF4G domain 1
OG0000916	6	3	3	baculoviral IAP repeat-containing protein 3-like	inhibitor of apoptosis;Baculoviral IAP repeat-containing protein 3
OG0000917	6	3	3	putative zinc carboxypeptidase PFA0170c;uncharacterized protein LOC111104497	hypothetical protein
OG0000918	6	5	1	transcription initiation protein SPT3 homolog	Suppressor of Ty 3
OG0000919	6	5	1	alpha-1,3-mannosyl-glycoprotein 4-beta-N-acetylglucosaminyltransferase C-like isoform X2;alpha-1,3-mannosyl-glycoprotein 4-beta-N-acetylglucosaminyltransferase C-like isoform X3;alpha-1,3-mannosyl-glycoprotein 4-beta-N-acetylglucosaminyltransferase C-like isoform X1	mannosyl (alpha-1,3-)-glycoprotein beta-1,4-N-acetylglucosaminyltransferase, isozyme C
OG0000920	6	5	1	protein artemis-like isoform X1;protein artemis-like isoform X3;protein artemis-like isoform X2	DNA cross-link repair 1C
OG0000921	6	6	0	leukocyte elastase inhibitor-like;serpin B6-like	None
OG0000922	6	5	1	carbohydrate sulfotransferase 11-like isoform X2	carbohydrate (chondroitin 4) sulfotransferase 11
OG0000923	6	1	5	cyclin-dependent kinase 12-like	hypothetical protein
OG0000924	6	5	1	phosphoserine phosphatase-like	hypothetical protein
OG0000925	6	4	2	cyclin-related protein FAM58A-like isoform X2;cyclin-related protein FAM58A-like;cyclin-related protein FAM58A-like isoform X1	Cyclin- protein fam58a
OG0000926	6	3	3	uncharacterized protein LOC111107908;uncharacterized protein LOC111106411;uncharacterized protein LOC111113483	hypothetical protein
OG0000927	6	5	1	cell division cycle protein 123 homolog	hypothetical protein
OG0000928	6	5	1	cytochrome b561 domain-containing protein 2-like isoform X2;cytochrome b561 domain-containing protein 2-like isoform X3;cytochrome b561 domain-containing protein 2-like isoform X1	hypothetical protein
OG0000929	6	1	5	protein ALP1-like	hypothetical protein
OG0000930	6	6	0	uncharacterized protein LOC111108900;uncharacterized protein LOC111106908;uncharacterized protein LOC111110661 isoform X1;uncharacterized protein LOC111110661 isoform X2;uncharacterized protein LOC111110221;uncharacterized protein LOC111108899	None
OG0000931	6	5	1	LOW QUALITY PROTEIN: separin-like;uncharacterized protein LOC111128436 isoform X3;uncharacterized protein LOC111106956;uncharacterized protein LOC111128436 isoform X1;uncharacterized protein LOC111128436 isoform X2	extra spindle pole bodies 1
OG0000932	6	4	2	uncharacterized protein LOC111108727;uncharacterized protein LOC111107018	hypothetical protein
OG0000933	6	5	1	von Willebrand factor D and EGF domain-containing protein-like isoform X2;von Willebrand factor D and EGF domain-containing protein-like;von Willebrand factor D and EGF domain-containing protein-like isoform X1	hypothetical protein
OG0000934	6	5	1	steroid 17-alpha-hydroxylase/17,20 lyase-like;LOW QUALITY PROTEIN: cytochrome P450 2D9-like	cytochrome P450 2 sub U member 1
OG0000935	6	4	2	serine/threonine-protein kinase TBK1-like	STYKc
OG0000936	6	3	3	sulfate transporter-like;LOW QUALITY PROTEIN: sulfate transporter-like	hypothetical protein
OG0000937	6	1	5	uncharacterized protein LOC111108096 isoform X2	hypothetical protein
OG0000938	6	5	1	isoleucine--tRNA ligase, cytoplasmic-like	hypothetical protein
OG0000939	6	5	1	uncharacterized protein LOC111114246;uncharacterized protein LOC111109057;uncharacterized protein LOC111108264;uncharacterized protein LOC111124278;uncharacterized protein LOC111109259	hypothetical protein
OG0000940	6	4	2	ETS domain-containing protein Elk-3-like isoform X2;ETS domain-containing protein Elk-3-like isoform X1	elk3, ETS-domain protein (SRF accessory protein 2)
OG0000941	6	2	4	zinc finger protein 862-like	hypothetical protein
OG0000942	6	5	1	18 kDa learning-associated protein of slug-like isoform X2;18 kDa learning-associated protein of slug-like isoform X1	hypothetical protein
OG0000943	6	3	3	cytosolic 10-formyltetrahydrofolate dehydrogenase-like isoform X2;uncharacterized protein LOC111112930	hypothetical protein;Cytosolic 10-formyltetrahydrofolate dehydrogenase
OG0000944	6	5	1	neuroglian-like	hypothetical protein
OG0000945	6	4	2	uncharacterized protein LOC111110687;uncharacterized protein LOC111109372;uncharacterized protein LOC111110324	hypothetical protein
OG0000946	6	6	0	uncharacterized protein LOC111121814;zinc finger BED domain-containing protein 1-like isoform X2;zinc finger BED domain-containing protein 1-like isoform X1;zinc finger BED domain-containing protein 1-like	None
OG0000947	6	4	2	uncharacterized protein LOC111109870 isoform X2;uncharacterized protein LOC111109870 isoform X1;uncharacterized protein LOC111109795 isoform X2;uncharacterized protein LOC111109795 isoform X1	hypothetical protein
OG0000948	6	5	1	sex peptide receptor-like	hypothetical protein
OG0000949	6	5	1	uncharacterized protein LOC111110144 isoform X1;uncharacterized protein LOC111110144 isoform X3;uncharacterized protein LOC111110299 isoform X2;uncharacterized protein LOC111110299 isoform X1;uncharacterized protein LOC111110144 isoform X2	cysteine-rich secretory protein
OG0000950	6	5	1	uncharacterized protein LOC111110671 isoform X4;uncharacterized protein LOC111110671 isoform X1;uncharacterized protein LOC111110671 isoform X2;uncharacterized protein LOC111110671 isoform X5;uncharacterized protein LOC111110671 isoform X3	hypothetical protein
OG0000951	6	3	3	uncharacterized protein LOC111110784 isoform X1;uncharacterized protein LOC111110784 isoform X2	hypothetical protein
OG0000952	6	5	1	lipoma HMGIC fusion partner-like 2 protein isoform X2;lipoma HMGIC fusion partner-like 2 protein;lipoma HMGIC fusion partner-like 2 protein isoform X1	Lipoma HMGIC fusion partner-like 2
OG0000953	6	5	1	uncharacterized protein LOC111110975	hypothetical protein
OG0000954	6	5	1	uncharacterized protein LOC111111049;uncharacterized protein LOC111115219	hypothetical protein
OG0000955	6	6	0	calmodulin, striated muscle-like isoform X3;calmodulin-like isoform X1;calmodulin-like isoform X2	None
OG0000956	6	5	1	UPF0415 protein C7orf25 homolog isoform X2;UPF0415 protein C7orf25 homolog isoform X3;UPF0415 protein C7orf25 homolog isoform X1	hypothetical protein
OG0000957	6	5	1	uncharacterized protein LOC111111498 isoform X1;uncharacterized protein LOC111111498 isoform X2;uncharacterized protein LOC111111498 isoform X3;uncharacterized protein LOC111111868	hypothetical protein
OG0000958	6	4	2	integrin alpha-2-like isoform X3;integrin alpha-8-like;integrin alpha-8-like isoform X2;integrin alpha-8-like isoform X1	Integrin alpha 9;Integrin, alpha
OG0000959	6	4	2	mitogen-activated protein kinase 11-like	hypothetical protein;calcium-dependent protein kinase
OG0000960	6	5	1	semaphorin-2A-like isoform X4;semaphorin-2A-like isoform X1;semaphorin-2A-like isoform X2;semaphorin-2A-like isoform X3	Sema
OG0000961	6	6	0	uncharacterized protein LOC111113130 isoform X3;uncharacterized protein LOC111113267 isoform X2;uncharacterized protein LOC111113130 isoform X1;uncharacterized protein LOC111113267 isoform X3;uncharacterized protein LOC111113130 isoform X2;uncharacterized protein LOC111113267 isoform X1	None
OG0000962	6	5	1	uncharacterized protein LOC111113554 isoform X1;uncharacterized protein LOC111113554 isoform X3;uncharacterized protein LOC111113554 isoform X2	hypothetical protein
OG0000963	6	5	1	uncharacterized protein LOC111113889;uncharacterized protein LOC111127298;uncharacterized protein LOC111117725;uncharacterized protein LOC111138250;uncharacterized protein LOC111113563	hypothetical protein
OG0000964	6	5	1	neo-calmodulin-like isoform X3;neo-calmodulin-like isoform X1;neo-calmodulin-like isoform X4;neo-calmodulin-like isoform X2	calmodulin-like 3
OG0000965	6	1	5	uncharacterized protein LOC111114153	hypothetical protein
OG0000966	6	5	1	uncharacterized protein LOC111114665 isoform X1;uncharacterized protein LOC111114665 isoform X2;uncharacterized protein LOC111114819 isoform X1;uncharacterized protein LOC111114819 isoform X2;uncharacterized protein LOC111114819 isoform X3	hypothetical protein
OG0000967	6	5	1	galactoside 2-alpha-L-fucosyltransferase 1-like	fucosyltransferase 1 (galactoside 2-alpha-L-fucosyltransferase, H blood group)
OG0000968	6	2	4	uncharacterized protein LOC111115371;uncharacterized protein LOC111115727	Mucosa associated lymphoid tissue lymphoma translocation protein 1;hypothetical protein
OG0000969	6	5	1	uncharacterized protein LOC111123619 isoform X2;uncharacterized protein LOC111115557;uncharacterized protein LOC111115543;uncharacterized protein LOC111123619 isoform X1	hypothetical protein
OG0000970	6	3	3	uncharacterized protein LOC111117292;uncharacterized protein LOC111115713	hypothetical protein
OG0000971	6	5	1	CD151 antigen-like	hypothetical protein
OG0000972	6	5	1	golgin subfamily A member 4-like isoform X1;golgin subfamily A member 4-like isoform X2;golgin subfamily A member 4-like isoform X3	Golgin A4
OG0000973	6	2	4	uncharacterized protein LOC111115930;uncharacterized protein LOC111116170	hypothetical protein
OG0000974	6	5	1	uncharacterized protein LOC111115995	hypothetical protein
OG0000975	6	5	1	multiple epidermal growth factor-like domains protein 6 isoform X1;multiple epidermal growth factor-like domains protein 6 isoform X2;cell death abnormality protein 1-like isoform X1;cell death abnormality protein 1-like;multiple epidermal growth factor-like domains protein 11 isoform X3	hypothetical protein
OG0000976	6	3	3	neogenin-like isoform X3;receptor-type tyrosine-protein phosphatase delta-like isoform X1;receptor-type tyrosine-protein phosphatase delta-like isoform X2	hypothetical protein;Putative aminophospholipid-translocase
OG0000977	6	4	2	uncharacterized protein LOC111116860;uncharacterized protein LOC111123306	hypothetical protein
OG0000978	6	4	2	chromodomain-helicase-DNA-binding protein 2-like isoform X1;uncharacterized protein LOC111117092 isoform X2;uncharacterized protein LOC111116988 isoform X1;uncharacterized protein LOC111116988 isoform X2	hypothetical protein
OG0000979	6	5	1	tctex1 domain-containing protein 1-B-like	Tctex1 domain containing 1
OG0000980	6	5	1	P-selectin-like;CUB and sushi domain-containing protein 3-like	hypothetical protein
OG0000981	6	5	1	uncharacterized protein LOC111118622;uncharacterized protein LOC111118573	hypothetical protein
OG0000982	6	2	4	toll-like receptor 4;uncharacterized protein LOC111118740	hypothetical protein
OG0000983	6	4	2	inosine triphosphate pyrophosphatase-like isoform X3;inosine triphosphate pyrophosphatase-like isoform X2	hypothetical protein
OG0000984	6	4	2	uncharacterized protein LOC111121269 isoform X2;uncharacterized protein LOC111118673 isoform X1;uncharacterized protein LOC111121269 isoform X1;uncharacterized protein LOC111118673 isoform X2	hypothetical protein;interleukin 6 signal transducer (gp130, oncostatin M receptor)
OG0000985	6	5	1	uncharacterized protein LOC111119516 isoform X1;uncharacterized protein LOC111118831 isoform X1;uncharacterized protein LOC111118831 isoform X2;uncharacterized protein LOC111119516 isoform X2	hypothetical protein
OG0000986	6	5	1	uncharacterized protein LOC111119098 isoform X2;AP2-associated protein kinase 1-like isoform X3;uncharacterized protein LOC111119098 isoform X1	hypothetical protein
OG0000987	6	4	2	FMRFamide receptor-like	hypothetical protein
OG0000988	6	5	1	general transcription factor IIF subunit 1-like isoform X1;general transcription factor IIF subunit 1-like isoform X4;general transcription factor IIF subunit 1-like isoform X2;general transcription factor IIF subunit 1-like isoform X3	hypothetical protein
OG0000989	6	1	5	LOW QUALITY PROTEIN: tctex1 domain-containing protein 1-like	Tctex1 domain containing 4;hypothetical protein;Tctex1 domain containing 1
OG0000990	6	5	1	uncharacterized protein LOC111119286 isoform X2;receptor-type tyrosine-protein phosphatase kappa-like isoform X1;uncharacterized protein LOC111119286 isoform X1;uncharacterized protein LOC111119287 isoform X2	hypothetical protein
OG0000991	6	5	1	U4/U6 small nuclear ribonucleoprotein Prp31-like	U4/U6 small nuclear ribonucleoprotein Prp31
OG0000992	6	4	2	beta-1,3-galactosyltransferase 1-like isoform X2;beta-1,3-galactosyltransferase 1-like isoform X1;beta-1,3-galactosyltransferase 5-like	hypothetical protein
OG0000993	6	6	0	uncharacterized protein LOC111119971 isoform X2;uncharacterized protein LOC111121579 isoform X1;uncharacterized protein LOC111121579 isoform X2;uncharacterized protein LOC111119973;uncharacterized protein LOC111119971 isoform X1;uncharacterized protein LOC111120674	None
OG0000994	6	5	1	DNA polymerase subunit gamma-2, mitochondrial-like	hypothetical protein
OG0000995	6	5	1	spindle and centriole-associated protein 1-like isoform X1;spindle and centriole-associated protein 1-like isoform X2	spindle and centriole associated protein 1
OG0000996	6	4	2	cerebral cavernous malformations protein 2 homolog isoform X4;cerebral cavernous malformations protein 2 homolog isoform X1;cerebral cavernous malformations protein 2 homolog isoform X2;cerebral cavernous malformations protein 2 homolog isoform X3	Cerebral cavernous malformation 2
OG0000997	6	5	1	uncharacterized protein LOC111120239;TNF receptor-associated factor 5-like;uncharacterized protein LOC111121995 isoform X2;uncharacterized protein LOC111121995 isoform X1	hypothetical protein
OG0000998	6	2	4	uncharacterized protein LOC111120264;uncharacterized protein LOC111121557	Teratocarcinoma-derived growth factor 1;hypothetical protein
OG0000999	6	1	5	uncharacterized protein LOC111120348	hypothetical protein
OG0001000	6	5	1	zinc finger E-box-binding homeobox 2-like;zinc finger and BTB domain-containing protein 49-like	hypothetical protein
OG0001001	6	5	1	receptor-type guanylate cyclase Gyc76C-like	Netrin 1
OG0001002	6	2	4	uncharacterized protein LOC111128161;uncharacterized protein LOC111120621	hypothetical protein
OG0001003	6	4	2	uncharacterized protein LOC111120709;uncharacterized protein LOC111120706;uncharacterized protein LOC111120707;uncharacterized protein LOC111120708	hypothetical protein
OG0001004	6	5	1	choline transporter-like protein 1 isoform X1	hypothetical protein
OG0001005	6	4	2	uncharacterized protein LOC111120844;uncharacterized protein LOC111120806	synaptonemal complex central element protein 2
OG0001006	6	5	1	tuberin-like isoform X2;tuberin-like isoform X5;tuberin-like isoform X1;tuberin-like isoform X4;tuberin-like isoform X3	Tuberous sclerosis 2-like protein
OG0001007	6	2	4	tubulin polymerization-promoting protein family member 2-like;tubulin polymerization-promoting protein family member 3-like	hypothetical protein
OG0001008	6	5	1	cyclin-dependent kinase 1-like	Cell division protein kinase 1
OG0001009	6	4	2	uncharacterized protein LOC111121356 isoform X1;uncharacterized protein LOC111121356 isoform X3;uncharacterized protein LOC111121949;uncharacterized protein LOC111121356 isoform X2	hypothetical protein
OG0001010	6	1	5	profilin-4-like	hypothetical protein
OG0001011	6	4	2	transmembrane protein 26-like	hypothetical protein
OG0001012	6	2	4	zygote arrest protein 1-like	zygote arrest 1
OG0001013	6	5	1	rho GTPase-activating protein 24-like isoform X3;rho GTPase-activating protein 24-like isoform X1;rho GTPase-activating protein 24-like isoform X2	Rho GTPase activating protein 24
OG0001014	6	5	1	high-affinity choline transporter 1-like	hypothetical protein
OG0001015	6	1	5	CBL-interacting protein kinase 21-like	hypothetical protein;testis-specific serine kinase 2
OG0001016	6	5	1	caspase activity and apoptosis inhibitor 1-like	caspase activity and apoptosis inhibitor 1
OG0001017	6	3	3	uncharacterized protein LOC111122584 isoform X1;uncharacterized protein LOC111122584 isoform X2	hypothetical protein;tumor necrosis factor receptor super, member 19
OG0001018	6	5	1	protein FAM126B-like;hyccin-like	hypothetical protein
OG0001019	6	5	1	phytanoyl-CoA dioxygenase domain-containing protein 1-like	hypothetical protein
OG0001020	6	4	2	uncharacterized protein LOC111125900;uncharacterized protein LOC111125901;uncharacterized protein LOC111123530;uncharacterized protein LOC111126480	hypothetical protein
OG0001021	6	4	2	uncharacterized protein LOC111124820 isoform X2;uncharacterized protein LOC111124820 isoform X1;uncharacterized protein LOC111123532 isoform X1;uncharacterized protein LOC111123532 isoform X2	hypothetical protein
OG0001022	6	4	2	zinc finger protein 366-like isoform X1	hypothetical protein
OG0001023	6	4	2	uncharacterized protein LOC111127643 isoform X2;uncharacterized protein LOC111123663 isoform X1;uncharacterized protein LOC111123663 isoform X2;uncharacterized protein LOC111127643 isoform X1	hypothetical protein
OG0001024	6	2	4	uncharacterized protein LOC111123714	hypothetical protein
OG0001025	6	2	4	cell wall protein IFF6-like	hypothetical protein
OG0001026	6	5	1	uncharacterized protein LOC111126869;uncharacterized protein LOC111127267;uncharacterized protein LOC111123919;uncharacterized protein LOC111125370;uncharacterized protein LOC111126310	hypothetical protein
OG0001027	6	4	2	arrestin domain-containing protein 4-like	hypothetical protein
OG0001028	6	2	4	DC-STAMP domain-containing protein 2-like	DC-STAMP domain containing 1
OG0001029	6	5	1	protein pygopus-like isoform X5;protein pygopus-like isoform X1;protein pygopus-like isoform X4;protein pygopus-like isoform X3;protein pygopus-like isoform X2	hypothetical protein
OG0001030	6	5	1	ovochymase-2-like	Meprin A
OG0001031	6	4	2	uncharacterized protein LOC111124575 isoform X1;uncharacterized protein LOC111124575 isoform X2;uncharacterized protein LOC111124575 isoform X3	hypothetical protein;OTU domain containing
OG0001032	6	5	1	nuclear receptor subfamily 1 group I member 2-like isoform X1;nuclear receptor subfamily 1 group I member 2-like isoform X4;nuclear receptor subfamily 1 group I member 2-like isoform X2;nuclear receptor subfamily 1 group I member 2-like isoform X3	Ligand-binding domain of nuclear hormone receptor
OG0001033	6	2	4	uncharacterized protein LOC111124866	hypothetical protein
OG0001034	6	5	1	homeobox protein Dlx6a-like	hypothetical protein
OG0001035	6	5	1	uncharacterized protein LOC111125543 isoform X1;uncharacterized protein LOC111125543 isoform X2	hypothetical protein
OG0001036	6	5	1	protein split ends-like isoform X2;uncharacterized protein LOC111126659 isoform X2;uncharacterized protein LOC111126659 isoform X1;protein split ends-like isoform X1	Histone-lysine N-methyltransferase setd2
OG0001037	6	2	4	iduronate 2-sulfatase-like isoform X2;iduronate 2-sulfatase-like isoform X1	hypothetical protein
OG0001038	6	5	1	endonuclease/exonuclease/phosphatase family domain-containing protein 1-like	endonuclease exonuclease phosphatase domain containing 1
OG0001039	6	5	1	inverted formin-2-like isoform X1;inverted formin-2-like isoform X2	inverted formin, FH2 and WH2 domain containing
OG0001040	6	6	0	uncharacterized protein LOC111125810 isoform X1;uncharacterized protein LOC111125810 isoform X3;uncharacterized protein LOC111127373;uncharacterized protein LOC111127623 isoform X2;uncharacterized protein LOC111125810 isoform X2;uncharacterized protein LOC111127623 isoform X1	None
OG0001041	6	4	2	collagen alpha-1(I) chain-like isoform X4;collagen alpha-1(I) chain-like isoform X1;collagen alpha-1(I) chain-like isoform X3;collagen alpha-1(I) chain-like isoform X2	hypothetical protein
OG0001042	6	5	1	deoxyribonuclease-1-like;deoxyribonuclease-1-like isoform X2;deoxyribonuclease-1-like isoform X1	deoxyribonuclease
OG0001043	6	5	1	kinesin-like protein KIF14 isoform X2;kinesin-like protein KIF14 isoform X1;kinesin-like protein KIF14 isoform X4;kinesin-like protein KIF14 isoform X3;kinesin-like protein KIF14	kinesin member 14
OG0001044	6	1	5	LOW QUALITY PROTEIN: TNF receptor-associated factor 2-like	Tnf receptor-associated factor 2
OG0001045	6	2	4	BTB/POZ domain-containing protein KCTD6-like;BTB/POZ domain-containing protein KCTD4-like	potassium channel tetramerization domain containing 6
OG0001046	6	5	1	zinc finger protein 236-like isoform X4;zinc finger protein 281-like isoform X2;zinc finger protein 281-like isoform X1;zinc finger protein 281-like isoform X3	hypothetical protein
OG0001047	6	5	1	leucine-rich repeat-containing G-protein coupled receptor 4-like	hypothetical protein
OG0001048	6	4	2	uncharacterized protein LOC111126788 isoform X1;uncharacterized protein LOC111126788 isoform X3;uncharacterized protein LOC111126788 isoform X2;uncharacterized protein LOC111126788 isoform X4	Transcription initiation factor TFIID subunit 1;hypothetical protein
OG0001049	6	4	2	pirin-like	hypothetical protein
OG0001050	6	5	1	retinoic acid receptor alpha-like	hypothetical protein
OG0001051	6	5	1	cytosolic phospholipase A2-like	Cytosolic phospholipase A2
OG0001052	6	1	5	CB1 cannabinoid receptor-interacting protein 1-like	Cannabinoid receptor interacting protein 1
OG0001053	6	5	1	lachesin-like isoform X1;protein amalgam-like isoform X3;lachesin-like isoform X2	hypothetical protein
OG0001054	6	4	2	solute carrier family 46 member 3-like	hypothetical protein
OG0001055	6	4	2	U11/U12 small nuclear ribonucleoprotein 48 kDa protein-like	Small nuclear ribonucleoprotein 48kDa (U11 U12)
OG0001056	6	4	2	ankyrin repeat and death domain-containing protein 1A-like;uncharacterized protein LOC111128486	hypothetical protein
OG0001057	6	5	1	protein phosphatase 1 regulatory subunit 36-like isoform X1;protein phosphatase 1 regulatory subunit 36-like isoform X2;protein phosphatase 1 regulatory subunit 36-like isoform X3	hypothetical protein
OG0001058	6	5	1	HAUS augmin-like complex subunit 1 isoform X1;HAUS augmin-like complex subunit 1 isoform X2;HAUS augmin-like complex subunit 1 isoform X3	HAUS augmin-like complex, subunit 1
OG0001059	6	5	1	EH domain-binding protein 1-like isoform X1;EH domain-binding protein 1-like isoform X4;EH domain-binding protein 1-like isoform X5;EH domain-binding protein 1-like isoform X2;EH domain-binding protein 1-like isoform X3	hypothetical protein
OG0001060	6	4	2	uncharacterized protein LOC111129328 isoform X1;uncharacterized protein LOC111128689 isoform X2;uncharacterized protein LOC111129328 isoform X2;uncharacterized protein LOC111128689 isoform X1	poly (ADP-ribose) polymerase, member 12
OG0001061	6	4	2	SUMO-specific isopeptidase USPL1-like	ubiquitin specific peptidase like 1
OG0001062	6	3	3	zinc transporter ZIP1-like isoform X2;zinc transporter ZIP1-like isoform X1	hypothetical protein
OG0001063	6	5	1	signal-induced proliferation-associated 1-like protein 1 isoform X1	Signal-induced proliferation-associated 1 like protein 2
OG0001064	6	5	1	uncharacterized protein LOC111129172 isoform X1;uncharacterized protein LOC111129178 isoform X3;uncharacterized protein LOC111129178 isoform X2;uncharacterized protein LOC111129178 isoform X1;telomeric repeat-binding factor 1-like isoform X2	hypothetical protein
OG0001065	6	4	2	uncharacterized protein LOC111129217 isoform X1;uncharacterized protein LOC111129249 isoform X1;uncharacterized protein LOC111129249 isoform X2;uncharacterized protein LOC111129217 isoform X2	Salvador 1
OG0001066	6	3	3	acetylcholine receptor subunit beta-like	cholinergic receptor, nicotinic, alpha 3 (neuronal);cholinergic receptor, nicotinic, beta 1 (muscle)
OG0001067	6	4	2	protein pygopus-like;uncharacterized protein LOC111129847	hypothetical protein;nudix (nucleoside diphosphate linked moiety X)-type motif 17
OG0001068	6	4	2	uncharacterized protein LOC111129849 isoform X2;uncharacterized protein LOC111129848 isoform X1;uncharacterized protein LOC111129849 isoform X1;uncharacterized protein LOC111129848 isoform X2	hypothetical protein
OG0001069	6	2	4	hillarin-like	hypothetical protein
OG0001070	6	5	1	transcriptional regulator Erg-like isoform X1;ETS homologous factor-like isoform X3;transcriptional regulator Erg-like isoform X2	ETS
OG0001071	6	4	2	ceramide glucosyltransferase-like	hypothetical protein
OG0001072	6	5	1	CST complex subunit CTC1-like isoform X3;CST complex subunit CTC1-like isoform X1;CST complex subunit CTC1-like isoform X2	CTS telomere maintenance complex component 1
OG0001073	6	2	4	visual pigment-like receptor peropsin isoform X1;opsin-3-like isoform X2	hypothetical protein
OG0001074	6	5	1	RING-box protein 2-like	RING-box protein 2
OG0001075	6	5	1	uncharacterized protein LOC111132152 isoform X3;uncharacterized protein LOC111132152 isoform X1;uncharacterized protein LOC111132152 isoform X2	hypothetical protein
OG0001076	6	4	2	LOW QUALITY PROTEIN: uncharacterized protein LOC111134320;LOW QUALITY PROTEIN: uncharacterized protein LOC111132293;uncharacterized protein LOC111136217 isoform X2;uncharacterized protein LOC111136217 isoform X1	hypothetical protein;CKLF-like MARVEL transmembrane domain containing 4
OG0001077	6	5	1	uncharacterized protein LOC111136193;uncharacterized protein LOC111132350;uncharacterized protein LOC111136351;uncharacterized protein LOC111137739;uncharacterized protein LOC111132359	hypothetical protein
OG0001078	6	5	1	uncharacterized protein LOC111132570 isoform X1;uncharacterized protein LOC111137561;uncharacterized protein LOC111132570 isoform X2	hypothetical protein
OG0001079	6	4	2	sepiapterin reductase-like isoform X2;sepiapterin reductase-like isoform X1	hypothetical protein
OG0001080	6	2	4	uncharacterized protein LOC111133204;uncharacterized protein LOC111132954	hypothetical protein;Phospholipase A2, group III
OG0001081	6	6	0	uncharacterized protein LOC111138186 isoform X1;uncharacterized protein LOC111133325 isoform X1;uncharacterized protein LOC111133325 isoform X2;uncharacterized protein LOC111138186 isoform X3;uncharacterized protein LOC111138186 isoform X2	None
OG0001082	6	5	1	nucleoside diphosphate-linked moiety X motif 6-like isoform X1;nucleoside diphosphate-linked moiety X motif 6-like isoform X2	hypothetical protein
OG0001083	6	5	1	uncharacterized protein LOC111133485	hypothetical protein
OG0001084	6	4	2	uncharacterized protein LOC111133580 isoform X2;uncharacterized protein LOC111137633 isoform X1;uncharacterized protein LOC111133580 isoform X1;uncharacterized protein LOC111137633 isoform X2	hypothetical protein
OG0001085	6	5	1	sex peptide receptor-like	hypothetical protein
OG0001086	6	5	1	pleckstrin homology domain-containing family A member 1-like isoform X2;pleckstrin homology domain-containing family A member 2-like isoform X4;pleckstrin homology domain-containing family A member 2-like isoform X5;pleckstrin homology domain-containing family A member 1-like isoform X1;pleckstrin homology domain-containing family A member 1-like isoform X3	hypothetical protein
OG0001087	6	5	1	transmembrane protein 64-like	hypothetical protein
OG0001088	6	5	1	eukaryotic translation initiation factor 4 gamma 3-like isoform X3;eukaryotic translation initiation factor 4 gamma 3-like isoform X1;eukaryotic translation initiation factor 4 gamma 3-like isoform X2	Eukaryotic translation initiation factor 4 gamma
OG0001089	6	4	2	sex peptide receptor-like isoform X5	hypothetical protein
OG0001090	6	4	2	transcription initiation factor TFIID subunit 10-like isoform X1;transcription initiation factor TFIID subunit 10-like isoform X2	Transcription initiation factor TFIID subunit 10
OG0001091	6	4	2	protein naked cuticle homolog 2-like isoform X2;protein naked cuticle homolog 2-like isoform X3;protein naked cuticle homolog 2-like isoform X1;protein naked cuticle homolog 2-like isoform X4	hypothetical protein
OG0001092	6	5	1	integral membrane protein 2A-like isoform X2;uncharacterized protein LOC111134615 isoform X1;integral membrane protein 2A-like isoform X5;integral membrane protein 2A-like isoform X3;integral membrane protein 2A-like isoform X4	hypothetical protein
OG0001093	6	5	1	mitotic-spindle organizing protein 2-like	mitotic spindle organizing protein 2A
OG0001094	6	5	1	PH domain leucine-rich repeat-containing protein phosphatase 2-like isoform X3	PH domain leucine-rich repeat-containing protein phosphatase 2
OG0001095	6	6	0	uncharacterized protein LOC111134876 isoform X1;uncharacterized protein LOC111134878;uncharacterized protein LOC111134877;uncharacterized protein LOC111134876 isoform X3;uncharacterized protein LOC111134876 isoform X4;uncharacterized protein LOC111134876 isoform X2	None
OG0001096	6	1	5	ryncolin-1-like	hypothetical protein
OG0001097	6	5	1	transforming acidic coiled-coil-containing protein 3-like isoform X1;transforming acidic coiled-coil-containing protein 1-like isoform X4;transforming acidic coiled-coil-containing protein 1-like isoform X3;transforming acidic coiled-coil-containing protein 3-like isoform X2	transforming, acidic coiled-coil containing protein 3
OG0001098	6	4	2	angiomotin-like isoform X4;angiomotin-like isoform X3;angiomotin-like isoform X2;angiomotin-like isoform X1	hypothetical protein
OG0001099	6	4	2	zinc finger protein ZFPM1-like isoform X3;zinc finger protein ZFPM1-like isoform X1;zinc finger protein ZFPM1-like isoform X2	hypothetical protein
OG0001100	6	5	1	phosphatidylinositol 4,5-bisphosphate 3-kinase catalytic subunit alpha isoform-like	hypothetical protein
OG0001101	6	4	2	zinc finger protein 236-like isoform X1;zinc finger protein 236-like isoform X2	hypothetical protein
OG0001102	6	5	1	uncharacterized protein LOC111135689 isoform X2;uncharacterized protein LOC111135689 isoform X1;uncharacterized protein LOC111135689 isoform X5;uncharacterized protein LOC111135689 isoform X3;uncharacterized protein LOC111135689 isoform X4	hypothetical protein
OG0001103	6	5	1	GATOR complex protein WDR24-like	WD repeat-containing protein 24
OG0001104	6	5	1	DIS3-like exonuclease 2 isoform X2;DIS3-like exonuclease 2 isoform X1	DIS3-like exonuclease 2
OG0001105	6	5	1	L-fucose kinase-like isoform X1;L-fucose kinase-like isoform X3;L-fucose kinase-like isoform X2;L-fucose kinase-like isoform X4	hypothetical protein
OG0001106	6	5	1	sodium-dependent dopamine transporter-like	hypothetical protein
OG0001107	6	6	0	tumor necrosis factor receptor superfamily member 5-like isoform X3;tumor necrosis factor receptor superfamily member 5-like isoform X5;tumor necrosis factor receptor superfamily member 5-like isoform X2;tumor necrosis factor receptor superfamily member 5-like isoform X4;tumor necrosis factor receptor superfamily member 1B-like isoform X1;tumor necrosis factor receptor superfamily member 5-like i…	None
OG0001108	6	5	1	myosin-IIIb-like isoform X9;unconventional myosin-XVI-like isoform X5;unconventional myosin-XVI-like isoform X6;unconventional myosin-XVI-like isoform X8;unconventional myosin-XVI-like isoform X7	myosin 3
OG0001109	6	5	1	uncharacterized protein LOC111137192	hypothetical protein
OG0001110	6	5	1	TOX high mobility group box family member 4-like isoform X4;TOX high mobility group box family member 4-like isoform X2;TOX high mobility group box family member 4-like isoform X1;TOX high mobility group box family member 4-like isoform X3	hypothetical protein
OG0001111	6	0	6	None	hypothetical protein
OG0001112	6	0	6	None	hypothetical protein;tetratricopeptide repeat domain
OG0001113	6	0	6	None	toll-like receptor 4;TOLL-like receptor
OG0001114	6	0	6	None	hypothetical protein;G2F domain
OG0001115	6	0	6	None	hypothetical protein
OG0001116	6	0	6	None	hypothetical protein
OG0001117	6	0	6	None	hypothetical protein;Carcinoembryonic antigen- cell adhesion molecule;sialic acid binding Ig-like lectin
OG0001118	6	0	6	None	hypothetical protein
OG0001119	6	0	6	None	cd40 molecule, TNF receptor super member 5;hypothetical protein
OG0001120	5	4	1	dehydrogenase/reductase SDR family member 1-like	Dehydrogenase reductase SDR member 1
OG0001121	5	4	1	derlin-1-like isoform X1	Derlin 1
OG0001122	5	4	1	translation initiation factor eIF-2B subunit delta-like	Eukaryotic translation initiation factor 2B, subunit 4 delta, 67kDa
OG0001123	5	3	2	uncharacterized protein LOC111099375 isoform X2;uncharacterized protein LOC111099375 isoform X1	hypothetical protein
OG0001124	5	5	0	uncharacterized protein LOC111102300;uncharacterized protein LOC111102288 isoform X2;uncharacterized protein LOC111099756;uncharacterized protein LOC111102288 isoform X1;uncharacterized protein LOC111099555	None
OG0001125	5	4	1	sialomucin core protein 24-like isoform X1;protein psiD-like isoform X2;sialomucin core protein 24-like isoform X2;lysine-rich arabinogalactan protein 19-like isoform X1	hypothetical protein
OG0001126	5	4	1	probable ubiquitin carboxyl-terminal hydrolase MINDY-4 isoform X1;probable ubiquitin carboxyl-terminal hydrolase MINDY-4 isoform X2	hypothetical protein
OG0001127	5	2	3	nuclear pore complex protein Nup205-like;nuclear pore complex protein Nup205-like isoform X2	hypothetical protein
OG0001128	5	4	1	leucine-rich repeat and calponin homology domain-containing protein 2-like isoform X8;leucine-rich repeat and calponin homology domain-containing protein 2-like isoform X11;leucine-rich repeat and calponin homology domain-containing protein 2-like isoform X9;leucine-rich repeat and calponin homology domain-containing protein 2-like isoform X10	hypothetical protein
OG0001129	5	5	0	uncharacterized protein LOC111099727;uncharacterized protein LOC111100054	None
OG0001130	5	3	2	THAP domain-containing protein 1-like;THAP domain-containing protein 11-like;THAP domain-containing protein 5-like isoform X4	hypothetical protein
OG0001131	5	4	1	transcription cofactor vestigial-like protein 2 isoform X2;transcription cofactor vestigial-like protein 2 isoform X1	vestigial like 2
OG0001132	5	4	1	glycerol-3-phosphate acyltransferase 1, mitochondrial-like	hypothetical protein
OG0001133	5	4	1	mediator of RNA polymerase II transcription subunit 12-like protein isoform X1;mediator of RNA polymerase II transcription subunit 12-like protein isoform X2;mediator of RNA polymerase II transcription subunit 12-like protein isoform X4;mediator of RNA polymerase II transcription subunit 12-like protein isoform X3	hypothetical protein
OG0001134	5	4	1	disintegrin and metalloproteinase domain-containing protein 12-like isoform X3;disintegrin and metalloproteinase domain-containing protein 12-like isoform X1;disintegrin and metalloproteinase domain-containing protein 12-like isoform X4;disintegrin and metalloproteinase domain-containing protein 12-like isoform X2	hypothetical protein
OG0001135	5	5	0	uncharacterized protein LOC111102952;uncharacterized protein LOC111100395;uncharacterized protein LOC111114329;uncharacterized protein LOC111112649 isoform X2;uncharacterized protein LOC111124459	None
OG0001136	5	3	2	arf-GAP domain and FG repeat-containing protein 1-like isoform X1;arf-GAP domain and FG repeat-containing protein 1-like isoform X2;arf-GAP domain and FG repeat-containing protein 1-like isoform X3	ArfGAP with FG repeats 1
OG0001137	5	3	2	thyroid hormone receptor-associated protein 3-like isoform X2;thyroid hormone receptor-associated protein 3-like isoform X1	hypothetical protein
OG0001138	5	4	1	succinate dehydrogenase [ubiquinone] flavoprotein subunit, mitochondrial-like	hypothetical protein
OG0001139	5	3	2	uncharacterized protein LOC111100628 isoform X2;uncharacterized protein LOC111100628 isoform X1;uncharacterized protein LOC111100628 isoform X3	hypothetical protein
OG0001140	5	4	1	receptor expression-enhancing protein 1-like isoform X3;receptor expression-enhancing protein 2-like isoform X4;receptor expression-enhancing protein 1-like isoform X1;receptor expression-enhancing protein 1-like isoform X2	hypothetical protein
OG0001141	5	4	1	ETS homologous factor-like isoform X1;ETS homologous factor-like isoform X2	ets ous factor
OG0001142	5	2	3	uncharacterized protein LOC111116262;uncharacterized protein LOC111100762	hypothetical protein
OG0001143	5	3	2	uncharacterized protein LOC111100790 isoform X2;uncharacterized protein LOC111100790 isoform X1	hypothetical protein
OG0001144	5	1	4	uncharacterized protein LOC111101052	hypothetical protein
OG0001145	5	4	1	ADP-ribosylation factor GTPase-activating protein 2-like isoform X2	hypothetical protein
OG0001146	5	4	1	glucose-6-phosphatase 2-like isoform X2;glucose-6-phosphatase 2-like isoform X1;glucose-6-phosphatase 2-like	PAP2 super
OG0001147	5	1	4	neuronal acetylcholine receptor subunit beta-3-like	Neurotransmitter-gated ion-channel transmembrane region;Cholinergic receptor, nicotinic, alpha
OG0001148	5	4	1	LOW QUALITY PROTEIN: dynein gamma chain, flagellar outer arm-like;dynein gamma chain, flagellar outer arm-like isoform X3;dynein gamma chain, flagellar outer arm-like isoform X2;dynein gamma chain, flagellar outer arm-like isoform X1	hypothetical protein
OG0001149	5	4	1	uncharacterized protein LOC111116945 isoform X2;uncharacterized protein LOC111115422 isoform X2;uncharacterized protein LOC111101497;uncharacterized protein LOC111115422 isoform X3	hypothetical protein
OG0001150	5	4	1	vitelline membrane outer layer protein 1 homolog isoform X2;vitelline membrane outer layer protein 1 homolog isoform X1	vitelline membrane outer layer 1 (chicken)
OG0001151	5	2	3	uncharacterized protein LOC111134082;uncharacterized protein LOC111102000	hypothetical protein
OG0001152	5	1	4	keratin, type II cytoskeletal 2 epidermal-like	hypothetical protein
OG0001153	5	4	1	transcriptional activator HAP2-like isoform X2;nuclear transcription factor Y subunit A-1-like isoform X1	hypothetical protein
OG0001154	5	4	1	zinc finger protein aebp2-like isoform X1;zinc finger protein aebp2-like isoform X2	hypothetical protein
OG0001155	5	2	3	uncharacterized protein LOC111102427;uncharacterized protein LOC111125382	hypothetical protein
OG0001156	5	3	2	uncharacterized protein LOC111127861;uncharacterized protein LOC111119406;uncharacterized protein LOC111102439	hypothetical protein
OG0001157	5	4	1	uncharacterized protein LOC111105629 isoform X2;uncharacterized protein LOC111102482 isoform X2;uncharacterized protein LOC111105629 isoform X1;uncharacterized protein LOC111102482 isoform X1	hypothetical protein
OG0001158	5	4	1	TPR repeat-containing protein DDB_G0287407-like isoform X1;TPR repeat-containing protein DDB_G0287407-like;TPR repeat-containing protein DDB_G0287407-like isoform X2	hypothetical protein
OG0001159	5	2	3	ras-like protein family member 11B	RAS-like, 11, member A
OG0001160	5	4	1	uncharacterized protein LOC111102606;uncharacterized protein LOC111111072;uncharacterized protein LOC111104120;uncharacterized protein LOC111115881	hypothetical protein
OG0001161	5	4	1	calcyphosin-2-like isoform X3;calcyphosin-2-like isoform X2	calcyphosine 2
OG0001162	5	4	1	uncharacterized protein LOC111102754;uncharacterized protein LOC111104566;uncharacterized protein LOC111104418;uncharacterized protein LOC111102869	hypothetical protein
OG0001163	5	3	2	uncharacterized protein LOC111102779 isoform X1;uncharacterized protein LOC111102779 isoform X2;uncharacterized protein LOC111102779 isoform X3	hypothetical protein
OG0001164	5	4	1	uncharacterized protein LOC111102878 isoform X1;uncharacterized protein LOC111102878 isoform X3;uncharacterized protein LOC111102878 isoform X2;uncharacterized protein LOC111103875	SUMO1 sentrin specific peptidase 6
OG0001165	5	4	1	charged multivesicular body protein 2a-like	Charged multivesicular body protein 2A
OG0001166	5	4	1	wiskott-Aldrich syndrome protein family member 2-like	WAS protein, member 3
OG0001167	5	3	2	zinc transporter ZIP10-like isoform X3;zinc transporter ZIP10-like isoform X1;zinc transporter ZIP10-like isoform X2	hypothetical protein
OG0001168	5	2	3	basic phospholipase A2 3-like	Phospholipase A2, group IIA (Platelets, synovial fluid)
OG0001169	5	4	1	synaptotagmin-1-like isoform X2;synaptotagmin-1-like isoform X1	Arf guanine nucleotide exchange factor syt1
OG0001170	5	1	4	negative regulator of reactive oxygen species-like	hypothetical protein
OG0001171	5	4	1	protein eva-1 homolog C-like isoform X2;protein eva-1 homolog C-like isoform X1	hypothetical protein
OG0001172	5	4	1	vesicle transport protein GOT1B-like	golgi transport 1B
OG0001173	5	3	2	mitogen-activated protein kinase kinase kinase 7-interacting protein 3 homolog isoform X2;mitogen-activated protein kinase kinase kinase 7-interacting protein 3 homolog isoform X3;mitogen-activated protein kinase kinase kinase 7-interacting protein 3 homolog isoform X1	TGF-beta activated kinase 1 MAP3K7 binding protein 3
OG0001174	5	4	1	uncharacterized protein LOC111132122;uncharacterized protein LOC111129695;uncharacterized protein LOC111103495;uncharacterized protein LOC111114126	hypothetical protein
OG0001175	5	1	4	uncharacterized protein LOC111103561	hypothetical protein
OG0001176	5	4	1	outer dense fiber protein 3-B-like isoform X3;outer dense fiber protein 3-like isoform X2;outer dense fiber protein 3-B-like isoform X4;outer dense fiber protein 3-like isoform X1	hypothetical protein
OG0001177	5	4	1	PR domain zinc finger protein 1-like isoform X4	SET
OG0001178	5	4	1	uncharacterized protein K02A2.6-like	hypothetical protein
OG0001179	5	2	3	uncharacterized protein LOC111103734;E3 ubiquitin-protein ligase rnf213-alpha-like	hypothetical protein
OG0001180	5	4	1	pre-mRNA-splicing regulator WTAP-like	hypothetical protein
OG0001181	5	4	1	uncharacterized protein LOC111103880 isoform X1;uncharacterized protein LOC111103880 isoform X2;uncharacterized protein LOC111104358	Protein Mis18-alpha
OG0001182	5	4	1	ubiquitin carboxyl-terminal hydrolase 16-like	Ubiquitin carboxyl-terminal hydrolase 45
OG0001183	5	4	1	E3 SUMO-protein ligase KIAA1586-like;zinc finger protein 862-like;uncharacterized protein LOC111114131	hypothetical protein
OG0001184	5	4	1	protocadherin gamma-B7-like isoform X2;protocadherin gamma-B7-like isoform X1;protein dachsous-like isoform X2;protocadherin-like wing polarity protein stan isoform X1	hypothetical protein
OG0001185	5	4	1	beta-1,4-galactosyltransferase galt-1-like	hypothetical protein
OG0001186	5	4	1	2'-5'-oligoadenylate synthase 1A-like isoform X2;2'-5'-oligoadenylate synthase 1A-like isoform X1;2'-5'-oligoadenylate synthase 1A-like	2'-5'-oligoadenylate synthetase 1, 40 46kDa
OG0001187	5	3	2	2'-5'-oligoadenylate synthase 3-like isoform X2;2'-5'-oligoadenylate synthase 1A-like isoform X1;2'-5'-oligoadenylate synthase 1A-like	Nucleotidyltransferase domain;hypothetical protein
OG0001188	5	4	1	uncharacterized protein LOC111108323 isoform X2;uncharacterized protein LOC111115833;uncharacterized protein LOC111104323;uncharacterized protein LOC111108323 isoform X1	hypothetical protein
OG0001189	5	4	1	potassium voltage-gated channel subfamily KQT member 1-like isoform X1	Potassium voltage-gated channel sub KQT member 1
OG0001190	5	3	2	bone morphogenetic protein 1-like isoform X1;neuropilin and tolloid-like protein 2 isoform X2;neuropilin and tolloid-like protein 2	hypothetical protein
OG0001191	5	2	3	complement C1q tumor necrosis factor-related protein 3-like	hypothetical protein;C1q and tumor necrosis factor protein 4
OG0001192	5	4	1	zinc finger C3H1 domain-containing protein-like isoform X1;zinc finger C3H1 domain-containing protein-like isoform X2	zinc finger, C3H1-type containing
OG0001193	5	2	3	PR domain zinc finger protein 13-like isoform X1;PR domain zinc finger protein 13-like isoform X2	PR domain containing 13;hypothetical protein
OG0001194	5	4	1	uncharacterized protein LOC111114507;uncharacterized protein LOC111104925;uncharacterized protein LOC111112169;uncharacterized protein LOC111113776	hypothetical protein
OG0001195	5	2	3	uncharacterized protein PFB0765w-like;uncharacterized protein LOC111105213	hypothetical protein
OG0001196	5	3	2	uncharacterized protein LOC111116455;uncharacterized protein LOC111107157;uncharacterized protein LOC111105100	hypothetical protein
OG0001197	5	5	0	uncharacterized protein LOC111105230 isoform X3;uncharacterized protein LOC111105230 isoform X1;uncharacterized protein LOC111105230 isoform X2;uncharacterized protein LOC111105149	None
OG0001198	5	4	1	zinc finger protein 76-like isoform X1;zinc finger protein 76-like isoform X2	hypothetical protein
OG0001199	5	2	3	E3 ubiquitin-protein ligase arih1-like	hypothetical protein
OG0001200	5	3	2	CXXC-type zinc finger protein 1-like isoform X2;CXXC-type zinc finger protein 1-like isoform X1	CXXC finger protein 1
OG0001201	5	4	1	proline-rich transmembrane protein 1-like	hypothetical protein
OG0001202	5	4	1	uncharacterized protein LOC111105795 isoform X1;uncharacterized protein LOC111105795 isoform X2;uncharacterized protein LOC111123322	hypothetical protein
OG0001203	5	2	3	zinc finger BED domain-containing protein 4-like;zinc finger BED domain-containing protein 1-like	hypothetical protein
OG0001204	5	4	1	retinoic acid receptor beta-like isoform X1;retinoic acid receptor beta-like isoform X2	hypothetical protein
OG0001205	5	4	1	wnt inhibitory factor 1-like isoform X2;wnt inhibitory factor 1-like isoform X1	hypothetical protein
OG0001206	5	4	1	uncharacterized protein LOC111106291;uncharacterized protein LOC111108310	hypothetical protein
OG0001207	5	2	3	uncharacterized protein LOC111106475;uncharacterized protein LOC111106314	hypothetical protein
OG0001208	5	4	1	uncharacterized protein LOC111121953;uncharacterized protein LOC111122744;uncharacterized protein LOC111106456;uncharacterized protein LOC111128835	hypothetical protein
OG0001209	5	4	1	RNA polymerase II-associated protein 3-like isoform X1;RNA polymerase II-associated protein 3-like isoform X2	RNA polymerase II-associated protein 3
OG0001210	5	3	2	uncharacterized protein LOC111106637 isoform X4;uncharacterized protein LOC111113931;uncharacterized protein LOC111106637 isoform X5	hypothetical protein
OG0001211	5	4	1	serine/threonine-protein kinase PAK 1-like isoform X3	p21 protein (Cdc42 Rac)-activated kinase
OG0001212	5	2	3	uncharacterized protein LOC111106759;uncharacterized protein LOC111115613	hypothetical protein
OG0001213	5	1	4	uncharacterized protein LOC111106776 isoform X2	hypothetical protein
OG0001214	5	3	2	LOW QUALITY PROTEIN: schlafen-like protein 1, partial;schlafen-like protein 1	schlafen-like 1
OG0001215	5	4	1	uncharacterized protein LOC111106812 isoform X2;uncharacterized protein LOC111108716 isoform X1;uncharacterized protein LOC111108716 isoform X2;uncharacterized protein LOC111106812 isoform X1	hypothetical protein
OG0001216	5	3	2	uncharacterized protein LOC111106850;uncharacterized protein LOC111132654;uncharacterized protein LOC111112305	hypothetical protein
OG0001217	5	4	1	uncharacterized protein LOC111106884;uncharacterized protein LOC111107991	hypothetical protein
OG0001218	5	4	1	neuroglian-like isoform X2;neuroglian-like isoform X1	hypothetical protein
OG0001219	5	4	1	cortactin-binding protein 2-like isoform X2;cortactin-binding protein 2-like isoform X1	hypothetical protein
OG0001220	5	4	1	F-box only protein 7-like	F-box only protein 7
OG0001221	5	2	3	aspartyl/asparaginyl beta-hydroxylase-like	hypothetical protein
OG0001222	5	4	1	uncharacterized protein LOC111107321;uncharacterized protein LOC111108126 isoform X2;uncharacterized protein LOC111108126 isoform X1	hypothetical protein
OG0001223	5	2	3	uncharacterized protein LOC111107860;uncharacterized protein LOC111107322	hypothetical protein
OG0001224	5	4	1	uncharacterized protein LOC111107589 isoform X2;uncharacterized protein LOC111107573 isoform X2;uncharacterized protein LOC111107589 isoform X1;uncharacterized protein LOC111107573 isoform X1	GTPase regulator Nrf1
OG0001225	5	4	1	cyclin-dependent kinase 17-like isoform X2	Cyclin-dependent kinase 17
OG0001226	5	3	2	uncharacterized protein LOC111107576 isoform X1;short-chain collagen C4-like isoform X3;short-chain collagen C4-like isoform X2	hypothetical protein
OG0001227	5	1	4	LOW QUALITY PROTEIN: D-ribitol-5-phosphate cytidylyltransferase-like	hypothetical protein
OG0001228	5	5	0	complement C1q-like protein 4 isoform X1;complement C1q-like protein 4 isoform X2;complement C1q-like protein 2;complement C1q-like protein 4	None
OG0001229	5	2	3	uncharacterized protein LOC111107837 isoform X1;uncharacterized protein LOC111107837 isoform X2	hypothetical protein
OG0001230	5	4	1	ubiquitin carboxyl-terminal hydrolase 48-like	Ubiquitin carboxyl-terminal hydrolase 48
OG0001231	5	4	1	ankyrin repeat and SOCS box protein 8-like	ankyrin repeat and SOCS box containing 8
OG0001232	5	5	0	uncharacterized protein LOC111107923 isoform X1;uncharacterized protein LOC111107923 isoform X2;uncharacterized protein LOC111108127	None
OG0001233	5	4	1	uncharacterized protein LOC111108218	hypothetical protein
OG0001234	5	5	0	GTPase IMAP family member 7-like isoform X1;GTPase IMAP family member 7-like isoform X2;GTPase IMAP family member 4-like	None
OG0001235	5	4	1	uncharacterized protein LOC111108265 isoform X1	hypothetical protein
OG0001236	5	4	1	beta-1,3-galactosyltransferase 1-like	hypothetical protein
OG0001237	5	4	1	cadherin EGF LAG seven-pass G-type receptor 3-like isoform X3;cadherin EGF LAG seven-pass G-type receptor 3-like isoform X1;cadherin EGF LAG seven-pass G-type receptor 3-like isoform X2	hypothetical protein
OG0001238	5	1	4	metallothionein	hypothetical protein
OG0001239	5	4	1	early endosome antigen 1-like isoform X3;early endosome antigen 1-like isoform X1;early endosome antigen 1-like isoform X2	early endosome antigen 1
OG0001240	5	3	2	carbohydrate deacetylase-like isoform X2;carbohydrate deacetylase-like isoform X3;carbohydrate deacetylase-like isoform X1	hypothetical protein
OG0001241	5	4	1	protein Wnt-5b-like	Protein Wnt-5a
OG0001242	5	3	2	FMRFamide-activated amiloride-sensitive sodium channel-like isoform X3;FMRFamide-activated amiloride-sensitive sodium channel-like isoform X2	Amiloride-sensitive sodium channel
OG0001243	5	4	1	uncharacterized protein LOC111108587;uncharacterized protein LOC111110061;uncharacterized protein LOC111108500;uncharacterized protein LOC111109927	hypothetical protein
OG0001244	5	4	1	uncharacterized protein LOC111108545 isoform X4;protein starmaker-like isoform X1;uncharacterized protein DDB_G0287625-like isoform X3;protein starmaker-like isoform X2	hypothetical protein
OG0001245	5	3	2	leucine-rich repeat-containing protein 4C-like isoform X2;leucine-rich repeat-containing protein 4C-like;leucine-rich repeat-containing protein 4C-like isoform X1	leucine rich repeat neuronal 3
OG0001246	5	4	1	PI-PLC X domain-containing protein 3-like isoform X1;PI-PLC X domain-containing protein 3-like isoform X2	phosphatidylinositol-specific phospholipase C, X domain containing 2
OG0001247	5	4	1	tubulin-specific chaperone cofactor E-like protein	hypothetical protein
OG0001248	5	4	1	transcription factor TFIIIB component B'' homolog	hypothetical protein
OG0001249	5	4	1	peroxisome assembly protein 26-like isoform X1;peroxisome assembly protein 26-like isoform X2	peroxin-26 Pex26-Penicillium chrysogenum
OG0001250	5	1	4	uncharacterized protein LOC111108874	hypothetical protein
OG0001251	5	4	1	PAS domain-containing serine/threonine-protein kinase-like	hypothetical protein
OG0001252	5	1	4	uncharacterized protein LOC111109047	hypothetical protein
OG0001253	5	1	4	uncharacterized protein LOC111109230	hypothetical protein
OG0001254	5	4	1	protein phosphatase 1H-like	protein phosphatase, Mg2 Mn2 dependent
OG0001255	5	4	1	uncharacterized protein LOC111114781;uncharacterized protein LOC111109641	hypothetical protein
OG0001256	5	4	1	twinfilin-1-like isoform X1;twinfilin-1-like isoform X2	Twinfilin-1
OG0001257	5	4	1	uncharacterized protein LOC111110921;uncharacterized protein LOC111127637;uncharacterized protein LOC111109846	hypothetical protein
OG0001258	5	4	1	uncharacterized protein LOC111109855;uncharacterized protein LOC111110149	hypothetical protein
OG0001259	5	5	0	uncharacterized protein LOC111110374;uncharacterized protein LOC111110564 isoform X1;uncharacterized protein LOC111109918;uncharacterized protein LOC111110305	None
OG0001260	5	4	1	optineurin-like	hypothetical protein
OG0001261	5	3	2	uncharacterized protein LOC111110524 isoform X1;uncharacterized protein LOC111110524 isoform X3;uncharacterized protein LOC111110524 isoform X2	hypothetical protein
OG0001262	5	1	4	uncharacterized protein LOC111110541	hypothetical protein
OG0001263	5	4	1	transcription factor Sox-5-like isoform X2;transcription factor Sox-5-like isoform X3;transcription factor Sox-5-like isoform X1	hypothetical protein
OG0001264	5	4	1	ORM1-like protein 3	S
OG0001265	5	4	1	uncharacterized protein LOC111110820 isoform X1;uncharacterized protein LOC111110820 isoform X2	hypothetical protein
OG0001266	5	2	3	multiple epidermal growth factor-like domains protein 10;scavenger receptor class F member 1-like	hypothetical protein
OG0001267	5	4	1	neuropeptide receptor 15-like isoform X2	hypothetical protein
OG0001268	5	4	1	protocadherin-like protein;protocadherin Fat 4-like isoform X1;protocadherin-23-like isoform X3;protocadherin Fat 4-like isoform X2	cadherin, EGF LAG seven-pass G-type receptor 3 (flamingo, )
OG0001269	5	4	1	interferon alpha-inducible protein 27-like protein 2B isoform X2;interferon alpha-inducible protein 27-like protein 2B isoform X3;interferon alpha-inducible protein 27-like protein 2B isoform X1;interferon alpha-inducible protein 27-like protein 2B	hypothetical protein
OG0001270	5	3	2	tyrosine-protein kinase-like otk isoform X1;uncharacterized protein LOC111114173;tyrosine-protein kinase-like otk isoform X2	inositol polyphosphate-1-phosphatase;Fibroblast growth factor receptor
OG0001271	5	4	1	gibberellin 2-beta-dioxygenase 4-like	hypothetical protein
OG0001272	5	5	0	uncharacterized protein LOC111111114;uncharacterized protein LOC111113718;uncharacterized protein LOC111112768;uncharacterized protein LOC111116032	None
OG0001273	5	4	1	hercynylcysteine sulfoxide lyase-like isoform X3;hercynylcysteine sulfoxide lyase-like isoform X1;LOW QUALITY PROTEIN: hercynylcysteine sulfoxide lyase-like;hercynylcysteine sulfoxide lyase-like isoform X2	hypothetical protein
OG0001274	5	4	1	uncharacterized protein LOC111111300 isoform X3;uncharacterized protein LOC111111300 isoform X2;uncharacterized protein LOC111111300 isoform X1	hypothetical protein
OG0001275	5	3	2	uncharacterized protein LOC111111395;uncharacterized protein LOC111113897;uncharacterized protein LOC111112748	hypothetical protein
OG0001276	5	4	1	mitochondrial coenzyme A transporter SLC25A42-like	hypothetical protein
OG0001277	5	4	1	elongator complex protein 2-like isoform X1;elongator complex protein 2-like isoform X3;elongator complex protein 2-like isoform X2;elongator complex protein 2-like	Elongator subunit elp2
OG0001278	5	4	1	antistasin-like isoform X1;cysteine-rich motor neuron 1 protein-like isoform X2	hypothetical protein
OG0001279	5	3	2	uncharacterized protein LOC111111467 isoform X1;uncharacterized protein LOC111111467 isoform X2;uncharacterized protein LOC111114528	hypothetical protein
OG0001280	5	4	1	alpha-1,3-mannosyl-glycoprotein 4-beta-N-acetylglucosaminyltransferase C-like isoform X2;alpha-1,3-mannosyl-glycoprotein 4-beta-N-acetylglucosaminyltransferase C-like isoform X1;alpha-1,3-mannosyl-glycoprotein 4-beta-N-acetylglucosaminyltransferase C-like isoform X4	Alpha-1,3-mannosyl-glycoprotein 4-beta-N-acetylglucosaminyltransferase
OG0001281	5	2	3	uncharacterized protein LOC111111528	hypothetical protein
OG0001282	5	4	1	ankyrin repeat and SOCS box protein 11-like isoform X2;ankyrin repeat and protein kinase domain-containing protein 1-like isoform X2;tankyrase-1-like isoform X1	hypothetical protein
OG0001283	5	4	1	LOW QUALITY PROTEIN: SWI/SNF-related matrix-associated actin-dependent regulator of chromatin subfamily A-like protein 1;SWI/SNF-related matrix-associated actin-dependent regulator of chromatin subfamily A-like protein 1 isoform X1;SWI/SNF-related matrix-associated actin-dependent regulator of chromatin subfamily A-like protein 1 isoform X2	SWI/SNF- matrix-associated actin-dependent regulator of chromatin sub A-like protein 1
OG0001284	5	4	1	cAMP-responsive element modulator-like isoform X1	cAMP responsive element
OG0001285	5	4	1	protein PLANT CADMIUM RESISTANCE 3-like isoform X1;protein PLANT CADMIUM RESISTANCE 3-like isoform X2;protein PLANT CADMIUM RESISTANCE 3-like isoform X3	hypothetical protein
OG0001286	5	4	1	mediator of RNA polymerase II transcription subunit 1-like isoform X1;mediator of RNA polymerase II transcription subunit 1-like isoform X2	Mediator of RNA polymerase II transcription subunit 1
OG0001287	5	3	2	serine/threonine-protein phosphatase 6 regulatory ankyrin repeat subunit A-like isoform X1;serine/threonine-protein phosphatase 6 regulatory ankyrin repeat subunit A-like isoform X3;serine/threonine-protein phosphatase 6 regulatory ankyrin repeat subunit A-like isoform X2	Ankyrin repeat domain-containing protein 44;hypothetical protein
OG0001288	5	3	2	BEN domain-containing protein 3-like;uncharacterized protein LOC111112663	BEN domain containing 3
OG0001289	5	3	2	adhesion G protein-coupled receptor A3-like;adhesion G protein-coupled receptor A3-like isoform X1;adhesion G protein-coupled receptor A3-like isoform X2	hypothetical protein
OG0001290	5	4	1	ubiquitin carboxyl-terminal hydrolase 8-like isoform X1;ubiquitin carboxyl-terminal hydrolase 8-like isoform X2	Ubiquitin carboxyl-terminal hydrolase 8
OG0001291	5	4	1	uncharacterized protein LOC111112729	hypothetical protein
OG0001292	5	3	2	acidic leucine-rich nuclear phosphoprotein 32 family member A-like isoform X4;acidic leucine-rich nuclear phosphoprotein 32 family member A-like isoform X3;acidic leucine-rich nuclear phosphoprotein 32 family member A-like isoform X5	Acidic leucine-rich nuclear phosphoprotein 32 member
OG0001293	5	2	3	uncharacterized protein LOC111112810 isoform X7;uncharacterized protein LOC111112810 isoform X8	hypothetical protein
OG0001294	5	5	0	THAP domain-containing protein 1-like;THAP domain-containing protein 11-like;uncharacterized protein LOC111113614;uncharacterized protein LOC111130223 isoform X2;uncharacterized protein LOC111130223 isoform X1	None
OG0001295	5	3	2	filamin-B-like	hypothetical protein
OG0001296	5	4	1	serine/threonine-protein kinase tousled-like 2 isoform X1	Serine/threonine-protein kinase tousled-like 1
OG0001297	5	4	1	uncharacterized protein LOC111113524	hypothetical protein
OG0001298	5	2	3	uncharacterized protein K02A2.6-like;uncharacterized protein LOC111116506	hypothetical protein
OG0001299	5	3	2	trichohyalin-like;DNA ligase 1-like;uncharacterized protein LOC111122069	hypothetical protein
OG0001300	5	3	2	uncharacterized protein LOC111113610;uncharacterized protein LOC111116171;uncharacterized protein LOC111120354	hypothetical protein
OG0001301	5	4	1	uncharacterized protein LOC111114075 isoform X2;uncharacterized protein LOC111114075 isoform X1	hypothetical protein
OG0001302	5	4	1	uncharacterized protein LOC111114673 isoform X2;uncharacterized protein LOC111114673 isoform X1	hypothetical protein
OG0001303	5	4	1	tRNA-dihydrouridine(47) synthase [NAD(P)(+)]-like	tRNA-dihydrouridine(47) synthase [NAD(P)(+)]-like protein
OG0001304	5	2	3	uncharacterized protein LOC111132717;uncharacterized protein LOC111114903	hypothetical protein
OG0001305	5	2	3	uncharacterized protein LOC111115086;uncharacterized protein LOC111115051	hypothetical protein
OG0001306	5	3	2	uncharacterized protein LOC111115178	hypothetical protein
OG0001307	5	4	1	calponin homology domain-containing protein DDB_G0272472-like isoform X2;eukaryotic translation initiation factor 3 subunit A-like isoform X1	kinetochore-associated Ndc80 complex subunit ndc80
OG0001308	5	4	1	BRCA1-associated RING domain protein 1-like isoform X4;BRCA1-associated RING domain protein 1-like isoform X3;BRCA1-associated RING domain protein 1-like isoform X2;BRCA1-associated RING domain protein 1-like isoform X1	BRCA1 associated RING domain 1
OG0001309	5	1	4	sodium-dependent glucose transporter 1A-like	hypothetical protein
OG0001310	5	4	1	polycomb complex protein BMI-1-A-like isoform X2;polycomb complex protein BMI-1-A-like isoform X1	Bmi1 polycomb ring finger oncoprotein
OG0001311	5	4	1	uncharacterized protein LOC111128081;uncharacterized protein LOC111131145;uncharacterized protein LOC111128307;uncharacterized protein LOC111116068	hypothetical protein
OG0001312	5	2	3	uncharacterized protein LOC111116427;uncharacterized protein LOC111129810	hypothetical protein;Leucine-zipper-like transcriptional regulator 1
OG0001313	5	2	3	netrin receptor UNC5B-b-like	unc-5 C
OG0001314	5	4	1	dysbindin protein homolog isoform X1;dysbindin-like isoform X2	hypothetical protein
OG0001315	5	2	3	uncharacterized protein LOC111116769 isoform X4;uncharacterized protein LOC111116769 isoform X2	hypothetical protein
OG0001316	5	3	2	ATPase inhibitor mai-2, mitochondrial-like isoform X1;ATPase inhibitor mai-1, mitochondrial-like isoform X2;ATPase inhibitor mai-2, mitochondrial-like isoform X3	hypothetical protein
OG0001317	5	4	1	cytochrome c-type heme lyase-like	hypothetical protein
OG0001318	5	4	1	meiotic recombination protein DMC1/LIM15 homolog;meiotic recombination protein DMC1/LIM15 homolog isoform X2	Meiotic recombination protein dmc1
OG0001319	5	4	1	DNA-directed RNA polymerase III subunit RPC8-like	DNA-directed RNA polymerase III subunit RPC8
OG0001320	5	4	1	D-amino-acid oxidase-like;D-amino-acid oxidase-like isoform X2	hypothetical protein
OG0001321	5	4	1	WW domain-binding protein 11-like isoform X2;WW domain-binding protein 11-like isoform X1	WW domain binding protein 11
OG0001322	5	4	1	uncharacterized protein LOC111119757;uncharacterized protein LOC111120432;uncharacterized protein LOC111118169;uncharacterized protein LOC111120435	hypothetical protein
OG0001323	5	2	3	uncharacterized protein LOC111118218;uncharacterized protein LOC111118219	hypothetical protein
OG0001324	5	4	1	noggin-2-like isoform X2;noggin-2-like isoform X1	hypothetical protein
OG0001325	5	4	1	AP-5 complex subunit zeta-1-like isoform X1;AP-5 complex subunit zeta-1-like isoform X2	adaptor- protein complex 5, zeta 1 subunit
OG0001326	5	2	3	uncharacterized protein LOC111118396 isoform X1;uncharacterized protein LOC111118396 isoform X2	hypothetical protein
OG0001327	5	1	4	profilin-2-like	profilin, required for normal timing of actin polymerization in response to thermal stress
OG0001328	5	4	1	double-stranded RNA-binding protein Staufen homolog isoform X2;double-stranded RNA-binding protein Staufen homolog isoform X1	staufen (RNA binding protein) 2
OG0001329	5	4	1	uncharacterized protein LOC111118441	hypothetical protein
OG0001330	5	2	3	orexin receptor type 2-like	hypothetical protein
OG0001331	5	4	1	NADH-cytochrome b5 reductase-like	b5 reductase-like
OG0001332	5	4	1	uncharacterized protein LOC111118620;uncharacterized protein LOC111121826 isoform X1	hypothetical protein
OG0001333	5	3	2	uncharacterized protein LOC111121637;uncharacterized protein LOC111118689;protein PFC0760c-like	hypothetical protein
OG0001334	5	4	1	delta and Notch-like epidermal growth factor-related receptor;uncharacterized protein LOC111128657 isoform X1;uncharacterized protein LOC111128657 isoform X2;uncharacterized protein LOC111129527	hypothetical protein
OG0001335	5	4	1	uncharacterized protein LOC111118790 isoform X5;uncharacterized protein LOC111119021 isoform X4;uncharacterized protein LOC111119021 isoform X5;uncharacterized protein LOC111118790 isoform X4	hypothetical protein
OG0001336	5	2	3	fucolectin-like isoform X1;fucolectin-like isoform X2	hypothetical protein
OG0001337	5	4	1	methylated-DNA--protein-cysteine methyltransferase-like	hypothetical protein
OG0001338	5	4	1	uncharacterized protein LOC111118939 isoform X1;uncharacterized protein LOC111118939 isoform X2	hypothetical protein
OG0001339	5	4	1	uncharacterized protein LOC111119028 isoform X1;uncharacterized protein LOC111120363 isoform X1;uncharacterized protein LOC111120363 isoform X2;uncharacterized protein LOC111119028 isoform X2	hypothetical protein
OG0001340	5	4	1	non-specific lipid-transfer protein-like	hypothetical protein
OG0001341	5	4	1	eukaryotic translation initiation factor 5A-1-like isoform X2;LOW QUALITY PROTEIN: eukaryotic translation initiation factor 5A-1-like;eukaryotic translation initiation factor 5A-1-like isoform X1	translation initiation factor eIF5A
OG0001342	5	4	1	poly(A)-specific ribonuclease PARN-like isoform X2;poly(A)-specific ribonuclease PARN-like isoform X1	hypothetical protein
OG0001343	5	3	2	dehydrogenase/reductase SDR family protein 7-like	Dehydrogenase reductase SDR member 7B
OG0001344	5	4	1	transmembrane protein 11-A, mitochondrial-like isoform X1;transmembrane protein 11-A, mitochondrial-like isoform X2	Transmembrane protein 11
OG0001345	5	4	1	uncharacterized protein LOC111119425 isoform X1;uncharacterized protein LOC111119425 isoform X2;uncharacterized protein LOC111121795 isoform X1;uncharacterized protein LOC111121795 isoform X2	Ovochymase-1
OG0001346	5	4	1	potassium voltage-gated channel subfamily B member 2-like isoform X5	hypothetical protein
OG0001347	5	4	1	disabled homolog 1-like isoform X2;disabled homolog 1-like isoform X1;disabled homolog 1-like isoform X3	disabled 2, mitogen-responsive phosphoprotein
OG0001348	5	4	1	Ig-like and fibronectin type-III domain-containing protein 2	hypothetical protein
OG0001349	5	4	1	SUN domain-containing protein 2-like isoform X2;SUN domain-containing protein 2-like isoform X1	Secreted beta-glucosidase sun1
OG0001350	5	4	1	allatostatin-A receptor-like isoform X2	hypothetical protein
OG0001351	5	4	1	calcium uptake protein 1, mitochondrial-like isoform X4;calcium uptake protein 1, mitochondrial-like isoform X1;calcium uptake protein 1, mitochondrial-like isoform X2;calcium uptake protein 1, mitochondrial-like isoform X3	hypothetical protein
OG0001352	5	4	1	serine/threonine-protein kinase LMTK2-like isoform X3;serine/threonine-protein kinase LMTK2-like isoform X1;serine/threonine-protein kinase LMTK2-like isoform X2	tyrosine kinase
OG0001353	5	4	1	uncharacterized protein LOC111119768 isoform X1;uncharacterized protein LOC111119768 isoform X2	hypothetical protein
OG0001354	5	2	3	uncharacterized protein LOC111119890 isoform X2;uncharacterized protein LOC111119890 isoform X1	hypothetical protein
OG0001355	5	3	2	uncharacterized protein LOC111120020 isoform X1;uncharacterized protein LOC111120020 isoform X2;uncharacterized protein LOC111120020 isoform X3	hypothetical protein
OG0001356	5	4	1	speract receptor-like	hypothetical protein
OG0001357	5	4	1	BAI1-associated protein 3-like isoform X1;BAI1-associated protein 3-like isoform X2;BAI1-associated protein 3-like isoform X3;BAI1-associated protein 3-like isoform X4	hypothetical protein
OG0001358	5	2	3	helicase with zinc finger domain 2-like	Helicase with zinc finger
OG0001359	5	4	1	neurogenic differentiation factor 4-like isoform X1;class A basic helix-loop-helix protein 15-like isoform X2	hypothetical protein
OG0001360	5	3	2	protein Hook homolog 3-like isoform X2;protein Hook homolog 3-like isoform X1;protein Hook homolog 3-like	hypothetical protein;Protein Hook 3
OG0001361	5	4	1	uncharacterized protein LOC111120823	hypothetical protein
OG0001362	5	4	1	uncharacterized protein LOC111120805 isoform X1	hypothetical protein
OG0001363	5	4	1	histone-binding protein N1/N2-like isoform X1;histone-binding protein N1/N2-like isoform X2	hypothetical protein
OG0001364	5	4	1	crossover junction endonuclease EME1-like isoform X2;crossover junction endonuclease EME1-like isoform X3;crossover junction endonuclease EME1-like isoform X1	crossover junction endonuclease eme1
OG0001365	5	4	1	F-box/LRR-repeat protein 15-like isoform X2;F-box/LRR-repeat protein 15-like isoform X1	F-box and leucine-rich repeat protein 15
OG0001366	5	4	1	CD82 antigen-like	hypothetical protein
OG0001367	5	4	1	uncharacterized protein LOC111121159 isoform X2;uncharacterized protein LOC111121662 isoform X2;uncharacterized protein LOC111121159 isoform X1;uncharacterized protein LOC111121662 isoform X1	hypothetical protein
OG0001368	5	1	4	peroxisome biogenesis factor 10-like isoform X2	peroxisome bioproteinsis factor 10
OG0001369	5	4	1	mRNA export factor-like	Poly(A)+ RNA export protein rae1
OG0001370	5	3	2	uncharacterized protein LOC111121483 isoform X2;uncharacterized protein LOC111121483 isoform X1	hypothetical protein
OG0001371	5	2	3	helicase with zinc finger domain 2-like	Helicase with zinc finger
OG0001372	5	2	3	chorion-specific transcription factor GCMb-like isoform X2;chorion-specific transcription factor GCMb-like isoform X1	hypothetical protein
OG0001373	5	3	2	uncharacterized protein LOC111121706 isoform X3;uncharacterized protein LOC111121706 isoform X1;uncharacterized protein LOC111121706 isoform X2	hypothetical protein
OG0001374	5	4	1	PH and SEC7 domain-containing protein 2-like isoform X2	hypothetical protein
OG0001375	5	3	2	spermatogenesis-associated protein 6-like isoform X2;spermatogenesis associated 6-like protein isoform X3;spermatogenesis-associated protein 6-like isoform X1	spermatoproteinsis associated
OG0001376	5	4	1	uncharacterized protein LOC111121875 isoform X2;uncharacterized protein LOC111121875 isoform X4;uncharacterized protein LOC111121875 isoform X3;uncharacterized protein LOC111121875 isoform X1	Desumoylating isopeptidase 1
OG0001377	5	2	3	protein DEK-like	hypothetical protein
OG0001378	5	4	1	elongin-C	Transcription elongation factor B (SIII), polypeptide 1 (15kDa, elongin C)
OG0001379	5	3	2	methyltransferase-like protein 4 isoform X1;methyltransferase-like protein 4 isoform X2;methyltransferase-like protein 4 isoform X3	Methyltransferase-like protein 4
OG0001380	5	3	2	allatostatin-A receptor-like	hypothetical protein
OG0001381	5	2	3	PR domain zinc finger protein 8-like	PR domain containing 8;hypothetical protein
OG0001382	5	4	1	sodium-coupled neutral amino acid transporter 9-like	hypothetical protein
OG0001383	5	4	1	neuronal acetylcholine receptor subunit alpha-5-like isoform X1	hypothetical protein
OG0001384	5	4	1	uncharacterized protein LOC111122063 isoform X3;uncharacterized protein LOC111122063 isoform X2;uncharacterized protein LOC111122084;uncharacterized protein LOC111122063 isoform X1	hypothetical protein
OG0001385	5	4	1	cadherin-23-like isoform X1;cadherin-23-like isoform X3;cadherin-23-like isoform X2;cadherin-23-like isoform X4	hypothetical protein
OG0001386	5	4	1	GPI mannosyltransferase 3-like	hypothetical protein
OG0001387	5	2	3	alpha-(1,3)-fucosyltransferase 10-like isoform X2	Alpha 1,3 fucosyltransferase
OG0001388	5	3	2	trafficking protein particle complex subunit 12-like isoform X2	Trafficking protein particle complex subunit 12
OG0001389	5	1	4	serine protease inhibitor Cvsi-1-like	hypothetical protein
OG0001390	5	3	2	oncoprotein-induced transcript 3 protein-like isoform X2;pancreatic secretory granule membrane major glycoprotein GP2-like;oncoprotein-induced transcript 3 protein-like isoform X1	hypothetical protein
OG0001391	5	2	3	uncharacterized protein LOC111122638;uncharacterized protein LOC111122790	hypothetical protein
OG0001392	5	4	1	CST complex subunit TEN1-like isoform X1;CST complex subunit TEN1-like isoform X2	Telomeric pathways with STn1
OG0001393	5	4	1	uncharacterized protein LOC111122671;uncharacterized protein LOC111127020	hypothetical protein
OG0001394	5	3	2	cell adhesion molecule 2-like isoform X1;cell adhesion molecule 2-like;poliovirus receptor homolog isoform X2	hypothetical protein
OG0001395	5	4	1	syntaxin-17-like isoform X1;syntaxin-17-like;syntaxin-17-like isoform X2	Syntaxin 17
OG0001396	5	4	1	uncharacterized protein LOC111123165 isoform X1;uncharacterized protein LOC111123165 isoform X2;uncharacterized protein LOC111122787 isoform X2;uncharacterized protein LOC111122787 isoform X1	hypothetical protein
OG0001397	5	4	1	kinesin-like protein KIF9 isoform X1	Kinesin member
OG0001398	5	4	1	putative RNA polymerase II subunit B1 CTD phosphatase RPAP2 isoform X1;putative RNA polymerase II subunit B1 CTD phosphatase RPAP2 isoform X2	RNA polymerase II associated protein 2
OG0001399	5	4	1	uncharacterized protein LOC111123069 isoform X2;uncharacterized protein LOC111123069 isoform X1;uncharacterized protein LOC111123069 isoform X3	NAD(+) salvage pathway protein
OG0001400	5	4	1	patched domain-containing protein 3-like	patched domain containing
OG0001401	5	1	4	uncharacterized protein LOC111123116	hypothetical protein
OG0001402	5	3	2	multiple epidermal growth factor-like domains protein 8 isoform X1;multiple epidermal growth factor-like domains protein 8 isoform X2;LOW QUALITY PROTEIN: multiple epidermal growth factor-like domains protein 8	hypothetical protein
OG0001403	5	4	1	disks large-associated protein 4-like	hypothetical protein
OG0001404	5	4	1	RAB6-interacting golgin-like isoform X1;RAB6-interacting golgin-like isoform X2;RAB6-interacting golgin-like isoform X3	hypothetical protein
OG0001405	5	4	1	C2 domain-containing protein 2-like isoform X2;C2 domain-containing protein 2-like isoform X3;phospholipid transfer protein C2CD2L-like isoform X5;phospholipid transfer protein C2CD2L-like isoform X1	C2 calcium-dependent domain containing 2
OG0001406	5	4	1	sorting nexin-25-like	sorting nexin 25
OG0001407	5	4	1	target of rapamycin complex 2 subunit MAPKAP1-like	Target of rapamycin complex 2 subunit
OG0001408	5	1	4	protein Star-like	hypothetical protein
OG0001409	5	4	1	monocarboxylate transporter 14-like	[acyl-carrier-protein] S-malonyltransferase
OG0001410	5	4	1	probable serine/threonine-protein kinase DDB_G0267686 isoform X3;probable serine/threonine-protein kinase DDB_G0267686 isoform X2;probable serine/threonine-protein kinase DDB_G0267686 isoform X1;uncharacterized protein LOC111124397	hypothetical protein
OG0001411	5	3	2	uncharacterized protein LOC111123745	hypothetical protein
OG0001412	5	1	4	acetylcholine receptor subunit beta-type unc-29-like	Cholinergic receptor, nicotinic, alpha;cholinergic receptor, nicotinic
OG0001413	5	4	1	protein capicua homolog isoform X2;protein capicua homolog isoform X3;protein capicua homolog isoform X1	hypothetical protein
OG0001414	5	4	1	cubilin-like isoform X2;cubilin-like isoform X1	hypothetical protein
OG0001415	5	4	1	serine-rich adhesin for platelets-like isoform X3;dentin sialophosphoprotein-like isoform X6;uncharacterized protein LOC111124597 isoform X3;uncharacterized protein LOC111124597 isoform X6	hypothetical protein
OG0001416	5	2	3	uncharacterized protein LOC111124219;uncharacterized protein LOC111137653	hypothetical protein
OG0001417	5	5	0	uncharacterized protein LOC111124883;LOW QUALITY PROTEIN: contactin-2-like, partial;uncharacterized protein LOC111124886 isoform X2;uncharacterized protein LOC111124886 isoform X1;uncharacterized protein LOC111124884	None
OG0001418	5	4	1	RNA-binding protein 26-like isoform X1;RNA-binding protein 26-like isoform X2	hypothetical protein
OG0001419	5	4	1	snake venom metalloproteinase ACLH-like isoform X4;zinc metalloproteinase-disintegrin-like batroxstatin-3 isoform X2;zinc metalloproteinase-disintegrin-like berythractivase isoform X3;zinc metalloproteinase-disintegrin-like berythractivase isoform X1	hypothetical protein
OG0001420	5	4	1	gamma-glutamyltranspeptidase 1-like	hypothetical protein
OG0001421	5	4	1	amyloid beta A4 protein-like isoform X2;amyloid beta A4 protein-like isoform X1	hypothetical protein
OG0001422	5	4	1	HMG box-containing protein C19G7.04-like	hypothetical protein
OG0001423	5	4	1	uncharacterized protein LOC111124833	hypothetical protein
OG0001424	5	4	1	5-hydroxyisourate hydrolase-like isoform X2;5-hydroxyisourate hydrolase-like isoform X4;5-hydroxyisourate hydrolase-like isoform X1;5-hydroxyisourate hydrolase-like isoform X3	hypothetical protein
OG0001425	5	4	1	uncharacterized protein LOC111126334;uncharacterized protein LOC111124889	suppressor of cytokine signaling 7
OG0001426	5	4	1	uncharacterized protein LOC111124933 isoform X2;uncharacterized protein LOC111124933 isoform X3;uncharacterized protein LOC111125619;uncharacterized protein LOC111124933 isoform X1	hypothetical protein
OG0001427	5	3	2	transcriptional regulator ATRX-like isoform X1;transcriptional regulator ATRX-like;transcriptional regulator ATRX-like isoform X2	hypothetical protein
OG0001428	5	3	2	uncharacterized protein LOC111127504;uncharacterized protein LOC111125010	hypothetical protein
OG0001429	5	4	1	rab9 effector protein with kelch motifs-like	hypothetical protein
OG0001430	5	3	2	ras-related protein Rab-30-like isoform X2	Ras- protein Rab-30
OG0001431	5	4	1	fibroblast growth factor receptor 3-like isoform X2;fibroblast growth factor receptor 2-like isoform X4;fibroblast growth factor receptor 3-like isoform X1;fibroblast growth factor receptor 3-like isoform X3	hypothetical protein
OG0001432	5	4	1	protein angel homolog 2-like isoform X2;protein angel homolog 2-like isoform X1	Angel
OG0001433	5	4	1	DDB1- and CUL4-associated factor 4-like protein 2 isoform X1;DDB1- and CUL4-associated factor 4-like;DDB1- and CUL4-associated factor 4-like isoform X2;DDB1- and CUL4-associated factor 4-like isoform X3	DDB1 and CUL4 associated factor 4
OG0001434	5	4	1	kinesin-like protein KIF16B	Kinesin-like protein kif16b
OG0001435	5	4	1	transmembrane protein 229B-like	hypothetical protein
OG0001436	5	4	1	uncharacterized protein LOC111125199	hypothetical protein
OG0001437	5	4	1	beta-1,3-galactosyltransferase 1-like isoform X2	hypothetical protein
OG0001438	5	4	1	innexin unc-9-like isoform X4;innexin unc-9-like isoform X5;innexin unc-9-like isoform X7;innexin unc-9-like isoform X6	hypothetical protein
OG0001439	5	4	1	probable cyclin-dependent serine/threonine-protein kinase DDB_G0292550 isoform X7;GATA zinc finger domain-containing protein 14-like isoform X4;GATA zinc finger domain-containing protein 14-like isoform X6;GATA zinc finger domain-containing protein 14-like isoform X5	hypothetical protein
OG0001440	5	4	1	surfeit locus protein 2-like isoform X2;surfeit locus protein 2-like isoform X1	Surfeit 2
OG0001441	5	4	1	histone deacetylase complex subunit SAP30 homolog isoform X1	sit4 protein phosphatase associated protein
OG0001442	5	3	2	uncharacterized protein LOC111125916 isoform X1;uncharacterized protein LOC111126034;uncharacterized protein LOC111125916 isoform X2	hypothetical protein
OG0001443	5	4	1	pinin-like isoform X4;nucleosome assembly protein 1-like 3 isoform X1;nucleosome assembly protein 1-like 3 isoform X2;RNA polymerase II degradation factor 1-like isoform X3	hypothetical protein
OG0001444	5	4	1	zinc finger protein GLIS2-like	GLIS zinc finger 2
OG0001445	5	4	1	E3 ubiquitin-protein ligase SH3RF1-like isoform X1;SH3 domain-containing RING finger protein 3-like isoform X2	E3 ubiquitin-protein ligase sh3rf3
OG0001446	5	2	3	uncharacterized protein LOC111126484;uncharacterized protein LOC111126070	GM2 ganglioside activator;hypothetical protein
OG0001447	5	4	1	TRMT1-like protein isoform X1;TRMT1-like protein isoform X2	tRNA methyltransferase 1
OG0001448	5	4	1	calcium uptake protein 3, mitochondrial-like isoform X4;calcium uptake protein 3, mitochondrial-like isoform X1;calcium uptake protein 3, mitochondrial-like isoform X2;calcium uptake protein 3, mitochondrial-like isoform X3	hypothetical protein
OG0001449	5	4	1	beta-secretase 1-like	Beta-site APP-cleaving enzyme
OG0001450	5	1	4	E3 ubiquitin-protein ligase cblA-like	hypothetical protein
OG0001451	5	4	1	uncharacterized protein LOC111127508 isoform X1;uncharacterized protein LOC111127508 isoform X2;uncharacterized protein LOC111126475 isoform X2;uncharacterized protein LOC111126475 isoform X1	hypothetical protein
OG0001452	5	4	1	coronin-7-like	hypothetical protein
OG0001453	5	1	4	uncharacterized protein LOC111126665	hypothetical protein
OG0001454	5	4	1	ubiquitin carboxyl-terminal hydrolase 2-like	hypothetical protein
OG0001455	5	4	1	oral-facial-digital syndrome 1 protein-like isoform X1;oral-facial-digital syndrome 1 protein-like isoform X2	oxidative DNA demethylase
OG0001456	5	3	2	peroxisome proliferator-activated receptor delta-like isoform X2;peroxisome proliferator-activated receptor delta-like isoform X1	Receptor
OG0001457	5	4	1	epidermal growth factor receptor-like isoform X2;epidermal growth factor receptor-like isoform X1	erythroblastic leukemia viral oncoprotein
OG0001458	5	4	1	epidermal growth factor receptor-like isoform X2;epidermal growth factor receptor-like isoform X3;epidermal growth factor receptor-like isoform X1;epidermal growth factor receptor-like isoform X4	erythroblastic leukemia viral oncoprotein
OG0001459	5	4	1	mis18-binding protein 1-like	hypothetical protein
OG0001460	5	3	2	F-box only protein 44-like isoform X1;F-box only protein 44-like isoform X2;LOW QUALITY PROTEIN: F-box only protein 2-like	hypothetical protein;F-box protein 2
OG0001461	5	4	1	uncharacterized protein LOC111127769	hypothetical protein
OG0001462	5	4	1	dual specificity protein phosphatase 12-like	dual specificity phosphatase 12
OG0001463	5	1	4	follistatin-like	hypothetical protein
OG0001464	5	5	0	uncharacterized protein LOC111128049;uncharacterized protein LOC111131723;uncharacterized protein LOC111131203;uncharacterized protein LOC111131202;uncharacterized protein LOC111131724	None
OG0001465	5	4	1	aquaporin-10-like isoform X3	Aquaporin-3
OG0001466	5	4	1	solute carrier family 25 member 44-like	hypothetical protein
OG0001467	5	4	1	hydrolethalus syndrome protein 1 homolog	Hydrolethalus syndrome 1
OG0001468	5	1	4	uncharacterized protein LOC111128468	hypothetical protein
OG0001469	5	3	2	uncharacterized protein LOC111128536 isoform X3;uncharacterized protein LOC111128536 isoform X2;uncharacterized protein LOC111128536 isoform X1	riboflavin kinase
OG0001470	5	4	1	uncharacterized protein LOC111128605	hypothetical protein
OG0001471	5	4	1	dual oxidase maturation factor 1-like	hypothetical protein
OG0001472	5	4	1	solute carrier family 25 member 45-like	hypothetical protein
OG0001473	5	4	1	synaptotagmin-14-like isoform X6;synaptotagmin-14-like isoform X2;synaptotagmin-14-like isoform X4;synaptotagmin-14-like isoform X5	C2 domain
OG0001474	5	4	1	cleavage and polyadenylation specificity factor subunit 2-like	cleavage and polyadenylation specificity factor subunit 2
OG0001475	5	4	1	uncharacterized protein LOC111128897 isoform X1;cyclic AMP-responsive element-binding protein 3-like protein 3 isoform X2;cyclic AMP-responsive element-binding protein 3-like protein 3-B isoform X2;uncharacterized protein LOC111129050 isoform X1	cAMP responsive element binding protein 3-like
OG0001476	5	4	1	protein RRNAD1-like isoform X2;protein RRNAD1-like isoform X1	hypothetical protein
OG0001477	5	4	1	TALPID3 protein-like isoform X2;TALPID3 protein-like isoform X1	hypothetical protein
OG0001478	5	3	2	speckle-type POZ protein-like isoform X1;BTB/POZ domain-containing protein 9-like;uncharacterized protein LOC111129072 isoform X2	hypothetical protein
OG0001479	5	4	1	RGM domain family member B-like isoform X2;RGM domain family member B-like isoform X1	hypothetical protein
OG0001480	5	4	1	mono [ADP-ribose] polymerase PARP16-like	Poly (ADP-ribose) polymerase, member 16
OG0001481	5	4	1	ubiquitin-associated protein 1-like isoform X2;ubiquitin-associated protein 1-like isoform X1	Ubiquitin associated protein 1
OG0001482	5	4	1	coiled-coil domain-containing protein 97-like	hypothetical protein
OG0001483	5	4	1	vacuolar protein sorting-associated protein 45-like	vacuolar protein sorting-associated protein 45
OG0001484	5	4	1	selenoprotein N-like isoform X1;selenoprotein N-like isoform X4;selenoprotein N-like isoform X2;selenoprotein N-like isoform X3	selenoprotein N, 1
OG0001485	5	4	1	ADAMTS-like protein 4 isoform X2;ADAMTS-like protein 4 isoform X1;thrombospondin type-1 domain-containing protein 4-like isoform X3	hypothetical protein
OG0001486	5	4	1	thyroid adenoma-associated protein homolog isoform X3;thyroid adenoma-associated protein homolog isoform X4;thyroid adenoma-associated protein homolog isoform X1;thyroid adenoma-associated protein homolog isoform X2	hypothetical protein
OG0001487	5	3	2	uncharacterized protein LOC111130054 isoform X1;uncharacterized protein LOC111130137;uncharacterized protein LOC111130054 isoform X2	hypothetical protein
OG0001488	5	4	1	zinc finger FYVE domain-containing protein 26-like isoform X2;zinc finger FYVE domain-containing protein 26-like isoform X1	Zinc finger, FYVE domain containing 26
OG0001489	5	3	2	probable diaminopimelate decarboxylase, chloroplastic isoform X2;probable diaminopimelate decarboxylase, chloroplastic isoform X1	hypothetical protein
OG0001490	5	4	1	carbonic anhydrase 2-like isoform X3	hypothetical protein
OG0001491	5	4	1	rab3 GTPase-activating protein non-catalytic subunit-like isoform X1;rab3 GTPase-activating protein non-catalytic subunit-like isoform X2	Rab3 GTPase-activating protein non-catalytic subunit
OG0001492	5	3	2	complex I intermediate-associated protein 30, mitochondrial-like	hypothetical protein
OG0001493	5	4	1	AB hydrolase superfamily protein C1039.03-like isoform X4;AB hydrolase superfamily protein C1039.03-like isoform X1	hypothetical protein
OG0001494	5	4	1	atypical chemokine receptor 4-like	hypothetical protein
OG0001495	5	4	1	uncharacterized protein LOC111130338 isoform X12;uncharacterized protein LOC111130338 isoform X13;uncharacterized protein LOC111131488 isoform X8;uncharacterized protein LOC111131488 isoform X7	Protein lin-10
OG0001496	5	4	1	ATP-binding cassette sub-family D member 4-like isoform X3	ATP-binding cassette sub- D member 4
OG0001497	5	4	1	thyroid adenoma-associated protein homolog	hypothetical protein
OG0001498	5	3	2	neurogenic locus notch homolog protein 1-like isoform X3;neurogenic locus notch homolog protein 1-like isoform X1;neurogenic locus notch homolog protein 1-like isoform X2	hypothetical protein
OG0001499	5	4	1	UPF0046 protein C25E10.12-like	hypothetical protein
OG0001500	5	4	1	centlein-like isoform X2;centlein-like isoform X3;centlein-like isoform X1	hypothetical protein
OG0001501	5	1	4	uncharacterized protein LOC111130800	hypothetical protein
OG0001502	5	4	1	protein max-like isoform X3;protein max-like isoform X4	hypothetical protein
OG0001503	5	1	4	S-crystallin SL11-like	hypothetical protein
OG0001504	5	4	1	protein SREK1IP1-like	hypothetical protein
OG0001505	5	4	1	uncharacterized protein LOC111131073 isoform X2;uncharacterized protein LOC111131073 isoform X3;uncharacterized protein LOC111131073 isoform X1;uncharacterized protein LOC111131073 isoform X4	hypothetical protein
OG0001506	5	4	1	adenylyl cyclase-associated protein 1-like isoform X4;adenylyl cyclase-associated protein 1-like isoform X1;adenylyl cyclase-associated protein 1-like isoform X2;adenylyl cyclase-associated protein 1-like isoform X3	hypothetical protein
OG0001507	5	1	4	LOW QUALITY PROTEIN: sex-determining region Y protein-like	Multiple coagulation factor deficiency protein 2
OG0001508	5	3	2	deleted in malignant brain tumors 1 protein-like isoform X2;deleted in malignant brain tumors 1 protein-like isoform X1;deleted in malignant brain tumors 1 protein-like isoform X3	Astacin (Peptidase M12A)
OG0001509	5	4	1	SH2 domain-containing adapter protein D-like isoform X1;SH2 domain-containing adapter protein D-like isoform X4;SH2 domain-containing adapter protein D-like isoform X3;SH2 domain-containing adapter protein D-like isoform X2	hypothetical protein
OG0001510	5	4	1	targeting protein for Xklp2 homolog isoform X2;targeting protein for Xklp2 homolog isoform X1	tpx2, microtubule-associated, (Xenopus laevis)
OG0001511	5	3	2	phosphatidylinositol 3,4,5-trisphosphate 5-phosphatase 2A-like isoform X4	inositol polyphosphate phosphatase-like 1
OG0001512	5	4	1	WSCD family member CG9164-like	hypothetical protein
OG0001513	5	3	2	uncharacterized protein LOC111132098 isoform X1;uncharacterized protein LOC111132098 isoform X2	hypothetical protein
OG0001514	5	1	4	tankyrase-like	poly (ADP-ribose) polymerase, member 12;hypothetical protein
OG0001515	5	4	1	uncharacterized protein LOC111135076 isoform X2;uncharacterized protein LOC111135078;uncharacterized protein LOC111132434;uncharacterized protein LOC111135076 isoform X1	hypothetical protein
OG0001516	5	1	4	uncharacterized protein LOC111132537	hypothetical protein
OG0001517	5	1	4	uncharacterized protein LOC111132716	Translation initiation factor
OG0001518	5	4	1	vascular endothelial growth factor receptor 2-like isoform X1;vascular endothelial growth factor receptor 2-like isoform X2	hypothetical protein
OG0001519	5	4	1	uncharacterized protein LOC111134120 isoform X2;uncharacterized protein LOC111132838 isoform X2;uncharacterized protein LOC111134120 isoform X1;uncharacterized protein LOC111132838 isoform X1	hypothetical protein
OG0001520	5	1	4	protein S-acyltransferase 18-like	hypothetical protein;zinc finger, DHHC-type containing 1
OG0001521	5	4	1	lysosomal amino acid transporter 1 homolog isoform X1	PQ loop repeat-containing protein 2
OG0001522	5	4	1	eukaryotic translation initiation factor 3 subunit C-like isoform X1;eukaryotic translation initiation factor 3 subunit C-like	Eif3cp
OG0001523	5	4	1	tuftelin-interacting protein 11-like	Tuftelin-interacting protein 11
OG0001524	5	4	1	mitofusin-2-like isoform X1	hypothetical protein
OG0001525	5	4	1	LOW QUALITY PROTEIN: gametogenetin-binding protein 2-like;gametogenetin-binding protein 2-like isoform X1	Gametoproteintin-binding protein 2
OG0001526	5	4	1	protein FAM92B-like isoform X3;protein FAM92B-like isoform X4	hypothetical protein
OG0001527	5	4	1	membrane progestin receptor gamma-B-like isoform X3	progestin and adipoQ receptor member VI
OG0001528	5	4	1	serine/threonine-protein kinase mTOR-like	hypothetical protein
OG0001529	5	3	2	uncharacterized protein LOC111133442 isoform X2;uncharacterized protein LOC111133442 isoform X1;uncharacterized protein LOC111133442 isoform X3	hypothetical protein
OG0001530	5	4	1	uncharacterized protein LOC111133487 isoform X1;uncharacterized protein LOC111133487 isoform X2;uncharacterized protein LOC111133487 isoform X3	hypothetical protein
OG0001531	5	2	3	sodium-dependent glucose transporter 1B-like	hypothetical protein
OG0001532	5	1	4	uncharacterized protein LOC111133550	hypothetical protein
OG0001533	5	4	1	uncharacterized protein LOC111133741 isoform X2	hypothetical protein
OG0001534	5	4	1	U6 small nuclear RNA (adenine-(43)-N(6))-methyltransferase-like	Methyltransferase-like protein 16
OG0001535	5	4	1	probable G-protein coupled receptor 139	hypothetical protein
OG0001536	5	4	1	protein Wnt-11b-2-like	Wnt11p
OG0001537	5	4	1	deoxynucleoside triphosphate triphosphohydrolase SAMHD1-like isoform X4;deoxynucleoside triphosphate triphosphohydrolase SAMHD1-like isoform X3	SAM domain and HD
OG0001538	5	4	1	uncharacterized protein LOC111134311 isoform X1	hypothetical protein
OG0001539	5	4	1	fatty acid 2-hydroxylase-like isoform X2;fatty acid 2-hydroxylase-like isoform X1	Fatty acid 2-hydroxylase
OG0001540	5	4	1	breast cancer anti-estrogen resistance protein 1-like isoform X3;breast cancer anti-estrogen resistance protein 1-like isoform X2;breast cancer anti-estrogen resistance protein 1-like isoform X4;breast cancer anti-estrogen resistance protein 1-like isoform X1	neural precursor cell expressed, developmentally down-regulated 9
OG0001541	5	2	3	neuropilin and tolloid-like protein 1	hypothetical protein;neuropilin (NRP) and tolloid (TLL)-like 1
OG0001542	5	1	4	CD82 antigen-like	hypothetical protein
OG0001543	5	4	1	monocarboxylate transporter 12-like isoform X1;monocarboxylate transporter 12-like isoform X2	hypothetical protein
OG0001544	5	4	1	uncharacterized protein LOC111134442 isoform X2;uncharacterized protein LOC111134442 isoform X1	hypothetical protein
OG0001545	5	4	1	protein CWC15 homolog A-like	Protein CWC15 A
OG0001546	5	4	1	LOW QUALITY PROTEIN: SNF-related serine/threonine-protein kinase-like;SNF-related serine/threonine-protein kinase-like isoform X2;SNF-related serine/threonine-protein kinase-like isoform X3;SNF-related serine/threonine-protein kinase-like isoform X1	hypothetical protein
OG0001547	5	4	1	vigilin-like	hypothetical protein
OG0001548	5	3	2	protein CREBRF homolog isoform X1;protein CREBRF homolog isoform X2	hypothetical protein
OG0001549	5	4	1	FYVE and coiled-coil domain-containing protein 1-like isoform X2;FYVE and coiled-coil domain-containing protein 1-like isoform X4;FYVE and coiled-coil domain-containing protein 1-like isoform X1;FYVE and coiled-coil domain-containing protein 1-like isoform X3	FYVE and coiled-coil domain containing 1
OG0001550	5	4	1	synergin gamma-like isoform X4;synergin gamma-like isoform X1;synergin gamma-like isoform X3;synergin gamma-like isoform X2	hypothetical protein
OG0001551	5	4	1	serine/threonine-protein phosphatase 4 catalytic subunit	Serine/threonine-protein phosphatase 4 catalytic subunit
OG0001552	5	4	1	uncharacterized protein LOC111134693;uncharacterized protein LOC111138442	hypothetical protein
OG0001553	5	3	2	uncharacterized protein LOC111134927 isoform X2;uncharacterized protein LOC111134927 isoform X1	hypothetical protein
OG0001554	5	4	1	trans-1,2-dihydrobenzene-1,2-diol dehydrogenase-like	hypothetical protein
OG0001555	5	4	1	switch-associated protein 70-like isoform X2;switch-associated protein 70-like isoform X3;switch-associated protein 70-like isoform X1	hypothetical protein
OG0001556	5	4	1	buccalin-like	hypothetical protein
OG0001557	5	4	1	uncharacterized protein LOC111135323 isoform X1;uncharacterized protein LOC111135323 isoform X4;uncharacterized protein LOC111135323 isoform X2;uncharacterized protein LOC111135323 isoform X3	hypothetical protein
OG0001558	5	4	1	guanine deaminase-like isoform X2;guanine deaminase-like isoform X1	hypothetical protein
OG0001559	5	4	1	carbohydrate sulfotransferase 3-like	carbohydrate (N-acetylglucosamine 6-O) sulfotransferase 6
OG0001560	5	4	1	protein FAM124A-like isoform X2	hypothetical protein
OG0001561	5	4	1	PR domain zinc finger protein 15-like isoform X1;PR domain zinc finger protein 15-like isoform X2	PR domain containing 15
OG0001562	5	2	3	steroid 17-alpha-hydroxylase/17,20 lyase-like	hypothetical protein
OG0001563	5	4	1	serine/threonine-protein kinase 26-like isoform X7;serine/threonine-protein kinase 24-like isoform X8;serine/threonine-protein kinase 26-like isoform X4;serine/threonine-protein kinase 26-like isoform X5	Serine/threonine-protein kinase 26
OG0001564	5	3	2	anamorsin homolog	Anamorsin
OG0001565	5	4	1	uncharacterized protein LOC111135576 isoform X1;uncharacterized protein LOC111135576 isoform X2;uncharacterized protein LOC111137701	Transmembrane protease serine 15
OG0001566	5	4	1	cartilage matrix protein-like isoform X2;cartilage matrix protein-like isoform X1	hypothetical protein
OG0001567	5	2	3	integrin beta-1-like isoform X1;integrin beta-1-like isoform X2	hypothetical protein
OG0001568	5	4	1	TWiK family of potassium channels protein 7-like	hypothetical protein
OG0001569	5	4	1	matrix metallopeptidase-21-like	matrix metallopeptidase 21
OG0001570	5	3	2	probable E3 ubiquitin-protein ligase hulA isoform X2;probable E3 ubiquitin-protein ligase hulA isoform X1	hypothetical protein
OG0001571	5	4	1	threonine synthase-like 2 isoform X1	threonine synthase-like 2
OG0001572	5	4	1	UDP-D-xylose:L-fucose alpha-1,3-D-xylosyltransferase-like	hypothetical protein
OG0001573	5	4	1	transmembrane protein 248-like isoform X1;transmembrane protein 248-like isoform X2	hypothetical protein
OG0001574	5	1	4	paternally-expressed gene 3 protein-like	hypothetical protein
OG0001575	5	4	1	E3 ubiquitin-protein ligase NEURL1B-like;E3 ubiquitin-protein ligase NEURL1-like isoform X2;E3 ubiquitin-protein ligase NEURL1-like isoform X1	hypothetical protein
OG0001576	5	3	2	uncharacterized protein LOC111136313;uncharacterized protein LOC111136314 isoform X1;uncharacterized protein LOC111136314 isoform X2	NADH dehydrogenase (ubiquinone) 1 beta subcomplex, 6
OG0001577	5	4	1	uncharacterized protein LOC111137481 isoform X2;uncharacterized protein LOC111137481 isoform X1;uncharacterized protein LOC111136338 isoform X1;uncharacterized protein LOC111136338 isoform X2	Tectonic member 2
OG0001578	5	2	3	uncharacterized protein LOC111136402;uncharacterized protein LOC111136604	hypothetical protein
OG0001579	5	2	3	uncharacterized protein LOC111136430	hypothetical protein
OG0001580	5	3	2	alpha-1A adrenergic receptor-like	hypothetical protein
OG0001581	5	4	1	dol-P-Man:Man(5)GlcNAc(2)-PP-Dol alpha-1,3-mannosyltransferase-like isoform X2;dol-P-Man:Man(5)GlcNAc(2)-PP-Dol alpha-1,3-mannosyltransferase-like isoform X3;dol-P-Man:Man(5)GlcNAc(2)-PP-Dol alpha-1,3-mannosyltransferase-like;dol-P-Man:Man(5)GlcNAc(2)-PP-Dol alpha-1,3-mannosyltransferase-like isoform X1	dolichyl-P-Man:Man(5)GlcNAc(2)-PP-dolichol alpha-1,3-mannosyltransferase
OG0001582	5	4	1	scavenger receptor class B member 1-like isoform X2	scavenger receptor class B, member 2
OG0001583	5	4	1	ras-related protein Rab-35-like isoform X4	Gtr1/RagA G protein conserved region
OG0001584	5	3	2	TP53-regulating kinase-like isoform X3;TP53-regulating kinase-like isoform X1;TP53-regulating kinase-like isoform X2	hypothetical protein;TP53 regulating kinase
OG0001585	5	4	1	inosine-uridine preferring nucleoside hydrolase-like isoform X2;inosine-uridine preferring nucleoside hydrolase-like isoform X1	hypothetical protein
OG0001586	5	1	4	uncharacterized protein LOC111136831	hypothetical protein
OG0001587	5	2	3	uncharacterized protein LOC111136843;uncharacterized protein LOC111136842	hypothetical protein
OG0001588	5	4	1	small conductance calcium-activated potassium channel protein-like	Potassium intermediate small conductance calcium-activated channel, sub N, member 2
OG0001589	5	1	4	uncharacterized protein LOC111136855	hypothetical protein
OG0001590	5	3	2	NF-kappa-B-activating protein-like	hypothetical protein
OG0001591	5	4	1	3 beta-hydroxysteroid dehydrogenase/Delta 5--_4-isomerase type 4-like isoform X3;3 beta-hydroxysteroid dehydrogenase/Delta 5--_4-isomerase type 4-like isoform X2;3 beta-hydroxysteroid dehydrogenase/Delta 5--_4-isomerase type 3-like isoform X1	hypothetical protein
OG0001592	5	4	1	BTB/POZ domain-containing protein 16-like isoform X1;BTB/POZ domain-containing protein 16-like isoform X2;BTB/POZ domain-containing protein 16-like isoform X3;uncharacterized protein LOC111137576 isoform X4	BTB (POZ) domain containing 16
OG0001593	5	3	2	cytoglobin-2-like isoform X2;cytoglobin-2-like isoform X1	hypothetical protein
OG0001594	5	4	1	RING finger protein 145-like	hypothetical protein
OG0001595	5	4	1	uncharacterized protein LOC111137821 isoform X1;kielin/chordin-like protein isoform X3;uncharacterized protein LOC111137821 isoform X2	chordin-like 2
OG0001596	5	3	2	proline-serine-threonine phosphatase-interacting protein 2-like isoform X2;proline-serine-threonine phosphatase-interacting protein 2-like isoform X1;proline-serine-threonine phosphatase-interacting protein 1-like isoform X3	proline-serine-threonine phosphatase interacting protein
OG0001597	5	3	2	zinc finger protein 423-like;zinc finger protein 423-like isoform X1;zinc finger protein 423-like isoform X2	hypothetical protein
OG0001598	5	4	1	cyclin-J-like	hypothetical protein
OG0001599	5	4	1	cathepsin L-like isoform X2	hypothetical protein
OG0001600	5	4	1	sphingomyelin phosphodiesterase 3-like isoform X2;sphingomyelin phosphodiesterase 3-like isoform X1	hypothetical protein
OG0001601	5	3	2	uncharacterized protein C5orf34 homolog isoform X3;uncharacterized protein C5orf34 homolog isoform X1;uncharacterized protein C5orf34 homolog isoform X2	hypothetical protein
OG0001602	5	3	2	uncharacterized protein LOC111138117 isoform X2;uncharacterized protein LOC111138117 isoform X1	hypothetical protein
OG0001603	5	4	1	drebrin-like protein B isoform X3;drebrin-like protein B isoform X1;drebrin-like protein B isoform X4;drebrin-like protein B isoform X2	hypothetical protein
OG0001604	5	3	2	thiamin pyrophosphokinase 1-like isoform X1;thiamin pyrophosphokinase 1-like isoform X2	cAMP-dependent protein kinase subunit
OG0001605	5	3	2	uncharacterized protein LOC111138472	hypothetical protein
OG0001606	5	4	1	nucleoside diphosphate-linked moiety X motif 8-like isoform X2;nucleoside diphosphate-linked moiety X motif 8-like isoform X3;nucleoside diphosphate-linked moiety X motif 8-like isoform X1	hypothetical protein
OG0001607	5	0	5	None	hypothetical protein
OG0001608	5	0	5	None	hypothetical protein
OG0001609	5	0	5	None	hypothetical protein
OG0001610	5	0	5	None	hypothetical protein
OG0001611	5	0	5	None	hypothetical protein
OG0001612	5	0	5	None	hypothetical protein
OG0001613	5	0	5	None	hypothetical protein
OG0001614	5	0	5	None	hypothetical protein
OG0001615	5	0	5	None	hypothetical protein
OG0001616	5	0	5	None	hypothetical protein
OG0001617	5	0	5	None	hypothetical protein
OG0001618	5	0	5	None	G2F domain;hypothetical protein;cd22 molecule
OG0001619	5	0	5	None	hypothetical protein
OG0001620	5	0	5	None	Carcinoembryonic antigen- cell adhesion molecule;hypothetical protein;scavenger receptor cysteine rich domain containing
OG0001621	4	2	2	cyclic nucleotide-gated channel rod photoreceptor subunit alpha-like	hypothetical protein
OG0001622	4	1	3	homeobox protein Hox-A9-like	hypothetical protein
OG0001623	4	3	1	tRNA (uracil-5-)-methyltransferase homolog A-like	tRNA methyltransferase 2
OG0001624	4	2	2	grpE protein homolog 1, mitochondrial-like isoform X2;grpE protein homolog 1, mitochondrial-like isoform X1	GrpE protein 1, mitochondrial
OG0001625	4	3	1	UPF0676 protein C1494.01-like	hypothetical protein
OG0001626	4	3	1	AT-rich interactive domain-containing protein 5B-like isoform X2;AT-rich interactive domain-containing protein 5B-like isoform X3;AT-rich interactive domain-containing protein 5B-like isoform X1	hypothetical protein
OG0001627	4	3	1	EP300-interacting inhibitor of differentiation 3-like;EP300-interacting inhibitor of differentiation 3-like isoform X1;EP300-interacting inhibitor of differentiation 3-like isoform X2	EP300-interacting inhibitor of differentiation 3
OG0001628	4	2	2	serine/threonine-protein kinase MARK1-like isoform X2;MAP/microtubule affinity-regulating kinase 4-like isoform X1	hypothetical protein
OG0001629	4	4	0	uncharacterized protein LOC111100947;speriolin-like protein	None
OG0001630	4	2	2	uncharacterized protein LOC111099612 isoform X2;uncharacterized protein LOC111099612 isoform X1	hypothetical protein
OG0001631	4	1	3	tumor susceptibility gene 101 protein-like	hypothetical protein
OG0001632	4	3	1	natural resistance-associated macrophage protein 2-like	hypothetical protein
OG0001633	4	1	3	protein FAM124A-like	hypothetical protein
OG0001634	4	2	2	HIV Tat-specific factor 1-like	hypothetical protein
OG0001635	4	3	1	uncharacterized protein LOC111100011 isoform X3;uncharacterized protein LOC111100011 isoform X1;uncharacterized protein LOC111100011 isoform X2	V-type proton ATPase subunit F
OG0001636	4	3	1	uncharacterized protein LOC111100096;uncharacterized protein LOC111100050	hypothetical protein
OG0001637	4	2	2	uncharacterized protein LOC111100320;uncharacterized protein LOC111100237 isoform X2	hypothetical protein
OG0001638	4	3	1	uncharacterized protein LOC111100303 isoform X2;uncharacterized protein LOC111100308;serine/threonine-protein phosphatase 6 regulatory ankyrin repeat subunit C-like, partial	caspase 2, apoptosis- cysteine peptidase
OG0001639	4	3	1	uncharacterized protein LOC111100326	hypothetical protein
OG0001640	4	1	3	von Willebrand factor D and EGF domain-containing protein-like	hypothetical protein
OG0001641	4	3	1	uncharacterized protein LOC111100584 isoform X1;uncharacterized protein LOC111100584 isoform X2	hypothetical protein
OG0001642	4	2	2	protogenin-like	hypothetical protein
OG0001643	4	3	1	uncharacterized protein LOC111101123 isoform X2;uncharacterized protein LOC111100670;uncharacterized protein LOC111101123 isoform X1	hypothetical protein
OG0001644	4	2	2	LOW QUALITY PROTEIN: DNA polymerase theta-like	hypothetical protein
OG0001645	4	3	1	oxidoreductase HTATIP2-like;oxidoreductase HTATIP2-like isoform X1;oxidoreductase HTATIP2-like isoform X2	Oxidoreductase htatip2
OG0001646	4	3	1	peripheral plasma membrane protein CASK-like isoform X5;peripheral plasma membrane protein CASK-like isoform X2	hypothetical protein
OG0001647	4	2	2	LOW QUALITY PROTEIN: beta-1,3-glucan-binding protein-like;beta-1,3-glucan-binding protein-like	Binding Protein (BGBP)
OG0001648	4	2	2	lysozyme 3-like;lysozyme 3	hypothetical protein
OG0001649	4	2	2	fibroblast growth factor receptor 1-A-like;fibroblast growth factor receptor 2-like isoform X6	Fibroblast growth factor receptor 3
OG0001650	4	1	3	cyclic AMP-dependent transcription factor ATF-7-like	Alcohol O-acetyltransferase;hypothetical protein
OG0001651	4	3	1	putative lipoyltransferase 2, mitochondrial	hypothetical protein
OG0001652	4	3	1	retinoblastoma-associated protein-like isoform X2;retinoblastoma-associated protein-like isoform X3;retinoblastoma-associated protein-like isoform X1	Rb C-terminal domain
OG0001653	4	3	1	zinc finger protein 593-like	hypothetical protein
OG0001654	4	1	3	cyclic GMP-AMP synthase-like	hypothetical protein
OG0001655	4	2	2	proline-rich transmembrane protein 1-like	proline-rich transmembrane protein 1;hypothetical protein
OG0001656	4	3	1	neuropeptide Y receptor type 2-like	hypothetical protein
OG0001657	4	2	2	uncharacterized protein LOC111101414	hypothetical protein
OG0001658	4	3	1	cadherin EGF LAG seven-pass G-type receptor 1-like	hypothetical protein
OG0001659	4	1	3	putative inhibitor of apoptosis	inhibitor of apoptosis;hypothetical protein;Baculoviral IAP repeat containing
OG0001660	4	3	1	uncharacterized protein LOC111101893 isoform X1;uncharacterized protein LOC111101893 isoform X2	F-box protein 41
OG0001661	4	3	1	uncharacterized protein LOC111102175;uncharacterized protein LOC111102165;uncharacterized protein LOC111101951	hypothetical protein
OG0001662	4	1	3	putative uncharacterized protein DDB_G0282133	hypothetical protein
OG0001663	4	3	1	ABC transporter G family member 22-like	hypothetical protein
OG0001664	4	3	1	tigger transposable element-derived protein 6-like	hypothetical protein
OG0001665	4	2	2	N-lysine methyltransferase KMT5A-like;uncharacterized protein LOC111102180	hypothetical protein
OG0001666	4	1	3	slit homolog 1 protein-like	leucine rich repeat containing 8, member
OG0001667	4	3	1	protein quiver-like;protein quiver-like isoform X2;protein quiver-like isoform X1	hypothetical protein
OG0001668	4	3	1	E3 ubiquitin-protein ligase TRIM71-like	hypothetical protein
OG0001669	4	3	1	perlucin-like;perlucin-like protein;low affinity immunoglobulin epsilon Fc receptor-like	Asgr1p
OG0001670	4	2	2	SPRY domain-containing SOCS box protein 2-like isoform X1;SPRY domain-containing SOCS box protein 2-like isoform X2	hypothetical protein
OG0001671	4	3	1	verprolin-like	hypothetical protein
OG0001672	4	2	2	U11/U12 small nuclear ribonucleoprotein 25 kDa protein-like	U11/U12 small nuclear ribonucleoprotein
OG0001673	4	3	1	uncharacterized protein LOC111102645 isoform X1;uncharacterized protein LOC111102645 isoform X2;uncharacterized protein LOC111105331	hypothetical protein
OG0001674	4	3	1	uncharacterized protein LOC111102682 isoform X3;zinc finger protein 862-like isoform X1;uncharacterized protein LOC111102682 isoform X5	hypothetical protein
OG0001675	4	3	1	60S ribosomal protein L44-like;60S ribosomal protein L44-like isoform X2;60S ribosomal protein L44-like isoform X1	60S ribosomal protein L36A
OG0001676	4	2	2	plasminogen-like	hypothetical protein;threonyl-tRNA synthetase
OG0001677	4	3	1	uncharacterized protein LOC111102897;uncharacterized protein LOC111103979	hypothetical protein
OG0001678	4	3	1	mucin-3A-like;uncharacterized protein LOC111102930 isoform X1;uncharacterized protein LOC111102930 isoform X2	hypothetical protein
OG0001679	4	3	1	uncharacterized protein LOC111102972;uncharacterized protein LOC111103091 isoform X1;uncharacterized protein LOC111103091 isoform X2	hypothetical protein
OG0001680	4	1	3	uncharacterized protein LOC111102986	hypothetical protein
OG0001681	4	2	2	carbohydrate sulfotransferase 3-like isoform X2;carbohydrate sulfotransferase 3-like isoform X1	hypothetical protein;Sulfotransferase domain
OG0001682	4	3	1	transmembrane protein 150B-A-like isoform X1;transmembrane protein 150B-A-like isoform X2	hypothetical protein
OG0001683	4	3	1	uncharacterized protein LOC111103204	hypothetical protein
OG0001684	4	3	1	phosphatidylinositol-binding clathrin assembly protein LAP-like isoform X32;phosphatidylinositol-binding clathrin assembly protein LAP-like isoform X31	hypothetical protein
OG0001685	4	3	1	excitatory amino acid transporter-like	Solute carrier 1 (Glial high affinity glutamate transporter), member 2
OG0001686	4	2	2	DDB1- and CUL4-associated factor 6-like	DDB1 and CUL4 associated factor 6
OG0001687	4	3	1	nucleolar pre-ribosomal-associated protein 1-like	nucleolar pre-ribosomal-associated protein 1
OG0001688	4	3	1	phospholipase D1-like isoform X5;phospholipase D1-like isoform X6;phospholipase D1-like isoform X7	Phospholipase
OG0001689	4	3	1	DNA helicase B-like	hypothetical protein
OG0001690	4	2	2	calmodulin-A-like isoform X2	calmodulin-like 3
OG0001691	4	2	2	cleavage stimulation factor subunit 3-like	Cleavage stimulation factor subunit 3
OG0001692	4	2	2	WD repeat-containing protein 3-like	Dip2/Utp12 protein
OG0001693	4	3	1	phytochrome-interacting ankyrin-repeat protein 1-like isoform X1;phytochrome-interacting ankyrin-repeat protein 1-like isoform X2;phytochrome-interacting ankyrin-repeat protein 1-like isoform X3	hypothetical protein
OG0001694	4	3	1	uncharacterized protein C17orf98-like	hypothetical protein
OG0001695	4	3	1	dynein heavy chain 1, axonemal-like isoform X6;dynein heavy chain 1, axonemal-like isoform X3;dynein heavy chain 1, axonemal-like isoform X5	Dynein heavy chain 1, axonemal
OG0001696	4	2	2	uncharacterized protein LOC111103688;uncharacterized protein LOC111111455	hypothetical protein
OG0001697	4	2	2	amiloride-sensitive amine oxidase [copper-containing]-like isoform X2;amiloride-sensitive amine oxidase [copper-containing]-like isoform X1	amine oxidase;actin binding protein
OG0001698	4	2	2	radial spoke head protein 3 homolog	Radial spoke head protein 3
OG0001699	4	2	2	PC3-like endoprotease variant B isoform X2	hypothetical protein
OG0001700	4	2	2	neurogenic locus notch homolog protein 1-like;uncharacterized protein LOC111105507	hypothetical protein
OG0001701	4	2	2	small acidic protein-like	hypothetical protein
OG0001702	4	3	1	copine-9-like	hypothetical protein
OG0001703	4	3	1	protein claret segregational-like isoform X2;protein claret segregational-like isoform X3;protein claret segregational-like isoform X1	Kinesin member
OG0001704	4	3	1	5-methylcytosine rRNA methyltransferase NSUN4-like isoform X1;LOW QUALITY PROTEIN: 5-methylcytosine rRNA methyltransferase NSUN4-like;5-methylcytosine rRNA methyltransferase NSUN4-like isoform X2	hypothetical protein
OG0001705	4	3	1	uncharacterized protein LOC111104663	DNA polymerase zeta catalytic subunit
OG0001706	4	1	3	uncharacterized protein LOC111104889	hypothetical protein;JmjC domain-containing histone demethylation protein 1
OG0001707	4	1	3	uncharacterized protein LOC111104935	hypothetical protein
OG0001708	4	3	1	putative nuclease HARBI1	hypothetical protein
OG0001709	4	2	2	nacrein-like protein	carbonic anhydrase;Carbonic AnHydrase
OG0001710	4	1	3	neurotrophin-4-like	hypothetical protein
OG0001711	4	3	1	uncharacterized protein LOC111105208;uncharacterized protein LOC111113919;uncharacterized protein LOC111124050	hypothetical protein
OG0001712	4	2	2	uncharacterized protein LOC111105322;uncharacterized protein LOC111109571	hypothetical protein
OG0001713	4	3	1	transmembrane protein 135-like isoform X2;transmembrane protein 135-like isoform X3;transmembrane protein 135-like isoform X1	hypothetical protein
OG0001714	4	1	3	mitochondrial import inner membrane translocase subunit Tim13-like	translocase of inner mitochondrial membrane 13
OG0001715	4	3	1	LOW QUALITY PROTEIN: uncharacterized protein LOC111105512;uncharacterized protein LOC111118060 isoform X1;uncharacterized protein LOC111118060 isoform X2	hypothetical protein
OG0001716	4	1	3	LOW QUALITY PROTEIN: IST1 homolog	hypothetical protein
OG0001717	4	1	3	uncharacterized protein LOC111105574	hypothetical protein
OG0001718	4	3	1	putative helicase MOV-10 isoform X3;putative helicase MOV-10 isoform X1;putative helicase MOV-10 isoform X2	Moloney leukemia virus 10_
OG0001719	4	3	1	FMRFamide receptor-like	hypothetical protein
OG0001720	4	3	1	B-cell receptor-associated protein 31-like	b-cell receptor-associated protein
OG0001721	4	3	1	uncharacterized protein LOC111105852 isoform X1;uncharacterized protein LOC111105852 isoform X3;uncharacterized protein LOC111105852 isoform X2	hypothetical protein
OG0001722	4	3	1	argininosuccinate synthase-like isoform X1	Adenylosuccinate synthetase
OG0001723	4	3	1	centrosomal protein of 83 kDa-like isoform X2	coiled-coil domain containing 41
OG0001724	4	4	0	immune-associated nucleotide-binding protein 12-like;GTPase IMAP family member 4-like;reticulocyte-binding protein 2 homolog a-like;calponin homology domain-containing protein DDB_G0272472-like	None
OG0001725	4	2	2	uncharacterized protein LOC111106098;uncharacterized protein LOC111106116	hypothetical protein
OG0001726	4	3	1	transmembrane protein 209-like	hypothetical protein
OG0001727	4	2	2	histone-lysine N-methyltransferase SETMAR-like	hypothetical protein
OG0001728	4	4	0	uncharacterized protein LOC111106278;uncharacterized protein LOC111112517 isoform X2;uncharacterized protein LOC111106268;uncharacterized protein LOC111112517 isoform X1	None
OG0001729	4	3	1	acyl-CoA dehydrogenase family member 9, mitochondrial-like isoform X2;acyl-CoA dehydrogenase family member 9, mitochondrial-like;acyl-CoA dehydrogenase family member 9, mitochondrial-like isoform X1	hypothetical protein
OG0001730	4	3	1	glutamate receptor-interacting protein 1-like isoform X4;glutamate receptor-interacting protein 1-like isoform X1	Glutamate receptor interacting protein
OG0001731	4	3	1	5' exonuclease Apollo-like;5' exonuclease Apollo-like isoform X1;5' exonuclease Apollo-like isoform X2	DNA cross-link repair 1B
OG0001732	4	1	3	uncharacterized protein LOC111106476	hypothetical protein;TIMP metallopeptidase inhibitor 4
OG0001733	4	2	2	tafazzin-like isoform X2;tafazzin-like isoform X1	hypothetical protein
OG0001734	4	3	1	connector enhancer of kinase suppressor of ras 2-like isoform X2;connector enhancer of kinase suppressor of ras 2-like;connector enhancer of kinase suppressor of ras 2-like isoform X1	hypothetical protein
OG0001735	4	1	3	uncharacterized protein LOC111106784	hypothetical protein
OG0001736	4	2	2	THAP domain-containing protein 10-like	hypothetical protein
OG0001737	4	2	2	uncharacterized protein LOC111106845;uncharacterized protein LOC111109574	hypothetical protein
OG0001738	4	2	2	uncharacterized protein LOC111107070;uncharacterized protein PFB0145c-like	hypothetical protein
OG0001739	4	2	2	uncharacterized protein LOC111107224 isoform X1	hypothetical protein
OG0001740	4	3	1	uncharacterized protein LOC111109525 isoform X1;FYVE, RhoGEF and PH domain-containing protein 4-like isoform X2;LOW QUALITY PROTEIN: FYVE, RhoGEF and PH domain-containing protein 4-like	FYVE, RhoGEF and PH domain containing 4
OG0001741	4	3	1	trichohyalin-like isoform X1;trichohyalin-like isoform X2;trichohyalin-like isoform X3	hypothetical protein
OG0001742	4	3	1	general transcription factor 3C polypeptide 1-like isoform X1;general transcription factor 3C polypeptide 1-like isoform X2;general transcription factor 3C polypeptide 1-like	hypothetical protein
OG0001743	4	3	1	39S ribosomal protein L2, mitochondrial-like isoform X3;39S ribosomal protein L2, mitochondrial-like isoform X2	54S ribosomal protein L2 mitochondrial
OG0001744	4	2	2	selenide, water dikinase-like	hypothetical protein
OG0001745	4	2	2	uncharacterized protein LOC111107670;uncharacterized protein LOC111131125	hypothetical protein
OG0001746	4	3	1	uncharacterized protein LOC111107792 isoform X1;vacuolar protein-sorting protein BRO1-like isoform X2;transcription cofactor vestigial-like protein 4 isoform X3	Vestigial like 4
OG0001747	4	3	1	DALR anticodon-binding domain-containing protein 3-like isoform X2;DALR anticodon-binding domain-containing protein 3-like isoform X1;DALR anticodon-binding domain-containing protein 3-like	DALR anticodon binding domain containing 3
OG0001748	4	3	1	zinc finger protein 862-like	hypothetical protein
OG0001749	4	2	2	uncharacterized protein LOC111110233;uncharacterized protein LOC111107988	hypothetical protein
OG0001750	4	2	2	LOW QUALITY PROTEIN: protein hunchback-like, partial;LOW QUALITY PROTEIN: hunchback-like protein	hypothetical protein;Zinc finger protein Pegasus
OG0001751	4	2	2	transmembrane protein adipocyte-associated 1 homolog	hypothetical protein
OG0001752	4	3	1	uncharacterized protein LOC111108050 isoform X6	hypothetical protein
OG0001753	4	3	1	cyclin-D-binding Myb-like transcription factor 1	cyclin D binding myb-like transcription factor 1
OG0001754	4	3	1	secretion-regulating guanine nucleotide exchange factor-like isoform X1;secretion-regulating guanine nucleotide exchange factor-like isoform X2	hypothetical protein
OG0001755	4	2	2	uncharacterized protein LOC111108147 isoform X2;uncharacterized protein LOC111108147 isoform X1	interleukin 17 receptor A;hypothetical protein
OG0001756	4	2	2	uncharacterized protein LOC111108191;uncharacterized protein LOC111108456	hypothetical protein
OG0001757	4	2	2	redox-regulatory protein FAM213A-like	hypothetical protein
OG0001758	4	3	1	TBC1 domain family member 30-like isoform X1;TBC1 domain family member 30-like isoform X2	hypothetical protein
OG0001759	4	3	1	uncharacterized protein LOC111108407;uncharacterized protein LOC111108441	hypothetical protein
OG0001760	4	3	1	NCK-interacting protein with SH3 domain-like isoform X3;NCK-interacting protein with SH3 domain-like isoform X1;NCK-interacting protein with SH3 domain-like isoform X2	hypothetical protein
OG0001761	4	2	2	putative helicase MOV-10	Moloney leukemia virus 10_;Moloney leukemia virus 10
OG0001762	4	1	3	uncharacterized protein LOC111108717	hypothetical protein
OG0001763	4	3	1	histone deacetylase 11-like isoform X4	Histone deacetylase 11
OG0001764	4	3	1	interferon-induced protein 44-like	Interferon-induced protein
OG0001765	4	3	1	uncharacterized protein K02A2.6-like	hypothetical protein
OG0001766	4	3	1	uncharacterized protein LOC111138335;uncharacterized protein LOC111109015	hypothetical protein
OG0001767	4	3	1	uncharacterized protein LOC111109026;uncharacterized protein LOC111113880;uncharacterized protein LOC111113926	hypothetical protein
OG0001768	4	1	3	MAM and LDL-receptor class A domain-containing protein 1-like	hypothetical protein
OG0001769	4	3	1	uncharacterized protein LOC111136592;uncharacterized protein LOC111109174	hypothetical protein
OG0001770	4	2	2	uncharacterized protein LOC111109321	hypothetical protein
OG0001771	4	2	2	uncharacterized protein LOC111109486;uncharacterized protein LOC111109400	hypothetical protein
OG0001772	4	2	2	TM2 domain-containing protein DDB_G0277895-like	hypothetical protein
OG0001773	4	2	2	uncharacterized protein LOC111109516 isoform X1;uncharacterized protein LOC111109516 isoform X2	hypothetical protein
OG0001774	4	3	1	uncharacterized protein LOC111109536;uncharacterized protein LOC111110612	hypothetical protein
OG0001775	4	2	2	uncharacterized protein LOC111109584;uncharacterized protein LOC111110155	hypothetical protein
OG0001776	4	2	2	high mobility group protein B3-like	high mobility group box 3;hypothetical protein
OG0001777	4	2	2	uncharacterized protein LOC111110079;uncharacterized protein LOC111109692	hypothetical protein
OG0001778	4	2	2	uncharacterized protein LOC111109820;uncharacterized protein LOC111109997	hypothetical protein
OG0001779	4	3	1	NAD-dependent protein deacetylase sirtuin-1-like isoform X2;NAD-dependent protein deacetylase sirtuin-1-like isoform X1	Sirtuin 2
OG0001780	4	3	1	IQ and ubiquitin-like domain-containing protein	hypothetical protein
OG0001781	4	3	1	cytochrome P450 2F5-like;cytochrome P450 2B5-like	cytochrome P450 2 sub U member 1
OG0001782	4	2	2	uncharacterized protein LOC111109942 isoform X1;uncharacterized protein LOC111109942 isoform X2	hypothetical protein
OG0001783	4	2	2	FMRFamide receptor-like	hypothetical protein
OG0001784	4	2	2	ninjurin-1-like	hypothetical protein;ninjurin 2
OG0001785	4	3	1	uncharacterized protein LOC111110051	hypothetical protein
OG0001786	4	2	2	transmembrane protein 229b-like	hypothetical protein
OG0001787	4	3	1	nuclear transcription factor Y subunit beta-like	hypothetical protein
OG0001788	4	2	2	toll-like receptor 6 isoform X2;toll-like receptor 6	TOLL-like receptor
OG0001789	4	3	1	solute carrier family 26 member 6-like isoform X2	hypothetical protein
OG0001790	4	3	1	uncharacterized protein LOC111110369;uncharacterized protein LOC111110337 isoform X1;uncharacterized protein LOC111110337 isoform X2	spermatoproteinsis associated 22
OG0001791	4	2	2	monoglyceride lipase-like	hypothetical protein
OG0001792	4	3	1	dnaJ homolog subfamily C member 28-like	DnaJ (Hsp40), sub C, member 28
OG0001793	4	2	2	gem-associated protein 2-like	gem (nuclear organelle) associated protein 2
OG0001794	4	3	1	reticulophagy regulator 3-like;reticulophagy regulator 3-like isoform X1;reticulophagy regulator 3-like isoform X2	hypothetical protein
OG0001795	4	3	1	uncharacterized protein LOC111111017 isoform X2;uncharacterized protein LOC111111017 isoform X3;uncharacterized protein LOC111111017 isoform X1	hypothetical protein
OG0001796	4	3	1	growth/differentiation factor 8-like	growth differentiation factor
OG0001797	4	2	2	pancreas transcription factor 1 subunit alpha-like;protein Fer3-like	Fer3-like
OG0001798	4	1	3	laccase-2-like	hypothetical protein
OG0001799	4	1	3	uncharacterized protein LOC111111158	hypothetical protein
OG0001800	4	3	1	LOW QUALITY PROTEIN: putative nuclease HARBI1;putative nuclease HARBI1	hypothetical protein
OG0001801	4	3	1	uncharacterized protein LOC111112797 isoform X2;uncharacterized protein LOC111111173;uncharacterized protein LOC111112797 isoform X1	hypothetical protein
OG0001802	4	3	1	serine/arginine repetitive matrix protein 2-like;uncharacterized protein LOC111111199 isoform X1;uncharacterized protein LOC111111199 isoform X2	hypothetical protein
OG0001803	4	2	2	uncharacterized protein LOC111115438;uncharacterized protein LOC111111232	hypothetical protein
OG0001804	4	3	1	COMM domain-containing protein 4-like isoform X1;COMM domain-containing protein 4-like isoform X3;COMM domain-containing protein 4-like isoform X2	COMM domain-containing protein 4
OG0001805	4	2	2	neurogenic differentiation factor 1-like	hypothetical protein
OG0001806	4	1	3	ATP-dependent DNA helicase Q-like 3	DNA helicase;hypothetical protein
OG0001807	4	3	1	membrane progestin receptor beta-like	Progestin and adipoQ receptor member
OG0001808	4	1	3	galactosylceramide sulfotransferase-like	hypothetical protein
OG0001809	4	3	1	uncharacterized protein LOC111114527;uncharacterized protein LOC111111567	hypothetical protein
OG0001810	4	1	3	ovomucoid-like	hypothetical protein
OG0001811	4	2	2	ras-related protein Ral-A-like isoform X2	hypothetical protein
OG0001812	4	2	2	pancreas transcription factor 1 subunit alpha-like	hypothetical protein
OG0001813	4	3	1	dynein assembly factor 1, axonemal-like isoform X2;dynein assembly factor 1, axonemal-like isoform X1;dynein assembly factor 1, axonemal-like isoform X3	dynein, axonemal, assembly factor 1
OG0001814	4	2	2	carbohydrate sulfotransferase 15-like isoform X2;carbohydrate sulfotransferase 15-like isoform X1	Carbohydrate (N-acetylgalactosamine 4-sulfate 6-O) sulfotransferase 15;hypothetical protein
OG0001815	4	2	2	sodium/potassium/calcium exchanger 3-like isoform X2	hypothetical protein
OG0001816	4	2	2	protein FAM81A-like	with sequence similarity 81, member A
OG0001817	4	3	1	protein FAM214A-like isoform X3;protein FAM214A-like isoform X2;protein FAM214A-like isoform X1	hypothetical protein
OG0001818	4	3	1	peptidyl-prolyl cis-trans isomerase FKBP4-like isoform X3;peptidyl-prolyl cis-trans isomerase FKBP4-like isoform X2;peptidyl-prolyl cis-trans isomerase FKBP4-like isoform X1	FK506 binding protein 4
OG0001819	4	3	1	DNA mismatch repair protein Mlh1-like	DNA mismatch repair protein
OG0001820	4	2	2	sugar transporter SWEET1-like	hypothetical protein
OG0001821	4	2	2	BMP and activin membrane-bound inhibitor homolog isoform X2;BMP and activin membrane-bound inhibitor homolog isoform X1	hypothetical protein
OG0001822	4	2	2	uncharacterized protein LOC111114484;serine/threonine-protein kinase STE20-like	hypothetical protein;regulator of ime2
OG0001823	4	2	2	uncharacterized protein LOC111122528 isoform X1;uncharacterized protein LOC111113221 isoform X1	hypothetical protein
OG0001824	4	2	2	DBF4-type zinc finger-containing protein 2 homolog	hypothetical protein
OG0001825	4	3	1	uncharacterized protein LOC111119414 isoform X2;uncharacterized protein LOC111113361;uncharacterized protein LOC111119414 isoform X1	hypothetical protein
OG0001826	4	3	1	polycystic kidney disease 1-related protein-like isoform X1;polycystic kidney disease 1-related protein-like isoform X2	Polycystic kidney disease
OG0001827	4	3	1	protein PIF-like	matrilin
OG0001828	4	3	1	uncharacterized protein LOC111113780;mucin-5AC-like isoform X2;mucin-5AC-like isoform X1	hypothetical protein
OG0001829	4	2	2	pro-neuropeptide Y-like isoform X2;pro-neuropeptide Y-like isoform X1	hypothetical protein
OG0001830	4	1	3	MAM domain-containing protein 2-like	hypothetical protein
OG0001831	4	2	2	uncharacterized protein LOC111114125;uncharacterized protein LOC111114162	hypothetical protein
OG0001832	4	1	3	uncharacterized protein LOC111114145	hypothetical protein
OG0001833	4	1	3	multiple epidermal growth factor-like domains protein 10	hypothetical protein
OG0001834	4	2	2	NEDD8-conjugating enzyme ubc12-like;NEDD8-conjugating enzyme Ubc12	hypothetical protein
OG0001835	4	3	1	AP-4 complex subunit epsilon-1-like isoform X1;AP-4 complex subunit epsilon-1-like isoform X2;AP-4 complex subunit epsilon-1-like isoform X3	AP-4 complex subunit epsilon-1
OG0001836	4	3	1	CTD small phosphatase-like protein 2	CTD small phosphatase-like protein 2
OG0001837	4	3	1	beta-1,4-galactosyltransferase galt-1-like	hypothetical protein
OG0001838	4	3	1	uncharacterized protein LOC111114583	hypothetical protein
OG0001839	4	1	3	uncharacterized protein LOC111114589	hypothetical protein
OG0001840	4	3	1	sialin-like	hypothetical protein
OG0001841	4	2	2	uncharacterized protein LOC111114668	hypothetical protein
OG0001842	4	2	2	uncharacterized protein LOC111127199;uncharacterized protein LOC111114805	hypothetical protein
OG0001843	4	3	1	excitatory amino acid transporter 3-like	Solute carrier 1 (Glial high affinity glutamate transporter), member 3
OG0001844	4	3	1	beta-1,3-galactosyltransferase 5-like	hypothetical protein
OG0001845	4	2	2	F-box/LRR-repeat protein 8-like	F-box and leucine-rich repeat protein 8
OG0001846	4	1	3	uncharacterized protein LOC111114898	hypothetical protein
OG0001847	4	2	2	calcitonin gene-related peptide type 1 receptor-like isoform X1	hypothetical protein
OG0001848	4	3	1	insulin-induced gene 2 protein-like	insulin induced protein 1
OG0001849	4	2	2	uncharacterized protein LOC111115075 isoform X1;uncharacterized protein LOC111115075 isoform X2	hypothetical protein
OG0001850	4	2	2	uncharacterized protein LOC111137925;uncharacterized protein LOC111115173	hypothetical protein
OG0001851	4	2	2	uncharacterized protein LOC111131292;uncharacterized protein LOC111115242	hypothetical protein
OG0001852	4	1	3	interferon alpha-inducible protein 27-like protein 2B	hypothetical protein
OG0001853	4	3	1	antistasin-like isoform X1;antistasin-like;antistasin-like isoform X2	hypothetical protein
OG0001854	4	3	1	uncharacterized protein LOC111115599	hypothetical protein
OG0001855	4	1	3	corticotropin-releasing factor receptor 2-like	hypothetical protein
OG0001856	4	3	1	bifunctional coenzyme A synthase-like	hypothetical protein
OG0001857	4	2	2	secernin-2-like	secernin
OG0001858	4	3	1	uncharacterized protein LOC111115961;uncharacterized protein LOC111136740	hypothetical protein
OG0001859	4	3	1	solute carrier family 28 member 3-like isoform X1	hypothetical protein
OG0001860	4	3	1	uncharacterized protein LOC111138506;uncharacterized protein LOC111116597	hypothetical protein
OG0001861	4	2	2	mesoderm development candidate 1-like	Mesoderm development candidate 1
OG0001862	4	2	2	serine protease inhibitor dipetalogastin-like	hypothetical protein
OG0001863	4	3	1	multiple epidermal growth factor-like domains protein 6 isoform X2;fibrillin-1-like isoform X1;multiple epidermal growth factor-like domains protein 6 isoform X3	hypothetical protein
OG0001864	4	3	1	3-hydroxyisobutyryl-CoA hydrolase, mitochondrial-like isoform X2	hypothetical protein
OG0001865	4	3	1	centromere protein F-like isoform X1;centromere protein F-like isoform X2;centromere protein F-like	hypothetical protein
OG0001866	4	4	0	uncharacterized protein LOC111116928;uncharacterized protein LOC111117700 isoform X1;uncharacterized protein LOC111117700 isoform X2;uncharacterized protein LOC111116929	None
OG0001867	4	3	1	zinc finger protein 271-like	IKAROS zinc finger
OG0001868	4	1	3	LOW QUALITY PROTEIN: degenerin mec-10-like	sodium channel, non-voltage-gated 1, beta subunit;Amiloride-sensitive sodium channel
OG0001869	4	2	2	centrosomal protein POC5-like isoform X2;centrosomal protein POC5-like isoform X1	poc5 centriolar protein (Chlamydomonas)
OG0001870	4	2	2	uncharacterized protein LOC111120396;uncharacterized protein LOC111117943	hypothetical protein
OG0001871	4	3	1	laccase-2-like;oxidoreductase OpS5-like	hypothetical protein
OG0001872	4	2	2	complement component receptor 1-like protein;complement receptor type 1-like	hypothetical protein
OG0001873	4	3	1	adhesion G protein-coupled receptor L2-like;adhesion G protein-coupled receptor L2-like isoform X1	PR domain containing 8
OG0001874	4	2	2	uncharacterized protein LOC111118181;uncharacterized protein LOC111117981	hypothetical protein
OG0001875	4	2	2	uncharacterized protein LOC111117980 isoform X2;uncharacterized protein LOC111117980 isoform X1	hypothetical protein
OG0001876	4	3	1	dystrophin-like isoform X3;dystrophin-like isoform X1;dystrophin-like isoform X2	hypothetical protein
OG0001877	4	3	1	inactive rhomboid protein 1-like	Rhomboid 5
OG0001878	4	2	2	malignant fibrous histiocytoma-amplified sequence 1 homolog	hypothetical protein
OG0001879	4	1	3	LOW QUALITY PROTEIN: phosphatidylinositol 3-kinase regulatory subunit alpha-like	phosphoinositide-3-kinase, regulatory subunit 3 (gamma)
OG0001880	4	3	1	tctex1 domain-containing protein 2-like	hypothetical protein
OG0001881	4	3	1	cell death-inducing p53-target protein 1-like isoform X5;cell death-inducing p53-target protein 1-like isoform X1;cell death-inducing p53-target protein 1-like isoform X3	hypothetical protein
OG0001882	4	3	1	myosin regulatory light polypeptide 9-like	Myosin regulatory light polypeptide 9
OG0001883	4	3	1	CDP-diacylglycerol--glycerol-3-phosphate 3-phosphatidyltransferase, mitochondrial-like isoform X3;CDP-diacylglycerol--glycerol-3-phosphate 3-phosphatidyltransferase, mitochondrial-like isoform X1;CDP-diacylglycerol--glycerol-3-phosphate 3-phosphatidyltransferase, mitochondrial-like isoform X2	CDP-diacylglycerol--glycerol-3-phosphate 3-phosphatidyltransferase
OG0001884	4	3	1	ATP-binding cassette sub-family A member 5-like isoform X3	ATP-binding cassette sub- A ABC1 member
OG0001885	4	2	2	histone H2A.V	Histone H2A.v
OG0001886	4	3	1	protein Gawky-like	hypothetical protein
OG0001887	4	3	1	N-acetyltransferase ESCO2-like	hypothetical protein
OG0001888	4	3	1	anterior pharynx in excess protein 1-like;uncharacterized protein LOC111118261;uncharacterized protein LOC111122037	hypothetical protein
OG0001889	4	2	2	protein FAM167A-like	hypothetical protein
OG0001890	4	3	1	prostaglandin E2 receptor EP3 subtype-like	Prostaglandin E receptor 4 subtype EP4
OG0001891	4	3	1	prominin-1-like isoform X1;prominin-1-like isoform X2;prominin-1-like isoform X3	Prominin 1
OG0001892	4	3	1	NFX1-type zinc finger-containing protein 1-like	NFX1-type zinc finger-containing protein 1
OG0001893	4	3	1	polypyrimidine tract-binding protein 1-like isoform X6;polypyrimidine tract-binding protein 1-like isoform X8;polypyrimidine tract-binding protein 1-like isoform X9	hypothetical protein
OG0001894	4	3	1	uncharacterized protein LOC111118373 isoform X1;uncharacterized protein LOC111118373 isoform X2	60S ribosomal protein L11
OG0001895	4	3	1	uncharacterized protein LOC111118371 isoform X3	hypothetical protein
OG0001896	4	1	3	prostaglandin E2 receptor EP4 subtype-like	Prostaglandin E receptor 4 subtype EP4;hypothetical protein
OG0001897	4	3	1	josephin-2-like	Josephin-1
OG0001898	4	2	2	neuropeptide SIFamide receptor-like	hypothetical protein
OG0001899	4	3	1	histone acetyltransferase KAT6B-like isoform X1;histone acetyltransferase KAT6B-like;histone acetyltransferase KAT6B-like isoform X2	PHD-finger
OG0001900	4	1	3	ecdysone-induced protein 75B-like	Nuclear receptor
OG0001901	4	2	2	thyrotroph embryonic factor-like	hypothetical protein
OG0001902	4	2	2	ras-related protein Rab-10-like	RAB
OG0001903	4	3	1	tyrosine-protein phosphatase non-receptor type 13-like isoform X1;tyrosine-protein phosphatase non-receptor type 13-like isoform X2;tyrosine-protein phosphatase non-receptor type 13-like isoform X3	hypothetical protein
OG0001904	4	3	1	syntenin-1-like	hypothetical protein
OG0001905	4	2	2	nucleoprotein TPR-like isoform X2;nucleoprotein TPR-like isoform X1	hypothetical protein
OG0001906	4	3	1	uncharacterized protein LOC111118810 isoform X3;uncharacterized protein LOC111118810 isoform X1;uncharacterized protein LOC111118810 isoform X2	hypothetical protein
OG0001907	4	3	1	uncharacterized protein LOC111124055;uncharacterized protein LOC111118822;uncharacterized protein LOC111132243	hypothetical protein
OG0001908	4	3	1	serine/arginine repetitive matrix protein 2-like isoform X2;titin homolog isoform X1;serine/arginine repetitive matrix protein 2-like	hypothetical protein
OG0001909	4	3	1	ATP synthase mitochondrial F1 complex assembly factor 2-like isoform X1;ATP synthase mitochondrial F1 complex assembly factor 2-like;ATP synthase mitochondrial F1 complex assembly factor 2-like isoform X2	ATP synthase mitochondrial F1 complex assembly factor 2
OG0001910	4	1	3	polycystin-2-like	hypothetical protein
OG0001911	4	2	2	zinc finger FYVE domain-containing protein 16-like isoform X1;zinc finger FYVE domain-containing protein 16-like isoform X2	Zinc finger FYVE domain-containing protein 16
OG0001912	4	2	2	E3 SUMO-protein ligase ZNF451-like	hypothetical protein
OG0001913	4	3	1	metalloreductase STEAP4-like	STEAP member
OG0001914	4	3	1	nuclear transcription factor Y subunit gamma-like	hypothetical protein
OG0001915	4	3	1	histone H3.3	Variant histone H3 which replaces conventional H3 in a wide range of nucleosomes in active proteins
OG0001916	4	3	1	RNA exonuclease 1 homolog isoform X1;RNA exonuclease 1 homolog isoform X2;RNA exonuclease 1 homolog	REX1, RNA exonuclease 1
OG0001917	4	3	1	radial spoke head 10 homolog B-like isoform X2;radial spoke head 10 homolog B-like isoform X1;radial spoke head 10 homolog B-like isoform X3	hypothetical protein
OG0001918	4	2	2	cholesterol 25-hydroxylase-like	hypothetical protein
OG0001919	4	3	1	axin-1-like isoform X1	K02157 axin 1
OG0001920	4	3	1	golgin subfamily A member 6-like protein 1 isoform X2;golgin subfamily A member 6-like protein 1 isoform X1	stathmin-like 3
OG0001921	4	3	1	serine/threonine-protein phosphatase 2A catalytic subunit beta isoform	Serine/threonine-protein phosphatase 2A catalytic subunit beta isoform
OG0001922	4	3	1	E3 ubiquitin-protein ligase MARCH8-like isoform X1;E3 ubiquitin-protein ligase MARCH8-like isoform X2;E3 ubiquitin-protein ligase MARCH8-like isoform X3	membrane-associated ring finger (C3HC4) 7, E3 ubiquitin protein ligase
OG0001923	4	1	3	adhesion G protein-coupled receptor L3-like	hypothetical protein
OG0001924	4	3	1	polycomb protein suz12-like isoform X1;polycomb protein suz12-like isoform X2;polycomb protein suz12-like	VEFS-Box of polycomb protein
OG0001925	4	2	2	PDZ domain-containing protein GIPC1-like	hypothetical protein
OG0001926	4	2	2	72 kDa type IV collagenase-like;matrix metalloproteinase-19-like	matrix metallopeptidase 10 (stromelysin 2);hypothetical protein
OG0001927	4	2	2	interleukin 17-like protein	interleukin 17C;Interleukin 25
OG0001928	4	2	2	zinc finger protein 511-like	hypothetical protein
OG0001929	4	3	1	MAM and LDL-receptor class A domain-containing protein 1-like isoform X3;MAM and LDL-receptor class A domain-containing protein 1-like isoform X1;MAM and LDL-receptor class A domain-containing protein 1-like isoform X2	hypothetical protein
OG0001930	4	3	1	ATPase family AAA domain-containing protein 5-like isoform X2;ATPase family AAA domain-containing protein 5-like isoform X1	ATPase AAA domain-containing protein 5
OG0001931	4	2	2	syntaxin-1A-like;syntaxin-like	Syntaxin 1A
OG0001932	4	2	2	protein FAM167A-like	hypothetical protein
OG0001933	4	1	3	uncharacterized protein LOC111119622	hypothetical protein
OG0001934	4	3	1	WD repeat-containing protein 5-like	hypothetical protein
OG0001935	4	2	2	midnolin-A-like	hypothetical protein
OG0001936	4	3	1	uncharacterized protein LOC111119687 isoform X2;pro-neuregulin-1, membrane-bound isoform-like isoform X3;uncharacterized protein LOC111119687 isoform X1	Hemicentin 1
OG0001937	4	2	2	ubiquitin-conjugating enzyme E2 2	Ubiquitin-conjugating enzyme E2 D2;hypothetical protein
OG0001938	4	3	1	uncharacterized protein LOC111119748 isoform X2;uncharacterized protein LOC111119748 isoform X1	hypothetical protein
OG0001939	4	2	2	ankyrin repeat and death domain-containing protein 1A-like;serine/threonine-protein phosphatase 6 regulatory ankyrin repeat subunit B-like	hypothetical protein
OG0001940	4	2	2	neo-calmodulin-like	hypothetical protein
OG0001941	4	2	2	protein atonal-like	hypothetical protein
OG0001942	4	2	2	uncharacterized protein LOC111119809;uncharacterized protein LOC111119834	hypothetical protein
OG0001943	4	3	1	E3 ubiquitin-protein ligase MARCH1-like	membrane-associated ring finger (C3HC4) 8, E3 ubiquitin protein ligase
OG0001944	4	3	1	synaptotagmin-17-like	Synaptotagmin XVII
OG0001945	4	4	0	multiple epidermal growth factor-like domains protein 10;uncharacterized protein LOC111120420;multiple epidermal growth factor-like domains protein 6	None
OG0001946	4	3	1	multiple inositol polyphosphate phosphatase 1-like;multiple inositol polyphosphate phosphatase 1-like isoform X1;multiple inositol polyphosphate phosphatase 1-like isoform X2	hypothetical protein
OG0001947	4	3	1	uncharacterized protein LOC111120023	hypothetical protein
OG0001948	4	3	1	short-chain dehydrogenase/reductase family 42E member 1-like isoform X2	hypothetical protein
OG0001949	4	1	3	ATP-binding cassette sub-family A member 1-like	hypothetical protein
OG0001950	4	3	1	RYamide receptor-like	hypothetical protein
OG0001951	4	3	1	RWD domain-containing protein 3-like	RWD domain containing 3
OG0001952	4	1	3	LOW QUALITY PROTEIN: uncharacterized protein LOC111120231	hypothetical protein;Cdc7p-Dbf4p kinase complex regulatory subunit
OG0001953	4	2	2	testis-specific serine/threonine-protein kinase 3-like	Testis-specific serine kinase
OG0001954	4	3	1	ras association domain-containing protein 2-like isoform X2;ras association domain-containing protein 2-like isoform X3;ras association domain-containing protein 2-like isoform X1	hypothetical protein
OG0001955	4	3	1	prolyl 4-hydroxylase subunit alpha-1-like isoform X3;prolyl 4-hydroxylase subunit alpha-1-like isoform X1;prolyl 4-hydroxylase subunit alpha-1-like isoform X2	Prolyl 4-hydroxylase, alpha polypeptide
OG0001956	4	2	2	acyl-coenzyme A thioesterase 13-like	Acyl-coenzyme A thioesterase 13
OG0001957	4	2	2	ragulator complex protein LAMTOR2-like	Ragulator complex protein lamtor2
OG0001958	4	3	1	uncharacterized protein LOC111121981 isoform X1;uncharacterized protein LOC111120744;uncharacterized protein LOC111121981 isoform X2	hypothetical protein
OG0001959	4	3	1	cGMP-dependent protein kinase 1-like	cGMP-dependent protein kinase, isozyme 1
OG0001960	4	2	2	XK-related protein 6-like;LOW QUALITY PROTEIN: XK-related protein 6-like	hypothetical protein
OG0001961	4	3	1	neurensin-1-like	neurensin 1
OG0001962	4	3	1	THO complex subunit 1-like	THO complex subunit 1
OG0001963	4	1	3	zinc finger protein 862-like	hypothetical protein
OG0001964	4	3	1	protein flightless-1 homolog isoform X2;protein flightless-1 homolog;protein flightless-1 homolog isoform X1	hypothetical protein
OG0001965	4	3	1	afadin- and alpha-actinin-binding protein-like isoform X3;afadin- and alpha-actinin-binding protein-like isoform X1;afadin- and alpha-actinin-binding protein-like isoform X2	Synovial sarcoma, X breakpoint 2 interacting protein
OG0001966	4	2	2	trichohyalin-like isoform X1;trichohyalin-like isoform X2	hypothetical protein
OG0001967	4	2	2	RING finger protein 11-like	hypothetical protein
OG0001968	4	2	2	LOW QUALITY PROTEIN: mucolipin-3-like;mucolipin-3-like	hypothetical protein
OG0001969	4	3	1	SOSS complex subunit C-like;SOSS complex subunit C-like isoform X2;SOSS complex subunit C-like isoform X1	hypothetical protein
OG0001970	4	2	2	UPF0600 protein C5orf51 homolog	hypothetical protein
OG0001971	4	3	1	STAM-binding protein-like	hypothetical protein
OG0001972	4	3	1	protein C12orf4 homolog	hypothetical protein
OG0001973	4	3	1	asparagine synthetase domain-containing protein 1-like isoform X1;asparagine synthetase domain-containing protein 1-like isoform X3;asparagine synthetase domain-containing protein 1-like isoform X2	Asparagine synthetase domain-containing protein 1
OG0001974	4	3	1	uncharacterized protein LOC111121363 isoform X1;uncharacterized protein LOC111121363 isoform X2	storkhead box 1
OG0001975	4	2	2	rhodopsin-like isoform X1;rhodopsin-like isoform X2	K04255 r-opsin;Photoreceptor required for regulation of circadian rhythm
OG0001976	4	2	2	prostaglandin E2 receptor EP4 subtype-like	Prostaglandin E receptor 4 subtype EP4
OG0001977	4	2	2	protein sidekick-like isoform X2;protein sidekick-like isoform X1	hypothetical protein
OG0001978	4	3	1	uncharacterized protein LOC111121867 isoform X1;uncharacterized protein LOC111121867 isoform X2;uncharacterized protein LOC111121536	scavenger receptor cysteine rich domain containing
OG0001979	4	3	1	SCY1-like protein 2 isoform X3;SCY1-like protein 2 isoform X2;SCY1-like protein 2 isoform X1	hypothetical protein
OG0001980	4	3	1	uncharacterized protein LOC111121586 isoform X2;uncharacterized protein LOC111121586 isoform X1	hypothetical protein
OG0001981	4	1	3	protein PIH1D3-like	PIH1 domain containing 3
OG0001982	4	3	1	uncharacterized protein LOC111121655 isoform X2;uncharacterized protein LOC111121655 isoform X3;uncharacterized protein LOC111121655 isoform X1	hypothetical protein
OG0001983	4	3	1	2-(3-amino-3-carboxypropyl)histidine synthase subunit 2-like	Diphthamide biosynthesis protein 2
OG0001984	4	2	2	circumsporozoite protein-like;RNA-binding protein 12B-like	hypothetical protein
OG0001985	4	1	3	LOW QUALITY PROTEIN: allatostatin-A receptor-like	hypothetical protein
OG0001986	4	1	3	uncharacterized protein LOC111121935	hypothetical protein
OG0001987	4	3	1	regulator of chromosome condensation-like isoform X3	Regulator of chromosome condensation
OG0001988	4	2	2	uncharacterized protein LOC111122010;LOW QUALITY PROTEIN: uncharacterized protein LOC111122017	hypothetical protein
OG0001989	4	2	2	leucine-rich repeat-containing protein 42-like isoform X2;leucine-rich repeat-containing protein 42-like isoform X1	Leucine rich repeat containing 42
OG0001990	4	2	2	protein DDB_G0287365-like;LOW QUALITY PROTEIN: cell migration-inducing and hyaluronan-binding protein-like	hypothetical protein;Transmembrane protein 2
OG0001991	4	1	3	LOW QUALITY PROTEIN: glutathione S-transferase-like	hypothetical protein
OG0001992	4	3	1	uncharacterized protein LOC111122154	hypothetical protein
OG0001993	4	2	2	E3 ubiquitin-protein ligase PDZRN3-like	hypothetical protein
OG0001994	4	3	1	calmodulin-A-like isoform X2;calmodulin-A-like isoform X1;calmodulin-A-like isoform X3	calmodulin-like 3
OG0001995	4	3	1	uncharacterized protein C8orf76 homolog	hypothetical protein
OG0001996	4	4	0	uncharacterized protein LOC111137164;uncharacterized protein LOC111132456;uncharacterized protein LOC111132082;uncharacterized protein LOC111122395	None
OG0001997	4	2	2	programmed cell death protein 2-like isoform X1;programmed cell death protein 2-like isoform X2	programmed cell death protein
OG0001998	4	3	1	outer dense fiber protein 3-like	hypothetical protein
[truncated: 8,066 more rows]
