# Supplementary material for: The genome of the zebra mussel, Dreissena polymorpha: a resource for comparative genomics, invasion genetics, and biocontrol
Source: G3 (Bethesda). 2021 Dec 13;12(2):jkab423. doi: 10.1093/g3journal/jkab423 (PMC9210306; doi:10.1093/g3journal/jkab423)
Supplement: jkab423_Supplementary_Files [file jkab423_supplementary_files.zip › Supplemental info/2. ZM_GFF_Paralogous_Groups.xlsx]

## Sheet: ZM_GFF_Paralogous_Groups
DPMN_096392	Mitochondrial amidoxime-reducing component 1	ID=DPMN_096392-T1;Parent=DPMN_096392;product=Mitochondrial amidoxime-reducing component 1;DBxref=PFAM:PF03473;PFAM:PF03476;note=TransMembrane:1 (o6-26i);EggNog:ENOG410UHFF;COG:C;	MAR1
DPMN_157981	Mitochondrial amidoxime reducing component 2	ID=DPMN_157981-T1;Parent=DPMN_157981;product=Mitochondrial amidoxime reducing component 2;DBxref=PFAM:PF03473;PFAM:PF03476;note=EggNog:ENOG410V5MD;COG:S;	MAR2
DPMN_039558	membrane-associated ring finger (C3HC4)	ID=DPMN_039558-T1;Parent=DPMN_039558;product=membrane-associated ring finger (C3HC4);DBxref=PFAM:PF12906;note=TransMembrane:2 (i140-161o173-193i);EggNog:ENOG410UFPJ;COG:O;	MAR2
DPMN_165579	E3 ubiquitin-protein ligase march5	ID=DPMN_165579-T1;Parent=DPMN_165579;product=E3 ubiquitin-protein ligase march5;DBxref=PFAM:PF12906;note=TransMembrane:4 (i100-120o140-160i208-227o233-251i);EggNog:ENOG410VD5Z;COG:T;	MAR5
DPMN_160872	E3 ubiquitin-protein ligase march6	ID=DPMN_160872-T1;Parent=DPMN_160872;product=E3 ubiquitin-protein ligase march6;DBxref=PFAM:PF12906;note=TransMembrane:8 (o95-112i119-136o148-168i282-304o324-345i357-386o414- 434i472-491o);EggNog:ENOG410UU0M;COG:O;	MAR6
DPMN_073979	membrane-associated ring finger (C3HC4) 7; E3 ubiquitin protein ligase	ID=DPMN_073979-T1;Parent=DPMN_073979;product=membrane-associated ring finger (C3HC4) 7; E3 ubiquitin protein ligase;DBxref=PFAM:PF12906;note=TransMembrane:2 (o262-286i307-326o);EggNog:ENOG410VCWV;COG:O;	MAR7
DPMN_022075	membrane-associated ring finger (C3HC4) 8; E3 ubiquitin protein ligase	ID=DPMN_022075-T1;Parent=DPMN_022075;product=membrane-associated ring finger (C3HC4) 8; E3 ubiquitin protein ligase;DBxref=PFAM:PF12906;note=TransMembrane:2 (i283-305o325-347i);EggNog:ENOG410MY9X;COG:A;	MAR8
DPMN_179121	fork head transcription factor Sep1	ID=DPMN_179121-T1;Parent=DPMN_179121;product=fork head transcription factor Sep1;DBxref=PFAM:PF00735;PFAM:PF01926;note=EggNog:ENOG410325T;COG:D;U;Z;	SEP1
DPMN_172346	Septin-5	ID=DPMN_172346-T1;Parent=DPMN_172346;product=Septin-5;DBxref=PFAM:PF00735;PFAM:PF01926;note=EggNog:ENOG41035PA;COG:D;U;Z;	SEP5
DPMN_035570	Septin-11	ID=DPMN_035570-T1;Parent=DPMN_035570;product=Septin-11;DBxref=PFAM:PF00735;PFAM:PF01926;note=EggNog:ENOG410UJJ4;COG:D;	SEP11
DPMN_148498	26s proteasome regulatory subunit 6B	ID=DPMN_148498-T1;Parent=DPMN_148498;product=26s proteasome regulatory subunit 6B;DBxref=PFAM:PF00004;PFAM:PF07724;PFAM:PF07728;note=EggNog:ENOG4103343;COG:O;	26S
DPMN_063232	40s ribosomal protein SA	ID=DPMN_063232-T1;Parent=DPMN_063232;product=40s ribosomal protein SA;DBxref=PFAM:PF16122;note=EggNog:ENOG410UU2K;COG:J;	40S
DPMN_041968	eukaryotic translation initiation factor	ID=DPMN_041968-T1;Parent=DPMN_041968;product=eukaryotic translation initiation factor;DBxref=PFAM:PF05456;note=EggNog:ENOG4103920;COG:J;	4EBP
DPMN_097965	7 transmembrane receptor (rhodopsin)	ID=DPMN_097965-T1;Parent=DPMN_097965;product=7 transmembrane receptor (rhodopsin);DBxref=PFAM:PF00001;PFAM:PF10320;PFAM:PF10328;note=TransMembrane:7 (o54-82i94-113o133-153i174-194o214-238i338-361o367-389i);EggNog:ENOG410340A;COG:T;	5-HT7
DPMN_089144	Alpha-2-macroglobulin-like 1	ID=DPMN_089144-T1;Parent=DPMN_089144;product=Alpha-2-macroglobulin-like 1;DBxref=PFAM:PF10569;note=MEROPS:MER0018468;EggNog:ENOG410V5CM;COG:O;	A2M_1
DPMN_096853	Alpha-2-macroglobulin-like 1	ID=DPMN_096853-T1;Parent=DPMN_096853;product=Alpha-2-macroglobulin-like 1;DBxref=PFAM:PF00207;PFAM:PF07677;PFAM:PF07678;PFAM:PF10569;note=MEROPS:MER0018486;EggNog:ENOG410V5CM;COG:O;	A2M_2
DPMN_015199	Alpha-2-macroglobulin-like 1	ID=DPMN_015199-T1;Parent=DPMN_015199;product=Alpha-2-macroglobulin-like 1;DBxref=PFAM:PF00207;PFAM:PF01835;PFAM:PF07678;PFAM:PF07703;PFAM:PF10569;note=MEROPS:MER0018468;EggNog:ENOG410V5CM;COG:O;	A2ML1_1
DPMN_018675	Alpha-2-macroglobulin-like 1	ID=DPMN_018675-T1;Parent=DPMN_018675;product=Alpha-2-macroglobulin-like 1;DBxref=PFAM:PF00207;PFAM:PF01835;PFAM:PF07703;PFAM:PF10569;note=MEROPS:MER0023251;SECRETED:SignalP(1-16);EggNog:ENOG410V5CM;COG:O;	A2ML1_2
DPMN_039685	C3 and PZP-like; alpha-2-macroglobulin domain containing 8	ID=DPMN_039685-T1;Parent=DPMN_039685;product=C3 and PZP-like; alpha-2-macroglobulin domain containing 8;DBxref=PFAM:PF00207;PFAM:PF01835;PFAM:PF07677;PFAM:PF07678;PFAM:PF07703;PFAM:PF10569;note=MEROPS:MER0023251;EggNog:ENOG410V5CM;COG:O;	A2ML1_3
DPMN_089138	C3 and PZP-like; alpha-2-macroglobulin domain containing 8	ID=DPMN_089138-T1;Parent=DPMN_089138;product=C3 and PZP-like; alpha-2-macroglobulin domain containing 8;DBxref=PFAM:PF00207;note=MEROPS:MER0018486;EggNog:ENOG410V5CM;COG:O;	A2ML1_4
DPMN_089301	Alpha-2-macroglobulin-like 1	ID=DPMN_089301-T1;Parent=DPMN_089301;product=Alpha-2-macroglobulin-like 1;DBxref=PFAM:PF00207;PFAM:PF01835;PFAM:PF07677;PFAM:PF07678;PFAM:PF07703;PFAM:PF10569;note=MEROPS:MER0018468;SECRETED:SignalP(1-22);EggNog:ENOG410V5CM;COG:O;	A2ML1_5
DPMN_096919	C3 and PZP-like; alpha-2-macroglobulin domain containing 8	ID=DPMN_096919-T1;Parent=DPMN_096919;product=C3 and PZP-like; alpha-2-macroglobulin domain containing 8;note=MEROPS:MER0018473;EggNog:ENOG410V5CM;COG:O;	A2ML1_6
DPMN_105231	Alpha-2-macroglobulin-like 1	ID=DPMN_105231-T1;Parent=DPMN_105231;product=Alpha-2-macroglobulin-like 1;DBxref=PFAM:PF00207;PFAM:PF01835;PFAM:PF07703;PFAM:PF10569;note=MEROPS:MER0023251;SECRETED:SignalP(1-18);EggNog:ENOG410V5CM;COG:O;	A2ML1_7
DPMN_180864	Alpha-2-macroglobulin-like 1	ID=DPMN_180864-T1;Parent=DPMN_180864;product=Alpha-2-macroglobulin-like 1;note=MEROPS:MER0023251;EggNog:ENOG410V5CM;COG:O;	A2ML1_8
DPMN_019098	ADP/ATP carrier protein aac3	ID=DPMN_019098-T1;Parent=DPMN_019098;product=ADP/ATP carrier protein aac3;DBxref=PFAM:PF00153;note=TransMembrane:2 (i179-201o213-237i);EggNog:ENOG410V8AI;COG:C;	AAC3
DPMN_114289	Arylacetamide deacetylase-like 2	ID=DPMN_114289-T1;Parent=DPMN_114289;product=Arylacetamide deacetylase-like 2;DBxref=PFAM:PF07859;note=MEROPS:MER0033237;CAZy:CE10;SECRETED:SignalP(1-18);EggNog:ENOG410V4F0;COG:V;	AADACL2_1
DPMN_116009	Arylacetamide deacetylase-like 2	ID=DPMN_116009-T1;Parent=DPMN_116009;product=Arylacetamide deacetylase-like 2;DBxref=PFAM:PF07859;note=MEROPS:MER0034961;CAZy:CE10;EggNog:ENOG410V4F0;COG:V;	AADACL2_2
DPMN_116036	arylacetamide deacetylase-like	ID=DPMN_116036-T1;Parent=DPMN_116036;product=arylacetamide deacetylase-like;note=MEROPS:MER0033242;EggNog:ENOG410V7TR;COG:V;	AADACL4_1
DPMN_130839	arylacetamide deacetylase-like	ID=DPMN_130839-T1;Parent=DPMN_130839;product=arylacetamide deacetylase-like;DBxref=PFAM:PF07859;note=MEROPS:MER0034959;CAZy:CE10;TransMembrane:1 (o6-25i);EggNog:ENOG410V7TR;COG:V;	AADACL4_2
DPMN_166939	arylacetamide deacetylase-like	ID=DPMN_166939-T1;Parent=DPMN_166939;product=arylacetamide deacetylase-like;DBxref=PFAM:PF07859;note=MEROPS:MER0033242;CAZy:CE10;TransMembrane:1 (n3-14c26/27o36-57i);EggNog:ENOG410V7TR;COG:V;	AADACL4_3
DPMN_178712	arylacetamide deacetylase-like	ID=DPMN_178712-T1;Parent=DPMN_178712;product=arylacetamide deacetylase-like;DBxref=PFAM:PF07859;note=MEROPS:MER0033242;CAZy:CE10;EggNog:ENOG410V7TR;COG:V;	AADACL4_4
DPMN_128047	Thioredoxin-like protein aaed1	ID=DPMN_128047-T1;Parent=DPMN_128047;product=Thioredoxin-like protein aaed1;DBxref=PFAM:PF13911;note=EggNog:ENOG4104R1B;COG:O;	AAED1
DPMN_141073	a1-alpha2 repression	ID=DPMN_141073-T1;Parent=DPMN_141073;product=a1-alpha2 repression;DBxref=PFAM:PF05282;note=BUSCO:EOG091G0H64;EggNog:ENOG410VBY6;COG:A;	AAR2
DPMN_101446	alanyl-tRNA synthetase 2; mitochondrial	ID=DPMN_101446-T1;Parent=DPMN_101446;product=alanyl-tRNA synthetase 2; mitochondrial;DBxref=PFAM:PF01411;PFAM:PF07973;note=EggNog:ENOG410MXZD;COG:J;	AARS2_1
DPMN_101792	alanyl-tRNA synthetase 2; mitochondrial	ID=DPMN_101792-T1;Parent=DPMN_101792;product=alanyl-tRNA synthetase 2; mitochondrial;DBxref=PFAM:PF01411;PFAM:PF07973;note=EggNog:ENOG410MXZD;COG:J;	AARS2_2
DPMN_012578	Alanyl-tRNA editing protein Aarsd1	ID=DPMN_012578-T1;Parent=DPMN_012578;product=Alanyl-tRNA editing protein Aarsd1;DBxref=PFAM:PF07973;note=EggNog:ENOG410W1RT;COG:O;	AARSD1_1
DPMN_102637	Alanyl-tRNA editing protein Aarsd1	ID=DPMN_102637-T1;Parent=DPMN_102637;product=Alanyl-tRNA editing protein Aarsd1;note=EggNog:ENOG41KOG2105;COG:U;	AARSD1_2
DPMN_092496	ATP-binding cassette sub- A member 1	ID=DPMN_092496-T1;Parent=DPMN_092496;product=ATP-binding cassette sub- A member 1;note=EggNog:ENOG410V4GH;COG:Q;	ABCA1_1
DPMN_175276	ATP-binding cassette sub- A member 1	ID=DPMN_175276-T1;Parent=DPMN_175276;product=ATP-binding cassette sub- A member 1;note=EggNog:ENOG410WGI8;COG:Q;	ABCA1_2
DPMN_175327	ATP-binding cassette sub- A member 1	ID=DPMN_175327-T1;Parent=DPMN_175327;product=ATP-binding cassette sub- A member 1;note=EggNog:ENOG410V4GH;COG:Q;	ABCA1_3
DPMN_175330	ATP-binding cassette sub- A ABC1 member	ID=DPMN_175330-T1;Parent=DPMN_175330;product=ATP-binding cassette sub- A ABC1 member;note=TransMembrane:1 (n4-15c20/21o44-66i);SECRETED:SignalP(1-20);EggNog:ENOG410V4GH;COG:Q;	ABCA1_4
DPMN_178970	ATP-binding cassette sub- A	ID=DPMN_178970-T1;Parent=DPMN_178970;product=ATP-binding cassette sub- A;DBxref=PFAM:PF00005;PFAM:PF12698;note=TransMembrane:12 (o271-294i315-337o349-371i378-400o454-476i923-944o1162- 1190i1210-1237o1249-1270i1282-1306o1318-1339i1360-1386o);EggNog:ENOG4104QSI;COG:Q;	ABCA12_1
DPMN_179038	ATP-binding cassette sub- A ABC1 member	ID=DPMN_179038-T1;Parent=DPMN_179038;product=ATP-binding cassette sub- A ABC1 member;note=EggNog:ENOG410V4GH;COG:Q;	ABCA12_2
DPMN_179040	ATP-binding cassette sub- A	ID=DPMN_179040-T1;Parent=DPMN_179040;product=ATP-binding cassette sub- A;note=TransMembrane:1 (o20-43i);EggNog:ENOG4104QSI;COG:Q;	ABCA12_3
DPMN_012994	ATP-binding cassette sub- A member 2	ID=DPMN_012994-T1;Parent=DPMN_012994;product=ATP-binding cassette sub- A member 2;DBxref=PFAM:PF00005;note=TransMembrane:1 (o12-31i);EggNog:ENOG410V4GH;COG:Q;	ABCA2_1
DPMN_013043	ATP-binding cassette sub- A member 2	ID=DPMN_013043-T1;Parent=DPMN_013043;product=ATP-binding cassette sub- A member 2;DBxref=PFAM:PF12698;note=TransMembrane:5 (o65-88i97-115o121-141i148-170o176-201i);EggNog:ENOG410UKVM;COG:Q;	ABCA2_2
DPMN_013052	ATP-binding cassette sub- A ABC1 member	ID=DPMN_013052-T1;Parent=DPMN_013052;product=ATP-binding cassette sub- A ABC1 member;DBxref=PFAM:PF00005;PFAM:PF12698;note=TransMembrane:6 (n7-18c23/24o801-823i844-866o878-900i907-928o988- 1008i1561-1583o);EggNog:ENOG410V4GH;COG:Q;	ABCA2_3
DPMN_077982	ATP-binding cassette sub- A ABC1 member	ID=DPMN_077982-T1;Parent=DPMN_077982;product=ATP-binding cassette sub- A ABC1 member;DBxref=PFAM:PF00005;PFAM:PF12698;note=TransMembrane:13 (o346-375i396-418o430-452i459-480o492-515i536-560o1373- 1395i1407-1423o1429-1446i1453-1471o1483-1509i1521- 1543o1573-1595i);EggNog:ENOG410V4GH;COG:Q;	ABCA2_4
DPMN_092508	ATP-binding cassette sub- A member 2	ID=DPMN_092508-T1;Parent=DPMN_092508;product=ATP-binding cassette sub- A member 2;note=EggNog:ENOG410UKVM;COG:Q;	ABCA2_5
DPMN_175313	ATP-binding cassette sub- A member 2	ID=DPMN_175313-T1;Parent=DPMN_175313;product=ATP-binding cassette sub- A member 2;note=EggNog:ENOG410UKVM;COG:Q;	ABCA2_6
DPMN_022864	ATP-binding cassette; sub- A (ABC1); member 3	ID=DPMN_022864-T1;Parent=DPMN_022864;product=ATP-binding cassette; sub- A (ABC1); member 3;DBxref=PFAM:PF12698;note=TransMembrane:4 (o161-182i203-224o244-266i273-290o);EggNog:ENOG410V4GH;COG:Q;	ABCA3_1
DPMN_047808	ATP-binding cassette sub- A ABC1 member	ID=DPMN_047808-T1;Parent=DPMN_047808;product=ATP-binding cassette sub- A ABC1 member;DBxref=PFAM:PF00005;PFAM:PF12698;note=TransMembrane:7 (o32-52i208-231o251-277i289-314o320-343i355-374o441-463i);EggNog:ENOG410V4GH;COG:Q;	ABCA3_2
DPMN_171558	ATP-binding cassette sub- A ABC1 member	ID=DPMN_171558-T1;Parent=DPMN_171558;product=ATP-binding cassette sub- A ABC1 member;note=EggNog:ENOG410V4GH;COG:Q;	ABCA3_3
DPMN_171561	ATP-binding cassette; sub- A (ABC1); member 3	ID=DPMN_171561-T1;Parent=DPMN_171561;product=ATP-binding cassette; sub- A (ABC1); member 3;note=EggNog:ENOG410V4GH;COG:Q;	ABCA3_4
DPMN_171562	ATP-binding cassette; sub- A (ABC1); member 3	ID=DPMN_171562-T1;Parent=DPMN_171562;product=ATP-binding cassette; sub- A (ABC1); member 3;note=EggNog:ENOG410V4GH;COG:Q;	ABCA3_5
DPMN_171563	ATP-binding cassette; sub- A (ABC1); member 3	ID=DPMN_171563-T1;Parent=DPMN_171563;product=ATP-binding cassette; sub- A (ABC1); member 3;DBxref=PFAM:PF00005;PFAM:PF12698;note=TransMembrane:7 (i26-45o261-281i301-330o342-365i372-390o402-422i443-467o);EggNog:ENOG410V4GH;COG:Q;	ABCA3_6
DPMN_171574	ATP-binding cassette; sub- A (ABC1); member 3	ID=DPMN_171574-T1;Parent=DPMN_171574;product=ATP-binding cassette; sub- A (ABC1); member 3;DBxref=PFAM:PF00005;PFAM:PF12698;note=TransMembrane:12 (i23-43o260-280i300-323o343-364i371-389o401-421i442- 466o1111-1131i1152-1178o1190-1214i1221-1244o1337-1360i);EggNog:ENOG410V4GH;COG:Q;	ABCA3_7
DPMN_021134	ATP-binding cassette; sub- A (ABC1); member	ID=DPMN_021134-T1;Parent=DPMN_021134;product=ATP-binding cassette; sub- A (ABC1); member;DBxref=PFAM:PF00005;PFAM:PF12698;note=TransMembrane:8 (i76-93o299-318i338-364o370-393i400-421o441-459i480- 503o963-982i);EggNog:ENOG410V4GH;COG:Q;	ABCA5_1
DPMN_021173	ATP-binding cassette; sub- A (ABC1); member	ID=DPMN_021173-T1;Parent=DPMN_021173;product=ATP-binding cassette; sub- A (ABC1); member;DBxref=PFAM:PF00005;PFAM:PF12698;note=TransMembrane:6 (i112-134o154-181i193-217o229-249i256-277o304-326i);EggNog:ENOG410V4GH;COG:Q;	ABCA5_2
DPMN_023522	ATP-binding cassette sub- A ABC1 member	ID=DPMN_023522-T1;Parent=DPMN_023522;product=ATP-binding cassette sub- A ABC1 member;DBxref=PFAM:PF00005;PFAM:PF12698;note=TransMembrane:14 (o28-45i240-259o279-301i313-335o341-362i383-403o423- 444i956-974o1138-1158i1179-1207o1219-1240i1252-1272o1284- 1304i1325-1347o);EggNog:ENOG410V4GH;COG:Q;	ABCA5_3
DPMN_001271	Multidrug resistance protein 1	ID=DPMN_001271-T1;Parent=DPMN_001271;product=Multidrug resistance protein 1;DBxref=PFAM:PF00664;note=TransMembrane:2 (i57-74o80-100i);EggNog:ENOG410UK7P;COG:Q;	ABCB1_1
DPMN_080810	Multidrug resistance protein 1	ID=DPMN_080810-T1;Parent=DPMN_080810;product=Multidrug resistance protein 1;DBxref=PFAM:PF00005;PFAM:PF00664;note=TransMembrane:5 (o370-402i414-436o496-529i594-613o633-654i);EggNog:ENOG410UK7P;COG:Q;	ABCB1_2
DPMN_179708	Multidrug resistance protein 1	ID=DPMN_179708-T1;Parent=DPMN_179708;product=Multidrug resistance protein 1;DBxref=PFAM:PF00005;PFAM:PF00664;note=TransMembrane:12 (i120-148o223-247i299-319o325-345i402-425o437-456i812- 835o855-875i936-956o962-979i1038-1057o1077-1098i);EggNog:ENOG410UK7P;COG:Q;	ABCB1_3
DPMN_008858	ATP-binding cassette sub- B member 10; mitochondrial	ID=DPMN_008858-T1;Parent=DPMN_008858;product=ATP-binding cassette sub- B member 10; mitochondrial;DBxref=PFAM:PF00005;PFAM:PF00664;note=TransMembrane:5 (i69-90o110-134i213-231o303-321i333-351o);EggNog:ENOG410V4NH;COG:Q;	ABCB10
DPMN_016146	ATP-binding cassette; sub-B (MDR TAP); member 4	ID=DPMN_016146-T1;Parent=DPMN_016146;product=ATP-binding cassette; sub-B (MDR TAP); member 4;DBxref=PFAM:PF00005;PFAM:PF00664;note=TransMembrane:5 (i102-133o145-165i226-246o252-269i330-357o);EggNog:ENOG410V57E;COG:Q;	ABCB4_1
DPMN_054499	ATP-binding cassette; sub-B (MDR TAP); member 4	ID=DPMN_054499-T1;Parent=DPMN_054499;product=ATP-binding cassette; sub-B (MDR TAP); member 4;DBxref=PFAM:PF00514;note=EggNog:ENOG410UK7P;COG:Q;	ABCB4_2
DPMN_080725	ATP-binding cassette; sub-B (MDR TAP); member 4	ID=DPMN_080725-T1;Parent=DPMN_080725;product=ATP-binding cassette; sub-B (MDR TAP); member 4;note=EggNog:ENOG410V57E;COG:Q;	ABCB4_3
DPMN_043057	ATP-binding cassette sub- B member 7; mitochondrial	ID=DPMN_043057-T1;Parent=DPMN_043057;product=ATP-binding cassette sub- B member 7; mitochondrial;note=TransMembrane:2 (i12-28o65-85i);EggNog:ENOG410V5NK;COG:Q;	ABCB7_1
DPMN_043062	ATP-binding cassette sub- B member 7; mitochondrial	ID=DPMN_043062-T1;Parent=DPMN_043062;product=ATP-binding cassette sub- B member 7; mitochondrial;note=TransMembrane:1 (i201-219o);EggNog:ENOG410V5NK;COG:Q;	ABCB7_2
DPMN_043279	ATP-binding cassette sub- B member 7; mitochondrial	ID=DPMN_043279-T1;Parent=DPMN_043279;product=ATP-binding cassette sub- B member 7; mitochondrial;note=EggNog:ENOG410UNW3;COG:Q;	ABCB7_3
DPMN_043356	ATP-binding cassette sub- B member 7; mitochondrial	ID=DPMN_043356-T1;Parent=DPMN_043356;product=ATP-binding cassette sub- B member 7; mitochondrial;note=TransMembrane:2 (i9-29o35-54i);EggNog:ENOG410V5NK;COG:Q;	ABCB7_4
DPMN_156405	ABC transporter transmembrane region	ID=DPMN_156405-T1;Parent=DPMN_156405;product=ABC transporter transmembrane region;DBxref=PFAM:PF00005;PFAM:PF00664;note=TransMembrane:10 (i27-50o62-89i110-129o156-176i221-244o264-287i341-358o364- 381i439-464o484-502i);EggNog:ENOG410V5WR;COG:Q;	ABCB9
DPMN_016890	Multidrug resistance-associated protein 1	ID=DPMN_016890-T1;Parent=DPMN_016890;product=Multidrug resistance-associated protein 1;DBxref=PFAM:PF00005;PFAM:PF00664;note=TransMembrane:14 (o31-50i70-89o101-121i133-150o177-200i327-348o378-399i454- 473o479-499i558-585o597-621i1014-1037o1071-1094i1156- 1184o);EggNog:ENOG410V48M;COG:Q;	ABCC1_1
DPMN_017198	Multidrug resistance-associated protein 1	ID=DPMN_017198-T1;Parent=DPMN_017198;product=Multidrug resistance-associated protein 1;DBxref=PFAM:PF00005;note=EggNog:ENOG41033VT;COG:Q;	ABCC1_2
DPMN_046504	Multidrug resistance-associated protein 1	ID=DPMN_046504-T1;Parent=DPMN_046504;product=Multidrug resistance-associated protein 1;DBxref=PFAM:PF00005;note=EggNog:ENOG41033VT;COG:Q;	ABCC1_3
DPMN_046804	Multidrug resistance-associated protein 1	ID=DPMN_046804-T1;Parent=DPMN_046804;product=Multidrug resistance-associated protein 1;note=EggNog:ENOG410V48M;COG:Q;	ABCC1_4
DPMN_053207	Multidrug resistance-associated protein 1	ID=DPMN_053207-T1;Parent=DPMN_053207;product=Multidrug resistance-associated protein 1;note=SECRETED:SignalP(1-19);EggNog:ENOG410UFM2;COG:Q;	ABCC1_5
DPMN_131913	Multidrug resistance-associated protein 1	ID=DPMN_131913-T1;Parent=DPMN_131913;product=Multidrug resistance-associated protein 1;note=EggNog:ENOG410UFM2;COG:Q;	ABCC1_6
DPMN_131940	Multidrug resistance-associated protein 1	ID=DPMN_131940-T1;Parent=DPMN_131940;product=Multidrug resistance-associated protein 1;note=EggNog:ENOG410N3BV;COG:Q;	ABCC1_7
DPMN_168674	Multidrug resistance-associated protein 1	ID=DPMN_168674-T1;Parent=DPMN_168674;product=Multidrug resistance-associated protein 1;note=EggNog:ENOG41KOG0054;COG:Q;	ABCC1_8
DPMN_178630	Multidrug resistance-associated protein 1	ID=DPMN_178630-T1;Parent=DPMN_178630;product=Multidrug resistance-associated protein 1;note=EggNog:ENOG410V48M;COG:Q;	ABCC1_9
DPMN_004569	ATP-binding cassette; sub- C (CFTR MRP); member 10	ID=DPMN_004569-T1;Parent=DPMN_004569;product=ATP-binding cassette; sub- C (CFTR MRP); member 10;DBxref=PFAM:PF00005;note=EggNog:ENOG410N3CF;COG:Q;	ABCC10_1
DPMN_004580	ATP-binding cassette; sub C (CFTR MRP); member 10	ID=DPMN_004580-T1;Parent=DPMN_004580;product=ATP-binding cassette; sub C (CFTR MRP); member 10;note=TransMembrane:1 (o39-60i);EggNog:ENOG410V8HZ;COG:Q;	ABCC10_2
DPMN_004598	ATP-binding cassette; sub C (CFTR MRP); member 10	ID=DPMN_004598-T1;Parent=DPMN_004598;product=ATP-binding cassette; sub C (CFTR MRP); member 10;note=TransMembrane:1 (o12-35i);EggNog:ENOG410V8HZ;COG:Q;	ABCC10_3
DPMN_004600	ATP-binding cassette; sub C (CFTR MRP); member 10	ID=DPMN_004600-T1;Parent=DPMN_004600;product=ATP-binding cassette; sub C (CFTR MRP); member 10;DBxref=PFAM:PF00005;note=TransMembrane:3 (o6-27i80-101o107-131i);EggNog:ENOG410V8HZ;COG:Q;	ABCC10_4
DPMN_004635	ATP-binding cassette; sub C (CFTR MRP); member 10	ID=DPMN_004635-T1;Parent=DPMN_004635;product=ATP-binding cassette; sub C (CFTR MRP); member 10;note=TransMembrane:3 (o36-53i229-256o268-290i);EggNog:ENOG410V8HZ;COG:Q;	ABCC10_5
DPMN_139332	ATP-binding cassette; sub C (CFTR MRP); member 10	ID=DPMN_139332-T1;Parent=DPMN_139332;product=ATP-binding cassette; sub C (CFTR MRP); member 10;DBxref=PFAM:PF00005;PFAM:PF00664;note=TransMembrane:13 (n3-10c15/16o39-58i226-253o265-287i335-359o365-385i451- 472o478-502i847-868o916-940i991-1010o1016-1033i1103- 1123o1135-1154i);EggNog:ENOG410V8HZ;COG:Q;	ABCC10_6
DPMN_143022	ATP-binding cassette; sub C (CFTR MRP); member 10	ID=DPMN_143022-T1;Parent=DPMN_143022;product=ATP-binding cassette; sub C (CFTR MRP); member 10;DBxref=PFAM:PF00005;PFAM:PF00664;note=TransMembrane:5 (n10-21c26/27o72-96i149-167o173-190i256-280o292-311i);SECRETED:SignalP(1-24);EggNog:ENOG410V8HZ;COG:Q;	ABCC10_7
DPMN_143076	ATP-binding cassette; sub C (CFTR MRP); member 10	ID=DPMN_143076-T1;Parent=DPMN_143076;product=ATP-binding cassette; sub C (CFTR MRP); member 10;DBxref=PFAM:PF00005;note=TransMembrane:2 (i62-86o98-117i);EggNog:ENOG410V8HZ;COG:Q;	ABCC10_8
DPMN_143088	ATP-binding cassette; sub C (CFTR MRP); member 10	ID=DPMN_143088-T1;Parent=DPMN_143088;product=ATP-binding cassette; sub C (CFTR MRP); member 10;DBxref=PFAM:PF00005;PFAM:PF00664;note=TransMembrane:9 (o33-50i226-245o265-288i335-357o363-385i445-469o481- 502i916-936o993-1016i);EggNog:ENOG410V8HZ;COG:Q;	ABCC10_9
DPMN_168392	ATP-binding cassette; sub- C (CFTR MRP); member	ID=DPMN_168392-T1;Parent=DPMN_168392;product=ATP-binding cassette; sub- C (CFTR MRP); member;DBxref=PFAM:PF00664;note=TransMembrane:2 (o111-132i199-218o);EggNog:ENOG410V5UG;COG:Q;	ABCC12
DPMN_137218	Multidrug resistance-associated protein 4	ID=DPMN_137218-T1;Parent=DPMN_137218;product=Multidrug resistance-associated protein 4;note=EggNog:ENOG410V48M;COG:Q;	ABCC4
DPMN_105124	ATP-binding cassette; sub C (CFTR MRP); member 5	ID=DPMN_105124-T1;Parent=DPMN_105124;product=ATP-binding cassette; sub C (CFTR MRP); member 5;DBxref=PFAM:PF00005;PFAM:PF00664;note=TransMembrane:11 (o105-122i171-196o216-243i288-310o316-337i392-422o434- 458i812-832o902-921i997-1017o1023-1040i);EggNog:ENOG410UP3H;COG:Q;	ABCC5_1
DPMN_149550	ATP-binding cassette; sub- C (CFTR MRP); member	ID=DPMN_149550-T1;Parent=DPMN_149550;product=ATP-binding cassette; sub- C (CFTR MRP); member;DBxref=PFAM:PF00005;PFAM:PF00664;note=TransMembrane:6 (i260-286o298-323i371-393o399-417i476-500o512-535i);EggNog:ENOG410V5UG;COG:Q;	ABCC5_2
DPMN_168384	Multidrug resistance-associated protein 5	ID=DPMN_168384-T1;Parent=DPMN_168384;product=Multidrug resistance-associated protein 5;note=EggNog:ENOG41034W2;COG:Q;	ABCC5_3
DPMN_083050	ATP-binding cassette sub- D member 2	ID=DPMN_083050-T1;Parent=DPMN_083050;product=ATP-binding cassette sub- D member 2;DBxref=PFAM:PF00005;PFAM:PF06472;note=TransMembrane:4 (o25-43i94-113o133-157i340-360o);EggNog:ENOG410V4C2;COG:I;	ABCD2
DPMN_097400	ATP-binding cassette sub- D member 3	ID=DPMN_097400-T1;Parent=DPMN_097400;product=ATP-binding cassette sub- D member 3;DBxref=PFAM:PF00005;note=EggNog:ENOG410URXA;COG:I;	ABCD3_1
DPMN_097431	ATP-binding cassette sub- D member 3	ID=DPMN_097431-T1;Parent=DPMN_097431;product=ATP-binding cassette sub- D member 3;DBxref=PFAM:PF00005;note=EggNog:ENOG410URXA;COG:I;	ABCD3_2
DPMN_047365	ATP-binding cassette sub- D member 4	ID=DPMN_047365-T1;Parent=DPMN_047365;product=ATP-binding cassette sub- D member 4;DBxref=PFAM:PF00005;note=TransMembrane:2 (o53-75i82-102o);EggNog:ENOG410UGYS;COG:I;	ABCD4
DPMN_149043	ATP-binding cassette sub- E member 1	ID=DPMN_149043-T1;Parent=DPMN_149043;product=ATP-binding cassette sub- E member 1;DBxref=PFAM:PF00005;PFAM:PF00037;PFAM:PF04068;note=EggNog:ENOG410V6R4;COG:A;	ABCE1
DPMN_089520	ATP-binding cassette sub- F member 1	ID=DPMN_089520-T1;Parent=DPMN_089520;product=ATP-binding cassette sub- F member 1;DBxref=PFAM:PF00005;note=EggNog:ENOG410337Z;COG:J;	ABCF1
DPMN_043529	ATP-binding cassette sub- F member 2	ID=DPMN_043529-T1;Parent=DPMN_043529;product=ATP-binding cassette sub- F member 2;DBxref=PFAM:PF00005;PFAM:PF12848;note=EggNog:ENOG41034PI;COG:J;	ABCF2_1
DPMN_044060	ATP-binding cassette sub- F member 2	ID=DPMN_044060-T1;Parent=DPMN_044060;product=ATP-binding cassette sub- F member 2;DBxref=PFAM:PF00005;PFAM:PF12848;note=EggNog:ENOG41034PI;COG:J;	ABCF2_2
DPMN_174435	ATP-binding cassette sub- F member 3	ID=DPMN_174435-T1;Parent=DPMN_174435;product=ATP-binding cassette sub- F member 3;DBxref=PFAM:PF00005;PFAM:PF12848;note=EggNog:ENOG410V6VI;COG:E;J;	ABCF3
DPMN_153134	ATP-binding cassette sub- G member 1	ID=DPMN_153134-T1;Parent=DPMN_153134;product=ATP-binding cassette sub- G member 1;DBxref=PFAM:PF00005;PFAM:PF01061;note=TransMembrane:7 (o458-475i482-502o538-556i568-588o594-616i628-646o681- 703i);EggNog:ENOG410UMAD;COG:Q;	ABCG1_1
DPMN_154137	ATP-binding cassette sub- G member 1	ID=DPMN_154137-T1;Parent=DPMN_154137;product=ATP-binding cassette sub- G member 1;DBxref=PFAM:PF00005;note=EggNog:ENOG41033UJ;COG:Q;	ABCG1_2
DPMN_164996	ATP-binding cassette; sub G (WHITE); member 2	ID=DPMN_164996-T1;Parent=DPMN_164996;product=ATP-binding cassette; sub G (WHITE); member 2;DBxref=PFAM:PF00005;PFAM:PF01061;note=TransMembrane:7 (o412-432i444-466o486-511i523-544o550-572i584-601o633- 652i);EggNog:ENOG410V442;COG:Q;	ABCG2
DPMN_184060	ATP-binding cassette; sub- G (WHITE); member 5	ID=DPMN_184060-T1;Parent=DPMN_184060;product=ATP-binding cassette; sub- G (WHITE); member 5;DBxref=PFAM:PF00005;PFAM:PF01061;note=TransMembrane:6 (i393-411o423-446i458-488o500-522i529-550o618-636i);EggNog:ENOG410MXYN;COG:Q;	ABCG5_1
DPMN_184067	ATP-binding cassette; sub- G (WHITE); member 5; variant 2ATP-binding cassette; sub- G (WHITE); member 5	ID=DPMN_184067-T1;Parent=DPMN_184067;product=ATP-binding cassette; sub- G (WHITE); member 5; variant 2;DBxref=PFAM:PF00005;PFAM:PF01061;note=TransMembrane:6 (i396-417o437-453i465-490o510-533i540-557o630-650i);EggNog:ENOG410MXYN;COG:Q;ID=DPMN_184067-T2;Parent=DPMN_184067;product=ATP-binding cassette; sub- G (WHITE); member 5;	ABCG5_2
DPMN_184067	ATP-binding cassette; sub- G (WHITE); member 5; variant 2ATP-binding cassette; sub- G (WHITE); member 5	ID=DPMN_184067-T1;Parent=DPMN_184067;product=ATP-binding cassette; sub- G (WHITE); member 5; variant 2;DBxref=PFAM:PF00005;PFAM:PF01061;note=TransMembrane:6 (i396-417o437-453i465-490o510-533i540-557o630-650i);EggNog:ENOG410MXYN;COG:Q;ID=DPMN_184067-T2;Parent=DPMN_184067;product=ATP-binding cassette; sub- G (WHITE); member 5;	ABCG5_2
DPMN_184078	ATP-binding cassette; sub- G (WHITE); member 5	ID=DPMN_184078-T1;Parent=DPMN_184078;product=ATP-binding cassette; sub- G (WHITE); member 5;DBxref=PFAM:PF00005;PFAM:PF01061;note=TransMembrane:5 (i564-583o603-621i633-666o678-700i798-819o);EggNog:ENOG410MXYN;COG:Q;	ABCG5_4
DPMN_184090	ATP-binding cassette; sub G (WHITE); member 5	ID=DPMN_184090-T1;Parent=DPMN_184090;product=ATP-binding cassette; sub G (WHITE); member 5;note=EggNog:ENOG410V9MI;COG:Q;	ABCG5_5
DPMN_185961	ATP-binding cassette; sub- G (WHITE); member 5	ID=DPMN_185961-T1;Parent=DPMN_185961;product=ATP-binding cassette; sub- G (WHITE); member 5;DBxref=PFAM:PF00005;PFAM:PF01061;note=TransMembrane:5 (o389-411i423-446o466-488i500-525o531-550i);EggNog:ENOG410MXYN;COG:Q;	ABCG5_6
DPMN_184044	ATP-binding cassette; sub G (WHITE); member 8	ID=DPMN_184044-T1;Parent=DPMN_184044;product=ATP-binding cassette; sub G (WHITE); member 8;DBxref=PFAM:PF00005;PFAM:PF01061;note=TransMembrane:7 (o580-604i616-637o643-660i672-689o695-712i724-744o807- 827i);EggNog:ENOG410VD9Z;COG:Q;	ABCG8_1
DPMN_185944	ATP-binding cassette; sub G (WHITE); member 8	ID=DPMN_185944-T1;Parent=DPMN_185944;product=ATP-binding cassette; sub G (WHITE); member 8;DBxref=PFAM:PF00005;PFAM:PF01061;note=TransMembrane:6 (o387-411i423-444o474-494i501-523o529-551i614-640o);EggNog:ENOG410VD9Z;COG:Q;	ABCG8_2
DPMN_186279	Alpha/beta hydrolase domain-containing protein 11	ID=DPMN_186279-T1;Parent=DPMN_186279;product=Alpha/beta hydrolase domain-containing protein 11;DBxref=PFAM:PF00561;PFAM:PF07819;PFAM:PF12146;PFAM:PF12697;note=MEROPS:MER0031610;EggNog:ENOG410N5AB;COG:S;	ABHD11
DPMN_126692	Monoacylglycerol lipase abhd12	ID=DPMN_126692-T1;Parent=DPMN_126692;product=Monoacylglycerol lipase abhd12;DBxref=PFAM:PF07859;PFAM:PF12697;note=MEROPS:MER0017368;TransMembrane:1 (i45-64o);EggNog:ENOG410MYFK;COG:S;	ABHD12
DPMN_105732	Alpha/beta hydrolase domain-containing protein 13	ID=DPMN_105732-T1;Parent=DPMN_105732;product=Alpha/beta hydrolase domain-containing protein 13;note=MEROPS:MER0017239;BUSCO:EOG091G0FPM;TransMembrane:2 (o34-53i60-90o);EggNog:ENOG410V83I;COG:S;	ABHD13
DPMN_116120	abhydrolase domain containing 14A	ID=DPMN_116120-T1;Parent=DPMN_116120;product=abhydrolase domain containing 14A;note=MEROPS:MER0033249;TransMembrane:1 (i12-29o);EggNog:ENOG410VEHX;COG:S;	ABHD14A
DPMN_166276	Alpha/beta hydrolase domain-containing protein 15	ID=DPMN_166276-T1;Parent=DPMN_166276;product=Alpha/beta hydrolase domain-containing protein 15;DBxref=PFAM:PF00561;note=TransMembrane:1 (i12-36o);EggNog:ENOG41KOG1838;COG:U;	ABHD15_1
DPMN_173728	Alpha/beta hydrolase domain-containing protein 15	ID=DPMN_173728-T1;Parent=DPMN_173728;product=Alpha/beta hydrolase domain-containing protein 15;note=MEROPS:MER0199690;TransMembrane:1 (o6-25i);EggNog:ENOG410WFY5;COG:S;	ABHD15_2
DPMN_173768	Alpha/beta hydrolase domain-containing protein 15	ID=DPMN_173768-T1;Parent=DPMN_173768;product=Alpha/beta hydrolase domain-containing protein 15;note=MEROPS:MER0199690;TransMembrane:1 (o6-23i);EggNog:ENOG410WFY5;COG:S;	ABHD15_3
DPMN_173800	Alpha/beta hydrolase domain-containing protein 15	ID=DPMN_173800-T1;Parent=DPMN_173800;product=Alpha/beta hydrolase domain-containing protein 15;note=EggNog:ENOG410WFY5;COG:S;	ABHD15_4
DPMN_002382	Abhydrolase domain containing	ID=DPMN_002382-T1;Parent=DPMN_002382;product=Abhydrolase domain containing;note=MEROPS:MER0037840;TransMembrane:2 (i45-63o75-95i);EggNog:ENOG410V84W;COG:S;	ABHD16A_1
DPMN_014783	Abhydrolase domain containing	ID=DPMN_014783-T1;Parent=DPMN_014783;product=Abhydrolase domain containing;note=MEROPS:MER0037840;EggNog:ENOG410V84W;COG:S;	ABHD16A_2
DPMN_086285	Alpha/beta hydrolase domain-containing protein 17B	ID=DPMN_086285-T1;Parent=DPMN_086285;product=Alpha/beta hydrolase domain-containing protein 17B;note=MEROPS:MER0017371;EggNog:ENOG41035PW;COG:S;	ABHD17B_1
DPMN_149993	Alpha/beta hydrolase domain-containing protein 17B	ID=DPMN_149993-T1;Parent=DPMN_149993;product=Alpha/beta hydrolase domain-containing protein 17B;note=MEROPS:MER0017371;EggNog:ENOG41035PW;COG:S;	ABHD17B_2
DPMN_077571	Abhydrolase domain containing	ID=DPMN_077571-T1;Parent=DPMN_077571;product=Abhydrolase domain containing;note=EggNog:ENOG410V4BK;COG:S;	ABHD3_1
DPMN_118404	Abhydrolase domain containingAbhydrolase domain containing; variant 2	ID=DPMN_118404-T1;Parent=DPMN_118404;product=Abhydrolase domain containing;DBxref=PFAM:PF00561;PFAM:PF12146;note=MEROPS:MER0059846;EggNog:ENOG410URWB;COG:S;ID=DPMN_118404-T2;Parent=DPMN_118404;product=Abhydrolase domain containing; variant 2;DBxref=PFAM:PF00561;PFAM:PF12146;note=MEROPS:MER0059846;EggNog:ENOG410URWB;COG:S;	ABHD3_2
DPMN_118404	Abhydrolase domain containingAbhydrolase domain containing; variant 2	ID=DPMN_118404-T1;Parent=DPMN_118404;product=Abhydrolase domain containing;DBxref=PFAM:PF00561;PFAM:PF12146;note=MEROPS:MER0059846;EggNog:ENOG410URWB;COG:S;ID=DPMN_118404-T2;Parent=DPMN_118404;product=Abhydrolase domain containing; variant 2;DBxref=PFAM:PF00561;PFAM:PF12146;note=MEROPS:MER0059846;EggNog:ENOG410URWB;COG:S;	ABHD3_2
DPMN_139139	Alpha/beta hydrolase domain-containing protein 4	ID=DPMN_139139-T1;Parent=DPMN_139139;product=Alpha/beta hydrolase domain-containing protein 4;DBxref=PFAM:PF12146;PFAM:PF12697;note=MEROPS:MER0011509;EggNog:ENOG410V8A6;COG:S;	ABHD4_1
DPMN_139712	Alpha/beta hydrolase domain-containing protein 4	ID=DPMN_139712-T1;Parent=DPMN_139712;product=Alpha/beta hydrolase domain-containing protein 4;DBxref=PFAM:PF12146;PFAM:PF12697;note=MEROPS:MER0031616;EggNog:ENOG410N454;COG:S;	ABHD4_2
DPMN_147398	Abhydrolase domain containing	ID=DPMN_147398-T1;Parent=DPMN_147398;product=Abhydrolase domain containing;DBxref=PFAM:PF00561;PFAM:PF12697;note=MEROPS:MER0031616;EggNog:ENOG410V8A6;COG:S;	ABHD5
DPMN_089442	Alpha beta hydrolase	ID=DPMN_089442-T1;Parent=DPMN_089442;product=Alpha beta hydrolase;DBxref=PFAM:PF12146;PFAM:PF12697;note=MEROPS:MER0031611;TransMembrane:1 (o6-34i);EggNog:ENOG410WGG4;COG:S;	ABHD6
DPMN_116799	Abhydrolase domain containing 8	ID=DPMN_116799-T1;Parent=DPMN_116799;product=Abhydrolase domain containing 8;DBxref=PFAM:PF08386;PFAM:PF12146;PFAM:PF12697;note=MEROPS:MER0031614;EggNog:ENOG410V7UP;COG:S;	ABHD8_1
DPMN_117770	Abhydrolase domain containing 8	ID=DPMN_117770-T1;Parent=DPMN_117770;product=Abhydrolase domain containing 8;DBxref=PFAM:PF08386;PFAM:PF12146;PFAM:PF12697;note=MEROPS:MER0031614;EggNog:ENOG410V7UP;COG:S;	ABHD8_2
DPMN_165767	ABI; member 3 (NESH) binding protein	ID=DPMN_165767-T1;Parent=DPMN_165767;product=ABI; member 3 (NESH) binding protein;note=SECRETED:SignalP(1-23);EggNog:ENOG410V9AT;COG:U;	ABI3BP
DPMN_028147	actin binding protein	ID=DPMN_028147-T1;Parent=DPMN_028147;product=actin binding protein;DBxref=PFAM:PF02727;note=TransMembrane:1 (i164-185o);EggNog:ENOG410V5XD;COG:Q;	ABP1_1
DPMN_179363	actin binding protein	ID=DPMN_179363-T1;Parent=DPMN_179363;product=actin binding protein;DBxref=PFAM:PF01179;note=EggNog:ENOG410V5XD;COG:Q;	ABP1_10
DPMN_184574	actin binding protein	ID=DPMN_184574-T1;Parent=DPMN_184574;product=actin binding protein;DBxref=PFAM:PF01179;PFAM:PF02727;note=EggNog:ENOG410V5XD;COG:Q;	ABP1_11
DPMN_190349	actin binding protein	ID=DPMN_190349-T1;Parent=DPMN_190349;product=actin binding protein;DBxref=PFAM:PF01179;PFAM:PF02727;note=TransMembrane:1 (i12-34o);EggNog:ENOG410V5XD;COG:Q;	ABP1_12
DPMN_194905	actin binding protein	ID=DPMN_194905-T1;Parent=DPMN_194905;product=actin binding protein;	ABP1_13
DPMN_028166	actin binding protein	ID=DPMN_028166-T1;Parent=DPMN_028166;product=actin binding protein;DBxref=PFAM:PF01179;note=EggNog:ENOG410N3TT;COG:Q;	ABP1_2
DPMN_108266	actin binding protein	ID=DPMN_108266-T1;Parent=DPMN_108266;product=actin binding protein;DBxref=PFAM:PF00018;PFAM:PF07653;PFAM:PF14604;note=EggNog:ENOG410V4YJ;COG:Z;	ABP1_3
DPMN_108599	actin binding protein	ID=DPMN_108599-T1;Parent=DPMN_108599;product=actin binding protein;DBxref=PFAM:PF01179;PFAM:PF02727;note=TransMembrane:1 (i24-47o);EggNog:ENOG410V5XD;COG:Q;	ABP1_4
DPMN_108725	actin binding protein	ID=DPMN_108725-T1;Parent=DPMN_108725;product=actin binding protein;DBxref=PFAM:PF01179;PFAM:PF02727;note=TransMembrane:1 (i12-36o);EggNog:ENOG410V5XD;COG:Q;	ABP1_5
DPMN_108739	actin binding protein	ID=DPMN_108739-T1;Parent=DPMN_108739;product=actin binding protein;DBxref=PFAM:PF01179;PFAM:PF02727;note=TransMembrane:1 (i36-57o);EggNog:ENOG410V5XD;COG:Q;	ABP1_6
DPMN_134940	actin binding protein	ID=DPMN_134940-T1;Parent=DPMN_134940;product=actin binding protein;DBxref=PFAM:PF01179;PFAM:PF02727;note=TransMembrane:1 (i37-59o);EggNog:ENOG410V5XD;COG:Q;	ABP1_7
DPMN_152007	actin binding protein	ID=DPMN_152007-T1;Parent=DPMN_152007;product=actin binding protein;DBxref=PFAM:PF01179;PFAM:PF02727;note=TransMembrane:1 (i20-44o);EggNog:ENOG410N3TT;COG:Q;	ABP1_8
DPMN_170068	actin binding protein	ID=DPMN_170068-T1;Parent=DPMN_170068;product=actin binding protein;DBxref=PFAM:PF01179;PFAM:PF02727;PFAM:PF02728;note=TransMembrane:1 (i72-95o);EggNog:ENOG410V5XD;COG:Q;	ABP1_9
DPMN_072479	Ankyrin repeat and BTB/POZ domain-containing protein 1	ID=DPMN_072479-T1;Parent=DPMN_072479;product=Ankyrin repeat and BTB/POZ domain-containing protein 1;DBxref=PFAM:PF00651;note=EggNog:ENOG410N68S;COG:S;	ABTB1_1
DPMN_083766	Ankyrin repeat and BTB/POZ domain-containing protein 1	ID=DPMN_083766-T1;Parent=DPMN_083766;product=Ankyrin repeat and BTB/POZ domain-containing protein 1;DBxref=PFAM:PF00651;note=EggNog:ENOG410N68S;COG:S;	ABTB1_2
DPMN_189128	Ankyrin repeat and BTB/POZ domain-containing protein 1	ID=DPMN_189128-T1;Parent=DPMN_189128;product=Ankyrin repeat and BTB/POZ domain-containing protein 1;DBxref=PFAM:PF00023;PFAM:PF13606;note=EggNog:ENOG410N68S;COG:S;	ABTB1_3
DPMN_189157	Ankyrin repeat and BTB/POZ domain-containing protein 1	ID=DPMN_189157-T1;Parent=DPMN_189157;product=Ankyrin repeat and BTB/POZ domain-containing protein 1;DBxref=PFAM:PF00023;PFAM:PF00651;PFAM:PF12796;PFAM:PF13606;PFAM:PF13637;PFAM:PF13857;note=EggNog:ENOG4104I2F;COG:S;	ABTB1_4
DPMN_088357	3-ketoacyl-CoA thiolase; peroxisomal	ID=DPMN_088357-T1;Parent=DPMN_088357;product=3-ketoacyl-CoA thiolase; peroxisomal;DBxref=PFAM:PF00108;PFAM:PF02803;note=TransMembrane:1 (i402-420o);EggNog:ENOG410UP3Y;COG:I;	ACAA1_1
DPMN_088892	3-ketoacyl-CoA thiolase; peroxisomal	ID=DPMN_088892-T1;Parent=DPMN_088892;product=3-ketoacyl-CoA thiolase; peroxisomal;DBxref=PFAM:PF02803;note=TransMembrane:1 (i253-271o);EggNog:ENOG410UP3Y;COG:I;	ACAA1_2
DPMN_142686	3-ketoacyl-CoA thiolase; mitochondrial	ID=DPMN_142686-T1;Parent=DPMN_142686;product=3-ketoacyl-CoA thiolase; mitochondrial;DBxref=PFAM:PF00108;PFAM:PF02803;note=EggNog:ENOG410V6JX;COG:I;	ACAA2
DPMN_117681	Acyl-CoA dehydrogenase member 10	ID=DPMN_117681-T1;Parent=DPMN_117681;product=Acyl-CoA dehydrogenase member 10;note=EggNog:ENOG410V8CV;COG:I;	ACAD10_1
DPMN_118196	Acyl-CoA dehydrogenase member 10	ID=DPMN_118196-T1;Parent=DPMN_118196;product=Acyl-CoA dehydrogenase member 10;DBxref=PFAM:PF01636;PFAM:PF13419;note=TransMembrane:4 (o547-566i573-594o600-624i636-654o);EggNog:ENOG410V8CV;COG:I;	ACAD10_2
DPMN_195410	Acyl-CoA dehydrogenase member 10	ID=DPMN_195410-T1;Parent=DPMN_195410;product=Acyl-CoA dehydrogenase member 10;	ACAD10_3
DPMN_027996	Isobutyryl-CoA dehydrogenase; mitochondrial	ID=DPMN_027996-T1;Parent=DPMN_027996;product=Isobutyryl-CoA dehydrogenase; mitochondrial;DBxref=PFAM:PF00441;PFAM:PF02770;PFAM:PF02771;PFAM:PF08028;note=EggNog:ENOG410N24U;COG:I;	ACAD8
DPMN_173692	Arf-GAP with coiled-coil; ANK repeat and PH domain-containing protein 2	ID=DPMN_173692-T1;Parent=DPMN_173692;product=Arf-GAP with coiled-coil; ANK repeat and PH domain-containing protein 2;DBxref=PFAM:PF03114;PFAM:PF16746;note=EggNog:ENOG410V70X;COG:T;	ACAP2
DPMN_173648	ArfGAP with coiled-coil; ankyrin repeat and PH domains 3	ID=DPMN_173648-T1;Parent=DPMN_173648;product=ArfGAP with coiled-coil; ankyrin repeat and PH domains 3;DBxref=PFAM:PF00169;PFAM:PF01412;PFAM:PF12796;note=EggNog:ENOG410V70X;COG:T;	ACAP3
DPMN_109910	Acetyl-CoA acetyltransferase; mitochondrial	ID=DPMN_109910-T1;Parent=DPMN_109910;product=Acetyl-CoA acetyltransferase; mitochondrial;DBxref=PFAM:PF00108;PFAM:PF02803;note=EggNog:ENOG4104JS9;COG:I;	ACAT1_1
DPMN_110346	Acetyl-CoA acetyltransferase; mitochondrial	ID=DPMN_110346-T1;Parent=DPMN_110346;product=Acetyl-CoA acetyltransferase; mitochondrial;DBxref=PFAM:PF00108;PFAM:PF02803;note=EggNog:ENOG4104JS9;COG:I;	ACAT1_2
DPMN_049714	Acetyl-CoA acetyltransferase; cytosolic	ID=DPMN_049714-T1;Parent=DPMN_049714;product=Acetyl-CoA acetyltransferase; cytosolic;DBxref=PFAM:PF00108;PFAM:PF02803;note=EggNog:ENOG410V45W;COG:I;	ACAT2
DPMN_041954	Golgi resident protein GCP60	ID=DPMN_041954-T1;Parent=DPMN_041954;product=Golgi resident protein GCP60;DBxref=PFAM:PF00887;PFAM:PF13897;note=EggNog:ENOG410UK3X;COG:U;	ACBD3
DPMN_005710	Acyl-CoA binding domain containing 5	ID=DPMN_005710-T1;Parent=DPMN_005710;product=Acyl-CoA binding domain containing 5;DBxref=PFAM:PF00887;note=TransMembrane:1 (o468-486i);EggNog:ENOG410V9S2;COG:I;	ACBD5
DPMN_038587	acyl-CoA binding domain-containing protein 6	ID=DPMN_038587-T1;Parent=DPMN_038587;product=acyl-CoA binding domain-containing protein 6;DBxref=PFAM:PF01436;note=EggNog:ENOG41KOG2177;COG:I;	ACBD6
DPMN_012223	acetyl-coenzyme-A carboxylase	ID=DPMN_012223-T1;Parent=DPMN_012223;product=acetyl-coenzyme-A carboxylase;note=EggNog:ENOG410ISCY;COG:I;	ACC1
DPMN_167063	Alkaline ceramidase 3	ID=DPMN_167063-T1;Parent=DPMN_167063;product=Alkaline ceramidase 3;DBxref=PFAM:PF05875;note=TransMembrane:7 (o31-52i64-85o91-109i116-134o140-158i170-188o214-232i);EggNog:ENOG410VB30;COG:I;	ACER3
DPMN_133557	acetylcholinesterase	ID=DPMN_133557-T1;Parent=DPMN_133557;product=acetylcholinesterase;DBxref=PFAM:PF00135;note=MEROPS:MER0033198;SECRETED:SignalP(1-28);EggNog:ENOG41033F9;COG:T;	ACHE-1
DPMN_140616	Apoptotic chromatin condensation inducer in the nucleus	ID=DPMN_140616-T1;Parent=DPMN_140616;product=Apoptotic chromatin condensation inducer in the nucleus;DBxref=PFAM:PF16294;note=EggNog:ENOG410N1AM;COG:B;	ACIN1_1
DPMN_140829	Apoptotic chromatin condensation inducer in the nucleus	ID=DPMN_140829-T1;Parent=DPMN_140829;product=Apoptotic chromatin condensation inducer in the nucleus;DBxref=PFAM:PF16294;note=EggNog:ENOG410N1AM;COG:B;	ACIN1_2
DPMN_050575	bile acid CoA amino acid N-acyltransferase (glycine N-choloyltransferase)	ID=DPMN_050575-T1;Parent=DPMN_050575;product=bile acid CoA amino acid N-acyltransferase (glycine N-choloyltransferase);DBxref=PFAM:PF00326;PFAM:PF01738;PFAM:PF04775;PFAM:PF08840;note=MEROPS:MER0250360;EggNog:ENOG410US0G;COG:E;	ACNAT1_1
DPMN_159381	A amino acid N-acyltransferaseA amino acid N-acyltransferase; variant 2	ID=DPMN_159381-T1;Parent=DPMN_159381;product=A amino acid N-acyltransferase;DBxref=PFAM:PF00326;PFAM:PF01738;PFAM:PF04775;PFAM:PF08840;note=MEROPS:MER0250357;EggNog:ENOG410V4IA;COG:I;ID=DPMN_159381-T2;Parent=DPMN_159381;product=A amino acid N-acyltransferase; variant 2;DBxref=PFAM:PF00326;PFAM:PF01738;PFAM:PF04775;PFAM:PF08840;note=MEROPS:MER0250357;EggNog:ENOG410V4IA;COG:I;	ACNAT1_2
DPMN_159381	A amino acid N-acyltransferaseA amino acid N-acyltransferase; variant 2	ID=DPMN_159381-T1;Parent=DPMN_159381;product=A amino acid N-acyltransferase;DBxref=PFAM:PF00326;PFAM:PF01738;PFAM:PF04775;PFAM:PF08840;note=MEROPS:MER0250357;EggNog:ENOG410V4IA;COG:I;ID=DPMN_159381-T2;Parent=DPMN_159381;product=A amino acid N-acyltransferase; variant 2;DBxref=PFAM:PF00326;PFAM:PF01738;PFAM:PF04775;PFAM:PF08840;note=MEROPS:MER0250357;EggNog:ENOG410V4IA;COG:I;	ACNAT1_2
DPMN_007903	Aconitate hydratase mitochondrial	ID=DPMN_007903-T1;Parent=DPMN_007903;product=Aconitate hydratase mitochondrial;DBxref=PFAM:PF00330;PFAM:PF00694;note=EggNog:ENOG410V9A4;COG:A;J;	ACO1
DPMN_170007	aconitate hydratase	ID=DPMN_170007-T1;Parent=DPMN_170007;product=aconitate hydratase;DBxref=PFAM:PF00330;PFAM:PF00694;note=EggNog:ENOG4103583;COG:E;	ACO2_1
DPMN_170395	aconitate hydratase	ID=DPMN_170395-T1;Parent=DPMN_170395;product=aconitate hydratase;DBxref=PFAM:PF00330;PFAM:PF00694;note=SECRETED:SignalP(1-15);EggNog:ENOG4103583;COG:E;	ACO2_2
DPMN_190750	Acyl-coenzyme A thioesterase 13	ID=DPMN_190750-T1;Parent=DPMN_190750;product=Acyl-coenzyme A thioesterase 13;note=EggNog:ENOG410VIG7;COG:I;	ACOT13_1
DPMN_190751	Acyl-coenzyme A thioesterase 13	ID=DPMN_190751-T1;Parent=DPMN_190751;product=Acyl-coenzyme A thioesterase 13;note=SECRETED:SignalP(1-17);EggNog:ENOG410VIG7;COG:Q;	ACOT13_2
DPMN_190809	Acyl-coenzyme A thioesterase 13	ID=DPMN_190809-T1;Parent=DPMN_190809;product=Acyl-coenzyme A thioesterase 13;note=EggNog:ENOG410VIG7;COG:I;	ACOT13_3
DPMN_137659	Acyl-CoA thioesterase 8	ID=DPMN_137659-T1;Parent=DPMN_137659;product=Acyl-CoA thioesterase 8;DBxref=PFAM:PF02551;PFAM:PF13622;note=EggNog:ENOG410MX3J;COG:I;	ACOT8_1
DPMN_138047	Acyl-CoA thioesterase 8	ID=DPMN_138047-T1;Parent=DPMN_138047;product=Acyl-CoA thioesterase 8;DBxref=PFAM:PF02551;PFAM:PF13622;note=EggNog:ENOG410MX3J;COG:I;	ACOT8_2
DPMN_028643	Acyl-coenzyme A thioesterase 9; mitochondrial	ID=DPMN_028643-T1;Parent=DPMN_028643;product=Acyl-coenzyme A thioesterase 9; mitochondrial;note=EggNog:ENOG410V5R1;COG:I;	ACOT9_1
DPMN_028801	Acyl-coenzyme A thioesterase 9; mitochondrial	ID=DPMN_028801-T1;Parent=DPMN_028801;product=Acyl-coenzyme A thioesterase 9; mitochondrial;note=EggNog:ENOG410V5R1;COG:I;	ACOT9_2
DPMN_028948	Acyl-coenzyme A thioesterase 9; mitochondrial	ID=DPMN_028948-T1;Parent=DPMN_028948;product=Acyl-coenzyme A thioesterase 9; mitochondrial;note=EggNog:ENOG410V5R1;COG:I;	ACOT9_3
DPMN_028994	Acyl-coenzyme A thioesterase 9; mitochondrial	ID=DPMN_028994-T1;Parent=DPMN_028994;product=Acyl-coenzyme A thioesterase 9; mitochondrial;note=EggNog:ENOG410V5R1;COG:I;	ACOT9_4
DPMN_029075	Acyl-coenzyme A thioesterase 9; mitochondrial	ID=DPMN_029075-T1;Parent=DPMN_029075;product=Acyl-coenzyme A thioesterase 9; mitochondrial;note=EggNog:ENOG410V5R1;COG:I;	ACOT9_5
DPMN_041705	Peroxisomal acyl-coenzyme A oxidase 1	ID=DPMN_041705-T1;Parent=DPMN_041705;product=Peroxisomal acyl-coenzyme A oxidase 1;DBxref=PFAM:PF02770;PFAM:PF14749;note=EggNog:ENOG410V7AZ;COG:I;	ACOX1_1
DPMN_179031	Peroxisomal acyl-coenzyme A oxidase 1	ID=DPMN_179031-T1;Parent=DPMN_179031;product=Peroxisomal acyl-coenzyme A oxidase 1;note=EggNog:ENOG410N4FC;COG:I;	ACOX1_2
DPMN_156233	Acyl-coenzyme A oxidase (Acyl-CoA oxidase)	ID=DPMN_156233-T1;Parent=DPMN_156233;product=Acyl-coenzyme A oxidase (Acyl-CoA oxidase);DBxref=PFAM:PF02770;PFAM:PF14749;note=EggNog:ENOG410V7AZ;COG:I;	ACOX2
DPMN_186654	acyl-Coenzyme A oxidase	ID=DPMN_186654-T1;Parent=DPMN_186654;product=acyl-Coenzyme A oxidase;DBxref=PFAM:PF00441;PFAM:PF01756;note=EggNog:ENOG410V5FF;COG:I;	ACOX3_1
DPMN_186665	acyl-Coenzyme A oxidase	ID=DPMN_186665-T1;Parent=DPMN_186665;product=acyl-Coenzyme A oxidase;note=EggNog:ENOG410UH73;COG:I;	ACOX3_2
DPMN_101335	mitochondrial acyl carrier protein	ID=DPMN_101335-T1;Parent=DPMN_101335;product=mitochondrial acyl carrier protein;DBxref=PFAM:PF00328;note=TransMembrane:1 (n4-14c20/21o389-413i);SECRETED:SignalP(1-20);EggNog:ENOG410URTU;COG:I;	ACP2
DPMN_044246	Acid phosphatase 5; tartrate resistant	ID=DPMN_044246-T1;Parent=DPMN_044246;product=Acid phosphatase 5; tartrate resistant;DBxref=PFAM:PF00149;note=SECRETED:SignalP(1-19);EggNog:ENOG410VCQA;COG:O;	ACP5_1
DPMN_044268	Acid phosphatase 5; tartrate resistant	ID=DPMN_044268-T1;Parent=DPMN_044268;product=Acid phosphatase 5; tartrate resistant;DBxref=PFAM:PF00149;note=SECRETED:SignalP(1-17);EggNog:ENOG410VCQA;COG:O;	ACP5_2
DPMN_044414	Acid phosphatase 5; tartrate resistant	ID=DPMN_044414-T1;Parent=DPMN_044414;product=Acid phosphatase 5; tartrate resistant;DBxref=PFAM:PF00149;note=SECRETED:SignalP(1-17);EggNog:ENOG410VCQA;COG:O;	ACP5_3
DPMN_183625	Tartrate-resistant acid phosphatase type 5	ID=DPMN_183625-T1;Parent=DPMN_183625;product=Tartrate-resistant acid phosphatase type 5;note=EggNog:ENOG410WHF2;COG:O;	ACP5_4
DPMN_132050	Lysophosphatidic acid phosphatase type 6	ID=DPMN_132050-T1;Parent=DPMN_132050;product=Lysophosphatidic acid phosphatase type 6;note=EggNog:ENOG410V4HM;COG:I;	ACP6
DPMN_041710	Acid phosphatase-like protein 2	ID=DPMN_041710-T1;Parent=DPMN_041710;product=Acid phosphatase-like protein 2;note=EggNog:ENOG4104G4V;COG:S;	ACPL2_1
DPMN_079020	Acid phosphatase-like protein 2	ID=DPMN_079020-T1;Parent=DPMN_079020;product=Acid phosphatase-like protein 2;note=EggNog:ENOG4104G4V;COG:S;	ACPL2_2
DPMN_173717	Acid phosphatase-like protein 2Acid phosphatase-like protein 2; variant 2	ID=DPMN_173717-T1;Parent=DPMN_173717;product=Acid phosphatase-like protein 2;note=EggNog:ENOG410UN6D;COG:S;ID=DPMN_173717-T2;Parent=DPMN_173717;product=Acid phosphatase-like protein 2; variant 2;note=EggNog:ENOG410UN6D;COG:S;	ACPL2_3
DPMN_173717	Acid phosphatase-like protein 2Acid phosphatase-like protein 2; variant 2	ID=DPMN_173717-T1;Parent=DPMN_173717;product=Acid phosphatase-like protein 2;note=EggNog:ENOG410UN6D;COG:S;ID=DPMN_173717-T2;Parent=DPMN_173717;product=Acid phosphatase-like protein 2; variant 2;note=EggNog:ENOG410UN6D;COG:S;	ACPL2_3
DPMN_035140	Neuronal acetylcholine receptor subunit	ID=DPMN_035140-T1;Parent=DPMN_035140;product=Neuronal acetylcholine receptor subunit;note=TransMembrane:4 (i52-76o82-100i112-134o202-226i);EggNog:ENOG410VBG1;COG:T;	ACR-25_1
DPMN_038800	Neuronal acetylcholine receptor subunit	ID=DPMN_038800-T1;Parent=DPMN_038800;product=Neuronal acetylcholine receptor subunit;note=TransMembrane:3 (i25-44o56-81i168-189o);EggNog:ENOG410VBG1;COG:T;	ACR-25_2
DPMN_057838	Neurotransmitter-gated ion-channel ligand binding domain	ID=DPMN_057838-T1;Parent=DPMN_057838;product=Neurotransmitter-gated ion-channel ligand binding domain;note=SECRETED:SignalP(1-26);EggNog:ENOG410XB0W;COG:U;	ACR-25_3
DPMN_006847	Neurotransmitter-gated ion-channel transmembrane region	ID=DPMN_006847-T1;Parent=DPMN_006847;product=Neurotransmitter-gated ion-channel transmembrane region;DBxref=PFAM:PF02931;note=TransMembrane:3 (n5-13c21/22o227-250i257-275o287-313i);SECRETED:SignalP(1-21);EggNog:ENOG410X9TG;COG:T;	ACR-3_1
DPMN_006870	Neurotransmitter-gated ion-channel transmembrane region	ID=DPMN_006870-T1;Parent=DPMN_006870;product=Neurotransmitter-gated ion-channel transmembrane region;DBxref=PFAM:PF02931;PFAM:PF02932;note=TransMembrane:4 (n5-13c21/22o227-250i257-275o287-313i390-412o);SECRETED:SignalP(1-21);EggNog:ENOG410X9TG;COG:T;	ACR-3_2
DPMN_025209	Neurotransmitter-gated ion-channel transmembrane region	ID=DPMN_025209-T1;Parent=DPMN_025209;product=Neurotransmitter-gated ion-channel transmembrane region;DBxref=PFAM:PF02931;note=TransMembrane:2 (i147-170o201-226i);EggNog:ENOG410X9TG;COG:T;	ACR-3_3
DPMN_094595	Neurotransmitter-gated ion-channel transmembrane region	ID=DPMN_094595-T1;Parent=DPMN_094595;product=Neurotransmitter-gated ion-channel transmembrane region;DBxref=PFAM:PF02931;note=TransMembrane:2 (i139-162o193-218i);EggNog:ENOG410X9TG;COG:T;	ACR-3_4
DPMN_094604	Neurotransmitter-gated ion-channel transmembrane region	ID=DPMN_094604-T1;Parent=DPMN_094604;product=Neurotransmitter-gated ion-channel transmembrane region;DBxref=PFAM:PF02931;note=TransMembrane:2 (i137-160o191-216i);EggNog:ENOG410X9TG;COG:T;	ACR-3_5
DPMN_021827	acyl-CoA synthetase bubblegum member	ID=DPMN_021827-T1;Parent=DPMN_021827;product=acyl-CoA synthetase bubblegum member;DBxref=PFAM:PF00501;note=EggNog:ENOG410V9C5;COG:I;	ACSBG1
DPMN_100389	Acyl-CoA synthetase member 2 mitochondrial	ID=DPMN_100389-T1;Parent=DPMN_100389;product=Acyl-CoA synthetase member 2 mitochondrial;DBxref=PFAM:PF00501;PFAM:PF13193;note=EggNog:ENOG410V6XE;COG:I;	ACSF2
DPMN_116963	Acyl-CoA synthetase member 3; mitochondrial	ID=DPMN_116963-T1;Parent=DPMN_116963;product=Acyl-CoA synthetase member 3; mitochondrial;DBxref=PFAM:PF00501;PFAM:PF13193;note=SECRETED:SignalP(1-19);EggNog:ENOG410UGT8;COG:I;	ACSF3_1
DPMN_117101	Acyl-CoA synthetase member 3; mitochondrial	ID=DPMN_117101-T1;Parent=DPMN_117101;product=Acyl-CoA synthetase member 3; mitochondrial;DBxref=PFAM:PF13193;note=EggNog:ENOG410MWVY;COG:I;	ACSF3_2
DPMN_117135	Acyl-CoA synthetase member 3; mitochondrial	ID=DPMN_117135-T1;Parent=DPMN_117135;product=Acyl-CoA synthetase member 3; mitochondrial;note=EggNog:ENOG410UGT8;COG:I;	ACSF3_3
DPMN_150212	Acyl-CoA synthetase long-chain member	ID=DPMN_150212-T1;Parent=DPMN_150212;product=Acyl-CoA synthetase long-chain member;DBxref=PFAM:PF00501;note=TransMembrane:1 (o12-31i);EggNog:ENOG410V7EU;COG:I;	ACSL3
DPMN_148310	Long-chain-fatty-acid--CoA ligase 5	ID=DPMN_148310-T1;Parent=DPMN_148310;product=Long-chain-fatty-acid--CoA ligase 5;DBxref=PFAM:PF00501;note=EggNog:ENOG410MWR0;COG:I;	ACSL5
DPMN_047476	acyl-CoA synthetase medium-chain member 3	ID=DPMN_047476-T1;Parent=DPMN_047476;product=acyl-CoA synthetase medium-chain member 3;DBxref=PFAM:PF00501;PFAM:PF13193;note=EggNog:ENOG410NAR4;COG:I;	ACSM3_1
DPMN_048445	acyl-CoA synthetase medium-chain member 3	ID=DPMN_048445-T1;Parent=DPMN_048445;product=acyl-CoA synthetase medium-chain member 3;DBxref=PFAM:PF00501;PFAM:PF13193;note=EggNog:ENOG410NAR4;COG:I;	ACSM3_2
DPMN_168177	Acetyl-coenzyme A synthetase 2-like; mitochondrial	ID=DPMN_168177-T1;Parent=DPMN_168177;product=Acetyl-coenzyme A synthetase 2-like; mitochondrial;DBxref=PFAM:PF00501;PFAM:PF13193;PFAM:PF16177;note=EggNog:ENOG410V4QZ;COG:I;	ACSS1
DPMN_013886	Acetyl-coenzyme A synthetase; cytoplasmic	ID=DPMN_013886-T1;Parent=DPMN_013886;product=Acetyl-coenzyme A synthetase; cytoplasmic;DBxref=PFAM:PF00501;PFAM:PF13193;PFAM:PF16177;note=EggNog:ENOG410UJIP;COG:I;	ACSS2
DPMN_108655	Acyl-CoA synthetase short-chain member 3; mitochondrial	ID=DPMN_108655-T1;Parent=DPMN_108655;product=Acyl-CoA synthetase short-chain member 3; mitochondrial;DBxref=PFAM:PF00501;PFAM:PF13193;PFAM:PF16177;note=EggNog:ENOG410UMCK;COG:I;	ACSS3
DPMN_017986	actin	ID=DPMN_017986-T1;Parent=DPMN_017986;product=actin;note=EggNog:ENOG41KOG0676;COG:Z;	ACT1_1
DPMN_033777	actin	ID=DPMN_033777-T1;Parent=DPMN_033777;product=actin;note=TransMembrane:1 (i20-38o);EggNog:ENOG41KOG0676;COG:Z;	ACT1_2
DPMN_082385	actin	ID=DPMN_082385-T1;Parent=DPMN_082385;product=actin;note=EggNog:ENOG41KOG0676;COG:Z;	ACT1_3
DPMN_152996	actin	ID=DPMN_152996-T1;Parent=DPMN_152996;product=actin;DBxref=PFAM:PF00022;note=EggNog:ENOG41KOG0676;COG:Z;	ACT1_4
DPMN_153575	actin	ID=DPMN_153575-T1;Parent=DPMN_153575;product=actin;DBxref=PFAM:PF00022;note=EggNog:ENOG41KOG0676;COG:Z;	ACT1_5
DPMN_189348	actin	ID=DPMN_189348-T1;Parent=DPMN_189348;product=actin;note=EggNog:ENOG41KOG0676;COG:Z;	ACT1_6
DPMN_189940	actin	ID=DPMN_189940-T1;Parent=DPMN_189940;product=actin;DBxref=PFAM:PF00022;note=EggNog:ENOG41KOG0676;COG:Z;	ACT1_7
DPMN_189349	Actin-57B	ID=DPMN_189349-T1;Parent=DPMN_189349;product=Actin-57B;note=EggNog:ENOG41033ZE;COG:Z;	ACT57B
DPMN_149948	Actin-87E	ID=DPMN_149948-T1;Parent=DPMN_149948;product=Actin-87E;DBxref=PFAM:PF00022;note=EggNog:ENOG410V4CV;COG:Z;	ACT87E
DPMN_013771	Actin; aortic smooth muscle	ID=DPMN_013771-T1;Parent=DPMN_013771;product=Actin; aortic smooth muscle;note=EggNog:ENOG41KOG0676;COG:Z;	ACTA2
DPMN_017988	actin; beta-like 2	ID=DPMN_017988-T1;Parent=DPMN_017988;product=actin; beta-like 2;note=EggNog:ENOG410UU36;COG:Z;	ACTBL2
DPMN_017985	Actg1p	ID=DPMN_017985-T1;Parent=DPMN_017985;product=Actg1p;note=EggNog:ENOG4112N6D;COG:Z;	ACTG1
DPMN_181513	Actin-like 6A	ID=DPMN_181513-T1;Parent=DPMN_181513;product=Actin-like 6A;DBxref=PFAM:PF00022;note=EggNog:ENOG410N3H7;COG:Z;	ACTL6A
DPMN_174802	Actin- protein 10	ID=DPMN_174802-T1;Parent=DPMN_174802;product=Actin- protein 10;DBxref=PFAM:PF00022;note=EggNog:ENOG410V8RP;COG:Z;	ACTR10
DPMN_125333	Alpha-centractin	ID=DPMN_125333-T1;Parent=DPMN_125333;product=Alpha-centractin;DBxref=PFAM:PF00022;note=EggNog:ENOG410V9MP;COG:Z;	ACTR1A
DPMN_096317	Actin- protein 2	ID=DPMN_096317-T1;Parent=DPMN_096317;product=Actin- protein 2;DBxref=PFAM:PF00022;note=EggNog:ENOG410MZDG;COG:Z;	ACTR2
DPMN_065272	Actin- protein 3	ID=DPMN_065272-T1;Parent=DPMN_065272;product=Actin- protein 3;DBxref=PFAM:PF00022;note=EggNog:ENOG410N26C;COG:Z;	ACTR3
DPMN_062723	ARP5 actin- protein 5	ID=DPMN_062723-T1;Parent=DPMN_062723;product=ARP5 actin- protein 5;note=EggNog:ENOG410V8K7;COG:Z;	ACTR5
DPMN_054130	ARP6 actin- protein 6	ID=DPMN_054130-T1;Parent=DPMN_054130;product=ARP6 actin- protein 6;DBxref=PFAM:PF00022;note=BUSCO:EOG091G09HG;EggNog:ENOG410V9QV;COG:Z;	ACTR6
DPMN_005300	Actin- protein 8	ID=DPMN_005300-T1;Parent=DPMN_005300;product=Actin- protein 8;DBxref=PFAM:PF00022;note=EggNog:ENOG410V4Y9;COG:Z;	ACTR8
DPMN_004533	Activin A receptor type	ID=DPMN_004533-T1;Parent=DPMN_004533;product=Activin A receptor type;DBxref=PFAM:PF00069;PFAM:PF07714;note=TransMembrane:1 (n10-21c26/27o157-182i);SECRETED:SignalP(1-31);EggNog:ENOG410MVW8;COG:T;	ACVR2A
DPMN_013265	adenylate cyclase	ID=DPMN_013265-T1;Parent=DPMN_013265;product=adenylate cyclase;DBxref=PFAM:PF01546;PFAM:PF04389;PFAM:PF07687;note=MEROPS:MER0001271;EggNog:ENOG410VEAI;COG:E;	ACY1_1
DPMN_013342	adenylate cyclase	ID=DPMN_013342-T1;Parent=DPMN_013342;product=adenylate cyclase;DBxref=PFAM:PF01546;PFAM:PF04389;PFAM:PF07687;note=MEROPS:MER0001271;EggNog:ENOG410VEAI;COG:E;	ACY1_2
DPMN_148561	acylphosphatase 1; erythrocyte (common) type	ID=DPMN_148561-T1;Parent=DPMN_148561;product=acylphosphatase 1; erythrocyte (common) type;DBxref=PFAM:PF00708;note=EggNog:ENOG410N9EX;COG:C;	ACYP1_1
DPMN_148605	acylphosphatase 1; erythrocyte (common) type	ID=DPMN_148605-T1;Parent=DPMN_148605;product=acylphosphatase 1; erythrocyte (common) type;DBxref=PFAM:PF00708;note=EggNog:ENOG410UVZI;COG:C;	ACYP1_2
DPMN_184024	acylphosphatase 1; erythrocyte (common) type (3.6.1.7)	ID=DPMN_184024-T1;Parent=DPMN_184024;product=acylphosphatase 1; erythrocyte (common) type (3.6.1.7);DBxref=PFAM:PF00708;note=EggNog:ENOG4104PWP;COG:C;	ACYP1_3
DPMN_184245	acylphosphatase 1; erythrocyte (common) type	ID=DPMN_184245-T1;Parent=DPMN_184245;product=acylphosphatase 1; erythrocyte (common) type;DBxref=PFAM:PF00708;note=EggNog:ENOG410UVZI;COG:C;	ACYP1_4
DPMN_159454	Adenosine deaminase domain containing 1 (Testis-specific)	ID=DPMN_159454-T1;Parent=DPMN_159454;product=Adenosine deaminase domain containing 1 (Testis-specific);DBxref=PFAM:PF00035;PFAM:PF02137;note=EggNog:ENOG410VFI0;COG:A;	ADAD1
DPMN_036881	ADAM metallopeptidase domain 10	ID=DPMN_036881-T1;Parent=DPMN_036881;product=ADAM metallopeptidase domain 10;note=TransMembrane:1 (i129-152o);EggNog:ENOG410UPFQ;COG:W;	ADAM10_1
DPMN_183392	ADAM metallopeptidase domain 10	ID=DPMN_183392-T1;Parent=DPMN_183392;product=ADAM metallopeptidase domain 10;DBxref=PFAM:PF00200;PFAM:PF13574;PFAM:PF13582;PFAM:PF13688;note=MEROPS:MER0011441;TransMembrane:1 (o632-650i);EggNog:ENOG410VA6M;COG:W;	ADAM10_2
DPMN_060722	ADAM metallopeptidase domain	ID=DPMN_060722-T1;Parent=DPMN_060722;product=ADAM metallopeptidase domain;DBxref=PFAM:PF01562;note=EggNog:ENOG41KOG3607;COG:S;	ADAM11
DPMN_095088	ADAM metallopeptidase domain 12	ID=DPMN_095088-T1;Parent=DPMN_095088;product=ADAM metallopeptidase domain 12;DBxref=PFAM:PF01562;note=EggNog:ENOG410UFT5;COG:W;	ADAM12_1
DPMN_097387	ADAM metallopeptidase domain 12	ID=DPMN_097387-T1;Parent=DPMN_097387;product=ADAM metallopeptidase domain 12;DBxref=PFAM:PF01562;note=EggNog:ENOG410UFT5;COG:O;	ADAM12_2
DPMN_138670	ADAM metallopeptidase domain	ID=DPMN_138670-T1;Parent=DPMN_138670;product=ADAM metallopeptidase domain;DBxref=PFAM:PF01421;PFAM:PF13582;PFAM:PF13688;note=MEROPS:MER0003816;EggNog:ENOG410V6DS;COG:O;	ADAM23_1
DPMN_184855	ADAM metallopeptidase domainADAM metallopeptidase domain; variant 2ADAM metallopeptidase domain; variant 3	ID=DPMN_184855-T1;Parent=DPMN_184855;product=ADAM metallopeptidase domain;note=MEROPS:MER0006267;SECRETED:SignalP(1-23);EggNog:ENOG410NC2I;COG:O;ID=DPMN_184855-T2;Parent=DPMN_184855;product=ADAM metallopeptidase domain; variant 2;note=MEROPS:MER0006267;SECRETED:SignalP(1-23);EggNog:ENOG410NC2I;COG:O;ID=DPMN_184855-T3;Parent=DPMN_184855;product=ADAM metallopeptidase domain; variant 3;note=MEROPS:M…	ADAM23_2
DPMN_184855	ADAM metallopeptidase domainADAM metallopeptidase domain; variant 2ADAM metallopeptidase domain; variant 3	ID=DPMN_184855-T1;Parent=DPMN_184855;product=ADAM metallopeptidase domain;note=MEROPS:MER0006267;SECRETED:SignalP(1-23);EggNog:ENOG410NC2I;COG:O;ID=DPMN_184855-T2;Parent=DPMN_184855;product=ADAM metallopeptidase domain; variant 2;note=MEROPS:MER0006267;SECRETED:SignalP(1-23);EggNog:ENOG410NC2I;COG:O;ID=DPMN_184855-T3;Parent=DPMN_184855;product=ADAM metallopeptidase domain; variant 3;note=MEROPS:M…	ADAM23_2
DPMN_184855	ADAM metallopeptidase domainADAM metallopeptidase domain; variant 2ADAM metallopeptidase domain; variant 3	ID=DPMN_184855-T1;Parent=DPMN_184855;product=ADAM metallopeptidase domain;note=MEROPS:MER0006267;SECRETED:SignalP(1-23);EggNog:ENOG410NC2I;COG:O;ID=DPMN_184855-T2;Parent=DPMN_184855;product=ADAM metallopeptidase domain; variant 2;note=MEROPS:MER0006267;SECRETED:SignalP(1-23);EggNog:ENOG410NC2I;COG:O;ID=DPMN_184855-T3;Parent=DPMN_184855;product=ADAM metallopeptidase domain; variant 3;note=MEROPS:M…	ADAM23_2
DPMN_095122	ADAM metallopeptidase domain 33	ID=DPMN_095122-T1;Parent=DPMN_095122;product=ADAM metallopeptidase domain 33;note=EggNog:ENOG410URQT;COG:O;	ADAM33
DPMN_045002	ADAM metallopeptidase with thrombospondin type 1 motif 10	ID=DPMN_045002-T1;Parent=DPMN_045002;product=ADAM metallopeptidase with thrombospondin type 1 motif 10;DBxref=PFAM:PF01421;PFAM:PF13582;PFAM:PF13688;note=MEROPS:MER0014331;TransMembrane:6 (o373-388i400-419o425-444i456-474o494-512i519-537o);EggNog:ENOG410UJ7F;COG:O;	ADAMTS10_1
DPMN_139660	ADAM metallopeptidase with thrombospondin type 1 motif; 10	ID=DPMN_139660-T1;Parent=DPMN_139660;product=ADAM metallopeptidase with thrombospondin type 1 motif; 10;note=EggNog:ENOG4104QPT;COG:O;	ADAMTS10_2
DPMN_139674	A disintegrin and metalloproteinase with thrombospondin motifs 10	ID=DPMN_139674-T1;Parent=DPMN_139674;product=A disintegrin and metalloproteinase with thrombospondin motifs 10;note=MEROPS:MER0014331;EggNog:ENOG410UJ7F;COG:O;	ADAMTS10_3
DPMN_139677	A disintegrin and metalloproteinase with thrombospondin motifs 10	ID=DPMN_139677-T1;Parent=DPMN_139677;product=A disintegrin and metalloproteinase with thrombospondin motifs 10;note=MEROPS:MER0026931;EggNog:ENOG410V69U;COG:O;	ADAMTS10_4
DPMN_036665	ADAM metallopeptidase with thrombospondin type 1 motif	ID=DPMN_036665-T1;Parent=DPMN_036665;product=ADAM metallopeptidase with thrombospondin type 1 motif;DBxref=PFAM:PF01562;note=MEROPS:MER0030172;SECRETED:SignalP(1-21);EggNog:ENOG410V69U;COG:O;	ADAMTS12_1
DPMN_072761	ADAM metallopeptidase with thrombospondin type 1 motif	ID=DPMN_072761-T1;Parent=DPMN_072761;product=ADAM metallopeptidase with thrombospondin type 1 motif;DBxref=PFAM:PF00090;PFAM:PF05986;note=EggNog:ENOG410V69U;COG:O;	ADAMTS12_2
DPMN_122696	ADAM metallopeptidase with thrombospondin type 1 motif	ID=DPMN_122696-T1;Parent=DPMN_122696;product=ADAM metallopeptidase with thrombospondin type 1 motif;DBxref=PFAM:PF00090;PFAM:PF05986;note=EggNog:ENOG410V69U;COG:O;	ADAMTS12_3
DPMN_137931	ADAM metallopeptidase with thrombospondin type 1 motif; 12	ID=DPMN_137931-T1;Parent=DPMN_137931;product=ADAM metallopeptidase with thrombospondin type 1 motif; 12;DBxref=PFAM:PF00090;note=EggNog:ENOG410N5EM;COG:O;	ADAMTS12_4
DPMN_156252	ADAM metallopeptidase with thrombospondin type 1 motif	ID=DPMN_156252-T1;Parent=DPMN_156252;product=ADAM metallopeptidase with thrombospondin type 1 motif;DBxref=PFAM:PF01390;PFAM:PF01421;PFAM:PF13574;PFAM:PF13582;PFAM:PF13688;note=MEROPS:MER0011711;TransMembrane:1 (n9-20c26/27o859-884i);EggNog:ENOG410V69U;COG:O;	ADAMTS12_5
DPMN_169472	ADAM metallopeptidase with thrombospondin type 1 motif	ID=DPMN_169472-T1;Parent=DPMN_169472;product=ADAM metallopeptidase with thrombospondin type 1 motif;DBxref=PFAM:PF01421;PFAM:PF13582;PFAM:PF13688;note=MEROPS:MER0015689;SECRETED:SignalP(1-19);EggNog:ENOG410V69U;COG:O;	ADAMTS12_6
DPMN_010887	ADAM metallopeptidase with thrombospondin type 1 motif 13	ID=DPMN_010887-T1;Parent=DPMN_010887;product=ADAM metallopeptidase with thrombospondin type 1 motif 13;DBxref=PFAM:PF00090;PFAM:PF01421;PFAM:PF01549;PFAM:PF01562;PFAM:PF13582;PFAM:PF13583;PFAM:PF13688;note=MEROPS:MER0026931;SECRETED:SignalP(1-21);EggNog:ENOG410WFWG;COG:O;	ADAMTS13_1
DPMN_011036	ADAM metallopeptidase with thrombospondin type 1 motif 13	ID=DPMN_011036-T1;Parent=DPMN_011036;product=ADAM metallopeptidase with thrombospondin type 1 motif 13;DBxref=PFAM:PF00090;PFAM:PF01421;PFAM:PF13582;PFAM:PF13583;PFAM:PF13688;note=MEROPS:MER0002424;EggNog:ENOG410WFWG;COG:O;	ADAMTS13_2
DPMN_021158	ADAM metallopeptidase with thrombospondin type 1 motif; 13	ID=DPMN_021158-T1;Parent=DPMN_021158;product=ADAM metallopeptidase with thrombospondin type 1 motif; 13;DBxref=PFAM:PF01421;PFAM:PF13582;PFAM:PF13688;note=MEROPS:MER0001130;SECRETED:SignalP(1-28);EggNog:ENOG410NC2G;COG:O;	ADAMTS13_3
DPMN_037621	ADAM metallopeptidase with thrombospondin type 1 motif 13	ID=DPMN_037621-T1;Parent=DPMN_037621;product=ADAM metallopeptidase with thrombospondin type 1 motif 13;DBxref=PFAM:PF00090;PFAM:PF01421;note=MEROPS:MER0011169;EggNog:ENOG410WFWG;COG:O;	ADAMTS13_4
DPMN_039589	ADAM metallopeptidase with thrombospondin type 1 motif 13	ID=DPMN_039589-T1;Parent=DPMN_039589;product=ADAM metallopeptidase with thrombospondin type 1 motif 13;DBxref=PFAM:PF00090;note=EggNog:ENOG410WFWG;COG:O;	ADAMTS13_5
DPMN_084813	ADAM metallopeptidase with thrombospondin type 1 motif; 13	ID=DPMN_084813-T1;Parent=DPMN_084813;product=ADAM metallopeptidase with thrombospondin type 1 motif; 13;DBxref=PFAM:PF00090;PFAM:PF01421;PFAM:PF13582;note=MEROPS:MER0016302;SECRETED:SignalP(1-21);EggNog:ENOG410NC2G;COG:O;	ADAMTS13_6
DPMN_100116	ADAM metallopeptidase with thrombospondin type 1; motif	ID=DPMN_100116-T1;Parent=DPMN_100116;product=ADAM metallopeptidase with thrombospondin type 1; motif;DBxref=PFAM:PF01421;PFAM:PF13574;PFAM:PF13582;PFAM:PF13688;note=MEROPS:MER0011169;SECRETED:SignalP(1-23);EggNog:ENOG41KOG3538;COG:S;	ADAMTS13_7
DPMN_115094	ADAM metallopeptidase with thrombospondin type 1 motif 13	ID=DPMN_115094-T1;Parent=DPMN_115094;product=ADAM metallopeptidase with thrombospondin type 1 motif 13;DBxref=PFAM:PF00090;note=EggNog:ENOG410WFWG;COG:O;	ADAMTS13_8
DPMN_186165	ADAM metallopeptidase with thrombospondin type 1; motif	ID=DPMN_186165-T1;Parent=DPMN_186165;product=ADAM metallopeptidase with thrombospondin type 1; motif;DBxref=PFAM:PF01421;PFAM:PF13688;note=MEROPS:MER0011711;SECRETED:SignalP(1-23);EggNog:ENOG41KOG3538;COG:S;	ADAMTS13_9
DPMN_125064	ADAM metallopeptidase with thrombospondin type 1; motif	ID=DPMN_125064-T1;Parent=DPMN_125064;product=ADAM metallopeptidase with thrombospondin type 1; motif;DBxref=PFAM:PF00090;note=EggNog:ENOG41KOG3538;COG:S;	ADAMTS14_1
DPMN_145739	ADAM metallopeptidase with thrombospondin type 1 motif; 14	ID=DPMN_145739-T1;Parent=DPMN_145739;product=ADAM metallopeptidase with thrombospondin type 1 motif; 14;DBxref=PFAM:PF00090;PFAM:PF01562;PFAM:PF05986;PFAM:PF13574;PFAM:PF13582;PFAM:PF13583;PFAM:PF13688;note=MEROPS:MER0016700;SECRETED:SignalP(1-26);EggNog:ENOG4104GWI;COG:O;	ADAMTS14_2
DPMN_029308	ADAM metallopeptidase with thrombospondin type 1 motif	ID=DPMN_029308-T1;Parent=DPMN_029308;product=ADAM metallopeptidase with thrombospondin type 1 motif;DBxref=PFAM:PF01421;PFAM:PF13582;PFAM:PF13688;note=MEROPS:MER0011169;SECRETED:SignalP(1-17);EggNog:ENOG410V69U;COG:O;	ADAMTS16_1
DPMN_093010	ADAM metallopeptidase with thrombospondin type 1 motif	ID=DPMN_093010-T1;Parent=DPMN_093010;product=ADAM metallopeptidase with thrombospondin type 1 motif;DBxref=PFAM:PF01421;PFAM:PF13574;PFAM:PF13582;PFAM:PF13688;note=MEROPS:MER0002292;SECRETED:SignalP(1-19);EggNog:ENOG410V69U;COG:O;	ADAMTS16_2
DPMN_070544	ADAM metallopeptidase with thrombospondin type 1; motif	ID=DPMN_070544-T1;Parent=DPMN_070544;product=ADAM metallopeptidase with thrombospondin type 1; motif;DBxref=PFAM:PF00090;note=EggNog:ENOG410WFWK;COG:O;	ADAMTS17_1
DPMN_112169	ADAM metallopeptidase with thrombospondin type 1 motif; 17	ID=DPMN_112169-T1;Parent=DPMN_112169;product=ADAM metallopeptidase with thrombospondin type 1 motif; 17;DBxref=PFAM:PF01421;PFAM:PF13582;PFAM:PF13688;note=MEROPS:MER0002294;SECRETED:SignalP(1-23);EggNog:ENOG410V2SB;COG:O;	ADAMTS17_2
DPMN_037559	ADAM metallopeptidase with thrombospondin type 1 motif	ID=DPMN_037559-T1;Parent=DPMN_037559;product=ADAM metallopeptidase with thrombospondin type 1 motif;DBxref=PFAM:PF01421;PFAM:PF13574;PFAM:PF13582;PFAM:PF13583;PFAM:PF13688;note=MEROPS:MER0002294;EggNog:ENOG410V69U;COG:O;	ADAMTS18_1
DPMN_083377	with thrombospondin type 1 motif; 18	ID=DPMN_083377-T1;Parent=DPMN_083377;product=with thrombospondin type 1 motif; 18;DBxref=PFAM:PF00090;PFAM:PF01421;PFAM:PF05986;PFAM:PF08686;PFAM:PF13574;PFAM:PF13582;PFAM:PF13583;PFAM:PF13688;note=MEROPS:MER0015689;EggNog:ENOG410UICZ;COG:O;	ADAMTS18_2
DPMN_087067	ADAM metallopeptidase with thrombospondin type 1 motif	ID=DPMN_087067-T1;Parent=DPMN_087067;product=ADAM metallopeptidase with thrombospondin type 1 motif;DBxref=PFAM:PF01421;PFAM:PF13574;PFAM:PF13582;PFAM:PF13688;note=MEROPS:MER0011711;TransMembrane:1 (i27-45o);EggNog:ENOG410UICZ;COG:O;	ADAMTS18_3
DPMN_090111	ADAM metallopeptidase with thrombospondin type 1 motif	ID=DPMN_090111-T1;Parent=DPMN_090111;product=ADAM metallopeptidase with thrombospondin type 1 motif;DBxref=PFAM:PF00090;PFAM:PF01421;PFAM:PF01562;PFAM:PF05986;PFAM:PF13574;PFAM:PF13582;PFAM:PF13688;note=MEROPS:MER0015689;EggNog:ENOG410V69U;COG:O;	ADAMTS18_4
DPMN_115683	ADAM metallopeptidase with thrombospondin type 1 motif	ID=DPMN_115683-T1;Parent=DPMN_115683;product=ADAM metallopeptidase with thrombospondin type 1 motif;DBxref=PFAM:PF00090;note=TransMembrane:1 (o657-675i);EggNog:ENOG410V69U;COG:O;	ADAMTS18_5
DPMN_133032	ADAM metallopeptidase with thrombospondin type 1 motif	ID=DPMN_133032-T1;Parent=DPMN_133032;product=ADAM metallopeptidase with thrombospondin type 1 motif;DBxref=PFAM:PF00090;note=TransMembrane:1 (o646-667i);EggNog:ENOG410V69U;COG:O;	ADAMTS18_6
DPMN_156707	ADAM metallopeptidase with thrombospondin type 1 motif; 18	ID=DPMN_156707-T1;Parent=DPMN_156707;product=ADAM metallopeptidase with thrombospondin type 1 motif; 18;DBxref=PFAM:PF01421;PFAM:PF13582;note=MEROPS:MER0016090;EggNog:ENOG410MZGF;COG:O;	ADAMTS18_7
DPMN_150337	ADAM metallopeptidase with thrombospondin type 1 motif; 2	ID=DPMN_150337-T1;Parent=DPMN_150337;product=ADAM metallopeptidase with thrombospondin type 1 motif; 2;DBxref=PFAM:PF00090;note=EggNog:ENOG410WFW8;COG:O;	ADAMTS2
DPMN_189549	ADAM metallopeptidase with thrombospondin type 1 motif; 20	ID=DPMN_189549-T1;Parent=DPMN_189549;product=ADAM metallopeptidase with thrombospondin type 1 motif; 20;DBxref=PFAM:PF00090;note=MEROPS:MER0012092;EggNog:ENOG410N1I1;COG:O;	ADAMTS20
DPMN_103958	ADAM metallopeptidase with thrombospondin type 1 motif; 6	ID=DPMN_103958-T1;Parent=DPMN_103958;product=ADAM metallopeptidase with thrombospondin type 1 motif; 6;DBxref=PFAM:PF01421;note=MEROPS:MER0002292;SECRETED:SignalP(1-28);EggNog:ENOG410UP96;COG:O;	ADAMTS6_1
DPMN_107175	ADAM metallopeptidase with thrombospondin type 1 motif	ID=DPMN_107175-T1;Parent=DPMN_107175;product=ADAM metallopeptidase with thrombospondin type 1 motif;note=EggNog:ENOG410V69U;COG:O;	ADAMTS6_2
DPMN_139657	A disintegrin and metalloproteinase with thrombospondin motifs 6	ID=DPMN_139657-T1;Parent=DPMN_139657;product=A disintegrin and metalloproteinase with thrombospondin motifs 6;DBxref=PFAM:PF05986;note=EggNog:ENOG41KOG3538;COG:S;	ADAMTS6_3
DPMN_139662	A disintegrin and metalloproteinase with thrombospondin motifs 6	ID=DPMN_139662-T1;Parent=DPMN_139662;product=A disintegrin and metalloproteinase with thrombospondin motifs 6;note=EggNog:ENOG410UY0C;COG:O;	ADAMTS6_4
DPMN_139683	ADAM metallopeptidase with thrombospondin type 1 motif; 6	ID=DPMN_139683-T1;Parent=DPMN_139683;product=ADAM metallopeptidase with thrombospondin type 1 motif; 6;DBxref=PFAM:PF01562;note=EggNog:ENOG410MZHM;COG:O;	ADAMTS6_5
DPMN_044624	ADAM metallopeptidase with thrombospondin type 1 motif; 7	ID=DPMN_044624-T1;Parent=DPMN_044624;product=ADAM metallopeptidase with thrombospondin type 1 motif; 7;DBxref=PFAM:PF01421;PFAM:PF13582;PFAM:PF13583;PFAM:PF13688;note=MEROPS:MER0001130;SECRETED:SignalP(1-28);EggNog:ENOG410UIKD;COG:O;	ADAMTS7_1
DPMN_072890	A disintegrin and metalloproteinase with thrombospondin motifs 7	ID=DPMN_072890-T1;Parent=DPMN_072890;product=A disintegrin and metalloproteinase with thrombospondin motifs 7;note=MEROPS:MER0005894;EggNog:ENOG410N70F;COG:O;	ADAMTS7_2
DPMN_139653	ADAM metallopeptidase with thrombospondin type 1 motif; 8	ID=DPMN_139653-T1;Parent=DPMN_139653;product=ADAM metallopeptidase with thrombospondin type 1 motif; 8;note=EggNog:ENOG410WFW9;COG:O;	ADAMTS8
DPMN_012250	with thrombospondin type 1 motif; 9	ID=DPMN_012250-T1;Parent=DPMN_012250;product=with thrombospondin type 1 motif; 9;DBxref=PFAM:PF00090;PFAM:PF05986;note=SECRETED:SignalP(1-24);EggNog:ENOG410UIUN;COG:O;	ADAMTS9_1
DPMN_115058	ADAM metallopeptidase with thrombospondin type 1 motif	ID=DPMN_115058-T1;Parent=DPMN_115058;product=ADAM metallopeptidase with thrombospondin type 1 motif;DBxref=PFAM:PF01421;note=MEROPS:MER0002294;SECRETED:SignalP(1-23);EggNog:ENOG410V69U;COG:O;	ADAMTS9_2
DPMN_129320	ADAM metallopeptidase with thrombospondin type 1; motif	ID=DPMN_129320-T1;Parent=DPMN_129320;product=ADAM metallopeptidase with thrombospondin type 1; motif;DBxref=PFAM:PF01421;PFAM:PF13582;PFAM:PF13688;note=MEROPS:MER0011169;TransMembrane:1 (i16-35o);EggNog:ENOG41KOG3538;COG:S;	ADAMTS9_3
DPMN_137935	ADAM metallopeptidase with thrombospondin type 1 motif	ID=DPMN_137935-T1;Parent=DPMN_137935;product=ADAM metallopeptidase with thrombospondin type 1 motif;DBxref=PFAM:PF00090;note=EggNog:ENOG410V69U;COG:O;	ADAMTS9_4
DPMN_160295	ADAM metallopeptidase with thrombospondin type 1; motif	ID=DPMN_160295-T1;Parent=DPMN_160295;product=ADAM metallopeptidase with thrombospondin type 1; motif;DBxref=PFAM:PF01421;PFAM:PF13582;note=MEROPS:MER0001134;EggNog:ENOG41KOG3538;COG:S;	ADAMTS9_5
DPMN_189457	with thrombospondin type 1 motif; 9	ID=DPMN_189457-T1;Parent=DPMN_189457;product=with thrombospondin type 1 motif; 9;note=EggNog:ENOG410UIUN;COG:O;	ADAMTS9_6
DPMN_189558	ADAM metallopeptidase with thrombospondin type 1 motif; 9	ID=DPMN_189558-T1;Parent=DPMN_189558;product=ADAM metallopeptidase with thrombospondin type 1 motif; 9;DBxref=PFAM:PF08685;note=EggNog:ENOG410N723;COG:O;	ADAMTS9_7
DPMN_189459	ADAMTS-like 4	ID=DPMN_189459-T1;Parent=DPMN_189459;product=ADAMTS-like 4;note=EggNog:ENOG410V0VM;COG:O;	ADAMTSL4
DPMN_066284	ArfGAP with dual PH domains	ID=DPMN_066284-T1;Parent=DPMN_066284;product=ArfGAP with dual PH domains;DBxref=PFAM:PF00169;PFAM:PF01412;note=EggNog:ENOG410V8KG;COG:T;	ADAP2
DPMN_040599	Adenosine deaminase; RNA-specific	ID=DPMN_040599-T1;Parent=DPMN_040599;product=Adenosine deaminase; RNA-specific;DBxref=PFAM:PF00035;PFAM:PF02137;note=EggNog:ENOG410VAB8;COG:A;	ADARB1
DPMN_183796	adenosine deaminase; tRNA-specific 3	ID=DPMN_183796-T1;Parent=DPMN_183796;product=adenosine deaminase; tRNA-specific 3;DBxref=PFAM:PF00383;PFAM:PF14437;note=BUSCO:EOG091G0KJA;EggNog:ENOG410N4JP;COG:F;	ADAT3
DPMN_156128	putative aarF domain-containing protein kinase 1	ID=DPMN_156128-T1;Parent=DPMN_156128;product=putative aarF domain-containing protein kinase 1;DBxref=PFAM:PF03109;note=BUSCO:EOG091G06EF;TransMembrane:1 (o490-508i);EggNog:ENOG410MUGX;COG:T;	ADCK1
DPMN_098618	putative aarF domain-containing protein kinase 4	ID=DPMN_098618-T1;Parent=DPMN_098618;product=putative aarF domain-containing protein kinase 4;DBxref=PFAM:PF03109;note=EggNog:ENOG410VBIQ;COG:S;	ADCK4
DPMN_045446	aarF domain containing kinase 5	ID=DPMN_045446-T1;Parent=DPMN_045446;product=aarF domain containing kinase 5;DBxref=PFAM:PF03109;note=EggNog:ENOG410UMD3;COG:S;	ADCK5
DPMN_101072	Adenylate cyclase type 10	ID=DPMN_101072-T1;Parent=DPMN_101072;product=Adenylate cyclase type 10;note=EggNog:ENOG410USU0;COG:F;	ADCY10_1
DPMN_101104	Adenylate cyclase type 10	ID=DPMN_101104-T1;Parent=DPMN_101104;product=Adenylate cyclase type 10;DBxref=PFAM:PF00211;PFAM:PF13191;PFAM:PF13401;note=EggNog:ENOG410VAAK;COG:F;	ADCY10_2
DPMN_101282	Adenylate cyclase type 10	ID=DPMN_101282-T1;Parent=DPMN_101282;product=Adenylate cyclase type 10;note=EggNog:ENOG410USU0;COG:F;	ADCY10_3
DPMN_101337	Adenylate cyclase type 10	ID=DPMN_101337-T1;Parent=DPMN_101337;product=Adenylate cyclase type 10;note=EggNog:ENOG410VAAK;COG:F;	ADCY10_4
DPMN_013660	adenylate cyclase	ID=DPMN_013660-T1;Parent=DPMN_013660;product=adenylate cyclase;DBxref=PFAM:PF00211;PFAM:PF16214;note=TransMembrane:5 (i191-212o224-243i255-274o286-311i331-351o);EggNog:ENOG410V5TX;COG:C;	ADCY2
DPMN_015617	Adenylate cyclase type 5	ID=DPMN_015617-T1;Parent=DPMN_015617;product=Adenylate cyclase type 5;note=EggNog:ENOG410N0PU;COG:C;	ADCY5_1
DPMN_015626	adenylate cyclase	ID=DPMN_015626-T1;Parent=DPMN_015626;product=adenylate cyclase;DBxref=PFAM:PF00211;PFAM:PF06327;note=TransMembrane:6 (i95-116o122-141i169-189o240-257i264-285o308-327i);EggNog:ENOG410V5TX;COG:C;	ADCY5_2
DPMN_078635	adenylate cyclase 9	ID=DPMN_078635-T1;Parent=DPMN_078635;product=adenylate cyclase 9;DBxref=PFAM:PF00211;PFAM:PF16214;note=TransMembrane:5 (i86-104o110-134i141-164o184-210i222-243o);EggNog:ENOG410V71T;COG:T;	ADCY9_1
DPMN_078722	adenylate cyclase 9	ID=DPMN_078722-T1;Parent=DPMN_078722;product=adenylate cyclase 9;DBxref=PFAM:PF00211;note=TransMembrane:6 (i192-213o219-241i262-282o294-311i323-339o388-416i);EggNog:ENOG410V71T;COG:T;	ADCY9_2
DPMN_029355	tetrahydrofolate synthase	ID=DPMN_029355-T1;Parent=DPMN_029355;product=tetrahydrofolate synthase;note=EggNog:ENOG41036C0;COG:F;	ADE3_1
DPMN_029503	tetrahydrofolate synthase	ID=DPMN_029503-T1;Parent=DPMN_029503;product=tetrahydrofolate synthase;note=EggNog:ENOG41036C0;COG:F;	ADE3_2
DPMN_132789	tetrahydrofolate synthase	ID=DPMN_132789-T1;Parent=DPMN_132789;product=tetrahydrofolate synthase;note=EggNog:ENOG41036C0;COG:F;	ADE3_3
DPMN_109429	Hydroxyacid-oxoacid transhydrogenase; mitochondrial	ID=DPMN_109429-T1;Parent=DPMN_109429;product=Hydroxyacid-oxoacid transhydrogenase; mitochondrial;DBxref=PFAM:PF00465;note=EggNog:ENOG410MX93;COG:C;	ADHFE1
DPMN_194628	Adenylate kinase 2	ID=DPMN_194628-T1;Parent=DPMN_194628;product=Adenylate kinase 2;DBxref=PFAM:PF00406;PFAM:PF05191;PFAM:PF13207;note=EggNog:ENOG410V4B1;COG:F;	ADK2
DPMN_037491	adenylate kinase	ID=DPMN_037491-T1;Parent=DPMN_037491;product=adenylate kinase;DBxref=PFAM:PF00406;PFAM:PF05191;PFAM:PF13207;note=EggNog:ENOG41036VP;COG:F;	ADK3
DPMN_077134	adenosine a2a receptor	ID=DPMN_077134-T1;Parent=DPMN_077134;product=adenosine a2a receptor;DBxref=PFAM:PF00001;PFAM:PF10320;PFAM:PF10328;note=TransMembrane:7 (o41-63i75-96o116-140i152-175o195-216i248-271o283-301i);EggNog:ENOG410V8YY;COG:T;	ADORA2B_1
DPMN_077170	adenosine a2a receptor	ID=DPMN_077170-T1;Parent=DPMN_077170;product=adenosine a2a receptor;DBxref=PFAM:PF00001;PFAM:PF10320;PFAM:PF10328;note=TransMembrane:7 (o63-85i97-118o138-162i174-196o221-249i270-293o305-323i);EggNog:ENOG410V8YY;COG:T;	ADORA2B_2
DPMN_077290	adenosine a2a receptor	ID=DPMN_077290-T1;Parent=DPMN_077290;product=adenosine a2a receptor;DBxref=PFAM:PF00001;PFAM:PF10320;PFAM:PF10328;note=TransMembrane:7 (o43-65i77-98o118-142i154-176o201-229i250-273o285-303i);EggNog:ENOG410V8YY;COG:T;	ADORA2B_3
DPMN_099600	adenosine A2b receptor	ID=DPMN_099600-T1;Parent=DPMN_099600;product=adenosine A2b receptor;DBxref=PFAM:PF00001;PFAM:PF10320;PFAM:PF10328;note=TransMembrane:6 (o20-42i54-72o92-111i132-152o183-204i230-257o);EggNog:ENOG410V8YY;COG:T;	ADORA2B_4
DPMN_087426	ADP-ribosylhydrolase like 2	ID=DPMN_087426-T1;Parent=DPMN_087426;product=ADP-ribosylhydrolase like 2;note=EggNog:ENOG410UFTM;COG:O;	ADPRHL2_1
DPMN_087440	ADP-ribosylhydrolase like 2	ID=DPMN_087440-T1;Parent=DPMN_087440;product=ADP-ribosylhydrolase like 2;note=EggNog:ENOG410V8AA;COG:O;	ADPRHL2_2
DPMN_147208	adrenoceptor alpha	ID=DPMN_147208-T1;Parent=DPMN_147208;product=adrenoceptor alpha;DBxref=PFAM:PF00001;PFAM:PF10320;note=TransMembrane:5 (o39-64i76-101o113-134i155-176o196-219i);EggNog:ENOG410V9ZA;COG:T;	ADRA1A
DPMN_109021	adrenoceptor alpha	ID=DPMN_109021-T1;Parent=DPMN_109021;product=adrenoceptor alpha;DBxref=PFAM:PF00001;note=TransMembrane:3 (o20-40i163-182o202-221i);EggNog:ENOG410VCKX;COG:T;	ADRA2B
DPMN_020129	Proteasomal ubiquitin receptor ADRM1-A	ID=DPMN_020129-T1;Parent=DPMN_020129;product=Proteasomal ubiquitin receptor ADRM1-A;	ADRM1A
DPMN_021882	Proteasomal ubiquitin receptor ADRM1	ID=DPMN_021882-T1;Parent=DPMN_021882;product=Proteasomal ubiquitin receptor ADRM1;DBxref=PFAM:PF16550;note=EggNog:ENOG410MUWZ;COG:O;	ADRM1B
DPMN_010270	AFG3-like protein 2	ID=DPMN_010270-T1;Parent=DPMN_010270;product=AFG3-like protein 2;DBxref=PFAM:PF00004;PFAM:PF01434;note=MEROPS:MER0005496;TransMembrane:2 (o146-166i252-269o);EggNog:ENOG410V4GU;COG:O;	AFG3L2_1
DPMN_069796	AFG3-like protein 2	ID=DPMN_069796-T1;Parent=DPMN_069796;product=AFG3-like protein 2;DBxref=PFAM:PF00004;PFAM:PF01434;PFAM:PF06480;note=MEROPS:MER0011224;TransMembrane:2 (o92-113i206-226o);EggNog:ENOG410V4GU;COG:O;	AFG3L2_2
DPMN_142880	ATP GTP binding protein-like	ID=DPMN_142880-T1;Parent=DPMN_142880;product=ATP GTP binding protein-like;DBxref=PFAM:PF00246;note=MEROPS:MER0034711;EggNog:ENOG410V8M5;COG:E;	AGBL2
DPMN_036847	Cytosolic carboxypeptidase 6	ID=DPMN_036847-T1;Parent=DPMN_036847;product=Cytosolic carboxypeptidase 6;note=MEROPS:MER0038671;EggNog:ENOG410MY7K;COG:E;	AGBL4_1
DPMN_036902	ATP GTP binding protein-like 4	ID=DPMN_036902-T1;Parent=DPMN_036902;product=ATP GTP binding protein-like 4;note=EggNog:ENOG410V7KV;COG:E;	AGBL4_2
DPMN_052751	ATP GTP binding protein-like 5	ID=DPMN_052751-T1;Parent=DPMN_052751;product=ATP GTP binding protein-like 5;note=MEROPS:MER0033175;EggNog:ENOG410V8CQ;COG:O;	AGBL5
DPMN_014135	ArfGAP with FG repeats 1	ID=DPMN_014135-T1;Parent=DPMN_014135;product=ArfGAP with FG repeats 1;DBxref=PFAM:PF01412;note=EggNog:ENOG410WJN5;COG:T;	AGFG1_1
DPMN_016416	ArfGAP with FG repeats 1	ID=DPMN_016416-T1;Parent=DPMN_016416;product=ArfGAP with FG repeats 1;DBxref=PFAM:PF01412;note=EggNog:ENOG410WJN5;COG:T;	AGFG1_2
DPMN_183006	Angiogenic factor with G patch and FHA domains 1	ID=DPMN_183006-T1;Parent=DPMN_183006;product=Angiogenic factor with G patch and FHA domains 1;DBxref=PFAM:PF00498;PFAM:PF01585;PFAM:PF12656;note=EggNog:ENOG410NCEH;COG:A;	AGGF1
DPMN_039827	argonaute 1	ID=DPMN_039827-T1;Parent=DPMN_039827;product=argonaute 1;DBxref=PFAM:PF02170;PFAM:PF02171;PFAM:PF08699;PFAM:PF16486;PFAM:PF16487;PFAM:PF16488;note=EggNog:ENOG410325D;COG:J;	AGO1_1
DPMN_115311	argonaute 1	ID=DPMN_115311-T1;Parent=DPMN_115311;product=argonaute 1;DBxref=PFAM:PF02170;PFAM:PF02171;PFAM:PF08699;PFAM:PF16486;PFAM:PF16487;PFAM:PF16488;note=EggNog:ENOG410325D;COG:J;	AGO1_2
DPMN_155009	1-acyl-sn-glycerol-3-phosphate acyltransferase beta	ID=DPMN_155009-T1;Parent=DPMN_155009;product=1-acyl-sn-glycerol-3-phosphate acyltransferase beta;DBxref=PFAM:PF01553;note=TransMembrane:5 (o6-23i35-53o59-81i93-112o124-142i);EggNog:ENOG410V5TP;COG:I;	AGPAT2
DPMN_072604	1-acylglycerol-3-phosphate O-acyltransferase 3	ID=DPMN_072604-T1;Parent=DPMN_072604;product=1-acylglycerol-3-phosphate O-acyltransferase 3;note=TransMembrane:1 (o12-39i);EggNog:ENOG410MWUA;COG:I;	AGPAT3_1
DPMN_072711	1-acylglycerol-3-phosphate O-acyltransferase 3	ID=DPMN_072711-T1;Parent=DPMN_072711;product=1-acylglycerol-3-phosphate O-acyltransferase 3;DBxref=PFAM:PF01553;PFAM:PF16076;note=TransMembrane:3 (o12-39i312-331o343-360i);EggNog:ENOG410MWUA;COG:I;	AGPAT3_2
DPMN_073198	1-acylglycerol-3-phosphate O-acyltransferase 3	ID=DPMN_073198-T1;Parent=DPMN_073198;product=1-acylglycerol-3-phosphate O-acyltransferase 3;DBxref=PFAM:PF01553;PFAM:PF16076;note=TransMembrane:3 (o12-39i312-331o343-360i);EggNog:ENOG410MWUA;COG:I;	AGPAT3_3
DPMN_087471	1-acylglycerol-3-phosphate O-acyltransferase 5 (Lysophosphatidic acid acyltransferase; epsilon)	ID=DPMN_087471-T1;Parent=DPMN_087471;product=1-acylglycerol-3-phosphate O-acyltransferase 5 (Lysophosphatidic acid acyltransferase; epsilon);DBxref=PFAM:PF01553;PFAM:PF16076;note=TransMembrane:2 (o215-236i243-261o);EggNog:ENOG410V6A0;COG:I;	AGPAT5_1
DPMN_156496	1-acylglycerol-3-phosphate O-acyltransferase 5 (Lysophosphatidic acid acyltransferase; epsilon)	ID=DPMN_156496-T1;Parent=DPMN_156496;product=1-acylglycerol-3-phosphate O-acyltransferase 5 (Lysophosphatidic acid acyltransferase; epsilon);DBxref=PFAM:PF01553;PFAM:PF16076;note=TransMembrane:2 (o215-236i243-261o);EggNog:ENOG410UID2;COG:I;	AGPAT5_2
DPMN_168758	1-acylglycerol-3-phosphate O-acyltransferase 6 (lysophosphatidic acid acyltransferase; zeta)	ID=DPMN_168758-T1;Parent=DPMN_168758;product=1-acylglycerol-3-phosphate O-acyltransferase 6 (lysophosphatidic acid acyltransferase; zeta);DBxref=PFAM:PF01553;note=TransMembrane:4 (i7-29o173-192i199-218o230-249i);EggNog:ENOG410V5QH;COG:I;	AGPAT6
DPMN_173024	ATP GTP binding	ID=DPMN_173024-T1;Parent=DPMN_173024;product=ATP GTP binding;note=MEROPS:MER0033179;EggNog:ENOG410V8M5;COG:E;	AGTPBP1
DPMN_016569	alanine--glyoxylate aminotransferase 2	ID=DPMN_016569-T1;Parent=DPMN_016569;product=alanine--glyoxylate aminotransferase 2;note=TransMembrane:1 (o38-57i);EggNog:ENOG410W1UX;COG:E;	AGXT2
DPMN_155099	alanine-glyoxylate aminotransferase 2-like 1	ID=DPMN_155099-T1;Parent=DPMN_155099;product=alanine-glyoxylate aminotransferase 2-like 1;DBxref=PFAM:PF00202;note=BUSCO:EOG091G06LW;EggNog:ENOG410UHKT;COG:E;	AGXT2L1
DPMN_143000	Protein ELYS	ID=DPMN_143000-T1;Parent=DPMN_143000;product=Protein ELYS;note=EggNog:ENOG410VA0Z;COG:K;	AHCTF1_1
DPMN_143013	Protein ELYS	ID=DPMN_143013-T1;Parent=DPMN_143013;product=Protein ELYS;note=EggNog:ENOG410VA0Z;COG:K;	AHCTF1_2
DPMN_143031	Protein ELYS	ID=DPMN_143031-T1;Parent=DPMN_143031;product=Protein ELYS;note=EggNog:ENOG410VA0Z;COG:K;	AHCTF1_3
DPMN_003612	Adenosylhomocysteinase	ID=DPMN_003612-T1;Parent=DPMN_003612;product=Adenosylhomocysteinase;DBxref=PFAM:PF00670;PFAM:PF02826;note=EggNog:ENOG410N0U9;COG:H;	AHCY13
DPMN_033060	adenosylhomocysteinase	ID=DPMN_033060-T1;Parent=DPMN_033060;product=adenosylhomocysteinase;note=EggNog:ENOG41KOG1370;COG:H;	AHCYL2
DPMN_042304	Abelson helper integration site 1	ID=DPMN_042304-T1;Parent=DPMN_042304;product=Abelson helper integration site 1;DBxref=PFAM:PF00018;PFAM:PF00400;PFAM:PF07653;PFAM:PF14604;note=EggNog:ENOG410NCBH;COG:T;	AHI1
DPMN_017584	AHA1; activator of heat shock 90kDa protein ATPase	ID=DPMN_017584-T1;Parent=DPMN_017584;product=AHA1; activator of heat shock 90kDa protein ATPase;DBxref=PFAM:PF02317;PFAM:PF08327;PFAM:PF09229;note=EggNog:ENOG410V772;COG:O;	AHSA1
DPMN_038432	apoptosis-inducing factorapoptosis-inducing factor; variant 2	ID=DPMN_038432-T1;Parent=DPMN_038432;product=apoptosis-inducing factor;note=EggNog:ENOG410WG01;COG:T;ID=DPMN_038432-T2;Parent=DPMN_038432;product=apoptosis-inducing factor; variant 2;note=EggNog:ENOG410WG01;COG:T;	AIF1_1
DPMN_038432	apoptosis-inducing factorapoptosis-inducing factor; variant 2	ID=DPMN_038432-T1;Parent=DPMN_038432;product=apoptosis-inducing factor;note=EggNog:ENOG410WG01;COG:T;ID=DPMN_038432-T2;Parent=DPMN_038432;product=apoptosis-inducing factor; variant 2;note=EggNog:ENOG410WG01;COG:T;	AIF1_1
DPMN_096158	Apoptosis-inducing factor 1; mitochondrial	ID=DPMN_096158-T1;Parent=DPMN_096158;product=Apoptosis-inducing factor 1; mitochondrial;DBxref=PFAM:PF00070;PFAM:PF07992;note=TransMembrane:1 (i58-75o);EggNog:ENOG410VASD;COG:T;	AIFM1
DPMN_114193	apoptosis-inducing factor; mitochondrion-associated; 3	ID=DPMN_114193-T1;Parent=DPMN_114193;product=apoptosis-inducing factor; mitochondrion-associated; 3;DBxref=PFAM:PF00070;PFAM:PF00355;PFAM:PF07992;PFAM:PF13806;note=TransMembrane:1 (o360-381i);EggNog:ENOG410V5F4;COG:C;	AIFM3
DPMN_055803	Aminoacyl tRNA synthase complex-interacting multifunctional protein 1	ID=DPMN_055803-T1;Parent=DPMN_055803;product=Aminoacyl tRNA synthase complex-interacting multifunctional protein 1;DBxref=PFAM:PF01588;note=EggNog:ENOG410UG1B;COG:J;	AIMP1_1
DPMN_056367	Aminoacyl tRNA synthase complex-interacting multifunctional protein 1	ID=DPMN_056367-T1;Parent=DPMN_056367;product=Aminoacyl tRNA synthase complex-interacting multifunctional protein 1;DBxref=PFAM:PF01588;note=EggNog:ENOG410UG1B;COG:J;	AIMP1_2
DPMN_049610	Aminoacyl tRNA synthetase complex-interacting multifunctional protein 2	ID=DPMN_049610-T1;Parent=DPMN_049610;product=Aminoacyl tRNA synthetase complex-interacting multifunctional protein 2;DBxref=PFAM:PF00043;note=BUSCO:EOG091G0Q05;EggNog:ENOG410V6QM;COG:J;	AIMP2
DPMN_194590	Adenylate kinase 2; mitochondrial	ID=DPMN_194590-T1;Parent=DPMN_194590;product=Adenylate kinase 2; mitochondrial;DBxref=PFAM:PF00406;PFAM:PF05191;PFAM:PF13207;note=EggNog:ENOG410V4B1;COG:F;	AK2
DPMN_099037	adenylate kinase 5	ID=DPMN_099037-T1;Parent=DPMN_099037;product=adenylate kinase 5;note=EggNog:ENOG410VERH;COG:F;	AK5_1
DPMN_125175	adenylate kinase 5	ID=DPMN_125175-T1;Parent=DPMN_125175;product=adenylate kinase 5;DBxref=PFAM:PF00406;PFAM:PF13207;note=EggNog:ENOG410VERH;COG:F;	AK5_2
DPMN_137822	Adenylate kinase isoenzyme 6	ID=DPMN_137822-T1;Parent=DPMN_137822;product=Adenylate kinase isoenzyme 6;DBxref=PFAM:PF13238;note=EggNog:ENOG410N2DJ;COG:F;	AK6
DPMN_185356	Adenylate kinase 7	ID=DPMN_185356-T1;Parent=DPMN_185356;product=Adenylate kinase 7;DBxref=PFAM:PF00406;PFAM:PF05186;note=EggNog:ENOG410VCD7;COG:F;	AK7
DPMN_158923	adenylate kinase 8	ID=DPMN_158923-T1;Parent=DPMN_158923;product=adenylate kinase 8;DBxref=PFAM:PF00406;PFAM:PF13207;note=EggNog:ENOG410V6FP;COG:F;	AK8
DPMN_150094	A kinase (PRKA) anchor protein 14	ID=DPMN_150094-T1;Parent=DPMN_150094;product=A kinase (PRKA) anchor protein 14;DBxref=PFAM:PF14469;note=EggNog:ENOG410VI2Q;COG:T;	AKAP14
DPMN_013120	A kinase (PRKA) anchor protein 6	ID=DPMN_013120-T1;Parent=DPMN_013120;product=A kinase (PRKA) anchor protein 6;note=EggNog:ENOG4113IG2;COG:T;	AKAP6
DPMN_089586	adenylate kinase	ID=DPMN_089586-T1;Parent=DPMN_089586;product=adenylate kinase;DBxref=PFAM:PF00406;PFAM:PF13207;PFAM:PF17213;note=EggNog:ENOG410VAPT;COG:F;	AKD1_1
DPMN_125279	adenylate kinase	ID=DPMN_125279-T1;Parent=DPMN_125279;product=adenylate kinase;DBxref=PFAM:PF00406;PFAM:PF13207;PFAM:PF13671;note=EggNog:ENOG41KOG3079;COG:F;	AKD1_2
DPMN_194982	adenylate kinase	ID=DPMN_194982-T1;Parent=DPMN_194982;product=adenylate kinase;	AKD1_3
DPMN_073451	palmitoyltransferase akr1	ID=DPMN_073451-T1;Parent=DPMN_073451;product=palmitoyltransferase akr1;DBxref=PFAM:PF00023;PFAM:PF12796;PFAM:PF13637;PFAM:PF13857;note=EggNog:ENOG410PH8P;COG:S;	AKR1
DPMN_004399	Aflatoxin B1 aldehyde reductase member 2	ID=DPMN_004399-T1;Parent=DPMN_004399;product=Aflatoxin B1 aldehyde reductase member 2;	AKR7A2_1
DPMN_013109	Aflatoxin B1 aldehyde reductase member 2	ID=DPMN_013109-T1;Parent=DPMN_013109;product=Aflatoxin B1 aldehyde reductase member 2;DBxref=PFAM:PF00248;note=EggNog:ENOG410V47B;COG:C;	AKR7A2_2
DPMN_089161	Aflatoxin B1 aldehyde reductase member 2	ID=DPMN_089161-T1;Parent=DPMN_089161;product=Aflatoxin B1 aldehyde reductase member 2;DBxref=PFAM:PF00248;note=EggNog:ENOG410V47B;COG:C;	AKR7A2_3
DPMN_112120	Aflatoxin B1 aldehyde reductase member 2	ID=DPMN_112120-T1;Parent=DPMN_112120;product=Aflatoxin B1 aldehyde reductase member 2;DBxref=PFAM:PF00248;note=EggNog:ENOG410V47B;COG:C;	AKR7A2_4
DPMN_133234	Aflatoxin B1 aldehyde reductase member 2	ID=DPMN_133234-T1;Parent=DPMN_133234;product=Aflatoxin B1 aldehyde reductase member 2;DBxref=PFAM:PF00248;note=EggNog:ENOG410V47B;COG:C;	AKR7A2_5
DPMN_147447	Aflatoxin B1 aldehyde reductase member 2	ID=DPMN_147447-T1;Parent=DPMN_147447;product=Aflatoxin B1 aldehyde reductase member 2;DBxref=PFAM:PF00248;note=EggNog:ENOG410V47B;COG:C;	AKR7A2_6
DPMN_147460	Aflatoxin B1 aldehyde reductase member 2	ID=DPMN_147460-T1;Parent=DPMN_147460;product=Aflatoxin B1 aldehyde reductase member 2;DBxref=PFAM:PF00248;note=EggNog:ENOG410V47B;COG:C;	AKR7A2_7
DPMN_163736	RAC serine/threonine-protein kinase	ID=DPMN_163736-T1;Parent=DPMN_163736;product=RAC serine/threonine-protein kinase;DBxref=PFAM:PF00069;PFAM:PF00169;PFAM:PF00433;PFAM:PF07714;note=EggNog:ENOG41033DA;COG:T;	AKT1
DPMN_154622	5-aminolevulinate synthase; nonspecific; mitochondrial	ID=DPMN_154622-T1;Parent=DPMN_154622;product=5-aminolevulinate synthase; nonspecific; mitochondrial;note=EggNog:ENOG410URE1;COG:H;	ALAS1
DPMN_165302	Retinal dehydrogenase 1	ID=DPMN_165302-T1;Parent=DPMN_165302;product=Retinal dehydrogenase 1;note=EggNog:ENOG410VRGU;COG:C;	ALDH1A1
DPMN_101298	Aldehyde dehydrogenase	ID=DPMN_101298-T1;Parent=DPMN_101298;product=Aldehyde dehydrogenase;note=EggNog:ENOG410V4J5;COG:C;	ALDH1A2_1
DPMN_101336	Aldehyde dehydrogenase	ID=DPMN_101336-T1;Parent=DPMN_101336;product=Aldehyde dehydrogenase;note=EggNog:ENOG410V4J5;COG:C;	ALDH1A2_2
DPMN_101368	Aldehyde dehydrogenase	ID=DPMN_101368-T1;Parent=DPMN_101368;product=Aldehyde dehydrogenase;DBxref=PFAM:PF00171;note=EggNog:ENOG410V4J5;COG:C;	ALDH1A2_3
DPMN_154306	Aldehyde dehydrogenase	ID=DPMN_154306-T1;Parent=DPMN_154306;product=Aldehyde dehydrogenase;note=EggNog:ENOG410V4J5;COG:C;	ALDH1A2_4
DPMN_154316	Aldehyde dehydrogenase	ID=DPMN_154316-T1;Parent=DPMN_154316;product=Aldehyde dehydrogenase;note=EggNog:ENOG410V4J5;COG:C;	ALDH1A2_5
DPMN_165623	Aldehyde dehydrogenase	ID=DPMN_165623-T1;Parent=DPMN_165623;product=Aldehyde dehydrogenase;DBxref=PFAM:PF00171;note=EggNog:ENOG410V4J5;COG:C;	ALDH1A2_6
DPMN_165663	Aldehyde dehydrogenase	ID=DPMN_165663-T1;Parent=DPMN_165663;product=Aldehyde dehydrogenase;DBxref=PFAM:PF00171;note=EggNog:ENOG410V4J5;COG:C;	ALDH1A2_7
DPMN_010203	Cytosolic 10-formyltetrahydrofolate dehydrogenase	ID=DPMN_010203-T1;Parent=DPMN_010203;product=Cytosolic 10-formyltetrahydrofolate dehydrogenase;DBxref=PFAM:PF00171;PFAM:PF00551;PFAM:PF02911;note=EggNog:ENOG410VEJ7;COG:F;	ALDH1L1
DPMN_016572	Aldehyde dehydrogenase; mitochondrial	ID=DPMN_016572-T1;Parent=DPMN_016572;product=Aldehyde dehydrogenase; mitochondrial;DBxref=PFAM:PF00171;note=EggNog:ENOG410V4J5;COG:C;	ALDH2_1
DPMN_016722	Aldehyde dehydrogenase; mitochondrial	ID=DPMN_016722-T1;Parent=DPMN_016722;product=Aldehyde dehydrogenase; mitochondrial;DBxref=PFAM:PF00171;note=EggNog:ENOG4104N9R;COG:C;	ALDH2_2
DPMN_101241	Aldehyde dehydrogenase; mitochondrial	ID=DPMN_101241-T1;Parent=DPMN_101241;product=Aldehyde dehydrogenase; mitochondrial;DBxref=PFAM:PF00171;note=EggNog:ENOG410V4J5;COG:C;	ALDH2_3
DPMN_101258	Aldehyde dehydrogenase; mitochondrial	ID=DPMN_101258-T1;Parent=DPMN_101258;product=Aldehyde dehydrogenase; mitochondrial;note=EggNog:ENOG410V4J5;COG:C;	ALDH2_4
DPMN_154290	Aldehyde dehydrogenase; mitochondrial	ID=DPMN_154290-T1;Parent=DPMN_154290;product=Aldehyde dehydrogenase; mitochondrial;note=EggNog:ENOG410V4J5;COG:C;	ALDH2_5
DPMN_169495	Aldehyde dehydrogenase	ID=DPMN_169495-T1;Parent=DPMN_169495;product=Aldehyde dehydrogenase;DBxref=PFAM:PF00171;note=TransMembrane:1 (o472-499i);EggNog:ENOG410V4BU;COG:C;	ALDH3B2
DPMN_003356	Delta-1-pyrroline-5-carboxylate dehydrogenase; mitochondrial	ID=DPMN_003356-T1;Parent=DPMN_003356;product=Delta-1-pyrroline-5-carboxylate dehydrogenase; mitochondrial;DBxref=PFAM:PF00171;note=EggNog:ENOG410VC9Q;COG:C;	ALDH4A1
DPMN_106665	Succinate-semialdehyde dehydrogenase; mitochondrial	ID=DPMN_106665-T1;Parent=DPMN_106665;product=Succinate-semialdehyde dehydrogenase; mitochondrial;DBxref=PFAM:PF00171;note=TransMembrane:2 (i7-26o38-56i);EggNog:ENOG410V76X;COG:C;	ALDH5A1
DPMN_138404	Methylmalonate-semialdehyde dehydrogenase [acylating] mitochondrial	ID=DPMN_138404-T1;Parent=DPMN_138404;product=Methylmalonate-semialdehyde dehydrogenase [acylating] mitochondrial;DBxref=PFAM:PF00171;note=EggNog:ENOG410V6GX;COG:C;	ALDH6A1
DPMN_064540	Alpha-aminoadipic semialdehyde dehydrogenase	ID=DPMN_064540-T1;Parent=DPMN_064540;product=Alpha-aminoadipic semialdehyde dehydrogenase;note=EggNog:ENOG410V6CB;COG:C;	ALDH7A1
DPMN_096295	Aldehyde dehydrogenase 8 member A1	ID=DPMN_096295-T1;Parent=DPMN_096295;product=Aldehyde dehydrogenase 8 member A1;DBxref=PFAM:PF00171;note=EggNog:ENOG410VEPP;COG:C;	ALDH8A1_1
DPMN_097852	Aldehyde dehydrogenase 8 member A1	ID=DPMN_097852-T1;Parent=DPMN_097852;product=Aldehyde dehydrogenase 8 member A1;DBxref=PFAM:PF00171;note=EggNog:ENOG410VEPP;COG:C;	ALDH8A1_2
DPMN_089398	4-trimethylaminobutyraldehyde dehydrogenase	ID=DPMN_089398-T1;Parent=DPMN_089398;product=4-trimethylaminobutyraldehyde dehydrogenase;note=EggNog:ENOG410V5JN;COG:C;	ALDH9A1_1
DPMN_089403	4-trimethylaminobutyraldehyde dehydrogenase	ID=DPMN_089403-T1;Parent=DPMN_089403;product=4-trimethylaminobutyraldehyde dehydrogenase;DBxref=PFAM:PF00171;note=EggNog:ENOG410V5JN;COG:C;	ALDH9A1_2
DPMN_067970	Alpha-1 3/1 6-mannosyltransferase alg-2	ID=DPMN_067970-T1;Parent=DPMN_067970;product=Alpha-1 3/1 6-mannosyltransferase alg-2;DBxref=PFAM:PF00036;PFAM:PF13202;PFAM:PF13405;PFAM:PF13499;PFAM:PF13833;note=EggNog:ENOG4103660;COG:T;	ALG-2
DPMN_019304	mannosyltransferase	ID=DPMN_019304-T1;Parent=DPMN_019304;product=mannosyltransferase;	ALG1
DPMN_079079	asparagine-linked glycosylation protein	ID=DPMN_079079-T1;Parent=DPMN_079079;product=asparagine-linked glycosylation protein;DBxref=PFAM:PF00534;PFAM:PF13692;PFAM:PF15924;note=CAZy:GT4;BUSCO:EOG091G0803;TransMembrane:1 (o6-27i);EggNog:ENOG410V707;COG:M;	ALG11
DPMN_090693	dolichyl-P-Man:Man(7)GlcNAc(2)-PP-dolichol alpha-1;6-mannosyltransferase	ID=DPMN_090693-T1;Parent=DPMN_090693;product=dolichyl-P-Man:Man(7)GlcNAc(2)-PP-dolichol alpha-1;6-mannosyltransferase;DBxref=PFAM:PF03901;note=CAZy:GT22;TransMembrane:10 (i7-38o79-101i108-129o149-170i182-211o217-238i271-294o300- 317i324-345o351-376i);EggNog:ENOG410V7ZI;COG:G;	ALG12
DPMN_093582	N-acetylglucosaminyldiphosphodolichol N-acetylglucosaminyltransferase catalytic subunit alg13	ID=DPMN_093582-T1;Parent=DPMN_093582;product=N-acetylglucosaminyldiphosphodolichol N-acetylglucosaminyltransferase catalytic subunit alg13;DBxref=PFAM:PF04101;note=EggNog:ENOG410VETR;COG:G;	ALG13_1
DPMN_172880	N-acetylglucosaminyldiphosphodolichol N-acetylglucosaminyltransferase catalytic subunit alg13	ID=DPMN_172880-T1;Parent=DPMN_172880;product=N-acetylglucosaminyldiphosphodolichol N-acetylglucosaminyltransferase catalytic subunit alg13;note=MEROPS:MER0123606;TransMembrane:2 (i301-320o326-343i);EggNog:ENOG410V2V1;COG:O;T;	ALG13_2
DPMN_172929	N-acetylglucosaminyldiphosphodolichol N-acetylglucosaminyltransferase catalytic subunit alg13	ID=DPMN_172929-T1;Parent=DPMN_172929;product=N-acetylglucosaminyldiphosphodolichol N-acetylglucosaminyltransferase catalytic subunit alg13;note=EggNog:ENOG410V2UZ;COG:O;T;	ALG13_3
DPMN_012967	UDP-N-acetylglucosamine transferase subunit	ID=DPMN_012967-T1;Parent=DPMN_012967;product=UDP-N-acetylglucosamine transferase subunit;DBxref=PFAM:PF08660;note=TransMembrane:2 (o6-29i116-136o);EggNog:ENOG410UFUQ;COG:S;	ALG14_1
DPMN_013451	UDP-N-acetylglucosamine transferase subunit	ID=DPMN_013451-T1;Parent=DPMN_013451;product=UDP-N-acetylglucosamine transferase subunit;DBxref=PFAM:PF08660;note=TransMembrane:2 (o6-29i116-136o);EggNog:ENOG410UFUQ;COG:S;	ALG14_2
DPMN_026283	Alpha-1;3-mannosyltransferase-like protein	ID=DPMN_026283-T1;Parent=DPMN_026283;product=Alpha-1;3-mannosyltransferase-like protein;DBxref=PFAM:PF00534;PFAM:PF13439;PFAM:PF13692;note=CAZy:GT4;BUSCO:EOG091G0AE2;TransMembrane:1 (i72-91o);EggNog:ENOG410V6YR;COG:M;	ALG2_1
DPMN_028293	Alpha-1;3-mannosyltransferase-like protein	ID=DPMN_028293-T1;Parent=DPMN_028293;product=Alpha-1;3-mannosyltransferase-like protein;DBxref=PFAM:PF00534;PFAM:PF13439;PFAM:PF13524;PFAM:PF13692;note=CAZy:GT4;BUSCO:EOG091G0AE2;TransMembrane:1 (i72-91o);EggNog:ENOG410V6YR;COG:M;	ALG2_2
DPMN_163030	dolichyl-P-Man:Man(5)GlcNAc(2)-PP-dolichol alpha-1;3-mannosyltransferase	ID=DPMN_163030-T1;Parent=DPMN_163030;product=dolichyl-P-Man:Man(5)GlcNAc(2)-PP-dolichol alpha-1;3-mannosyltransferase;note=TransMembrane:2 (i12-32o52-70i);EggNog:ENOG410V4KP;COG:G;	ALG3
DPMN_081291	Glucosyltransferase-like protein	ID=DPMN_081291-T1;Parent=DPMN_081291;product=Glucosyltransferase-like protein;DBxref=PFAM:PF03155;note=CAZy:GT57;TransMembrane:12 (n9-19c24/25o74-92i113-134o146-163i170-188o208-227i234- 252o300-321i328-346o352-378i390-407o427-449i461-480o);SECRETED:SignalP(1-26);EggNog:ENOG410V4WM;COG:G;	ALG6
DPMN_181002	glycosyl transferase	ID=DPMN_181002-T1;Parent=DPMN_181002;product=glycosyl transferase;DBxref=PFAM:PF03155;note=CAZy:GT57;TransMembrane:11 (n3-14c19/20o93-115i136-152o158-175i182-208o228-252i324- 345o357-388i395-414o420-441i448-466o486-505i);SECRETED:SignalP(1-21);EggNog:ENOG410V43I;COG:K;	ALG8
DPMN_076814	mannosyltransferase	ID=DPMN_076814-T1;Parent=DPMN_076814;product=mannosyltransferase;DBxref=PFAM:PF03901;note=CAZy:GT22;TransMembrane:9 (i113-130o136-157i178-208o214-239i248-267o316-335i342- 362o368-387i408-430o);EggNog:ENOG410N1WY;COG:M;U;	ALG9
DPMN_064555	Putative aldehyde dehydrogenase 7 member A1	ID=DPMN_064555-T1;Parent=DPMN_064555;product=Putative aldehyde dehydrogenase 7 member A1;note=EggNog:ENOG41035VI;COG:C;	ALH9
DPMN_174838	Alpha-ketoglutarate-dependent dioxygenase alkB 2	ID=DPMN_174838-T1;Parent=DPMN_174838;product=Alpha-ketoglutarate-dependent dioxygenase alkB 2;DBxref=PFAM:PF13532;note=EggNog:ENOG410VDYR;COG:L;	ALKBH2_1
DPMN_179042	Alpha-ketoglutarate-dependent dioxygenase alkB 2	ID=DPMN_179042-T1;Parent=DPMN_179042;product=Alpha-ketoglutarate-dependent dioxygenase alkB 2;DBxref=PFAM:PF13532;note=EggNog:ENOG410VDYR;COG:L;	ALKBH2_2
DPMN_093664	Alpha-ketoglutarate-dependent dioxygenase alkB 3	ID=DPMN_093664-T1;Parent=DPMN_093664;product=Alpha-ketoglutarate-dependent dioxygenase alkB 3;DBxref=PFAM:PF13532;note=EggNog:ENOG410N2R1;COG:L;	ALKBH3
DPMN_184061	alkB; alkylation repair 4	ID=DPMN_184061-T1;Parent=DPMN_184061;product=alkB; alkylation repair 4;note=EggNog:ENOG410V4WN;COG:S;	ALKBH4
DPMN_032215	RNA demethylase alkbh5	ID=DPMN_032215-T1;Parent=DPMN_032215;product=RNA demethylase alkbh5;note=EggNog:ENOG410WFUR;COG:S;	ALKBH5_1
DPMN_194923	RNA demethylase alkbh5	ID=DPMN_194923-T1;Parent=DPMN_194923;product=RNA demethylase alkbh5;	ALKBH5_2
DPMN_038621	Alpha-ketoglutarate-dependent dioxygenase alkB 6	ID=DPMN_038621-T1;Parent=DPMN_038621;product=Alpha-ketoglutarate-dependent dioxygenase alkB 6;DBxref=PFAM:PF13532;note=EggNog:ENOG410VCUW;COG:S;	ALKBH6
DPMN_046494	Alpha-ketoglutarate-dependent dioxygenase alkB 7; mitochondrial	ID=DPMN_046494-T1;Parent=DPMN_046494;product=Alpha-ketoglutarate-dependent dioxygenase alkB 7; mitochondrial;note=EggNog:ENOG410V6P4;COG:L;	ALKBH7
DPMN_094155	Alkylated DNA repair protein alkB 8	ID=DPMN_094155-T1;Parent=DPMN_094155;product=Alkylated DNA repair protein alkB 8;DBxref=PFAM:PF00076;note=EggNog:ENOG410ND3Q;COG:L;	ALKBH8_1
DPMN_094161	Alkylated DNA repair protein alkB 8	ID=DPMN_094161-T1;Parent=DPMN_094161;product=Alkylated DNA repair protein alkB 8;DBxref=PFAM:PF05148;PFAM:PF08241;PFAM:PF13649;note=EggNog:ENOG410V416;COG:L;	ALKBH8_2
DPMN_133458	Alstrom syndrome 1	ID=DPMN_133458-T1;Parent=DPMN_133458;product=Alstrom syndrome 1;DBxref=PFAM:PF15309;note=EggNog:ENOG410VE5P;COG:U;	ALMS1
DPMN_094700	Arachidonate	ID=DPMN_094700-T1;Parent=DPMN_094700;product=Arachidonate;note=EggNog:ENOG410V7PZ;COG:S;	ALOX5_1
DPMN_111946	Arachidonate	ID=DPMN_111946-T1;Parent=DPMN_111946;product=Arachidonate;DBxref=PFAM:PF00305;PFAM:PF01477;note=EggNog:ENOG410V7PZ;COG:S;	ALOX5_2
DPMN_128876	LIM domain	ID=DPMN_128876-T1;Parent=DPMN_128876;product=LIM domain;DBxref=PFAM:PF00412;note=EggNog:ENOG410X9PX;COG:T;Z;	ALP-1
DPMN_016892	Tubulin alpha-1 chain	ID=DPMN_016892-T1;Parent=DPMN_016892;product=Tubulin alpha-1 chain;note=EggNog:ENOG41035IX;COG:Z;	ALPHATUB84B_1
DPMN_171232	Tubulin alpha-1 chain	ID=DPMN_171232-T1;Parent=DPMN_171232;product=Tubulin alpha-1 chain;DBxref=PFAM:PF00091;note=EggNog:ENOG410V6GK;COG:Z;	ALPHATUB84B_2
DPMN_060503	amyotrophic lateral sclerosis 2 (juvenile) chromosome region; candidate 8	ID=DPMN_060503-T1;Parent=DPMN_060503;product=amyotrophic lateral sclerosis 2 (juvenile) chromosome region; candidate 8;DBxref=PFAM:PF15299;note=EggNog:ENOG410VDEC;COG:S;	ALS2CR8_1
DPMN_179892	amyotrophic lateral sclerosis 2 (juvenile) chromosome region; candidate 8	ID=DPMN_179892-T1;Parent=DPMN_179892;product=amyotrophic lateral sclerosis 2 (juvenile) chromosome region; candidate 8;note=EggNog:ENOG410VDEC;COG:S;	ALS2CR8_10
DPMN_186148	amyotrophic lateral sclerosis 2 (juvenile) chromosome region; candidate 8	ID=DPMN_186148-T1;Parent=DPMN_186148;product=amyotrophic lateral sclerosis 2 (juvenile) chromosome region; candidate 8;note=EggNog:ENOG410VDEC;COG:S;	ALS2CR8_11
DPMN_094294	amyotrophic lateral sclerosis 2 (juvenile) chromosome region; candidate 8	ID=DPMN_094294-T1;Parent=DPMN_094294;product=amyotrophic lateral sclerosis 2 (juvenile) chromosome region; candidate 8;DBxref=PFAM:PF15299;note=EggNog:ENOG410VDEC;COG:S;	ALS2CR8_2
DPMN_095539	amyotrophic lateral sclerosis 2 (juvenile) chromosome region; candidate 8	ID=DPMN_095539-T1;Parent=DPMN_095539;product=amyotrophic lateral sclerosis 2 (juvenile) chromosome region; candidate 8;note=EggNog:ENOG410VDEC;COG:S;	ALS2CR8_3
DPMN_115164	amyotrophic lateral sclerosis 2 (juvenile) chromosome region; candidate 8	ID=DPMN_115164-T1;Parent=DPMN_115164;product=amyotrophic lateral sclerosis 2 (juvenile) chromosome region; candidate 8;DBxref=PFAM:PF15299;note=TransMembrane:1 (o168-186i);EggNog:ENOG410VDEC;COG:S;	ALS2CR8_4
DPMN_121695	amyotrophic lateral sclerosis 2 (juvenile) chromosome region; candidate 8	ID=DPMN_121695-T1;Parent=DPMN_121695;product=amyotrophic lateral sclerosis 2 (juvenile) chromosome region; candidate 8;DBxref=PFAM:PF00536;PFAM:PF07647;PFAM:PF15299;note=EggNog:ENOG410VDEC;COG:S;	ALS2CR8_5
DPMN_134816	amyotrophic lateral sclerosis 2 (juvenile) chromosome region; candidate 8	ID=DPMN_134816-T1;Parent=DPMN_134816;product=amyotrophic lateral sclerosis 2 (juvenile) chromosome region; candidate 8;note=EggNog:ENOG410VDEC;COG:S;	ALS2CR8_6
DPMN_137575	amyotrophic lateral sclerosis 2 (juvenile) chromosome region; candidate 8	ID=DPMN_137575-T1;Parent=DPMN_137575;product=amyotrophic lateral sclerosis 2 (juvenile) chromosome region; candidate 8;DBxref=PFAM:PF15299;note=EggNog:ENOG410VDEC;COG:S;	ALS2CR8_7
DPMN_165451	amyotrophic lateral sclerosis 2 (juvenile) chromosome region; candidate 8	ID=DPMN_165451-T1;Parent=DPMN_165451;product=amyotrophic lateral sclerosis 2 (juvenile) chromosome region; candidate 8;note=EggNog:ENOG410VDEC;COG:S;	ALS2CR8_8
DPMN_175553	amyotrophic lateral sclerosis 2 (juvenile) chromosome region; candidate 8	ID=DPMN_175553-T1;Parent=DPMN_175553;product=amyotrophic lateral sclerosis 2 (juvenile) chromosome region; candidate 8;DBxref=PFAM:PF15299;note=EggNog:ENOG410VDEC;COG:S;	ALS2CR8_9
DPMN_129727	Homeobox protein aristaless-like 4	ID=DPMN_129727-T1;Parent=DPMN_129727;product=Homeobox protein aristaless-like 4;DBxref=PFAM:PF00046;PFAM:PF03826;note=EggNog:ENOG410V7QH;COG:K;	ALX4
DPMN_094098	Autophagy beclin-1 regulator 1	ID=DPMN_094098-T1;Parent=DPMN_094098;product=Autophagy beclin-1 regulator 1;DBxref=PFAM:PF00400;note=EggNog:ENOG410WGVR;COG:S;	AMBRA1
DPMN_035610	AMP deaminase	ID=DPMN_035610-T1;Parent=DPMN_035610;product=AMP deaminase;note=EggNog:ENOG410V74Q;COG:E;	AMD1
DPMN_073576	putative imidazolonepropionase	ID=DPMN_073576-T1;Parent=DPMN_073576;product=putative imidazolonepropionase;	AMDHD1
DPMN_181656	Putative N-acetylglucosamine-6-phosphate deacetylase	ID=DPMN_181656-T1;Parent=DPMN_181656;product=Putative N-acetylglucosamine-6-phosphate deacetylase;DBxref=PFAM:PF01979;note=MEROPS:MER0033184;CAZy:CE9;BUSCO:EOG091G08JG;EggNog:ENOG410VCJ2;COG:G;	AMDHD2_1
DPMN_182214	Putative N-acetylglucosamine-6-phosphate deacetylase	ID=DPMN_182214-T1;Parent=DPMN_182214;product=Putative N-acetylglucosamine-6-phosphate deacetylase;DBxref=PFAM:PF01979;note=MEROPS:MER0033184;CAZy:CE9;BUSCO:EOG091G08JG;EggNog:ENOG410VCJ2;COG:G;	AMDHD2_2
DPMN_010929	AMME syndrome candidate protein 1 protein	ID=DPMN_010929-T1;Parent=DPMN_010929;product=AMME syndrome candidate protein 1 protein;DBxref=PFAM:PF01871;note=EggNog:ENOG4103684;COG:S;	AMMECR1
DPMN_049203	Antagonist of MEN (Mitotic Exit Network)	ID=DPMN_049203-T1;Parent=DPMN_049203;product=Antagonist of MEN (Mitotic Exit Network);DBxref=PFAM:PF13516;note=EggNog:ENOG410V3PK;COG:S;	AMN1
DPMN_075004	AMP deaminase 2	ID=DPMN_075004-T1;Parent=DPMN_075004;product=AMP deaminase 2;DBxref=PFAM:PF00962;note=EggNog:ENOG41033XN;COG:F;	AMPD2
DPMN_124544	Ammonium Transporter Family	ID=DPMN_124544-T1;Parent=DPMN_124544;product=Ammonium Transporter Family;DBxref=PFAM:PF00909;note=TransMembrane:7 (o13-35i56-76o88-110i122-141o147-169i181-203o215-238i);EggNog:ENOG410VA36;COG:P;	AMT-1_1
DPMN_129286	Ammonium transporter	ID=DPMN_129286-T1;Parent=DPMN_129286;product=Ammonium transporter;DBxref=PFAM:PF00909;note=TransMembrane:11 (o38-62i74-93o119-138i145-169o189-211i232-252o264-287i299- 322o328-348i355-373o393-416i);EggNog:ENOG410VA36;COG:P;	AMT-1_2
DPMN_131612	Ammonium transporter	ID=DPMN_131612-T1;Parent=DPMN_131612;product=Ammonium transporter;DBxref=PFAM:PF00909;note=TransMembrane:7 (o38-62i74-93o119-138i145-169o189-210i231-248o268-287i);EggNog:ENOG410VA36;COG:P;	AMT-1_3
DPMN_171207	Ammonium Transporter Family	ID=DPMN_171207-T1;Parent=DPMN_171207;product=Ammonium Transporter Family;DBxref=PFAM:PF00909;note=TransMembrane:11 (o30-49i61-85o111-130i137-158o178-199i230-256o262-284i296- 313o319-338i350-371o391-412i);EggNog:ENOG410VA36;COG:P;	AMT-1_4
DPMN_026387	Ammonium transporter	ID=DPMN_026387-T1;Parent=DPMN_026387;product=Ammonium transporter;note=TransMembrane:2 (i7-29o35-64i);EggNog:ENOG410VA36;COG:P;	AMT-2_1
DPMN_026388	Ammonium Transporter	ID=DPMN_026388-T1;Parent=DPMN_026388;product=Ammonium Transporter;note=EggNog:ENOG41KOG0682;COG:P;	AMT-2_2
DPMN_090051	alpha-amylase	ID=DPMN_090051-T1;Parent=DPMN_090051;product=alpha-amylase;DBxref=PFAM:PF00128;PFAM:PF02806;note=CAZy:GH13;EggNog:ENOG410VBFA;COG:G;	AMY1A
DPMN_012629	Archaemetzincin-1Archaemetzincin-1; variant 2	ID=DPMN_012629-T1;Parent=DPMN_012629;product=Archaemetzincin-1;DBxref=PFAM:PF07998;note=MEROPS:MER0011907;EggNog:ENOG410IVMN;COG:S;ID=DPMN_012629-T2;Parent=DPMN_012629;product=Archaemetzincin-1; variant 2;DBxref=PFAM:PF07998;note=MEROPS:MER0011907;EggNog:ENOG410IVMN;COG:S;	AMZ1_1
DPMN_012629	Archaemetzincin-1Archaemetzincin-1; variant 2	ID=DPMN_012629-T1;Parent=DPMN_012629;product=Archaemetzincin-1;DBxref=PFAM:PF07998;note=MEROPS:MER0011907;EggNog:ENOG410IVMN;COG:S;ID=DPMN_012629-T2;Parent=DPMN_012629;product=Archaemetzincin-1; variant 2;DBxref=PFAM:PF07998;note=MEROPS:MER0011907;EggNog:ENOG410IVMN;COG:S;	AMZ1_1
DPMN_120003	Archaemetzincin-1	ID=DPMN_120003-T1;Parent=DPMN_120003;product=Archaemetzincin-1;note=MEROPS:MER0011907;EggNog:ENOG410VF51;COG:S;	AMZ1_2
DPMN_073710	Putative ATP-dependent RNA helicase an3	ID=DPMN_073710-T1;Parent=DPMN_073710;product=Putative ATP-dependent RNA helicase an3;DBxref=PFAM:PF00270;PFAM:PF00271;note=EggNog:ENOG410V8F2;COG:A;	AN3
DPMN_134723	Anaphase-promoting complex subunit 1	ID=DPMN_134723-T1;Parent=DPMN_134723;product=Anaphase-promoting complex subunit 1;note=TransMembrane:2 (o616-633i653-672o);EggNog:ENOG410UK28;COG:D;	ANAPC1_1
DPMN_134770	Anaphase-promoting complex subunit 1	ID=DPMN_134770-T1;Parent=DPMN_134770;product=Anaphase-promoting complex subunit 1;DBxref=PFAM:PF12859;note=EggNog:ENOG410V7G7;COG:D;O;	ANAPC1_2
DPMN_074567	Anaphase-promoting complex subunit 10	ID=DPMN_074567-T1;Parent=DPMN_074567;product=Anaphase-promoting complex subunit 10;DBxref=PFAM:PF03256;note=BUSCO:EOG091G0MB2;EggNog:ENOG410VEGX;COG:D;	ANAPC10_1
DPMN_074773	Anaphase-promoting complex subunit 10	ID=DPMN_074773-T1;Parent=DPMN_074773;product=Anaphase-promoting complex subunit 10;DBxref=PFAM:PF03256;note=BUSCO:EOG091G0MB2;EggNog:ENOG410VEGX;COG:D;	ANAPC10_2
DPMN_075316	Anaphase-promoting complex subunit 10	ID=DPMN_075316-T1;Parent=DPMN_075316;product=Anaphase-promoting complex subunit 10;DBxref=PFAM:PF03256;note=BUSCO:EOG091G0MB2;EggNog:ENOG410VEGX;COG:D;	ANAPC10_3
DPMN_156901	Anaphase promoting complex subunit 11	ID=DPMN_156901-T1;Parent=DPMN_156901;product=Anaphase promoting complex subunit 11;DBxref=PFAM:PF12678;PFAM:PF12861;note=EggNog:ENOG410VJ40;COG:D;	ANAPC11
DPMN_064627	Anaphase-promoting complex subunit 13	ID=DPMN_064627-T1;Parent=DPMN_064627;product=Anaphase-promoting complex subunit 13;DBxref=PFAM:PF05839;note=EggNog:ENOG410UW9F;COG:D;	ANAPC13
DPMN_178441	anaphase promoting complex subunit 15	ID=DPMN_178441-T1;Parent=DPMN_178441;product=anaphase promoting complex subunit 15;DBxref=PFAM:PF15243;note=EggNog:ENOG410VIBS;COG:S;	ANAPC15_1
DPMN_178843	anaphase promoting complex subunit 15	ID=DPMN_178843-T1;Parent=DPMN_178843;product=anaphase promoting complex subunit 15;DBxref=PFAM:PF15243;note=EggNog:ENOG410VIBS;COG:S;	ANAPC15_2
DPMN_093281	Anaphase-promoting complex subunit 2	ID=DPMN_093281-T1;Parent=DPMN_093281;product=Anaphase-promoting complex subunit 2;note=BUSCO:EOG091G07N8;EggNog:ENOG410VCIU;COG:D;	ANAPC2_1
DPMN_093320	Anaphase-promoting complex subunit 2	ID=DPMN_093320-T1;Parent=DPMN_093320;product=Anaphase-promoting complex subunit 2;note=EggNog:ENOG410VCIU;COG:D;	ANAPC2_2
DPMN_093323	Anaphase-promoting complex subunit 2	ID=DPMN_093323-T1;Parent=DPMN_093323;product=Anaphase-promoting complex subunit 2;DBxref=PFAM:PF08672;note=EggNog:ENOG410VCIU;COG:D;	ANAPC2_3
DPMN_090181	anaphase promoting complex subunit 4	ID=DPMN_090181-T1;Parent=DPMN_090181;product=anaphase promoting complex subunit 4;note=EggNog:ENOG410V6VY;COG:D;	ANAPC4_1
DPMN_091865	anaphase promoting complex subunit 4	ID=DPMN_091865-T1;Parent=DPMN_091865;product=anaphase promoting complex subunit 4;note=EggNog:ENOG410V6VY;COG:D;	ANAPC4_2
DPMN_046916	Anaphase-promoting complex subunit 5	ID=DPMN_046916-T1;Parent=DPMN_046916;product=Anaphase-promoting complex subunit 5;DBxref=PFAM:PF12862;PFAM:PF13181;note=BUSCO:EOG091G05K7;EggNog:ENOG410V77B;COG:D;	ANAPC5
DPMN_162374	Anaphase promoting complex subunit 7	ID=DPMN_162374-T1;Parent=DPMN_162374;product=Anaphase promoting complex subunit 7;DBxref=PFAM:PF13176;PFAM:PF13181;PFAM:PF13432;note=EggNog:ENOG410VBF8;COG:D;	ANAPC7
DPMN_181584	translation initiation factor eIF5A	ID=DPMN_181584-T1;Parent=DPMN_181584;product=translation initiation factor eIF5A;note=EggNog:ENOG410N7HZ;COG:J;	ANB1
DPMN_164686	Angel	ID=DPMN_164686-T1;Parent=DPMN_164686;product=Angel;DBxref=PFAM:PF03372;note=EggNog:ENOG410V518;COG:T;	ANGEL2
DPMN_013228	Angiopoietin	ID=DPMN_013228-T1;Parent=DPMN_013228;product=Angiopoietin;DBxref=PFAM:PF00147;note=SECRETED:SignalP(1-22);EggNog:ENOG410V4RJ;COG:S;	ANGPT1_1
DPMN_163321	Angiopoietin	ID=DPMN_163321-T1;Parent=DPMN_163321;product=Angiopoietin;note=EggNog:ENOG410V4RJ;COG:T;V;	ANGPT1_10
DPMN_174387	Angiopoietin	ID=DPMN_174387-T1;Parent=DPMN_174387;product=Angiopoietin;DBxref=PFAM:PF00147;note=EggNog:ENOG410V4RJ;COG:S;	ANGPT1_11
DPMN_013244	Angiopoietin	ID=DPMN_013244-T1;Parent=DPMN_013244;product=Angiopoietin;DBxref=PFAM:PF00147;note=EggNog:ENOG410V4RJ;COG:S;	ANGPT1_2
DPMN_017884	Angiopoietin	ID=DPMN_017884-T1;Parent=DPMN_017884;product=Angiopoietin;DBxref=PFAM:PF00147;note=SECRETED:SignalP(1-15);EggNog:ENOG410V4RJ;COG:S;	ANGPT1_3
DPMN_020247	Angiopoietin	ID=DPMN_020247-T1;Parent=DPMN_020247;product=Angiopoietin;DBxref=PFAM:PF00147;note=TransMembrane:1 (n5-16c21/22o37-57i);EggNog:ENOG410V4RJ;COG:S;	ANGPT1_4
DPMN_030318	Angiopoietin	ID=DPMN_030318-T1;Parent=DPMN_030318;product=Angiopoietin;note=EggNog:ENOG410V4RJ;COG:T;V;	ANGPT1_5
DPMN_042901	Angiopoietin	ID=DPMN_042901-T1;Parent=DPMN_042901;product=Angiopoietin;note=EggNog:ENOG410V4RJ;COG:S;	ANGPT1_6
DPMN_109315	Angiopoietin	ID=DPMN_109315-T1;Parent=DPMN_109315;product=Angiopoietin;DBxref=PFAM:PF00530;note=EggNog:ENOG410V4RJ;COG:T;V;	ANGPT1_7
DPMN_126274	Angiopoietin	ID=DPMN_126274-T1;Parent=DPMN_126274;product=Angiopoietin;DBxref=PFAM:PF00147;note=SECRETED:SignalP(1-22);EggNog:ENOG410V4RJ;COG:S;	ANGPT1_8
DPMN_131105	Angiopoietin	ID=DPMN_131105-T1;Parent=DPMN_131105;product=Angiopoietin;DBxref=PFAM:PF00147;note=SECRETED:SignalP(1-21);EggNog:ENOG410V4RJ;COG:S;	ANGPT1_9
DPMN_169177	angiopoietin-like 3	ID=DPMN_169177-T1;Parent=DPMN_169177;product=angiopoietin-like 3;DBxref=PFAM:PF00147;note=SECRETED:SignalP(1-17);EggNog:ENOG410N56W;COG:S;	ANGPTL3
DPMN_057202	angiopoietin-like 7	ID=DPMN_057202-T1;Parent=DPMN_057202;product=angiopoietin-like 7;note=EggNog:ENOG410VDVP;COG:S;	ANGPTL7
DPMN_150640	Ankyrin-3	ID=DPMN_150640-T1;Parent=DPMN_150640;product=Ankyrin-3;DBxref=PFAM:PF00023;PFAM:PF12796;PFAM:PF13606;PFAM:PF13637;PFAM:PF13857;note=EggNog:ENOG410UKFD;COG:M;	ANK3
DPMN_158821	Ankyrin repeat and death domain-containing protein 1A	ID=DPMN_158821-T1;Parent=DPMN_158821;product=Ankyrin repeat and death domain-containing protein 1A;DBxref=PFAM:PF00023;PFAM:PF00531;PFAM:PF12796;PFAM:PF13606;PFAM:PF13637;PFAM:PF13857;note=EggNog:ENOG410UTEB;COG:M;	ANKDD1A
DPMN_173054	ankyrin-repeat and fibronectin type III domain containing 1	ID=DPMN_173054-T1;Parent=DPMN_173054;product=ankyrin-repeat and fibronectin type III domain containing 1;DBxref=PFAM:PF13637;note=EggNog:ENOG410V5BX;COG:S;	ANKFN1
DPMN_019651	Ankyrin repeat and FYVE domain-containing protein 1	ID=DPMN_019651-T1;Parent=DPMN_019651;product=Ankyrin repeat and FYVE domain-containing protein 1;DBxref=PFAM:PF01363;note=EggNog:ENOG410UQVU;COG:S;	ANKFY1_1
DPMN_019682	Ankyrin repeat and FYVE domain-containing protein 1	ID=DPMN_019682-T1;Parent=DPMN_019682;product=Ankyrin repeat and FYVE domain-containing protein 1;DBxref=PFAM:PF00023;PFAM:PF00651;PFAM:PF12796;PFAM:PF13606;PFAM:PF13637;PFAM:PF13857;note=EggNog:ENOG410MY6J;COG:S;	ANKFY1_2
DPMN_153890	Ankyrin repeat and FYVE domain-containing protein 1	ID=DPMN_153890-T1;Parent=DPMN_153890;product=Ankyrin repeat and FYVE domain-containing protein 1;DBxref=PFAM:PF00023;PFAM:PF07525;PFAM:PF12796;PFAM:PF13606;PFAM:PF13637;PFAM:PF13857;note=EggNog:ENOG410UQVU;COG:S;	ANKFY1_3
DPMN_130010	ankyrin repeat and IBR domain containing 1	ID=DPMN_130010-T1;Parent=DPMN_130010;product=ankyrin repeat and IBR domain containing 1;note=EggNog:ENOG410V9H2;COG:O;	ANKIB1_1
DPMN_130035	Ankyrin repeat and IBR domain-containing protein 1	ID=DPMN_130035-T1;Parent=DPMN_130035;product=Ankyrin repeat and IBR domain-containing protein 1;note=EggNog:ENOG41033HI;COG:O;	ANKIB1_2
DPMN_095549	ankyrin repeat and LEM domain containing 1	ID=DPMN_095549-T1;Parent=DPMN_095549;product=ankyrin repeat and LEM domain containing 1;note=EggNog:ENOG410V7DT;COG:S;	ANKLE1_1
DPMN_140038	ankyrin repeat and LEM domain containing 1	ID=DPMN_140038-T1;Parent=DPMN_140038;product=ankyrin repeat and LEM domain containing 1;DBxref=PFAM:PF00023;PFAM:PF03020;PFAM:PF12796;PFAM:PF13857;note=EggNog:ENOG410V7DT;COG:S;	ANKLE1_2
DPMN_179839	ankyrin repeat and LEM domain containing 2	ID=DPMN_179839-T1;Parent=DPMN_179839;product=ankyrin repeat and LEM domain containing 2;DBxref=PFAM:PF03020;note=EggNog:ENOG4104NBR;COG:S;	ANKLE2
DPMN_044858	Ankyrin repeat and MYND domain containing 1	ID=DPMN_044858-T1;Parent=DPMN_044858;product=Ankyrin repeat and MYND domain containing 1;DBxref=PFAM:PF00023;PFAM:PF01753;PFAM:PF02493;PFAM:PF12796;note=EggNog:ENOG410V5G1;COG:S;	ANKMY1_1
DPMN_108679	Ankyrin repeat and MYND domain containing 1	ID=DPMN_108679-T1;Parent=DPMN_108679;product=Ankyrin repeat and MYND domain containing 1;note=EggNog:ENOG410V5G1;COG:S;	ANKMY1_2
DPMN_101383	Ankyrin repeat and MYND domain containing 2	ID=DPMN_101383-T1;Parent=DPMN_101383;product=Ankyrin repeat and MYND domain containing 2;DBxref=PFAM:PF00023;PFAM:PF01753;PFAM:PF12796;PFAM:PF13606;PFAM:PF13637;note=BUSCO:EOG091G09O7;EggNog:ENOG410UQV9;COG:S;	ANKMY2
DPMN_157145	ankyrin repeat; A (RFXANK-like); 2	ID=DPMN_157145-T1;Parent=DPMN_157145;product=ankyrin repeat; A (RFXANK-like); 2;DBxref=PFAM:PF00023;PFAM:PF12796;PFAM:PF13606;PFAM:PF13637;PFAM:PF13857;note=EggNog:ENOG410UHWA;COG:S;	ANKRA2
DPMN_163541	Ankyrin repeat domain 12	ID=DPMN_163541-T1;Parent=DPMN_163541;product=Ankyrin repeat domain 12;DBxref=PFAM:PF00023;PFAM:PF12796;PFAM:PF13637;PFAM:PF13857;note=EggNog:ENOG410UPN0;COG:S;	ANKRD12
DPMN_093328	Ankyrin repeat domain-containing protein 13C	ID=DPMN_093328-T1;Parent=DPMN_093328;product=Ankyrin repeat domain-containing protein 13C;DBxref=PFAM:PF00023;PFAM:PF11904;PFAM:PF12796;PFAM:PF13606;PFAM:PF13637;PFAM:PF13857;note=EggNog:ENOG41035M0;COG:S;	ANKRD13C
DPMN_071406	Ankyrin repeat domain-containing protein 16	ID=DPMN_071406-T1;Parent=DPMN_071406;product=Ankyrin repeat domain-containing protein 16;DBxref=PFAM:PF00023;PFAM:PF12796;PFAM:PF13606;PFAM:PF13637;PFAM:PF13857;note=EggNog:ENOG4104GNW;COG:S;	ANKRD16
DPMN_063371	Ankyrin repeat domain-containing protein 17	ID=DPMN_063371-T1;Parent=DPMN_063371;product=Ankyrin repeat domain-containing protein 17;note=EggNog:ENOG410UPR6;COG:T;	ANKRD17
DPMN_189028	ankyrin repeat domain	ID=DPMN_189028-T1;Parent=DPMN_189028;product=ankyrin repeat domain;DBxref=PFAM:PF00023;PFAM:PF12796;PFAM:PF13606;PFAM:PF13637;PFAM:PF13857;note=EggNog:ENOG410V96Y;COG:S;	ANKRD26_1
DPMN_189037	ankyrin repeat domain	ID=DPMN_189037-T1;Parent=DPMN_189037;product=ankyrin repeat domain;note=EggNog:ENOG410V96Y;COG:S;	ANKRD26_2
DPMN_189054	ankyrin repeat domain	ID=DPMN_189054-T1;Parent=DPMN_189054;product=ankyrin repeat domain;note=EggNog:ENOG410V96Y;COG:S;	ANKRD26_3
DPMN_045813	Ankyrin repeat domain-containing protein 27	ID=DPMN_045813-T1;Parent=DPMN_045813;product=Ankyrin repeat domain-containing protein 27;DBxref=PFAM:PF00023;PFAM:PF02204;PFAM:PF12796;PFAM:PF13606;PFAM:PF13637;PFAM:PF13857;note=EggNog:ENOG410UK7B;COG:U;	ANKRD27
DPMN_106641	Serine/threonine-protein phosphatase 6 regulatory ankyrin repeat subunit A	ID=DPMN_106641-T1;Parent=DPMN_106641;product=Serine/threonine-protein phosphatase 6 regulatory ankyrin repeat subunit A;DBxref=PFAM:PF00023;PFAM:PF12796;PFAM:PF13606;PFAM:PF13637;PFAM:PF13857;note=EggNog:ENOG410UNAS;COG:S;	ANKRD28_1
DPMN_107069	Serine/threonine-protein phosphatase 6 regulatory ankyrin repeat subunit A	ID=DPMN_107069-T1;Parent=DPMN_107069;product=Serine/threonine-protein phosphatase 6 regulatory ankyrin repeat subunit A;DBxref=PFAM:PF00023;PFAM:PF12796;PFAM:PF13606;PFAM:PF13637;PFAM:PF13857;note=EggNog:ENOG410UNAS;COG:S;	ANKRD28_2
DPMN_108626	Serine/threonine-protein phosphatase 6 regulatory ankyrin repeat subunit A	ID=DPMN_108626-T1;Parent=DPMN_108626;product=Serine/threonine-protein phosphatase 6 regulatory ankyrin repeat subunit A;DBxref=PFAM:PF00023;PFAM:PF12796;PFAM:PF13606;PFAM:PF13637;PFAM:PF13857;note=EggNog:ENOG410UNAS;COG:S;	ANKRD28_3
DPMN_108728	Serine/threonine-protein phosphatase 6 regulatory ankyrin repeat subunit A	ID=DPMN_108728-T1;Parent=DPMN_108728;product=Serine/threonine-protein phosphatase 6 regulatory ankyrin repeat subunit A;DBxref=PFAM:PF00023;PFAM:PF12796;PFAM:PF13637;note=TransMembrane:2 (i58-78o90-106i);EggNog:ENOG410UNAS;COG:S;	ANKRD28_4
DPMN_158590	Serine/threonine-protein phosphatase 6 regulatory ankyrin repeat subunit A	ID=DPMN_158590-T1;Parent=DPMN_158590;product=Serine/threonine-protein phosphatase 6 regulatory ankyrin repeat subunit A;DBxref=PFAM:PF00023;PFAM:PF07525;PFAM:PF12796;PFAM:PF13606;PFAM:PF13637;PFAM:PF13857;note=EggNog:ENOG410V7QW;COG:M;	ANKRD28_5
DPMN_156087	Ankyrin repeat domain 35	ID=DPMN_156087-T1;Parent=DPMN_156087;product=Ankyrin repeat domain 35;DBxref=PFAM:PF00023;PFAM:PF12796;PFAM:PF13606;PFAM:PF13637;PFAM:PF13857;note=EggNog:ENOG410UHCP;COG:S;	ANKRD35
DPMN_064121	Ankyrin repeat domain-containing protein 39	ID=DPMN_064121-T1;Parent=DPMN_064121;product=Ankyrin repeat domain-containing protein 39;DBxref=PFAM:PF00023;PFAM:PF01753;PFAM:PF12796;PFAM:PF13606;PFAM:PF13637;PFAM:PF13857;note=EggNog:ENOG4113NZY;COG:S;	ANKRD39_1
DPMN_152403	Ankyrin repeat domain-containing protein 39	ID=DPMN_152403-T1;Parent=DPMN_152403;product=Ankyrin repeat domain-containing protein 39;DBxref=PFAM:PF00023;PFAM:PF12796;PFAM:PF13606;PFAM:PF13637;PFAM:PF13857;note=EggNog:ENOG410VGU8;COG:S;	ANKRD39_2
DPMN_016615	Ankyrin repeat domain-containing protein 40	ID=DPMN_016615-T1;Parent=DPMN_016615;product=Ankyrin repeat domain-containing protein 40;DBxref=PFAM:PF00023;PFAM:PF12796;PFAM:PF13606;PFAM:PF13637;PFAM:PF13857;note=EggNog:ENOG410WFT3;COG:U;	ANKRD40
DPMN_006405	Ankyrin repeat domain 42	ID=DPMN_006405-T1;Parent=DPMN_006405;product=Ankyrin repeat domain 42;note=EggNog:ENOG410V90A;COG:O;	ANKRD42_1
DPMN_155462	ankyrin repeat domain 42	ID=DPMN_155462-T1;Parent=DPMN_155462;product=ankyrin repeat domain 42;note=EggNog:ENOG4104KFH;COG:M;	ANKRD42_10
DPMN_006419	Ankyrin repeat domain 42	ID=DPMN_006419-T1;Parent=DPMN_006419;product=Ankyrin repeat domain 42;DBxref=PFAM:PF13637;note=EggNog:ENOG410V90A;COG:O;	ANKRD42_2
DPMN_006480	Ankyrin repeat domain 42	ID=DPMN_006480-T1;Parent=DPMN_006480;product=Ankyrin repeat domain 42;DBxref=PFAM:PF12796;PFAM:PF13606;PFAM:PF13637;PFAM:PF13857;note=EggNog:ENOG410V90A;COG:O;	ANKRD42_3
DPMN_061877	Ankyrin repeat domain 42	ID=DPMN_061877-T1;Parent=DPMN_061877;product=Ankyrin repeat domain 42;note=EggNog:ENOG410V90A;COG:O;	ANKRD42_4
DPMN_061885	Ankyrin repeat domain 42	ID=DPMN_061885-T1;Parent=DPMN_061885;product=Ankyrin repeat domain 42;DBxref=PFAM:PF13637;note=EggNog:ENOG410V90A;COG:O;	ANKRD42_5
DPMN_061895	Ankyrin repeat domain 42	ID=DPMN_061895-T1;Parent=DPMN_061895;product=Ankyrin repeat domain 42;DBxref=PFAM:PF13637;note=EggNog:ENOG410V90A;COG:O;	ANKRD42_6
DPMN_064665	Sequestosome 1	ID=DPMN_064665-T1;Parent=DPMN_064665;product=Sequestosome 1;DBxref=PFAM:PF00023;PFAM:PF12796;PFAM:PF13637;note=TransMembrane:1 (o208-230i);EggNog:ENOG41KOG4582;COG:S;	ANKRD42_7
DPMN_093457	Ankyrin repeat domain 42	ID=DPMN_093457-T1;Parent=DPMN_093457;product=Ankyrin repeat domain 42;DBxref=PFAM:PF12796;PFAM:PF13637;PFAM:PF13857;note=EggNog:ENOG410V90A;COG:O;	ANKRD42_8
DPMN_139579	Ankyrin repeat domain 42	ID=DPMN_139579-T1;Parent=DPMN_139579;product=Ankyrin repeat domain 42;DBxref=PFAM:PF00023;PFAM:PF12796;PFAM:PF13637;PFAM:PF13857;note=EggNog:ENOG410V90A;COG:O;	ANKRD42_9
DPMN_107027	Ankyrin repeat domain-containing protein 44	ID=DPMN_107027-T1;Parent=DPMN_107027;product=Ankyrin repeat domain-containing protein 44;DBxref=PFAM:PF00023;PFAM:PF12796;PFAM:PF13606;note=EggNog:ENOG410USZX;COG:M;	ANKRD44_1
DPMN_107075	Ankyrin repeat domain-containing protein 44	ID=DPMN_107075-T1;Parent=DPMN_107075;product=Ankyrin repeat domain-containing protein 44;DBxref=PFAM:PF00023;PFAM:PF12796;PFAM:PF13606;PFAM:PF13637;PFAM:PF13857;note=EggNog:ENOG410MWTP;COG:S;	ANKRD44_2
DPMN_108690	Ankyrin repeat domain-containing protein 44	ID=DPMN_108690-T1;Parent=DPMN_108690;product=Ankyrin repeat domain-containing protein 44;DBxref=PFAM:PF00023;PFAM:PF13606;note=SECRETED:SignalP(1-19);EggNog:ENOG410UUE5;COG:S;	ANKRD44_3
DPMN_108699	Ankyrin repeat domain-containing protein 44	ID=DPMN_108699-T1;Parent=DPMN_108699;product=Ankyrin repeat domain-containing protein 44;DBxref=PFAM:PF00023;PFAM:PF12796;PFAM:PF13606;PFAM:PF13637;note=EggNog:ENOG410UUE5;COG:S;	ANKRD44_4
DPMN_062251	ankyrin repeat domain 45	ID=DPMN_062251-T1;Parent=DPMN_062251;product=ankyrin repeat domain 45;DBxref=PFAM:PF00023;PFAM:PF13606;PFAM:PF13637;note=EggNog:ENOG410V6CW;COG:O;	ANKRD45
DPMN_138514	ankyrin repeat domain 5	ID=DPMN_138514-T1;Parent=DPMN_138514;product=ankyrin repeat domain 5;DBxref=PFAM:PF00023;PFAM:PF12796;PFAM:PF13606;PFAM:PF13637;PFAM:PF13857;note=EggNog:ENOG410V5EK;COG:M;	ANKRD5
DPMN_088914	Ankyrin repeat domain-containing protein 50	ID=DPMN_088914-T1;Parent=DPMN_088914;product=Ankyrin repeat domain-containing protein 50;DBxref=PFAM:PF00023;PFAM:PF12796;PFAM:PF13637;PFAM:PF13857;note=EggNog:ENOG410VB3B;COG:M;	ANKRD50
DPMN_129322	Ankyrin repeat domain-containing protein 53	ID=DPMN_129322-T1;Parent=DPMN_129322;product=Ankyrin repeat domain-containing protein 53;DBxref=PFAM:PF00023;PFAM:PF12796;PFAM:PF13606;PFAM:PF13637;PFAM:PF13857;note=EggNog:ENOG410VFC6;COG:M;	ANKRD53_1
DPMN_169996	Ankyrin repeat domain-containing protein 53	ID=DPMN_169996-T1;Parent=DPMN_169996;product=Ankyrin repeat domain-containing protein 53;DBxref=PFAM:PF12796;PFAM:PF13637;note=TransMembrane:1 (o384-404i);EggNog:ENOG41KOG4177;COG:M;	ANKRD53_2
DPMN_170379	Ankyrin repeat domain-containing protein 53	ID=DPMN_170379-T1;Parent=DPMN_170379;product=Ankyrin repeat domain-containing protein 53;DBxref=PFAM:PF12796;PFAM:PF13637;note=TransMembrane:1 (o384-404i);EggNog:ENOG41KOG4177;COG:M;	ANKRD53_3
DPMN_019287	Ankyrin repeat domain 54	ID=DPMN_019287-T1;Parent=DPMN_019287;product=Ankyrin repeat domain 54;DBxref=PFAM:PF00023;PFAM:PF12796;PFAM:PF13606;PFAM:PF13637;PFAM:PF13857;note=EggNog:ENOG410V7HY;COG:S;	ANKRD54
DPMN_034108	ankyrin repeat domain 55	ID=DPMN_034108-T1;Parent=DPMN_034108;product=ankyrin repeat domain 55;DBxref=PFAM:PF00023;PFAM:PF12796;PFAM:PF13637;note=EggNog:ENOG410V8UV;COG:S;	ANKRD55_1
DPMN_138332	ankyrin repeat domain 55	ID=DPMN_138332-T1;Parent=DPMN_138332;product=ankyrin repeat domain 55;DBxref=PFAM:PF00023;PFAM:PF03281;PFAM:PF12796;PFAM:PF13637;note=EggNog:ENOG410V8UV;COG:S;	ANKRD55_2
DPMN_077565	Ankyrin repeat domain-containing protein 60	ID=DPMN_077565-T1;Parent=DPMN_077565;product=Ankyrin repeat domain-containing protein 60;DBxref=PFAM:PF00023;PFAM:PF12796;PFAM:PF13606;PFAM:PF13637;PFAM:PF13857;note=EggNog:ENOG410VE4M;COG:M;	ANKRD60_1
DPMN_080343	Ankyrin repeat domain-containing protein 60	ID=DPMN_080343-T1;Parent=DPMN_080343;product=Ankyrin repeat domain-containing protein 60;DBxref=PFAM:PF12796;PFAM:PF13637;note=EggNog:ENOG410VE4M;COG:M;	ANKRD60_2
DPMN_082191	Ankyrin repeat domain-containing protein 60	ID=DPMN_082191-T1;Parent=DPMN_082191;product=Ankyrin repeat domain-containing protein 60;DBxref=PFAM:PF12796;PFAM:PF13637;note=EggNog:ENOG410VE4M;COG:M;	ANKRD60_3
DPMN_045944	ankyrin repeat domain 63	ID=DPMN_045944-T1;Parent=DPMN_045944;product=ankyrin repeat domain 63;DBxref=PFAM:PF00023;PFAM:PF12796;PFAM:PF13637;PFAM:PF13857;note=EggNog:ENOG410VFUN;COG:S;	ANKRD63_1
DPMN_049070	ankyrin repeat domain 63	ID=DPMN_049070-T1;Parent=DPMN_049070;product=ankyrin repeat domain 63;DBxref=PFAM:PF00023;PFAM:PF12796;PFAM:PF13637;PFAM:PF13857;note=EggNog:ENOG410VFUN;COG:S;	ANKRD63_2
DPMN_095965	ankyrin repeat domain 63	ID=DPMN_095965-T1;Parent=DPMN_095965;product=ankyrin repeat domain 63;DBxref=PFAM:PF00023;PFAM:PF12796;PFAM:PF13606;PFAM:PF13857;note=EggNog:ENOG410VFUN;COG:S;	ANKRD63_3
DPMN_061215	ankyrin repeat	ID=DPMN_061215-T1;Parent=DPMN_061215;product=ankyrin repeat;DBxref=PFAM:PF00023;PFAM:PF12796;PFAM:PF13606;PFAM:PF13637;PFAM:PF13857;note=EggNog:ENOG410V9B8;COG:S;	ANKRD66
DPMN_180400	Ankyrin repeat and SAM domain-containing protein 1A	ID=DPMN_180400-T1;Parent=DPMN_180400;product=Ankyrin repeat and SAM domain-containing protein 1A;DBxref=PFAM:PF00023;PFAM:PF12796;PFAM:PF13606;PFAM:PF13637;PFAM:PF13857;note=EggNog:ENOG410V9R1;COG:T;	ANKS1A_1
DPMN_180411	Ankyrin repeat and sterile alpha motif domain containing	ID=DPMN_180411-T1;Parent=DPMN_180411;product=Ankyrin repeat and sterile alpha motif domain containing;DBxref=PFAM:PF00536;PFAM:PF07647;note=EggNog:ENOG410V9R1;COG:T;	ANKS1A_2
DPMN_000997	Ankyrin repeat and sterile alpha motif domain containing 3	ID=DPMN_000997-T1;Parent=DPMN_000997;product=Ankyrin repeat and sterile alpha motif domain containing 3;DBxref=PFAM:PF00023;PFAM:PF00536;PFAM:PF07647;PFAM:PF12796;PFAM:PF13606;PFAM:PF13637;PFAM:PF13857;note=EggNog:ENOG410UJZW;COG:S;	ANKS3
DPMN_178670	ankyrin repeat and sterile alpha motif domain containing 4B	ID=DPMN_178670-T1;Parent=DPMN_178670;product=ankyrin repeat and sterile alpha motif domain containing 4B;DBxref=PFAM:PF00023;PFAM:PF00536;PFAM:PF07647;PFAM:PF12796;PFAM:PF13637;note=EggNog:ENOG410N2PY;COG:S;	ANKS4B
DPMN_141587	ankyrin repeat and sterile alpha motif domain containing 6	ID=DPMN_141587-T1;Parent=DPMN_141587;product=ankyrin repeat and sterile alpha motif domain containing 6;DBxref=PFAM:PF00023;PFAM:PF12796;PFAM:PF13606;PFAM:PF13637;PFAM:PF13857;note=EggNog:ENOG410UMGF;COG:A;	ANKS6_1
DPMN_141597	ankyrin repeat and sterile alpha motif domain containing 6	ID=DPMN_141597-T1;Parent=DPMN_141597;product=ankyrin repeat and sterile alpha motif domain containing 6;DBxref=PFAM:PF00536;PFAM:PF07647;note=EggNog:ENOG410V8FB;COG:A;	ANKS6_2
DPMN_141783	ankyrin repeat and sterile alpha motif domain containing 6	ID=DPMN_141783-T1;Parent=DPMN_141783;product=ankyrin repeat and sterile alpha motif domain containing 6;DBxref=PFAM:PF00023;PFAM:PF00536;PFAM:PF07647;PFAM:PF12796;PFAM:PF13606;PFAM:PF13637;PFAM:PF13857;note=EggNog:ENOG410UMGF;COG:A;	ANKS6_3
DPMN_174914	ankyrin repeat and ubiquitin domain containing 1	ID=DPMN_174914-T1;Parent=DPMN_174914;product=ankyrin repeat and ubiquitin domain containing 1;note=EggNog:ENOG410V9KG;COG:O;	ANKUB1
DPMN_092784	Ankyrin repeat and zinc finger domain-containing protein 1	ID=DPMN_092784-T1;Parent=DPMN_092784;product=Ankyrin repeat and zinc finger domain-containing protein 1;note=EggNog:ENOG410VANB;COG:S;	ANKZF1
DPMN_024588	anoctamin 1; calcium activated chloride channel	ID=DPMN_024588-T1;Parent=DPMN_024588;product=anoctamin 1; calcium activated chloride channel;note=TransMembrane:1 (i49-68o);EggNog:ENOG410V7AE;COG:P;	ANO1
DPMN_140269	Ano10p	ID=DPMN_140269-T1;Parent=DPMN_140269;product=Ano10p;DBxref=PFAM:PF04547;note=TransMembrane:9 (i206-232o238-259i313-338o358-379i400-420o432-454i510- 532o562-584i596-623o);EggNog:ENOG410N6KE;COG:P;	ANO10_1
DPMN_140735	Ano10p	ID=DPMN_140735-T1;Parent=DPMN_140735;product=Ano10p;DBxref=PFAM:PF04547;note=TransMembrane:9 (i206-232o238-259i313-338o358-379i400-420o432-454i510- 532o562-584i596-623o);EggNog:ENOG410N6KE;COG:P;	ANO10_2
DPMN_027392	Ano3p	ID=DPMN_027392-T1;Parent=DPMN_027392;product=Ano3p;DBxref=PFAM:PF04547;PFAM:PF16178;note=TransMembrane:8 (i299-329o381-400i460-488o500-523i550-568o668-690i718- 742o819-849i);EggNog:ENOG410V7AE;COG:U;	ANO3
DPMN_070529	Anoctamin-4	ID=DPMN_070529-T1;Parent=DPMN_070529;product=Anoctamin-4;note=TransMembrane:1 (o48-69i);EggNog:ENOG410V7AE;COG:U;	ANO4
DPMN_026379	Ano5p	ID=DPMN_026379-T1;Parent=DPMN_026379;product=Ano5p;DBxref=PFAM:PF16178;note=EggNog:ENOG410UMNQ;COG:U;	ANO5
DPMN_070479	Anoctamin	ID=DPMN_070479-T1;Parent=DPMN_070479;product=Anoctamin;DBxref=PFAM:PF04547;note=TransMembrane:12 (i36-60o80-101i124-145o241-264i292-316o369-389i450- 476o482-515i536-558o564-587i599-618o624-642i);EggNog:ENOG41KOG2514;COG:U;	ANO7_1
DPMN_072218	Anoctamin	ID=DPMN_072218-T1;Parent=DPMN_072218;product=Anoctamin;DBxref=PFAM:PF04547;PFAM:PF16178;note=TransMembrane:6 (i283-310o330-347i403-427o447-468i491-512o608-631i);EggNog:ENOG410V7AE;COG:U;	ANO7_2
DPMN_132784	anoctamin 8	ID=DPMN_132784-T1;Parent=DPMN_132784;product=anoctamin 8;note=TransMembrane:2 (i31-51o71-95i);EggNog:ENOG410N299;COG:D;	ANO8
DPMN_185622	Acidic leucine-rich nuclear phosphoprotein 32 member	ID=DPMN_185622-T1;Parent=DPMN_185622;product=Acidic leucine-rich nuclear phosphoprotein 32 member;DBxref=PFAM:PF12799;PFAM:PF13516;PFAM:PF13855;PFAM:PF14580;note=EggNog:ENOG410VC12;COG:K;	ANP32A_1
DPMN_187420	Acidic leucine-rich nuclear phosphoprotein 32 member	ID=DPMN_187420-T1;Parent=DPMN_187420;product=Acidic leucine-rich nuclear phosphoprotein 32 member;DBxref=PFAM:PF12799;PFAM:PF13516;PFAM:PF13855;PFAM:PF14580;note=EggNog:ENOG410VC12;COG:K;	ANP32A_2
DPMN_085260	annexin A4	ID=DPMN_085260-T1;Parent=DPMN_085260;product=annexin A4;DBxref=PFAM:PF00191;note=EggNog:ENOG410V4Z8;COG:U;	ANXA4_1
DPMN_101813	annexin A4	ID=DPMN_101813-T1;Parent=DPMN_101813;product=annexin A4;DBxref=PFAM:PF00191;note=EggNog:ENOG410V4Z8;COG:U;	ANXA4_2
DPMN_168155	annexin A4	ID=DPMN_168155-T1;Parent=DPMN_168155;product=annexin A4;DBxref=PFAM:PF00191;note=EggNog:ENOG410V4Z8;COG:U;	ANXA4_3
DPMN_168245	annexin A4	ID=DPMN_168245-T1;Parent=DPMN_168245;product=annexin A4;DBxref=PFAM:PF00191;note=EggNog:ENOG410V4Z8;COG:U;	ANXA4_4
DPMN_040590	Annexin A6	ID=DPMN_040590-T1;Parent=DPMN_040590;product=Annexin A6;DBxref=PFAM:PF00191;note=EggNog:ENOG410V4Z8;COG:U;	ANXA6_1
DPMN_109236	Annexin A6	ID=DPMN_109236-T1;Parent=DPMN_109236;product=Annexin A6;DBxref=PFAM:PF00191;PFAM:PF13287;PFAM:PF13290;note=EggNog:ENOG410V4Z8;COG:U;	ANXA6_2
DPMN_109866	Annexin A6	ID=DPMN_109866-T1;Parent=DPMN_109866;product=Annexin A6;DBxref=PFAM:PF00191;PFAM:PF13287;PFAM:PF13290;note=EggNog:ENOG410V4Z8;COG:U;	ANXA6_3
DPMN_178450	Annexin A7	ID=DPMN_178450-T1;Parent=DPMN_178450;product=Annexin A7;DBxref=PFAM:PF00191;note=EggNog:ENOG410V4Z8;COG:U;	ANXA7_1
DPMN_179108	Annexin A7	ID=DPMN_179108-T1;Parent=DPMN_179108;product=Annexin A7;DBxref=PFAM:PF00191;note=EggNog:ENOG410V4Z8;COG:U;	ANXA7_2
DPMN_007793	annexin A11	ID=DPMN_007793-T1;Parent=DPMN_007793;product=annexin A11;DBxref=PFAM:PF00191;note=EggNog:ENOG410V4Z8;COG:U;	ANXB9_1
DPMN_008037	annexin A11	ID=DPMN_008037-T1;Parent=DPMN_008037;product=annexin A11;DBxref=PFAM:PF00191;note=EggNog:ENOG410V4Z8;COG:U;	ANXB9_2
DPMN_028188	amine oxidase	ID=DPMN_028188-T1;Parent=DPMN_028188;product=amine oxidase;DBxref=PFAM:PF01179;PFAM:PF02727;PFAM:PF09248;note=TransMembrane:1 (i83-104o);EggNog:ENOG410V5XD;COG:Q;	AOC2_1
DPMN_184573	amine oxidase	ID=DPMN_184573-T1;Parent=DPMN_184573;product=amine oxidase;note=EggNog:ENOG410V5XD;COG:Q;	AOC2_10
DPMN_185749	amine oxidase	ID=DPMN_185749-T1;Parent=DPMN_185749;product=amine oxidase;DBxref=PFAM:PF01179;note=TransMembrane:1 (i20-44o);EggNog:ENOG410V5XD;COG:Q;	AOC2_11
DPMN_028566	amine oxidase	ID=DPMN_028566-T1;Parent=DPMN_028566;product=amine oxidase;DBxref=PFAM:PF01179;PFAM:PF02727;PFAM:PF09248;note=TransMembrane:1 (i113-132o);EggNog:ENOG410V5XD;COG:Q;	AOC2_2
DPMN_028672	amine oxidase	ID=DPMN_028672-T1;Parent=DPMN_028672;product=amine oxidase;DBxref=PFAM:PF02727;PFAM:PF09248;note=EggNog:ENOG410V5XD;COG:Q;	AOC2_3
DPMN_117720	amine oxidase	ID=DPMN_117720-T1;Parent=DPMN_117720;product=amine oxidase;note=EggNog:ENOG410V5XD;COG:Q;	AOC2_4
DPMN_117725	amine oxidase	ID=DPMN_117725-T1;Parent=DPMN_117725;product=amine oxidase;note=EggNog:ENOG410V5XD;COG:Q;	AOC2_5
DPMN_135968	amine oxidase	ID=DPMN_135968-T1;Parent=DPMN_135968;product=amine oxidase;note=EggNog:ENOG410V5XD;COG:Q;	AOC2_6
DPMN_150491	amine oxidase	ID=DPMN_150491-T1;Parent=DPMN_150491;product=amine oxidase;DBxref=PFAM:PF01179;note=TransMembrane:1 (i29-54o);EggNog:ENOG410V5XD;COG:Q;	AOC2_7
DPMN_179364	amine oxidase	ID=DPMN_179364-T1;Parent=DPMN_179364;product=amine oxidase;note=EggNog:ENOG410V5XD;COG:Q;	AOC2_8
DPMN_179731	amine oxidase	ID=DPMN_179731-T1;Parent=DPMN_179731;product=amine oxidase;DBxref=PFAM:PF01179;PFAM:PF02727;note=TransMembrane:1 (i46-69o);EggNog:ENOG410V5XD;COG:Q;	AOC2_9
DPMN_125474	AP-1 complex subunit beta-1	ID=DPMN_125474-T1;Parent=DPMN_125474;product=AP-1 complex subunit beta-1;note=EggNog:ENOG410344K;COG:U;	AP1B1_1
DPMN_125481	AP-1 complex subunit beta-1	ID=DPMN_125481-T1;Parent=DPMN_125481;product=AP-1 complex subunit beta-1;note=EggNog:ENOG410V7WF;COG:U;	AP1B1_2
DPMN_125492	AP-1 complex subunit beta-1	ID=DPMN_125492-T1;Parent=DPMN_125492;product=AP-1 complex subunit beta-1;note=EggNog:ENOG410344K;COG:U;	AP1B1_3
DPMN_125498	AP-1 complex subunit beta-1	ID=DPMN_125498-T1;Parent=DPMN_125498;product=AP-1 complex subunit beta-1;note=EggNog:ENOG41KOG1061;COG:U;	AP1B1_4
DPMN_125783	AP-1 complex subunit beta-1	ID=DPMN_125783-T1;Parent=DPMN_125783;product=AP-1 complex subunit beta-1;note=EggNog:ENOG410344K;COG:U;	AP1B1_5
DPMN_125787	AP-1 complex subunit beta-1	ID=DPMN_125787-T1;Parent=DPMN_125787;product=AP-1 complex subunit beta-1;note=EggNog:ENOG410V7WF;COG:U;	AP1B1_6
DPMN_125800	AP-1 complex subunit beta-1	ID=DPMN_125800-T1;Parent=DPMN_125800;product=AP-1 complex subunit beta-1;note=EggNog:ENOG410344K;COG:U;	AP1B1_7
DPMN_125804	AP-1 complex subunit beta-1	ID=DPMN_125804-T1;Parent=DPMN_125804;product=AP-1 complex subunit beta-1;note=EggNog:ENOG41KOG1061;COG:U;	AP1B1_8
DPMN_125805	AP-1 complex subunit beta-1	ID=DPMN_125805-T1;Parent=DPMN_125805;product=AP-1 complex subunit beta-1;DBxref=PFAM:PF01602;PFAM:PF02985;PFAM:PF12717;PFAM:PF13646;note=EggNog:ENOG410V7WF;COG:U;	AP1B1_9
DPMN_159252	AP-1 complex subunit gamma-1	ID=DPMN_159252-T1;Parent=DPMN_159252;product=AP-1 complex subunit gamma-1;DBxref=PFAM:PF01602;PFAM:PF12717;note=EggNog:ENOG410VA4C;COG:U;	AP1G1
DPMN_042768	AP-1 complex subunit mu-1	ID=DPMN_042768-T1;Parent=DPMN_042768;product=AP-1 complex subunit mu-1;DBxref=PFAM:PF00928;PFAM:PF01217;note=EggNog:ENOG41032S6;COG:U;	AP1M1
DPMN_090096	AP-1 complex subunit sigma-2	ID=DPMN_090096-T1;Parent=DPMN_090096;product=AP-1 complex subunit sigma-2;DBxref=PFAM:PF01217;note=EggNog:ENOG41034TG;COG:U;	AP1S2_1
DPMN_090311	AP-1 complex subunit sigma-2	ID=DPMN_090311-T1;Parent=DPMN_090311;product=AP-1 complex subunit sigma-2;DBxref=PFAM:PF01217;note=EggNog:ENOG41034TG;COG:U;	AP1S2_2
DPMN_132173	AP-2 complex subunit alpha-2	ID=DPMN_132173-T1;Parent=DPMN_132173;product=AP-2 complex subunit alpha-2;DBxref=PFAM:PF01602;PFAM:PF02883;note=EggNog:ENOG41034U5;COG:U;	AP2A2
DPMN_044736	AP-2 complex subunit mu	ID=DPMN_044736-T1;Parent=DPMN_044736;product=AP-2 complex subunit mu;DBxref=PFAM:PF00928;PFAM:PF01217;note=EggNog:ENOG410331R;COG:U;	AP2M1
DPMN_036183	AP-2 complex subunit sigma	ID=DPMN_036183-T1;Parent=DPMN_036183;product=AP-2 complex subunit sigma;DBxref=PFAM:PF01217;note=EggNog:ENOG410UJKG;COG:U;	AP2S1_1
DPMN_137882	AP-2 complex subunit sigma	ID=DPMN_137882-T1;Parent=DPMN_137882;product=AP-2 complex subunit sigma;DBxref=PFAM:PF01217;note=EggNog:ENOG41034WM;COG:U;	AP2S1_2
DPMN_048825	AP-3 complex subunit beta-2	ID=DPMN_048825-T1;Parent=DPMN_048825;product=AP-3 complex subunit beta-2;DBxref=PFAM:PF12717;note=EggNog:ENOG410N7CH;COG:U;	AP3B2_1
DPMN_048860	AP-3 complex subunit beta-2	ID=DPMN_048860-T1;Parent=DPMN_048860;product=AP-3 complex subunit beta-2;note=EggNog:ENOG410V6DU;COG:U;	AP3B2_2
DPMN_048886	AP-3 complex subunit beta-2	ID=DPMN_048886-T1;Parent=DPMN_048886;product=AP-3 complex subunit beta-2;note=EggNog:ENOG410V6DU;COG:U;	AP3B2_3
DPMN_099651	AP-3 complex subunit beta-2	ID=DPMN_099651-T1;Parent=DPMN_099651;product=AP-3 complex subunit beta-2;note=EggNog:ENOG410V6DU;COG:U;	AP3B2_4
DPMN_099662	AP-3 complex subunit beta-2	ID=DPMN_099662-T1;Parent=DPMN_099662;product=AP-3 complex subunit beta-2;DBxref=PFAM:PF01602;PFAM:PF12717;PFAM:PF14796;note=EggNog:ENOG410N7CH;COG:U;	AP3B2_5
DPMN_086001	AP-3 complex subunit delta-1	ID=DPMN_086001-T1;Parent=DPMN_086001;product=AP-3 complex subunit delta-1;DBxref=PFAM:PF01602;PFAM:PF06375;PFAM:PF12717;note=EggNog:ENOG410VBPM;COG:U;	AP3D1_1
DPMN_101110	AP-3 complex subunit delta-1	ID=DPMN_101110-T1;Parent=DPMN_101110;product=AP-3 complex subunit delta-1;DBxref=PFAM:PF06375;note=EggNog:ENOG410VBPM;COG:U;	AP3D1_2
DPMN_101131	AP-3 complex subunit delta-1	ID=DPMN_101131-T1;Parent=DPMN_101131;product=AP-3 complex subunit delta-1;note=EggNog:ENOG410VBPM;COG:U;	AP3D1_3
DPMN_101154	AP-3 complex subunit delta-1	ID=DPMN_101154-T1;Parent=DPMN_101154;product=AP-3 complex subunit delta-1;note=EggNog:ENOG410VBPM;COG:U;	AP3D1_4
DPMN_117213	AP-3 complex subunit mu-2	ID=DPMN_117213-T1;Parent=DPMN_117213;product=AP-3 complex subunit mu-2;DBxref=PFAM:PF00928;PFAM:PF01217;note=EggNog:ENOG41035PY;COG:U;	AP3M2
DPMN_077221	AP-3 complex subunit sigma-1	ID=DPMN_077221-T1;Parent=DPMN_077221;product=AP-3 complex subunit sigma-1;DBxref=PFAM:PF01217;note=EggNog:ENOG41035B6;COG:U;	AP3S1_1
DPMN_080262	AP-3 complex subunit sigma-1	ID=DPMN_080262-T1;Parent=DPMN_080262;product=AP-3 complex subunit sigma-1;DBxref=PFAM:PF01217;note=EggNog:ENOG41035B6;COG:U;	AP3S1_2
DPMN_092134	AP-4 complex subunit beta-1	ID=DPMN_092134-T1;Parent=DPMN_092134;product=AP-4 complex subunit beta-1;DBxref=PFAM:PF01602;PFAM:PF12717;PFAM:PF13646;note=EggNog:ENOG410VDDD;COG:U;	AP4B1
DPMN_095808	AP-4 complex subunit epsilon-1	ID=DPMN_095808-T1;Parent=DPMN_095808;product=AP-4 complex subunit epsilon-1;DBxref=PFAM:PF01602;note=TransMembrane:1 (o498-516i);EggNog:ENOG410N5TM;COG:U;	AP4E1_1
DPMN_148543	AP-4 complex subunit epsilon-1	ID=DPMN_148543-T1;Parent=DPMN_148543;product=AP-4 complex subunit epsilon-1;note=EggNog:ENOG410V9ZB;COG:U;	AP4E1_2
DPMN_148553	AP-4 complex subunit epsilon-1	ID=DPMN_148553-T1;Parent=DPMN_148553;product=AP-4 complex subunit epsilon-1;note=EggNog:ENOG410N5TM;COG:U;	AP4E1_3
DPMN_163749	adaptor- protein complex 4; mu 1 subunit	ID=DPMN_163749-T1;Parent=DPMN_163749;product=adaptor- protein complex 4; mu 1 subunit;DBxref=PFAM:PF00928;note=EggNog:ENOG410V4AV;COG:U;	AP4M1
DPMN_089914	adaptor- protein complex 5; beta 1 subunit	ID=DPMN_089914-T1;Parent=DPMN_089914;product=adaptor- protein complex 5; beta 1 subunit;note=EggNog:ENOG410V6T0;COG:U;	AP5B1
DPMN_096097	adaptor- protein complex 5; mu 1 subunit	ID=DPMN_096097-T1;Parent=DPMN_096097;product=adaptor- protein complex 5; mu 1 subunit;DBxref=PFAM:PF00928;note=EggNog:ENOG410US3T;COG:U;	AP5M1
DPMN_124864	adaptor- protein complex 5; sigma 1 subunit	ID=DPMN_124864-T1;Parent=DPMN_124864;product=adaptor- protein complex 5; sigma 1 subunit;DBxref=PFAM:PF15001;note=EggNog:ENOG410VDCS;COG:U;	AP5S1
DPMN_016893	adaptor- protein complex 5; zeta 1 subunit	ID=DPMN_016893-T1;Parent=DPMN_016893;product=adaptor- protein complex 5; zeta 1 subunit;DBxref=PFAM:PF14764;note=EggNog:ENOG410VC3J;COG:K;	AP5Z1_1
DPMN_016958	adaptor- protein complex 5; zeta 1 subunit	ID=DPMN_016958-T1;Parent=DPMN_016958;product=adaptor- protein complex 5; zeta 1 subunit;note=EggNog:ENOG410VC3J;COG:K;	AP5Z1_2
DPMN_084555	Adenomatosis polyposis coli down-regulated	ID=DPMN_084555-T1;Parent=DPMN_084555;product=Adenomatosis polyposis coli down-regulated;note=EggNog:ENOG410V49H;COG:T;	APCDD1_1
DPMN_084644	Adenomatosis polyposis coli down-regulated	ID=DPMN_084644-T1;Parent=DPMN_084644;product=Adenomatosis polyposis coli down-regulated;DBxref=PFAM:PF14921;note=SECRETED:SignalP(1-20);EggNog:ENOG410V49H;COG:T;	APCDD1_2
DPMN_027637	DNA-(apurinic or apyrimidinic site) lyase	ID=DPMN_027637-T1;Parent=DPMN_027637;product=DNA-(apurinic or apyrimidinic site) lyase;DBxref=PFAM:PF03372;note=EggNog:ENOG410VA8X;COG:L;	APEX1
DPMN_096281	DNA-(apurinic or apyrimidinic site) lyase 2	ID=DPMN_096281-T1;Parent=DPMN_096281;product=DNA-(apurinic or apyrimidinic site) lyase 2;note=EggNog:ENOG410UPWI;COG:L;	APEX2_1
DPMN_096284	DNA-(apurinic or apyrimidinic site) lyase 2	ID=DPMN_096284-T1;Parent=DPMN_096284;product=DNA-(apurinic or apyrimidinic site) lyase 2;DBxref=PFAM:PF06839;note=EggNog:ENOG410V99I;COG:L;	APEX2_2
DPMN_097833	DNA-(apurinic or apyrimidinic site) lyase 2	ID=DPMN_097833-T1;Parent=DPMN_097833;product=DNA-(apurinic or apyrimidinic site) lyase 2;DBxref=PFAM:PF03372;PFAM:PF06839;note=EggNog:ENOG410MYY2;COG:L;	APEX2_3
DPMN_120281	Apoptosis inhibitor 5	ID=DPMN_120281-T1;Parent=DPMN_120281;product=Apoptosis inhibitor 5;note=EggNog:ENOG410UJIQ;COG:T;	API5_1
DPMN_120291	Apoptosis inhibitor 5	ID=DPMN_120291-T1;Parent=DPMN_120291;product=Apoptosis inhibitor 5;DBxref=PFAM:PF05918;note=EggNog:ENOG410UJIQ;COG:T;	API5_2
DPMN_107888	Centromere protein S	ID=DPMN_107888-T1;Parent=DPMN_107888;product=Centromere protein S;DBxref=PFAM:PF15511;PFAM:PF15630;note=EggNog:ENOG410UUYX;COG:L;	APITD1
DPMN_006674	AP-1 complex subunit mu-1-Iike	ID=DPMN_006674-T1;Parent=DPMN_006674;product=AP-1 complex subunit mu-1-Iike;note=MEROPS:MER0019759;EggNog:ENOG410V532;COG:E;O;	APM1
DPMN_143269	apolipoprotein A-I binding protein	ID=DPMN_143269-T1;Parent=DPMN_143269;product=apolipoprotein A-I binding protein;DBxref=PFAM:PF03853;note=EggNog:ENOG4104P9P;COG:G;	APOA1BP_1
DPMN_143455	Apoa1bpp	ID=DPMN_143455-T1;Parent=DPMN_143455;product=Apoa1bpp;note=EggNog:ENOG410VD33;COG:G;	APOA1BP_2
DPMN_078427	APOB-like C-terminal domain	ID=DPMN_078427-T1;Parent=DPMN_078427;product=APOB-like C-terminal domain;DBxref=PFAM:PF08210;note=TransMembrane:1 (o217-236i);EggNog:ENOG410UVP4;COG:L;	APOBEC3A
DPMN_127623	NEDD8-activating enzyme E1 regulatory subunit	ID=DPMN_127623-T1;Parent=DPMN_127623;product=NEDD8-activating enzyme E1 regulatory subunit;DBxref=PFAM:PF00899;note=EggNog:ENOG410V7QV;COG:O;	APP-BP1_1
DPMN_129525	NEDD8-activating enzyme E1 regulatory subunit	ID=DPMN_129525-T1;Parent=DPMN_129525;product=NEDD8-activating enzyme E1 regulatory subunit;DBxref=PFAM:PF00899;note=EggNog:ENOG410V7QV;COG:O;	APP-BP1_2
DPMN_048015	amyloid beta precursor protein (cytoplasmic tail) binding protein 2	ID=DPMN_048015-T1;Parent=DPMN_048015;product=amyloid beta precursor protein (cytoplasmic tail) binding protein 2;DBxref=PFAM:PF00619;note=EggNog:ENOG410UMNN;COG:Z;	APPBP2_1
DPMN_049113	amyloid beta precursor protein (cytoplasmic tail) binding protein 2	ID=DPMN_049113-T1;Parent=DPMN_049113;product=amyloid beta precursor protein (cytoplasmic tail) binding protein 2;DBxref=PFAM:PF00619;note=EggNog:ENOG410UMNN;COG:Z;	APPBP2_2
DPMN_179310	Amyloid protein-binding protein 2	ID=DPMN_179310-T1;Parent=DPMN_179310;product=Amyloid protein-binding protein 2;DBxref=PFAM:PF13374;PFAM:PF13424;note=EggNog:ENOG410MWSD;COG:Z;	APPBP2_3
DPMN_057514	adaptor protein; phosphotyrosine interaction; PH domain and leucine zipper containing 1	ID=DPMN_057514-T1;Parent=DPMN_057514;product=adaptor protein; phosphotyrosine interaction; PH domain and leucine zipper containing 1;DBxref=PFAM:PF00169;PFAM:PF00640;PFAM:PF16746;note=EggNog:ENOG410WFNQ;COG:T;	APPL1
DPMN_138675	Major intrinsic protein of lens fiber	ID=DPMN_138675-T1;Parent=DPMN_138675;product=Major intrinsic protein of lens fiber;DBxref=PFAM:PF00230;note=TransMembrane:6 (i37-57o77-96i117-138o158-179i191-211o231-252i);EggNog:ENOG410VB3C;COG:G;	AQP2
DPMN_109029	Aquaporin-3	ID=DPMN_109029-T1;Parent=DPMN_109029;product=Aquaporin-3;DBxref=PFAM:PF00230;note=TransMembrane:6 (i21-42o62-80i101-123o160-179i191-214o241-262i);EggNog:ENOG410V7DN;COG:G;	AQP3_1
DPMN_119703	Aquaporin-3	ID=DPMN_119703-T1;Parent=DPMN_119703;product=Aquaporin-3;DBxref=PFAM:PF00230;note=TransMembrane:5 (n18-29c37/38o53-73i94-116o149-171i183-207o236-255i);EggNog:ENOG410V7DN;COG:G;	AQP3_2
DPMN_148213	Aquaporin-3	ID=DPMN_148213-T1;Parent=DPMN_148213;product=Aquaporin-3;DBxref=PFAM:PF00230;note=TransMembrane:6 (i44-64o76-98i119-140o160-186i198-220o250-273i);EggNog:ENOG410MUH9;COG:G;	AQP3_3
DPMN_149435	Aquaporin-3	ID=DPMN_149435-T1;Parent=DPMN_149435;product=Aquaporin-3;DBxref=PFAM:PF00230;note=TransMembrane:6 (i21-42o54-76i97-118o138-164i176-198o228-251i);EggNog:ENOG410MUH9;COG:G;	AQP3_4
DPMN_026439	aquaporin 4	ID=DPMN_026439-T1;Parent=DPMN_026439;product=aquaporin 4;DBxref=PFAM:PF00230;note=TransMembrane:5 (o37-60i72-91o160-180i192-212o232-252i);EggNog:ENOG410MWJP;COG:G;	AQP4_1
DPMN_162119	Aquaporin 4	ID=DPMN_162119-T1;Parent=DPMN_162119;product=Aquaporin 4;DBxref=PFAM:PF00230;note=TransMembrane:6 (i124-147o159-180i201-226o246-267i274-293o320-341i);EggNog:ENOG410UM9M;COG:P;	AQP4_10
DPMN_064036	Aquaporin 4	ID=DPMN_064036-T1;Parent=DPMN_064036;product=Aquaporin 4;DBxref=PFAM:PF00230;note=TransMembrane:6 (i27-45o51-73i94-119o139-158i170-186o192-211i);EggNog:ENOG410V6KP;COG:G;	AQP4_2
DPMN_161868	Aquaporin 4	ID=DPMN_161868-T1;Parent=DPMN_161868;product=Aquaporin 4;DBxref=PFAM:PF00230;note=TransMembrane:6 (i124-147o159-180i201-226o246-267i274-293o320-341i);EggNog:ENOG410UM9M;COG:P;	AQP4_3
DPMN_161907	Aquaporin 4	ID=DPMN_161907-T1;Parent=DPMN_161907;product=Aquaporin 4;DBxref=PFAM:PF00230;note=TransMembrane:6 (i12-34o46-67i88-113o133-153i165-187o207-228i);EggNog:ENOG410UM9M;COG:P;	AQP4_4
DPMN_161929	Aquaporin 4	ID=DPMN_161929-T1;Parent=DPMN_161929;product=Aquaporin 4;DBxref=PFAM:PF00230;note=TransMembrane:6 (i12-34o46-67i88-113o133-154i161-180o207-228i);EggNog:ENOG410UM9M;COG:P;	AQP4_5
DPMN_161952	Aquaporin 4	ID=DPMN_161952-T1;Parent=DPMN_161952;product=Aquaporin 4;DBxref=PFAM:PF00230;note=TransMembrane:6 (i12-34o46-67i88-112o132-154i161-180o207-228i);EggNog:ENOG410UM9M;COG:P;	AQP4_6
DPMN_162020	Aquaporin 4	ID=DPMN_162020-T1;Parent=DPMN_162020;product=Aquaporin 4;DBxref=PFAM:PF00230;note=TransMembrane:6 (i12-34o46-67i88-112o132-154i161-180o207-228i);EggNog:ENOG410UM9M;COG:P;	AQP4_7
DPMN_162047	Aquaporin 4	ID=DPMN_162047-T1;Parent=DPMN_162047;product=Aquaporin 4;DBxref=PFAM:PF00230;note=TransMembrane:6 (i12-34o46-67i88-113o133-154i161-180o207-228i);EggNog:ENOG410UM9M;COG:P;	AQP4_8
DPMN_162071	Aquaporin 4	ID=DPMN_162071-T1;Parent=DPMN_162071;product=Aquaporin 4;DBxref=PFAM:PF00230;note=TransMembrane:6 (i12-34o46-67i88-113o133-153i165-187o207-228i);EggNog:ENOG410UM9M;COG:P;	AQP4_9
DPMN_083209	Aquaporin 8Aquaporin 8; variant 2	ID=DPMN_083209-T1;Parent=DPMN_083209;product=Aquaporin 8;DBxref=PFAM:PF00230;note=TransMembrane:6 (i32-52o58-77i84-106o145-167i174-193o222-244i);EggNog:ENOG410VEQF;COG:G;ID=DPMN_083209-T2;Parent=DPMN_083209;product=Aquaporin 8; variant 2;DBxref=PFAM:PF00230;note=TransMembrane:6 (i32-52o58-77i84-106o145-167i174-193o222-244i);EggNog:ENOG410VEQF;COG:G;	AQP8_1
DPMN_083209	Aquaporin 8Aquaporin 8; variant 2	ID=DPMN_083209-T1;Parent=DPMN_083209;product=Aquaporin 8;DBxref=PFAM:PF00230;note=TransMembrane:6 (i32-52o58-77i84-106o145-167i174-193o222-244i);EggNog:ENOG410VEQF;COG:G;ID=DPMN_083209-T2;Parent=DPMN_083209;product=Aquaporin 8; variant 2;DBxref=PFAM:PF00230;note=TransMembrane:6 (i32-52o58-77i84-106o145-167i174-193o222-244i);EggNog:ENOG410VEQF;COG:G;	AQP8_1
DPMN_115425	Aquaporin 8	ID=DPMN_115425-T1;Parent=DPMN_115425;product=Aquaporin 8;DBxref=PFAM:PF00230;note=TransMembrane:6 (i38-62o68-93i105-124o144-164i176-195o224-245i);EggNog:ENOG410VEQF;COG:G;	AQP8_3
DPMN_013675	D-arabinose 1-dehydrogenase (NAD(P)(+))	ID=DPMN_013675-T1;Parent=DPMN_013675;product=D-arabinose 1-dehydrogenase (NAD(P)(+));DBxref=PFAM:PF02931;PFAM:PF02932;note=TransMembrane:3 (i118-138o144-163i175-198o);EggNog:ENOG410334N;COG:T;	ARA1
DPMN_101422	ArfGAP with RhoGAP domain; ankyrin repeat and PH domain 2	ID=DPMN_101422-T1;Parent=DPMN_101422;product=ArfGAP with RhoGAP domain; ankyrin repeat and PH domain 2;DBxref=PFAM:PF00169;PFAM:PF01412;note=EggNog:ENOG410UGW6;COG:T;	ARAP2
DPMN_144541	ArfGAP with RhoGAP domain; ankyrin repeat and PH domain	ID=DPMN_144541-T1;Parent=DPMN_144541;product=ArfGAP with RhoGAP domain; ankyrin repeat and PH domain;DBxref=PFAM:PF00169;PFAM:PF00620;PFAM:PF01412;note=EggNog:ENOG410V6V6;COG:T;	ARAP3
DPMN_162179	Acyl-CoA dehydrogenase; N-terminal domain	ID=DPMN_162179-T1;Parent=DPMN_162179;product=Acyl-CoA dehydrogenase; N-terminal domain;note=EggNog:ENOG41034CC;COG:I;	ARC42
DPMN_046184	Coatomer subunit delta	ID=DPMN_046184-T1;Parent=DPMN_046184;product=Coatomer subunit delta;	ARCN1
DPMN_090195	putative actin- protein 2/3 complex subunit 2	ID=DPMN_090195-T1;Parent=DPMN_090195;product=putative actin- protein 2/3 complex subunit 2;DBxref=PFAM:PF04045;note=BUSCO:EOG091G0BUH;EggNog:ENOG410VAF9;COG:Z;	ARCP34
DPMN_035255	Arf GTPase arf1	ID=DPMN_035255-T1;Parent=DPMN_035255;product=Arf GTPase arf1;note=EggNog:ENOG410V5AX;COG:U;	ARF1_1
DPMN_112768	Arf GTPase arf1	ID=DPMN_112768-T1;Parent=DPMN_112768;product=Arf GTPase arf1;note=EggNog:ENOG41KOG0070;COG:U;	ARF1_2
DPMN_147052	Arf GTPase arf1	ID=DPMN_147052-T1;Parent=DPMN_147052;product=Arf GTPase arf1;DBxref=PFAM:PF08477;note=EggNog:ENOG410VIXT;COG:U;	ARF1_3
DPMN_157805	Arf GTPase arf1	ID=DPMN_157805-T1;Parent=DPMN_157805;product=Arf GTPase arf1;DBxref=PFAM:PF00025;note=EggNog:ENOG410V5AX;COG:U;	ARF1_4
DPMN_049888	ADP-ribosylation factor 4	ID=DPMN_049888-T1;Parent=DPMN_049888;product=ADP-ribosylation factor 4;DBxref=PFAM:PF00025;PFAM:PF00071;PFAM:PF01926;PFAM:PF04670;PFAM:PF08477;PFAM:PF09439;note=EggNog:ENOG410V5AX;COG:U;	ARF4
DPMN_020985	ADP-ribosylation factor; Arf Arf6	ID=DPMN_020985-T1;Parent=DPMN_020985;product=ADP-ribosylation factor; Arf Arf6;DBxref=PFAM:PF00025;PFAM:PF00071;PFAM:PF04670;PFAM:PF08477;PFAM:PF09439;note=EggNog:ENOG410MXYZ;COG:U;	ARF6
DPMN_032204	ADP-ribosylation factor GTPase activating protein 1	ID=DPMN_032204-T1;Parent=DPMN_032204;product=ADP-ribosylation factor GTPase activating protein 1;DBxref=PFAM:PF01412;note=BUSCO:EOG091G0DQ3;EggNog:ENOG410VDS1;COG:T;	ARFGAP1
DPMN_123888	Brefeldin A-inhibited guanine nucleotide-exchange protein 1	ID=DPMN_123888-T1;Parent=DPMN_123888;product=Brefeldin A-inhibited guanine nucleotide-exchange protein 1;DBxref=PFAM:PF01369;PFAM:PF09324;PFAM:PF12783;PFAM:PF16213;note=EggNog:ENOG410UI2T;COG:U;	ARFGEF1
DPMN_176884	Arfaptin-2	ID=DPMN_176884-T1;Parent=DPMN_176884;product=Arfaptin-2;DBxref=PFAM:PF06456;note=EggNog:ENOG410VCBE;COG:T;	ARFIP2
DPMN_079983	ADP-ribosylation factor protein 1	ID=DPMN_079983-T1;Parent=DPMN_079983;product=ADP-ribosylation factor protein 1;DBxref=PFAM:PF00025;PFAM:PF00071;PFAM:PF01926;PFAM:PF08477;PFAM:PF09439;note=EggNog:ENOG410N3YZ;COG:U;	ARFRP1
DPMN_158746	argininosuccinate synthetase	ID=DPMN_158746-T1;Parent=DPMN_158746;product=argininosuccinate synthetase;DBxref=PFAM:PF00491;note=EggNog:ENOG410UJWU;COG:E;	ARG1
DPMN_156109	Amino-acid acetyltransferase; mitochondrial	ID=DPMN_156109-T1;Parent=DPMN_156109;product=Amino-acid acetyltransferase; mitochondrial;note=EggNog:ENOG410UJWU;COG:E;	ARG2_1
DPMN_156110	Amino-acid acetyltransferase; mitochondrial	ID=DPMN_156110-T1;Parent=DPMN_156110;product=Amino-acid acetyltransferase; mitochondrial;note=EggNog:ENOG410V7C8;COG:E;	ARG2_2
DPMN_158737	Amino-acid acetyltransferase; mitochondrial	ID=DPMN_158737-T1;Parent=DPMN_158737;product=Amino-acid acetyltransferase; mitochondrial;DBxref=PFAM:PF00491;note=EggNog:ENOG410V7C8;COG:E;	ARG2_3
DPMN_133281	rho GTPase activating protein	ID=DPMN_133281-T1;Parent=DPMN_133281;product=rho GTPase activating protein;DBxref=PFAM:PF00620;note=EggNog:ENOG410V931;COG:T;	ARHGAP11A
DPMN_054158	Rho GTPase activating protein	ID=DPMN_054158-T1;Parent=DPMN_054158;product=Rho GTPase activating protein;DBxref=PFAM:PF00620;note=EggNog:ENOG410V5UR;COG:T;	ARHGAP18_1
DPMN_054202	rho GTPase activating protein	ID=DPMN_054202-T1;Parent=DPMN_054202;product=rho GTPase activating protein;note=EggNog:ENOG410V5UR;COG:T;	ARHGAP18_2
DPMN_168393	Rho GTPase activating protein	ID=DPMN_168393-T1;Parent=DPMN_168393;product=Rho GTPase activating protein;note=EggNog:ENOG410V5UR;COG:T;	ARHGAP18_3
DPMN_168403	Rho GTPase activating protein	ID=DPMN_168403-T1;Parent=DPMN_168403;product=Rho GTPase activating protein;note=EggNog:ENOG410V5UR;COG:T;	ARHGAP18_4
DPMN_192455	rho GTPase activating protein	ID=DPMN_192455-T1;Parent=DPMN_192455;product=rho GTPase activating protein;note=EggNog:ENOG410V5UR;COG:T;	ARHGAP18_5
DPMN_192843	Rho GTPase activating protein 18	ID=DPMN_192843-T1;Parent=DPMN_192843;product=Rho GTPase activating protein 18;note=EggNog:ENOG410UJCT;COG:T;	ARHGAP18_6
DPMN_062420	Rho GTPase activating protein 20	ID=DPMN_062420-T1;Parent=DPMN_062420;product=Rho GTPase activating protein 20;DBxref=PFAM:PF00788;note=EggNog:ENOG410V4M8;COG:T;	ARHGAP20
DPMN_051060	Rho gtpase activating protein	ID=DPMN_051060-T1;Parent=DPMN_051060;product=Rho gtpase activating protein;note=EggNog:ENOG410WCIX;COG:T;	ARHGAP21_1
DPMN_190503	Rho GTPase-activating protein 21	ID=DPMN_190503-T1;Parent=DPMN_190503;product=Rho GTPase-activating protein 21;note=EggNog:ENOG410V32P;COG:T;	ARHGAP21_10
DPMN_190505	Rho GTPase activating protein 21	ID=DPMN_190505-T1;Parent=DPMN_190505;product=Rho GTPase activating protein 21;note=EggNog:ENOG410WGS7;COG:T;	ARHGAP21_11
DPMN_190790	Rho GTPase activating protein	ID=DPMN_190790-T1;Parent=DPMN_190790;product=Rho GTPase activating protein;DBxref=PFAM:PF00169;PFAM:PF00595;PFAM:PF00620;PFAM:PF15410;note=EggNog:ENOG410WCIX;COG:T;	ARHGAP21_12
DPMN_051086	Rho GTPase activating protein 21	ID=DPMN_051086-T1;Parent=DPMN_051086;product=Rho GTPase activating protein 21;note=EggNog:ENOG410WGS7;COG:T;	ARHGAP21_2
DPMN_052279	Rho GTPase activating protein	ID=DPMN_052279-T1;Parent=DPMN_052279;product=Rho GTPase activating protein;DBxref=PFAM:PF00595;note=EggNog:ENOG410WCIX;COG:T;	ARHGAP21_3
DPMN_099723	Rho GTPase activating protein 21	ID=DPMN_099723-T1;Parent=DPMN_099723;product=Rho GTPase activating protein 21;note=EggNog:ENOG410WGS7;COG:T;	ARHGAP21_4
DPMN_177607	Rho GTPase activating protein 21	ID=DPMN_177607-T1;Parent=DPMN_177607;product=Rho GTPase activating protein 21;DBxref=PFAM:PF00620;note=EggNog:ENOG410WGS7;COG:T;	ARHGAP21_5
DPMN_190437	Rho gtpase activating protein	ID=DPMN_190437-T1;Parent=DPMN_190437;product=Rho gtpase activating protein;DBxref=PFAM:PF00169;note=EggNog:ENOG410WCIX;COG:T;	ARHGAP21_6
DPMN_190438	Rho GTPase-activating protein 21	ID=DPMN_190438-T1;Parent=DPMN_190438;product=Rho GTPase-activating protein 21;note=EggNog:ENOG410V32P;COG:T;	ARHGAP21_7
DPMN_190440	Rho GTPase activating protein 21	ID=DPMN_190440-T1;Parent=DPMN_190440;product=Rho GTPase activating protein 21;note=EggNog:ENOG410WGS7;COG:T;	ARHGAP21_8
DPMN_190502	Rho GTPase activating protein 21	ID=DPMN_190502-T1;Parent=DPMN_190502;product=Rho GTPase activating protein 21;DBxref=PFAM:PF00169;note=EggNog:ENOG410WGS7;COG:T;	ARHGAP21_9
DPMN_099729	Rho GTPase-activating protein 23	ID=DPMN_099729-T1;Parent=DPMN_099729;product=Rho GTPase-activating protein 23;DBxref=PFAM:PF00620;note=EggNog:ENOG410WCIN;COG:T;	ARHGAP23_1
DPMN_190535	Rho GTPase-activating protein 23	ID=DPMN_190535-T1;Parent=DPMN_190535;product=Rho GTPase-activating protein 23;note=EggNog:ENOG410WCIN;COG:T;	ARHGAP23_2
DPMN_150818	Rho GTPase activating protein 24	ID=DPMN_150818-T1;Parent=DPMN_150818;product=Rho GTPase activating protein 24;DBxref=PFAM:PF00169;PFAM:PF00620;note=EggNog:ENOG410UI84;COG:T;	ARHGAP24
DPMN_181217	Rho GTPase activating protein 39	ID=DPMN_181217-T1;Parent=DPMN_181217;product=Rho GTPase activating protein 39;note=EggNog:ENOG410V7BW;COG:T;	ARHGAP39
DPMN_002122	Rho GTPase-activating protein 9	ID=DPMN_002122-T1;Parent=DPMN_002122;product=Rho GTPase-activating protein 9;DBxref=PFAM:PF00169;note=EggNog:ENOG410V98A;COG:T;	ARHGAP9
DPMN_068387	Rho guanine nucleotide exchange factor 11	ID=DPMN_068387-T1;Parent=DPMN_068387;product=Rho guanine nucleotide exchange factor 11;note=EggNog:ENOG410VCWD;COG:T;	ARHGEF11_1
DPMN_078450	Rho guanine nucleotide exchange factor 11	ID=DPMN_078450-T1;Parent=DPMN_078450;product=Rho guanine nucleotide exchange factor 11;DBxref=PFAM:PF00130;PFAM:PF09128;note=EggNog:ENOG410VCWD;COG:T;	ARHGEF11_2
DPMN_171675	guanine nucleotide exchange factor (GEF)	ID=DPMN_171675-T1;Parent=DPMN_171675;product=guanine nucleotide exchange factor (GEF);DBxref=PFAM:PF00130;note=EggNog:ENOG410V661;COG:T;	ARHGEF2
DPMN_138284	Rho guanine nucleotide exchange factor (GEF) 33	ID=DPMN_138284-T1;Parent=DPMN_138284;product=Rho guanine nucleotide exchange factor (GEF) 33;DBxref=PFAM:PF00621;note=EggNog:ENOG410V9QR;COG:T;	ARHGEF33
DPMN_165991	Rho guanine nucleotide exchange factor (GEF) 39	ID=DPMN_165991-T1;Parent=DPMN_165991;product=Rho guanine nucleotide exchange factor (GEF) 39;DBxref=PFAM:PF00169;PFAM:PF00621;note=EggNog:ENOG410V53C;COG:T;	ARHGEF39
DPMN_129308	Rho guanine nucleotide exchange factor (GEF) 4	ID=DPMN_129308-T1;Parent=DPMN_129308;product=Rho guanine nucleotide exchange factor (GEF) 4;DBxref=PFAM:PF00018;PFAM:PF00169;PFAM:PF00621;PFAM:PF14604;note=EggNog:ENOG410WJ7F;COG:T;	ARHGEF4
DPMN_014006	pleckstrin y domain containing; G (with RhoGef domain) member	ID=DPMN_014006-T1;Parent=DPMN_014006;product=pleckstrin y domain containing; G (with RhoGef domain) member;note=EggNog:ENOG410VC96;COG:T;	ARHGEF40
DPMN_119697	Rho guanine nucleotide exchange factor (GEF) 7	ID=DPMN_119697-T1;Parent=DPMN_119697;product=Rho guanine nucleotide exchange factor (GEF) 7;DBxref=PFAM:PF16523;note=EggNog:ENOG410UHU3;COG:T;	ARHGEF7
DPMN_010995	putative E3 ubiquitin-protein ligase ariadne-2	ID=DPMN_010995-T1;Parent=DPMN_010995;product=putative E3 ubiquitin-protein ligase ariadne-2;DBxref=PFAM:PF01485;note=EggNog:ENOG4103224;COG:O;	ARI2
DPMN_099279	AT rich interactive domain	ID=DPMN_099279-T1;Parent=DPMN_099279;product=AT rich interactive domain;DBxref=PFAM:PF12031;note=EggNog:ENOG410VBYV;COG:K;	ARID1B
DPMN_028580	AT-rich interactive domain-containing protein 2	ID=DPMN_028580-T1;Parent=DPMN_028580;product=AT-rich interactive domain-containing protein 2;DBxref=PFAM:PF01388;PFAM:PF02257;note=EggNog:ENOG410VBV1;COG:K;	ARID2
DPMN_166234	At rich interactive domain	ID=DPMN_166234-T1;Parent=DPMN_166234;product=At rich interactive domain;DBxref=PFAM:PF01388;note=EggNog:ENOG410V60I;COG:K;	ARID3A
DPMN_171817	E3 ubiquitin-protein ligase arih1	ID=DPMN_171817-T1;Parent=DPMN_171817;product=E3 ubiquitin-protein ligase arih1;DBxref=PFAM:PF01485;note=EggNog:ENOG410VBDI;COG:O;	ARIH1
DPMN_014062	E3 ubiquitin-protein ligase arih2	ID=DPMN_014062-T1;Parent=DPMN_014062;product=E3 ubiquitin-protein ligase arih2;DBxref=PFAM:PF01485;note=EggNog:ENOG41KOG1812;COG:S;	ARIH2
DPMN_149803	Arf GTPase arl1	ID=DPMN_149803-T1;Parent=DPMN_149803;product=Arf GTPase arl1;DBxref=PFAM:PF00025;PFAM:PF00071;PFAM:PF01926;PFAM:PF04670;PFAM:PF08477;PFAM:PF09439;note=BUSCO:EOG091G0MRS;EggNog:ENOG410339M;COG:U;	ARL1
DPMN_105483	ADP-ribosylation factor-like 13B	ID=DPMN_105483-T1;Parent=DPMN_105483;product=ADP-ribosylation factor-like 13B;DBxref=PFAM:PF00025;PFAM:PF01926;note=EggNog:ENOG410UMMT;COG:U;	ARL13B
DPMN_076719	ADP-ribosylation factor-like 14 effector protein	ID=DPMN_076719-T1;Parent=DPMN_076719;product=ADP-ribosylation factor-like 14 effector protein;DBxref=PFAM:PF14949;note=EggNog:ENOG410VABR;COG:S;	ARL14EP
DPMN_075993	ADP-ribosylation factor-like 16	ID=DPMN_075993-T1;Parent=DPMN_075993;product=ADP-ribosylation factor-like 16;DBxref=PFAM:PF00025;note=EggNog:ENOG410MUJE;COG:U;	ARL16_1
DPMN_076259	ADP-ribosylation factor-like 16	ID=DPMN_076259-T1;Parent=DPMN_076259;product=ADP-ribosylation factor-like 16;DBxref=PFAM:PF00025;note=TransMembrane:1 (o178-201i);EggNog:ENOG410VA9B;COG:U;	ARL16_2
DPMN_126148	ADP-ribosylation factor-like protein 2	ID=DPMN_126148-T1;Parent=DPMN_126148;product=ADP-ribosylation factor-like protein 2;DBxref=PFAM:PF00025;PFAM:PF00071;PFAM:PF01926;PFAM:PF08477;PFAM:PF09439;note=EggNog:ENOG410VA8S;COG:U;	ARL2
DPMN_101018	ADP-ribosylation factor-like 2 binding proteinADP-ribosylation factor-like 2 binding protein; variant 2	ID=DPMN_101018-T1;Parent=DPMN_101018;product=ADP-ribosylation factor-like 2 binding protein;ID=DPMN_101018-T2;Parent=DPMN_101018;product=ADP-ribosylation factor-like 2 binding protein; variant 2;DBxref=PFAM:PF11527;note=EggNog:ENOG410URD5;COG:T;	ARL2BP_1
DPMN_101018	ADP-ribosylation factor-like 2 binding proteinADP-ribosylation factor-like 2 binding protein; variant 2	ID=DPMN_101018-T1;Parent=DPMN_101018;product=ADP-ribosylation factor-like 2 binding protein;ID=DPMN_101018-T2;Parent=DPMN_101018;product=ADP-ribosylation factor-like 2 binding protein; variant 2;DBxref=PFAM:PF11527;note=EggNog:ENOG410URD5;COG:T;	ARL2BP_1
DPMN_161985	ADP-ribosylation factor-like protein 2-binding protein	ID=DPMN_161985-T1;Parent=DPMN_161985;product=ADP-ribosylation factor-like protein 2-binding protein;note=EggNog:ENOG410URD5;COG:T;	ARL2BP_3
DPMN_006785	ADP-ribosylation factor protein 3	ID=DPMN_006785-T1;Parent=DPMN_006785;product=ADP-ribosylation factor protein 3;DBxref=PFAM:PF00025;PFAM:PF00071;PFAM:PF01926;PFAM:PF04670;PFAM:PF08477;PFAM:PF09439;note=EggNog:ENOG410VB1X;COG:U;	ARL3
DPMN_068056	ADP-ribosylation factor-like protein 4C	ID=DPMN_068056-T1;Parent=DPMN_068056;product=ADP-ribosylation factor-like protein 4C;DBxref=PFAM:PF00025;PFAM:PF00071;PFAM:PF04670;PFAM:PF08477;PFAM:PF09439;note=EggNog:ENOG41032V9;COG:U;	ARL4C
DPMN_067259	ADP-ribosylation factor-like protein 5A	ID=DPMN_067259-T1;Parent=DPMN_067259;product=ADP-ribosylation factor-like protein 5A;DBxref=PFAM:PF00025;PFAM:PF00071;PFAM:PF01926;PFAM:PF04670;PFAM:PF08477;PFAM:PF09439;note=EggNog:ENOG410VC7X;COG:U;	ARL5A_1
DPMN_105182	ADP-ribosylation factor-like protein 5A	ID=DPMN_105182-T1;Parent=DPMN_105182;product=ADP-ribosylation factor-like protein 5A;DBxref=PFAM:PF00025;PFAM:PF00071;PFAM:PF01926;PFAM:PF04670;PFAM:PF08477;PFAM:PF09439;note=EggNog:ENOG410VC7X;COG:U;	ARL5A_2
DPMN_067104	ADP-ribosylation factor-like protein 6	ID=DPMN_067104-T1;Parent=DPMN_067104;product=ADP-ribosylation factor-like protein 6;DBxref=PFAM:PF00025;PFAM:PF00071;PFAM:PF01926;PFAM:PF04670;PFAM:PF08477;PFAM:PF09439;note=EggNog:ENOG410VAZ5;COG:U;	ARL6_1
DPMN_076569	ADP-ribosylation factor-like protein 6	ID=DPMN_076569-T1;Parent=DPMN_076569;product=ADP-ribosylation factor-like protein 6;DBxref=PFAM:PF00025;PFAM:PF00071;PFAM:PF01926;PFAM:PF04670;PFAM:PF08477;PFAM:PF09439;note=EggNog:ENOG410VAZ5;COG:U;	ARL6_2
DPMN_186296	ADP-ribosylation-like factor 6 interacting protein 4	ID=DPMN_186296-T1;Parent=DPMN_186296;product=ADP-ribosylation-like factor 6 interacting protein 4;DBxref=PFAM:PF10500;note=EggNog:ENOG410VI0E;COG:S;	ARL6IP4
DPMN_013160	ADP-ribosylation factor-like protein 8B	ID=DPMN_013160-T1;Parent=DPMN_013160;product=ADP-ribosylation factor-like protein 8B;DBxref=PFAM:PF00025;PFAM:PF00071;PFAM:PF01926;PFAM:PF04670;PFAM:PF08477;PFAM:PF09439;note=EggNog:ENOG410UG38;COG:Z;	ARL8B
DPMN_150286	ADP-ribosylation factor-like 9	ID=DPMN_150286-T1;Parent=DPMN_150286;product=ADP-ribosylation factor-like 9;DBxref=PFAM:PF00025;note=TransMembrane:1 (o12-31i);EggNog:ENOG410MW0D;COG:U;	ARL9_1
DPMN_151102	ADP-ribosylation factor-like 9	ID=DPMN_151102-T1;Parent=DPMN_151102;product=ADP-ribosylation factor-like 9;DBxref=PFAM:PF00025;note=TransMembrane:1 (o12-31i);EggNog:ENOG410MW0D;COG:U;	ARL9_2
DPMN_013231	armadillo repeat containing 1	ID=DPMN_013231-T1;Parent=DPMN_013231;product=armadillo repeat containing 1;note=EggNog:ENOG410UT7I;COG:S;	ARMC1
DPMN_175811	armadillo repeat containing 2	ID=DPMN_175811-T1;Parent=DPMN_175811;product=armadillo repeat containing 2;note=EggNog:ENOG410WJMT;COG:T;W;	ARMC2
DPMN_163511	armadillo repeat containing 3	ID=DPMN_163511-T1;Parent=DPMN_163511;product=armadillo repeat containing 3;DBxref=PFAM:PF00514;PFAM:PF14381;note=EggNog:ENOG410V3WC;COG:U;	ARMC3
DPMN_103714	Armadillo repeat-containing protein 4	ID=DPMN_103714-T1;Parent=DPMN_103714;product=Armadillo repeat-containing protein 4;DBxref=PFAM:PF00514;note=EggNog:ENOG410V9MZ;COG:U;	ARMC4
DPMN_135480	Armadillo repeat-containing protein 6	ID=DPMN_135480-T1;Parent=DPMN_135480;product=Armadillo repeat-containing protein 6;note=EggNog:ENOG410V7C4;COG:S;	ARMC6
DPMN_051545	Armadillo repeat-containing protein 7	ID=DPMN_051545-T1;Parent=DPMN_051545;product=Armadillo repeat-containing protein 7;note=EggNog:ENOG410US5P;COG:S;	ARMC7_1
DPMN_053173	Armadillo repeat-containing protein 7	ID=DPMN_053173-T1;Parent=DPMN_053173;product=Armadillo repeat-containing protein 7;note=EggNog:ENOG410US5P;COG:S;	ARMC7_2
DPMN_126442	Armadillo repeat-containing protein 8	ID=DPMN_126442-T1;Parent=DPMN_126442;product=Armadillo repeat-containing protein 8;note=EggNog:ENOG410V50X;COG:S;	ARMC8_1
DPMN_126914	Armadillo repeat-containing protein 8	ID=DPMN_126914-T1;Parent=DPMN_126914;product=Armadillo repeat-containing protein 8;note=EggNog:ENOG410V50X;COG:S;	ARMC8_2
DPMN_090035	Armadillo repeat containing 9	ID=DPMN_090035-T1;Parent=DPMN_090035;product=Armadillo repeat containing 9;note=EggNog:ENOG410V9H1;COG:S;	ARMC9
DPMN_033775	centractin- actin- protein of the dynactin complex	ID=DPMN_033775-T1;Parent=DPMN_033775;product=centractin- actin- protein of the dynactin complex;note=EggNog:ENOG41032FU;COG:Z;	ARP1
DPMN_031543	protein 2 3 complex subunit	ID=DPMN_031543-T1;Parent=DPMN_031543;product=protein 2 3 complex subunit;DBxref=PFAM:PF00400;note=EggNog:ENOG410V6EZ;COG:Z;	ARPC1A
DPMN_156611	Actin- protein 2/3 complex subunit 3-A	ID=DPMN_156611-T1;Parent=DPMN_156611;product=Actin- protein 2/3 complex subunit 3-A;DBxref=PFAM:PF04062;note=BUSCO:EOG091G0OUM;EggNog:ENOG410UNY1;COG:Z;	ARPC3A
DPMN_048112	Actin- protein 2/3 complex subunit 4	ID=DPMN_048112-T1;Parent=DPMN_048112;product=Actin- protein 2/3 complex subunit 4;DBxref=PFAM:PF05856;note=BUSCO:EOG091G0OI8;EggNog:ENOG41032NA;COG:Z;	ARPC4
DPMN_148585	Arpc5lp	ID=DPMN_148585-T1;Parent=DPMN_148585;product=Arpc5lp;DBxref=PFAM:PF04699;note=EggNog:ENOG410V8CY;COG:Z;	ARPC5L
DPMN_122393	cAMP-regulated phosphoprotein; 19kDa	ID=DPMN_122393-T1;Parent=DPMN_122393;product=cAMP-regulated phosphoprotein; 19kDa;DBxref=PFAM:PF04667;note=EggNog:ENOG410UVC5;COG:T;U;	ARPP19
DPMN_052238	cAMP-regulated phosphoprotein 21	ID=DPMN_052238-T1;Parent=DPMN_052238;product=cAMP-regulated phosphoprotein 21;DBxref=PFAM:PF01424;PFAM:PF12752;note=EggNog:ENOG4112PWP;COG:A;	ARPP21
DPMN_045300	Beta-arrestin-1	ID=DPMN_045300-T1;Parent=DPMN_045300;product=Beta-arrestin-1;DBxref=PFAM:PF00339;PFAM:PF02752;note=EggNog:ENOG410V7QR;COG:T;	ARRB1
DPMN_074222	Arrestin domain-containing protein 3	ID=DPMN_074222-T1;Parent=DPMN_074222;product=Arrestin domain-containing protein 3;DBxref=PFAM:PF00339;PFAM:PF02752;note=EggNog:ENOG410VA6T;COG:S;	ARRDC3
DPMN_183409	Acts as a mediator between the cap-binding complex (CBC) and RNA-mediated protein silencing (RNAi)	ID=DPMN_183409-T1;Parent=DPMN_183409;product=Acts as a mediator between the cap-binding complex (CBC) and RNA-mediated protein silencing (RNAi);DBxref=PFAM:PF12066;note=BUSCO:EOG091G06J6;EggNog:ENOG410368J;COG:K;	ARS2
DPMN_115210	Art4p	ID=DPMN_115210-T1;Parent=DPMN_115210;product=Art4p;DBxref=PFAM:PF05185;PFAM:PF13649;PFAM:PF17286;note=EggNog:ENOG41034I2;COG:B;	ART4
DPMN_104705	N-acylsphingosine amidohydrolase (acid ceramidase) 1	ID=DPMN_104705-T1;Parent=DPMN_104705;product=N-acylsphingosine amidohydrolase (acid ceramidase) 1;DBxref=PFAM:PF02275;PFAM:PF15508;note=MEROPS:MER0100794;SECRETED:SignalP(1-33);EggNog:ENOG410VBJK;COG:G;	ASAH1_1
DPMN_151448	N-acylsphingosine amidohydrolase (acid ceramidase) 1	ID=DPMN_151448-T1;Parent=DPMN_151448;product=N-acylsphingosine amidohydrolase (acid ceramidase) 1;DBxref=PFAM:PF02275;PFAM:PF15508;note=MEROPS:MER0100794;SECRETED:SignalP(1-16);EggNog:ENOG410VBJK;COG:G;	ASAH1_2
DPMN_151681	N-acylsphingosine amidohydrolase (acid ceramidase) 1	ID=DPMN_151681-T1;Parent=DPMN_151681;product=N-acylsphingosine amidohydrolase (acid ceramidase) 1;note=MEROPS:MER0100794;EggNog:ENOG410VBJK;COG:G;	ASAH1_3
DPMN_151684	Acid ceramidase	ID=DPMN_151684-T1;Parent=DPMN_151684;product=Acid ceramidase;note=MEROPS:MER0139535;EggNog:ENOG41039YH;COG:I;	ASAH1_4
DPMN_020090	ArfGAP with SH3 domain; ankyrin repeat and PH domain	ID=DPMN_020090-T1;Parent=DPMN_020090;product=ArfGAP with SH3 domain; ankyrin repeat and PH domain;DBxref=PFAM:PF00023;PFAM:PF00169;PFAM:PF01412;PFAM:PF12796;PFAM:PF16746;note=EggNog:ENOG410V5ZP;COG:T;	ASAP1
DPMN_114830	ankyrin repeat and SOCS box containing 10	ID=DPMN_114830-T1;Parent=DPMN_114830;product=ankyrin repeat and SOCS box containing 10;DBxref=PFAM:PF00023;PFAM:PF12796;PFAM:PF13606;PFAM:PF13637;PFAM:PF13857;note=EggNog:ENOG410UFNE;COG:S;	ASB10
DPMN_001493	Polypeptide N-acetylgalactosaminyltransferase	ID=DPMN_001493-T1;Parent=DPMN_001493;product=Polypeptide N-acetylgalactosaminyltransferase;DBxref=PFAM:PF13650;PFAM:PF13975;note=EggNog:ENOG410V8HF;COG:O;	ASB3_1
DPMN_013747	Polypeptide N-acetylgalactosaminyltransferase	ID=DPMN_013747-T1;Parent=DPMN_013747;product=Polypeptide N-acetylgalactosaminyltransferase;DBxref=PFAM:PF00098;PFAM:PF03732;PFAM:PF12836;note=EggNog:ENOG410V8HF;COG:O;	ASB3_10
DPMN_106668	Polypeptide N-acetylgalactosaminyltransferase	ID=DPMN_106668-T1;Parent=DPMN_106668;product=Polypeptide N-acetylgalactosaminyltransferase;DBxref=PFAM:PF00098;PFAM:PF12836;PFAM:PF13650;note=EggNog:ENOG410V8HF;COG:O;	ASB3_100
DPMN_108254	Polypeptide N-acetylgalactosaminyltransferase	ID=DPMN_108254-T1;Parent=DPMN_108254;product=Polypeptide N-acetylgalactosaminyltransferase;note=EggNog:ENOG410V8HF;COG:O;	ASB3_101
DPMN_108640	Polypeptide N-acetylgalactosaminyltransferase	ID=DPMN_108640-T1;Parent=DPMN_108640;product=Polypeptide N-acetylgalactosaminyltransferase;note=EggNog:ENOG410V8HF;COG:O;	ASB3_102
DPMN_109750	Polypeptide N-acetylgalactosaminyltransferase	ID=DPMN_109750-T1;Parent=DPMN_109750;product=Polypeptide N-acetylgalactosaminyltransferase;DBxref=PFAM:PF13650;PFAM:PF13975;note=EggNog:ENOG410V8HF;COG:O;	ASB3_103
DPMN_111150	Polypeptide N-acetylgalactosaminyltransferase	ID=DPMN_111150-T1;Parent=DPMN_111150;product=Polypeptide N-acetylgalactosaminyltransferase;note=EggNog:ENOG410V8HF;COG:O;	ASB3_104
DPMN_113529	Polypeptide N-acetylgalactosaminyltransferase	ID=DPMN_113529-T1;Parent=DPMN_113529;product=Polypeptide N-acetylgalactosaminyltransferase;note=EggNog:ENOG410V8HF;COG:O;	ASB3_105
DPMN_113925	Polypeptide N-acetylgalactosaminyltransferase	ID=DPMN_113925-T1;Parent=DPMN_113925;product=Polypeptide N-acetylgalactosaminyltransferase;note=EggNog:ENOG410V8HF;COG:O;	ASB3_106
DPMN_114335	Polypeptide N-acetylgalactosaminyltransferase	ID=DPMN_114335-T1;Parent=DPMN_114335;product=Polypeptide N-acetylgalactosaminyltransferase;note=EggNog:ENOG410V8HF;COG:O;	ASB3_107
DPMN_114391	Polypeptide N-acetylgalactosaminyltransferase	ID=DPMN_114391-T1;Parent=DPMN_114391;product=Polypeptide N-acetylgalactosaminyltransferase;DBxref=PFAM:PF13650;PFAM:PF13975;note=EggNog:ENOG410V8HF;COG:O;	ASB3_108
DPMN_115579	Polypeptide N-acetylgalactosaminyltransferase	ID=DPMN_115579-T1;Parent=DPMN_115579;product=Polypeptide N-acetylgalactosaminyltransferase;note=EggNog:ENOG410V8HF;COG:O;	ASB3_109
DPMN_014074	Polypeptide N-acetylgalactosaminyltransferase	ID=DPMN_014074-T1;Parent=DPMN_014074;product=Polypeptide N-acetylgalactosaminyltransferase;note=EggNog:ENOG410V8HF;COG:O;	ASB3_11
DPMN_116214	Polypeptide N-acetylgalactosaminyltransferase	ID=DPMN_116214-T1;Parent=DPMN_116214;product=Polypeptide N-acetylgalactosaminyltransferase;note=EggNog:ENOG410V8HF;COG:O;	ASB3_110
DPMN_118963	Polypeptide N-acetylgalactosaminyltransferase	ID=DPMN_118963-T1;Parent=DPMN_118963;product=Polypeptide N-acetylgalactosaminyltransferase;DBxref=PFAM:PF00098;PFAM:PF12836;note=EggNog:ENOG410V8HF;COG:O;	ASB3_111
DPMN_119589	Polypeptide N-acetylgalactosaminyltransferase	ID=DPMN_119589-T1;Parent=DPMN_119589;product=Polypeptide N-acetylgalactosaminyltransferase;DBxref=PFAM:PF00098;note=EggNog:ENOG410V8HF;COG:O;	ASB3_112
DPMN_120389	Polypeptide N-acetylgalactosaminyltransferase	ID=DPMN_120389-T1;Parent=DPMN_120389;product=Polypeptide N-acetylgalactosaminyltransferase;note=EggNog:ENOG410V8HF;COG:O;	ASB3_113
DPMN_120406	Polypeptide N-acetylgalactosaminyltransferase	ID=DPMN_120406-T1;Parent=DPMN_120406;product=Polypeptide N-acetylgalactosaminyltransferase;DBxref=PFAM:PF13650;PFAM:PF13975;note=EggNog:ENOG410V8HF;COG:O;	ASB3_114
DPMN_120409	Polypeptide N-acetylgalactosaminyltransferase	ID=DPMN_120409-T1;Parent=DPMN_120409;product=Polypeptide N-acetylgalactosaminyltransferase;note=EggNog:ENOG410V8HF;COG:O;	ASB3_115
DPMN_120488	Polypeptide N-acetylgalactosaminyltransferase	ID=DPMN_120488-T1;Parent=DPMN_120488;product=Polypeptide N-acetylgalactosaminyltransferase;note=EggNog:ENOG410V8HF;COG:O;	ASB3_116
DPMN_120741	Polypeptide N-acetylgalactosaminyltransferase	ID=DPMN_120741-T1;Parent=DPMN_120741;product=Polypeptide N-acetylgalactosaminyltransferase;note=EggNog:ENOG410V8HF;COG:O;	ASB3_117
DPMN_121943	Polypeptide N-acetylgalactosaminyltransferase	ID=DPMN_121943-T1;Parent=DPMN_121943;product=Polypeptide N-acetylgalactosaminyltransferase;note=EggNog:ENOG410V8HF;COG:O;	ASB3_118
DPMN_122241	Polypeptide N-acetylgalactosaminyltransferase	ID=DPMN_122241-T1;Parent=DPMN_122241;product=Polypeptide N-acetylgalactosaminyltransferase;DBxref=PFAM:PF00098;note=EggNog:ENOG410V8HF;COG:O;	ASB3_119
DPMN_015200	Polypeptide N-acetylgalactosaminyltransferase	ID=DPMN_015200-T1;Parent=DPMN_015200;product=Polypeptide N-acetylgalactosaminyltransferase;note=EggNog:ENOG410V8HF;COG:O;	ASB3_12
DPMN_125905	Polypeptide N-acetylgalactosaminyltransferase	ID=DPMN_125905-T1;Parent=DPMN_125905;product=Polypeptide N-acetylgalactosaminyltransferase;DBxref=PFAM:PF03732;note=EggNog:ENOG410V8HF;COG:O;	ASB3_120
DPMN_125912	Polypeptide N-acetylgalactosaminyltransferase	ID=DPMN_125912-T1;Parent=DPMN_125912;product=Polypeptide N-acetylgalactosaminyltransferase;note=EggNog:ENOG410V8HF;COG:O;	ASB3_121
DPMN_126316	Polypeptide N-acetylgalactosaminyltransferase	ID=DPMN_126316-T1;Parent=DPMN_126316;product=Polypeptide N-acetylgalactosaminyltransferase;note=EggNog:ENOG410V8HF;COG:O;	ASB3_122
DPMN_126972	Polypeptide N-acetylgalactosaminyltransferase	ID=DPMN_126972-T1;Parent=DPMN_126972;product=Polypeptide N-acetylgalactosaminyltransferase;DBxref=PFAM:PF00098;PFAM:PF00633;PFAM:PF12836;PFAM:PF13650;note=EggNog:ENOG410V8HF;COG:O;	ASB3_123
DPMN_127231	Polypeptide N-acetylgalactosaminyltransferase	ID=DPMN_127231-T1;Parent=DPMN_127231;product=Polypeptide N-acetylgalactosaminyltransferase;note=EggNog:ENOG410V8HF;COG:O;	ASB3_124
DPMN_129034	Polypeptide N-acetylgalactosaminyltransferase	ID=DPMN_129034-T1;Parent=DPMN_129034;product=Polypeptide N-acetylgalactosaminyltransferase;note=EggNog:ENOG410V8HF;COG:O;	ASB3_125
DPMN_129631	Polypeptide N-acetylgalactosaminyltransferase	ID=DPMN_129631-T1;Parent=DPMN_129631;product=Polypeptide N-acetylgalactosaminyltransferase;note=EggNog:ENOG410V8HF;COG:O;	ASB3_126
DPMN_130328	Polypeptide N-acetylgalactosaminyltransferase	ID=DPMN_130328-T1;Parent=DPMN_130328;product=Polypeptide N-acetylgalactosaminyltransferase;note=TransMembrane:1 (o673-693i);EggNog:ENOG410V8HF;COG:O;	ASB3_127
DPMN_131177	Polypeptide N-acetylgalactosaminyltransferase	ID=DPMN_131177-T1;Parent=DPMN_131177;product=Polypeptide N-acetylgalactosaminyltransferase;DBxref=PFAM:PF03732;note=TransMembrane:1 (o119-137i);EggNog:ENOG410V8HF;COG:O;	ASB3_128
DPMN_131394	Polypeptide N-acetylgalactosaminyltransferase	ID=DPMN_131394-T1;Parent=DPMN_131394;product=Polypeptide N-acetylgalactosaminyltransferase;note=EggNog:ENOG410V8HF;COG:O;	ASB3_129
DPMN_016723	Polypeptide N-acetylgalactosaminyltransferase	ID=DPMN_016723-T1;Parent=DPMN_016723;product=Polypeptide N-acetylgalactosaminyltransferase;note=EggNog:ENOG410V8HF;COG:O;	ASB3_13
DPMN_131972	Polypeptide N-acetylgalactosaminyltransferase	ID=DPMN_131972-T1;Parent=DPMN_131972;product=Polypeptide N-acetylgalactosaminyltransferase;note=EggNog:ENOG410V8HF;COG:O;	ASB3_130
DPMN_133920	Polypeptide N-acetylgalactosaminyltransferase	ID=DPMN_133920-T1;Parent=DPMN_133920;product=Polypeptide N-acetylgalactosaminyltransferase;note=EggNog:ENOG410V8HF;COG:O;	ASB3_131
DPMN_134183	Polypeptide N-acetylgalactosaminyltransferase	ID=DPMN_134183-T1;Parent=DPMN_134183;product=Polypeptide N-acetylgalactosaminyltransferase;note=EggNog:ENOG410V8HF;COG:O;	ASB3_132
DPMN_135012	Polypeptide N-acetylgalactosaminyltransferase	ID=DPMN_135012-T1;Parent=DPMN_135012;product=Polypeptide N-acetylgalactosaminyltransferase;DBxref=PFAM:PF13975;note=EggNog:ENOG410V8HF;COG:O;	ASB3_133
DPMN_135384	Polypeptide N-acetylgalactosaminyltransferase	ID=DPMN_135384-T1;Parent=DPMN_135384;product=Polypeptide N-acetylgalactosaminyltransferase;note=EggNog:ENOG410V8HF;COG:O;	ASB3_134
DPMN_137907	Polypeptide N-acetylgalactosaminyltransferase	ID=DPMN_137907-T1;Parent=DPMN_137907;product=Polypeptide N-acetylgalactosaminyltransferase;note=EggNog:ENOG410V8HF;COG:O;	ASB3_135
DPMN_140407	Polypeptide N-acetylgalactosaminyltransferase	ID=DPMN_140407-T1;Parent=DPMN_140407;product=Polypeptide N-acetylgalactosaminyltransferase;note=EggNog:ENOG410V8HF;COG:O;	ASB3_136
DPMN_140540	Polypeptide N-acetylgalactosaminyltransferase	ID=DPMN_140540-T1;Parent=DPMN_140540;product=Polypeptide N-acetylgalactosaminyltransferase;DBxref=PFAM:PF00098;PFAM:PF03732;note=EggNog:ENOG410V8HF;COG:O;	ASB3_137
DPMN_144384	Polypeptide N-acetylgalactosaminyltransferase	ID=DPMN_144384-T1;Parent=DPMN_144384;product=Polypeptide N-acetylgalactosaminyltransferase;DBxref=PFAM:PF13650;note=EggNog:ENOG410V8HF;COG:O;	ASB3_138
DPMN_144477	Polypeptide N-acetylgalactosaminyltransferase	ID=DPMN_144477-T1;Parent=DPMN_144477;product=Polypeptide N-acetylgalactosaminyltransferase;DBxref=PFAM:PF00098;note=EggNog:ENOG410V8HF;COG:O;	ASB3_139
DPMN_017853	Polypeptide N-acetylgalactosaminyltransferase	ID=DPMN_017853-T1;Parent=DPMN_017853;product=Polypeptide N-acetylgalactosaminyltransferase;DBxref=PFAM:PF00077;PFAM:PF00098;PFAM:PF09668;PFAM:PF13650;PFAM:PF13975;note=EggNog:ENOG410V8HF;COG:O;	ASB3_14
DPMN_145562	Polypeptide N-acetylgalactosaminyltransferase	ID=DPMN_145562-T1;Parent=DPMN_145562;product=Polypeptide N-acetylgalactosaminyltransferase;note=EggNog:ENOG410V8HF;COG:O;	ASB3_140
DPMN_145780	Polypeptide N-acetylgalactosaminyltransferase	ID=DPMN_145780-T1;Parent=DPMN_145780;product=Polypeptide N-acetylgalactosaminyltransferase;note=EggNog:ENOG410V8HF;COG:O;	ASB3_141
DPMN_146477	Polypeptide N-acetylgalactosaminyltransferase	ID=DPMN_146477-T1;Parent=DPMN_146477;product=Polypeptide N-acetylgalactosaminyltransferase;note=EggNog:ENOG410V8HF;COG:O;	ASB3_142
DPMN_146616	Polypeptide N-acetylgalactosaminyltransferase	ID=DPMN_146616-T1;Parent=DPMN_146616;product=Polypeptide N-acetylgalactosaminyltransferase;note=EggNog:ENOG410V8HF;COG:O;	ASB3_143
DPMN_146618	Polypeptide N-acetylgalactosaminyltransferase	ID=DPMN_146618-T1;Parent=DPMN_146618;product=Polypeptide N-acetylgalactosaminyltransferase;DBxref=PFAM:PF13975;note=EggNog:ENOG410V8HF;COG:O;	ASB3_144
DPMN_147024	Polypeptide N-acetylgalactosaminyltransferase	ID=DPMN_147024-T1;Parent=DPMN_147024;product=Polypeptide N-acetylgalactosaminyltransferase;note=EggNog:ENOG410V8HF;COG:O;	ASB3_145
DPMN_147185	Polypeptide N-acetylgalactosaminyltransferase	ID=DPMN_147185-T1;Parent=DPMN_147185;product=Polypeptide N-acetylgalactosaminyltransferase;note=EggNog:ENOG410V8HF;COG:O;	ASB3_146
DPMN_147843	Polypeptide N-acetylgalactosaminyltransferase	ID=DPMN_147843-T1;Parent=DPMN_147843;product=Polypeptide N-acetylgalactosaminyltransferase;note=EggNog:ENOG410V8HF;COG:O;	ASB3_147
DPMN_148906	Polypeptide N-acetylgalactosaminyltransferase	ID=DPMN_148906-T1;Parent=DPMN_148906;product=Polypeptide N-acetylgalactosaminyltransferase;note=EggNog:ENOG410V8HF;COG:O;	ASB3_148
DPMN_151648	Polypeptide N-acetylgalactosaminyltransferase	ID=DPMN_151648-T1;Parent=DPMN_151648;product=Polypeptide N-acetylgalactosaminyltransferase;DBxref=PFAM:PF00098;PFAM:PF00633;PFAM:PF12836;note=EggNog:ENOG410V8HF;COG:O;	ASB3_149
DPMN_017854	Polypeptide N-acetylgalactosaminyltransferase	ID=DPMN_017854-T1;Parent=DPMN_017854;product=Polypeptide N-acetylgalactosaminyltransferase;note=EggNog:ENOG410V8HF;COG:O;	ASB3_15
DPMN_152027	Polypeptide N-acetylgalactosaminyltransferase	ID=DPMN_152027-T1;Parent=DPMN_152027;product=Polypeptide N-acetylgalactosaminyltransferase;note=EggNog:ENOG410V8HF;COG:O;	ASB3_150
DPMN_152153	Polypeptide N-acetylgalactosaminyltransferase	ID=DPMN_152153-T1;Parent=DPMN_152153;product=Polypeptide N-acetylgalactosaminyltransferase;note=EggNog:ENOG410V8HF;COG:O;	ASB3_151
DPMN_152986	Polypeptide N-acetylgalactosaminyltransferase	ID=DPMN_152986-T1;Parent=DPMN_152986;product=Polypeptide N-acetylgalactosaminyltransferase;note=EggNog:ENOG410V8HF;COG:O;	ASB3_152
DPMN_153081	Polypeptide N-acetylgalactosaminyltransferase	ID=DPMN_153081-T1;Parent=DPMN_153081;product=Polypeptide N-acetylgalactosaminyltransferase;DBxref=PFAM:PF00098;PFAM:PF03732;note=EggNog:ENOG410V8HF;COG:O;	ASB3_153
DPMN_153090	Polypeptide N-acetylgalactosaminyltransferase	ID=DPMN_153090-T1;Parent=DPMN_153090;product=Polypeptide N-acetylgalactosaminyltransferase;DBxref=PFAM:PF00098;PFAM:PF00633;PFAM:PF12836;note=EggNog:ENOG410V8HF;COG:O;	ASB3_154
DPMN_153507	Polypeptide N-acetylgalactosaminyltransferase	ID=DPMN_153507-T1;Parent=DPMN_153507;product=Polypeptide N-acetylgalactosaminyltransferase;note=EggNog:ENOG410V8HF;COG:O;	ASB3_155
DPMN_154297	Polypeptide N-acetylgalactosaminyltransferase	ID=DPMN_154297-T1;Parent=DPMN_154297;product=Polypeptide N-acetylgalactosaminyltransferase;note=EggNog:ENOG410V8HF;COG:O;	ASB3_156
DPMN_156156	Polypeptide N-acetylgalactosaminyltransferase	ID=DPMN_156156-T1;Parent=DPMN_156156;product=Polypeptide N-acetylgalactosaminyltransferase;note=EggNog:ENOG410V8HF;COG:O;	ASB3_157
DPMN_159923	Polypeptide N-acetylgalactosaminyltransferase	ID=DPMN_159923-T1;Parent=DPMN_159923;product=Polypeptide N-acetylgalactosaminyltransferase;note=EggNog:ENOG410V8HF;COG:O;	ASB3_158
DPMN_160914	Polypeptide N-acetylgalactosaminyltransferase	ID=DPMN_160914-T1;Parent=DPMN_160914;product=Polypeptide N-acetylgalactosaminyltransferase;note=EggNog:ENOG410V8HF;COG:O;	ASB3_159
DPMN_019535	Polypeptide N-acetylgalactosaminyltransferase	ID=DPMN_019535-T1;Parent=DPMN_019535;product=Polypeptide N-acetylgalactosaminyltransferase;note=EggNog:ENOG410V8HF;COG:O;	ASB3_16
DPMN_160915	Polypeptide N-acetylgalactosaminyltransferase	ID=DPMN_160915-T1;Parent=DPMN_160915;product=Polypeptide N-acetylgalactosaminyltransferase;note=EggNog:ENOG410V8HF;COG:O;	ASB3_160
DPMN_161704	Polypeptide N-acetylgalactosaminyltransferase	ID=DPMN_161704-T1;Parent=DPMN_161704;product=Polypeptide N-acetylgalactosaminyltransferase;note=EggNog:ENOG410V8HF;COG:O;	ASB3_161
DPMN_162010	Polypeptide N-acetylgalactosaminyltransferase	ID=DPMN_162010-T1;Parent=DPMN_162010;product=Polypeptide N-acetylgalactosaminyltransferase;note=EggNog:ENOG410V8HF;COG:O;	ASB3_162
DPMN_162996	Polypeptide N-acetylgalactosaminyltransferase	ID=DPMN_162996-T1;Parent=DPMN_162996;product=Polypeptide N-acetylgalactosaminyltransferase;note=EggNog:ENOG410V8HF;COG:O;	ASB3_163
DPMN_163014	Polypeptide N-acetylgalactosaminyltransferase	ID=DPMN_163014-T1;Parent=DPMN_163014;product=Polypeptide N-acetylgalactosaminyltransferase;note=EggNog:ENOG410V8HF;COG:O;	ASB3_164
DPMN_163155	Polypeptide N-acetylgalactosaminyltransferase	ID=DPMN_163155-T1;Parent=DPMN_163155;product=Polypeptide N-acetylgalactosaminyltransferase;DBxref=PFAM:PF13650;PFAM:PF13975;note=EggNog:ENOG410V8HF;COG:O;	ASB3_165
DPMN_163158	Polypeptide N-acetylgalactosaminyltransferase	ID=DPMN_163158-T1;Parent=DPMN_163158;product=Polypeptide N-acetylgalactosaminyltransferase;note=EggNog:ENOG410V8HF;COG:O;	ASB3_166
DPMN_163391	Polypeptide N-acetylgalactosaminyltransferase	ID=DPMN_163391-T1;Parent=DPMN_163391;product=Polypeptide N-acetylgalactosaminyltransferase;note=EggNog:ENOG410V8HF;COG:O;	ASB3_167
DPMN_164376	Polypeptide N-acetylgalactosaminyltransferase	ID=DPMN_164376-T1;Parent=DPMN_164376;product=Polypeptide N-acetylgalactosaminyltransferase;DBxref=PFAM:PF03732;note=EggNog:ENOG410V8HF;COG:O;	ASB3_168
DPMN_164569	Polypeptide N-acetylgalactosaminyltransferase	ID=DPMN_164569-T1;Parent=DPMN_164569;product=Polypeptide N-acetylgalactosaminyltransferase;DBxref=PFAM:PF03732;PFAM:PF12836;note=EggNog:ENOG410V8HF;COG:O;	ASB3_169
DPMN_020682	Polypeptide N-acetylgalactosaminyltransferase	ID=DPMN_020682-T1;Parent=DPMN_020682;product=Polypeptide N-acetylgalactosaminyltransferase;note=EggNog:ENOG410V8HF;COG:O;	ASB3_17
DPMN_165543	Polypeptide N-acetylgalactosaminyltransferase	ID=DPMN_165543-T1;Parent=DPMN_165543;product=Polypeptide N-acetylgalactosaminyltransferase;note=EggNog:ENOG410V8HF;COG:O;	ASB3_170
DPMN_166355	Polypeptide N-acetylgalactosaminyltransferase	ID=DPMN_166355-T1;Parent=DPMN_166355;product=Polypeptide N-acetylgalactosaminyltransferase;DBxref=PFAM:PF13975;note=EggNog:ENOG410V8HF;COG:O;	ASB3_171
DPMN_167382	Polypeptide N-acetylgalactosaminyltransferase	ID=DPMN_167382-T1;Parent=DPMN_167382;product=Polypeptide N-acetylgalactosaminyltransferase;note=EggNog:ENOG410V8HF;COG:O;	ASB3_172
DPMN_168361	Polypeptide N-acetylgalactosaminyltransferase	ID=DPMN_168361-T1;Parent=DPMN_168361;product=Polypeptide N-acetylgalactosaminyltransferase;note=EggNog:ENOG410V8HF;COG:O;	ASB3_173
DPMN_168595	Polypeptide N-acetylgalactosaminyltransferase	ID=DPMN_168595-T1;Parent=DPMN_168595;product=Polypeptide N-acetylgalactosaminyltransferase;note=EggNog:ENOG410V8HF;COG:O;	ASB3_174
DPMN_168974	Polypeptide N-acetylgalactosaminyltransferase	ID=DPMN_168974-T1;Parent=DPMN_168974;product=Polypeptide N-acetylgalactosaminyltransferase;note=EggNog:ENOG410V8HF;COG:O;	ASB3_175
DPMN_169386	Polypeptide N-acetylgalactosaminyltransferase	ID=DPMN_169386-T1;Parent=DPMN_169386;product=Polypeptide N-acetylgalactosaminyltransferase;DBxref=PFAM:PF00098;note=EggNog:ENOG410V8HF;COG:O;	ASB3_176
DPMN_169768	Polypeptide N-acetylgalactosaminyltransferase	ID=DPMN_169768-T1;Parent=DPMN_169768;product=Polypeptide N-acetylgalactosaminyltransferase;DBxref=PFAM:PF03732;note=EggNog:ENOG410V8HF;COG:O;	ASB3_177
DPMN_169809	Polypeptide N-acetylgalactosaminyltransferase	ID=DPMN_169809-T1;Parent=DPMN_169809;product=Polypeptide N-acetylgalactosaminyltransferase;DBxref=PFAM:PF13975;note=EggNog:ENOG410V8HF;COG:O;	ASB3_178
DPMN_170189	Polypeptide N-acetylgalactosaminyltransferase	ID=DPMN_170189-T1;Parent=DPMN_170189;product=Polypeptide N-acetylgalactosaminyltransferase;note=EggNog:ENOG410V8HF;COG:O;	ASB3_179
DPMN_021279	Polypeptide N-acetylgalactosaminyltransferase	ID=DPMN_021279-T1;Parent=DPMN_021279;product=Polypeptide N-acetylgalactosaminyltransferase;note=EggNog:ENOG410V8HF;COG:O;	ASB3_18
DPMN_170893	Polypeptide N-acetylgalactosaminyltransferase	ID=DPMN_170893-T1;Parent=DPMN_170893;product=Polypeptide N-acetylgalactosaminyltransferase;DBxref=PFAM:PF00098;PFAM:PF00633;PFAM:PF12836;PFAM:PF13650;note=EggNog:ENOG410V8HF;COG:O;	ASB3_180
DPMN_171565	Polypeptide N-acetylgalactosaminyltransferase	ID=DPMN_171565-T1;Parent=DPMN_171565;product=Polypeptide N-acetylgalactosaminyltransferase;DBxref=PFAM:PF00098;PFAM:PF12836;note=EggNog:ENOG410V8HF;COG:O;	ASB3_181
DPMN_172498	Polypeptide N-acetylgalactosaminyltransferase	ID=DPMN_172498-T1;Parent=DPMN_172498;product=Polypeptide N-acetylgalactosaminyltransferase;note=EggNog:ENOG410V8HF;COG:O;	ASB3_182
DPMN_173011	Polypeptide N-acetylgalactosaminyltransferase	ID=DPMN_173011-T1;Parent=DPMN_173011;product=Polypeptide N-acetylgalactosaminyltransferase;note=EggNog:ENOG410V8HF;COG:O;	ASB3_183
DPMN_175156	Polypeptide N-acetylgalactosaminyltransferase	ID=DPMN_175156-T1;Parent=DPMN_175156;product=Polypeptide N-acetylgalactosaminyltransferase;DBxref=PFAM:PF00098;note=EggNog:ENOG410V8HF;COG:O;	ASB3_184
DPMN_176356	Polypeptide N-acetylgalactosaminyltransferase	ID=DPMN_176356-T1;Parent=DPMN_176356;product=Polypeptide N-acetylgalactosaminyltransferase;note=EggNog:ENOG410V8HF;COG:O;	ASB3_185
DPMN_178896	Polypeptide N-acetylgalactosaminyltransferase	ID=DPMN_178896-T1;Parent=DPMN_178896;product=Polypeptide N-acetylgalactosaminyltransferase;DBxref=PFAM:PF13650;PFAM:PF13975;note=EggNog:ENOG410V8HF;COG:O;	ASB3_186
DPMN_178923	Polypeptide N-acetylgalactosaminyltransferase	ID=DPMN_178923-T1;Parent=DPMN_178923;product=Polypeptide N-acetylgalactosaminyltransferase;DBxref=PFAM:PF00628;note=EggNog:ENOG410V8HF;COG:O;	ASB3_187
DPMN_179465	Polypeptide N-acetylgalactosaminyltransferase	ID=DPMN_179465-T1;Parent=DPMN_179465;product=Polypeptide N-acetylgalactosaminyltransferase;DBxref=PFAM:PF03732;note=EggNog:ENOG410V8HF;COG:O;	ASB3_188
DPMN_180205	Polypeptide N-acetylgalactosaminyltransferase	ID=DPMN_180205-T1;Parent=DPMN_180205;product=Polypeptide N-acetylgalactosaminyltransferase;DBxref=PFAM:PF00098;PFAM:PF12836;note=EggNog:ENOG410V8HF;COG:O;	ASB3_189
DPMN_026730	Polypeptide N-acetylgalactosaminyltransferase	ID=DPMN_026730-T1;Parent=DPMN_026730;product=Polypeptide N-acetylgalactosaminyltransferase;note=EggNog:ENOG410V8HF;COG:O;	ASB3_19
DPMN_181263	Polypeptide N-acetylgalactosaminyltransferase	ID=DPMN_181263-T1;Parent=DPMN_181263;product=Polypeptide N-acetylgalactosaminyltransferase;DBxref=PFAM:PF00098;note=EggNog:ENOG410V8HF;COG:O;	ASB3_190
DPMN_181849	Polypeptide N-acetylgalactosaminyltransferase	ID=DPMN_181849-T1;Parent=DPMN_181849;product=Polypeptide N-acetylgalactosaminyltransferase;DBxref=PFAM:PF13975;note=EggNog:ENOG410V8HF;COG:O;	ASB3_191
DPMN_182081	Polypeptide N-acetylgalactosaminyltransferase	ID=DPMN_182081-T1;Parent=DPMN_182081;product=Polypeptide N-acetylgalactosaminyltransferase;note=EggNog:ENOG410V8HF;COG:O;	ASB3_192
DPMN_183565	Polypeptide N-acetylgalactosaminyltransferase	ID=DPMN_183565-T1;Parent=DPMN_183565;product=Polypeptide N-acetylgalactosaminyltransferase;note=EggNog:ENOG410V8HF;COG:O;	ASB3_193
DPMN_187286	Polypeptide N-acetylgalactosaminyltransferase	ID=DPMN_187286-T1;Parent=DPMN_187286;product=Polypeptide N-acetylgalactosaminyltransferase;DBxref=PFAM:PF00098;note=EggNog:ENOG410V8HF;COG:O;	ASB3_194
DPMN_188351	Polypeptide N-acetylgalactosaminyltransferase	ID=DPMN_188351-T1;Parent=DPMN_188351;product=Polypeptide N-acetylgalactosaminyltransferase;DBxref=PFAM:PF03732;note=EggNog:ENOG410V8HF;COG:O;	ASB3_195
DPMN_188353	Polypeptide N-acetylgalactosaminyltransferase	ID=DPMN_188353-T1;Parent=DPMN_188353;product=Polypeptide N-acetylgalactosaminyltransferase;note=EggNog:ENOG410V8HF;COG:O;	ASB3_196
DPMN_192601	Polypeptide N-acetylgalactosaminyltransferase	ID=DPMN_192601-T1;Parent=DPMN_192601;product=Polypeptide N-acetylgalactosaminyltransferase;DBxref=PFAM:PF00098;PFAM:PF00633;PFAM:PF12836;PFAM:PF13650;note=EggNog:ENOG410V8HF;COG:O;	ASB3_197
DPMN_194194	Polypeptide N-acetylgalactosaminyltransferase	ID=DPMN_194194-T1;Parent=DPMN_194194;product=Polypeptide N-acetylgalactosaminyltransferase;note=EggNog:ENOG410V8HF;COG:O;	ASB3_198
DPMN_004865	Polypeptide N-acetylgalactosaminyltransferase	ID=DPMN_004865-T1;Parent=DPMN_004865;product=Polypeptide N-acetylgalactosaminyltransferase;note=EggNog:ENOG410V8HF;COG:O;	ASB3_2
DPMN_026735	Polypeptide N-acetylgalactosaminyltransferase	ID=DPMN_026735-T1;Parent=DPMN_026735;product=Polypeptide N-acetylgalactosaminyltransferase;note=EggNog:ENOG410V8HF;COG:O;	ASB3_20
DPMN_027728	Polypeptide N-acetylgalactosaminyltransferase	ID=DPMN_027728-T1;Parent=DPMN_027728;product=Polypeptide N-acetylgalactosaminyltransferase;DBxref=PFAM:PF13650;PFAM:PF13975;note=EggNog:ENOG410V8HF;COG:O;	ASB3_21
DPMN_030886	Polypeptide N-acetylgalactosaminyltransferase	ID=DPMN_030886-T1;Parent=DPMN_030886;product=Polypeptide N-acetylgalactosaminyltransferase;DBxref=PFAM:PF00098;note=EggNog:ENOG410V8HF;COG:O;	ASB3_22
DPMN_031256	Polypeptide N-acetylgalactosaminyltransferase	ID=DPMN_031256-T1;Parent=DPMN_031256;product=Polypeptide N-acetylgalactosaminyltransferase;DBxref=PFAM:PF13975;note=EggNog:ENOG410V8HF;COG:O;	ASB3_23
DPMN_032264	Polypeptide N-acetylgalactosaminyltransferase	ID=DPMN_032264-T1;Parent=DPMN_032264;product=Polypeptide N-acetylgalactosaminyltransferase;DBxref=PFAM:PF03732;note=EggNog:ENOG410V8HF;COG:O;	ASB3_24
DPMN_036479	Polypeptide N-acetylgalactosaminyltransferase	ID=DPMN_036479-T1;Parent=DPMN_036479;product=Polypeptide N-acetylgalactosaminyltransferase;DBxref=PFAM:PF00098;PFAM:PF12836;PFAM:PF13650;note=EggNog:ENOG410V8HF;COG:O;	ASB3_25
DPMN_036494	Polypeptide N-acetylgalactosaminyltransferase	ID=DPMN_036494-T1;Parent=DPMN_036494;product=Polypeptide N-acetylgalactosaminyltransferase;DBxref=PFAM:PF00098;PFAM:PF03732;note=EggNog:ENOG410V8HF;COG:O;	ASB3_26
DPMN_037289	Polypeptide N-acetylgalactosaminyltransferase	ID=DPMN_037289-T1;Parent=DPMN_037289;product=Polypeptide N-acetylgalactosaminyltransferase;note=EggNog:ENOG410V8HF;COG:O;	ASB3_27
DPMN_039036	Polypeptide N-acetylgalactosaminyltransferase	ID=DPMN_039036-T1;Parent=DPMN_039036;product=Polypeptide N-acetylgalactosaminyltransferase;note=EggNog:ENOG410V8HF;COG:O;	ASB3_28
DPMN_039220	Polypeptide N-acetylgalactosaminyltransferase	ID=DPMN_039220-T1;Parent=DPMN_039220;product=Polypeptide N-acetylgalactosaminyltransferase;note=EggNog:ENOG410V8HF;COG:O;	ASB3_29
DPMN_007272	Polypeptide N-acetylgalactosaminyltransferase	ID=DPMN_007272-T1;Parent=DPMN_007272;product=Polypeptide N-acetylgalactosaminyltransferase;note=EggNog:ENOG410V8HF;COG:O;	ASB3_3
DPMN_040996	Polypeptide N-acetylgalactosaminyltransferase	ID=DPMN_040996-T1;Parent=DPMN_040996;product=Polypeptide N-acetylgalactosaminyltransferase;note=EggNog:ENOG410V8HF;COG:O;	ASB3_30
DPMN_042508	Polypeptide N-acetylgalactosaminyltransferase	ID=DPMN_042508-T1;Parent=DPMN_042508;product=Polypeptide N-acetylgalactosaminyltransferase;DBxref=PFAM:PF13975;note=EggNog:ENOG410V8HF;COG:O;	ASB3_31
DPMN_043183	Polypeptide N-acetylgalactosaminyltransferase	ID=DPMN_043183-T1;Parent=DPMN_043183;product=Polypeptide N-acetylgalactosaminyltransferase;note=EggNog:ENOG410V8HF;COG:O;	ASB3_32
DPMN_044888	Polypeptide N-acetylgalactosaminyltransferase	ID=DPMN_044888-T1;Parent=DPMN_044888;product=Polypeptide N-acetylgalactosaminyltransferase;DBxref=PFAM:PF12836;note=EggNog:ENOG410V8HF;COG:O;	ASB3_33
DPMN_045235	Polypeptide N-acetylgalactosaminyltransferase	ID=DPMN_045235-T1;Parent=DPMN_045235;product=Polypeptide N-acetylgalactosaminyltransferase;DBxref=PFAM:PF00098;note=EggNog:ENOG410V8HF;COG:O;	ASB3_34
DPMN_045238	Polypeptide N-acetylgalactosaminyltransferase	ID=DPMN_045238-T1;Parent=DPMN_045238;product=Polypeptide N-acetylgalactosaminyltransferase;note=EggNog:ENOG410V8HF;COG:O;	ASB3_35
DPMN_046142	Polypeptide N-acetylgalactosaminyltransferase	ID=DPMN_046142-T1;Parent=DPMN_046142;product=Polypeptide N-acetylgalactosaminyltransferase;note=EggNog:ENOG410V8HF;COG:O;	ASB3_36
DPMN_049078	Polypeptide N-acetylgalactosaminyltransferase	ID=DPMN_049078-T1;Parent=DPMN_049078;product=Polypeptide N-acetylgalactosaminyltransferase;DBxref=PFAM:PF00077;PFAM:PF13650;PFAM:PF13975;note=EggNog:ENOG410V8HF;COG:O;	ASB3_37
DPMN_049278	Polypeptide N-acetylgalactosaminyltransferase	ID=DPMN_049278-T1;Parent=DPMN_049278;product=Polypeptide N-acetylgalactosaminyltransferase;DBxref=PFAM:PF13975;note=EggNog:ENOG410V8HF;COG:O;	ASB3_38
DPMN_050597	Polypeptide N-acetylgalactosaminyltransferase	ID=DPMN_050597-T1;Parent=DPMN_050597;product=Polypeptide N-acetylgalactosaminyltransferase;DBxref=PFAM:PF13975;note=EggNog:ENOG410V8HF;COG:O;	ASB3_39
DPMN_007964	Polypeptide N-acetylgalactosaminyltransferase	ID=DPMN_007964-T1;Parent=DPMN_007964;product=Polypeptide N-acetylgalactosaminyltransferase;note=EggNog:ENOG410V8HF;COG:O;	ASB3_4
DPMN_053263	Polypeptide N-acetylgalactosaminyltransferase	ID=DPMN_053263-T1;Parent=DPMN_053263;product=Polypeptide N-acetylgalactosaminyltransferase;DBxref=PFAM:PF00098;PFAM:PF00633;PFAM:PF12836;note=EggNog:ENOG410V8HF;COG:O;	ASB3_40
DPMN_053372	Polypeptide N-acetylgalactosaminyltransferase	ID=DPMN_053372-T1;Parent=DPMN_053372;product=Polypeptide N-acetylgalactosaminyltransferase;note=EggNog:ENOG410V8HF;COG:O;	ASB3_41
DPMN_054673	Polypeptide N-acetylgalactosaminyltransferase	ID=DPMN_054673-T1;Parent=DPMN_054673;product=Polypeptide N-acetylgalactosaminyltransferase;note=EggNog:ENOG410V8HF;COG:O;	ASB3_42
DPMN_056935	Polypeptide N-acetylgalactosaminyltransferase	ID=DPMN_056935-T1;Parent=DPMN_056935;product=Polypeptide N-acetylgalactosaminyltransferase;DBxref=PFAM:PF00098;note=EggNog:ENOG410V8HF;COG:O;	ASB3_43
DPMN_057417	Polypeptide N-acetylgalactosaminyltransferase	ID=DPMN_057417-T1;Parent=DPMN_057417;product=Polypeptide N-acetylgalactosaminyltransferase;DBxref=PFAM:PF00098;PFAM:PF12836;note=EggNog:ENOG410V8HF;COG:O;	ASB3_44
DPMN_059538	Polypeptide N-acetylgalactosaminyltransferase	ID=DPMN_059538-T1;Parent=DPMN_059538;product=Polypeptide N-acetylgalactosaminyltransferase;DBxref=PFAM:PF00098;note=EggNog:ENOG410V8HF;COG:O;	ASB3_45
DPMN_059542	Polypeptide N-acetylgalactosaminyltransferase	ID=DPMN_059542-T1;Parent=DPMN_059542;product=Polypeptide N-acetylgalactosaminyltransferase;note=EggNog:ENOG410V8HF;COG:O;	ASB3_46
DPMN_062850	Polypeptide N-acetylgalactosaminyltransferase	ID=DPMN_062850-T1;Parent=DPMN_062850;product=Polypeptide N-acetylgalactosaminyltransferase;DBxref=PFAM:PF13975;note=EggNog:ENOG410V8HF;COG:O;	ASB3_47
DPMN_063128	Polypeptide N-acetylgalactosaminyltransferase	ID=DPMN_063128-T1;Parent=DPMN_063128;product=Polypeptide N-acetylgalactosaminyltransferase;DBxref=PFAM:PF09668;PFAM:PF13650;PFAM:PF13975;note=EggNog:ENOG410V8HF;COG:O;	ASB3_48
DPMN_063130	Polypeptide N-acetylgalactosaminyltransferase	ID=DPMN_063130-T1;Parent=DPMN_063130;product=Polypeptide N-acetylgalactosaminyltransferase;DBxref=PFAM:PF00098;note=EggNog:ENOG410V8HF;COG:O;	ASB3_49
DPMN_007980	Polypeptide N-acetylgalactosaminyltransferase	ID=DPMN_007980-T1;Parent=DPMN_007980;product=Polypeptide N-acetylgalactosaminyltransferase;note=EggNog:ENOG410V8HF;COG:O;	ASB3_5
DPMN_063170	Polypeptide N-acetylgalactosaminyltransferase	ID=DPMN_063170-T1;Parent=DPMN_063170;product=Polypeptide N-acetylgalactosaminyltransferase;note=EggNog:ENOG410V8HF;COG:O;	ASB3_50
DPMN_064777	Polypeptide N-acetylgalactosaminyltransferase	ID=DPMN_064777-T1;Parent=DPMN_064777;product=Polypeptide N-acetylgalactosaminyltransferase;note=EggNog:ENOG410V8HF;COG:O;	ASB3_51
DPMN_064819	Polypeptide N-acetylgalactosaminyltransferase	ID=DPMN_064819-T1;Parent=DPMN_064819;product=Polypeptide N-acetylgalactosaminyltransferase;note=EggNog:ENOG410V8HF;COG:O;	ASB3_52
DPMN_067910	Polypeptide N-acetylgalactosaminyltransferase	ID=DPMN_067910-T1;Parent=DPMN_067910;product=Polypeptide N-acetylgalactosaminyltransferase;note=EggNog:ENOG410V8HF;COG:O;	ASB3_53
DPMN_068019	Polypeptide N-acetylgalactosaminyltransferase	ID=DPMN_068019-T1;Parent=DPMN_068019;product=Polypeptide N-acetylgalactosaminyltransferase;DBxref=PFAM:PF00098;PFAM:PF13650;note=EggNog:ENOG410V8HF;COG:O;	ASB3_54
DPMN_068786	Polypeptide N-acetylgalactosaminyltransferase	ID=DPMN_068786-T1;Parent=DPMN_068786;product=Polypeptide N-acetylgalactosaminyltransferase;note=EggNog:ENOG410V8HF;COG:O;	ASB3_55
DPMN_069736	Polypeptide N-acetylgalactosaminyltransferase	ID=DPMN_069736-T1;Parent=DPMN_069736;product=Polypeptide N-acetylgalactosaminyltransferase;DBxref=PFAM:PF00077;PFAM:PF09668;PFAM:PF13650;PFAM:PF13975;note=EggNog:ENOG410V8HF;COG:O;	ASB3_56
DPMN_070282	Polypeptide N-acetylgalactosaminyltransferase	ID=DPMN_070282-T1;Parent=DPMN_070282;product=Polypeptide N-acetylgalactosaminyltransferase;note=EggNog:ENOG410V8HF;COG:O;	ASB3_57
DPMN_070899	Polypeptide N-acetylgalactosaminyltransferase	ID=DPMN_070899-T1;Parent=DPMN_070899;product=Polypeptide N-acetylgalactosaminyltransferase;note=EggNog:ENOG410V8HF;COG:O;	ASB3_58
DPMN_076347	Polypeptide N-acetylgalactosaminyltransferase	ID=DPMN_076347-T1;Parent=DPMN_076347;product=Polypeptide N-acetylgalactosaminyltransferase;note=EggNog:ENOG410V8HF;COG:O;	ASB3_59
DPMN_010348	Polypeptide N-acetylgalactosaminyltransferase	ID=DPMN_010348-T1;Parent=DPMN_010348;product=Polypeptide N-acetylgalactosaminyltransferase;note=EggNog:ENOG410V8HF;COG:O;	ASB3_6
DPMN_076369	Polypeptide N-acetylgalactosaminyltransferase	ID=DPMN_076369-T1;Parent=DPMN_076369;product=Polypeptide N-acetylgalactosaminyltransferase;note=EggNog:ENOG410V8HF;COG:O;	ASB3_60
DPMN_077439	Polypeptide N-acetylgalactosaminyltransferase	ID=DPMN_077439-T1;Parent=DPMN_077439;product=Polypeptide N-acetylgalactosaminyltransferase;note=EggNog:ENOG410V8HF;COG:O;	ASB3_61
DPMN_077903	Polypeptide N-acetylgalactosaminyltransferase	ID=DPMN_077903-T1;Parent=DPMN_077903;product=Polypeptide N-acetylgalactosaminyltransferase;note=EggNog:ENOG410V8HF;COG:O;	ASB3_62
DPMN_078308	Polypeptide N-acetylgalactosaminyltransferase	ID=DPMN_078308-T1;Parent=DPMN_078308;product=Polypeptide N-acetylgalactosaminyltransferase;note=EggNog:ENOG410V8HF;COG:O;	ASB3_63
DPMN_079157	Polypeptide N-acetylgalactosaminyltransferase	ID=DPMN_079157-T1;Parent=DPMN_079157;product=Polypeptide N-acetylgalactosaminyltransferase;DBxref=PFAM:PF00098;note=EggNog:ENOG410V8HF;COG:O;	ASB3_64
DPMN_080866	Polypeptide N-acetylgalactosaminyltransferase	ID=DPMN_080866-T1;Parent=DPMN_080866;product=Polypeptide N-acetylgalactosaminyltransferase;note=EggNog:ENOG410V8HF;COG:O;	ASB3_65
DPMN_081044	Polypeptide N-acetylgalactosaminyltransferase	ID=DPMN_081044-T1;Parent=DPMN_081044;product=Polypeptide N-acetylgalactosaminyltransferase;note=EggNog:ENOG410V8HF;COG:O;	ASB3_66
DPMN_081827	Polypeptide N-acetylgalactosaminyltransferase	ID=DPMN_081827-T1;Parent=DPMN_081827;product=Polypeptide N-acetylgalactosaminyltransferase;note=TransMembrane:1 (o722-753i);EggNog:ENOG410V8HF;COG:O;	ASB3_67
DPMN_084178	Polypeptide N-acetylgalactosaminyltransferase	ID=DPMN_084178-T1;Parent=DPMN_084178;product=Polypeptide N-acetylgalactosaminyltransferase;note=EggNog:ENOG410V8HF;COG:O;	ASB3_68
DPMN_084302	Polypeptide N-acetylgalactosaminyltransferase	ID=DPMN_084302-T1;Parent=DPMN_084302;product=Polypeptide N-acetylgalactosaminyltransferase;DBxref=PFAM:PF13650;note=EggNog:ENOG410V8HF;COG:O;	ASB3_69
DPMN_011863	Polypeptide N-acetylgalactosaminyltransferase	ID=DPMN_011863-T1;Parent=DPMN_011863;product=Polypeptide N-acetylgalactosaminyltransferase;note=EggNog:ENOG410V8HF;COG:O;	ASB3_7
DPMN_084304	Polypeptide N-acetylgalactosaminyltransferase	ID=DPMN_084304-T1;Parent=DPMN_084304;product=Polypeptide N-acetylgalactosaminyltransferase;DBxref=PFAM:PF00098;PFAM:PF03732;note=EggNog:ENOG410V8HF;COG:O;	ASB3_70
DPMN_085884	Polypeptide N-acetylgalactosaminyltransferase	ID=DPMN_085884-T1;Parent=DPMN_085884;product=Polypeptide N-acetylgalactosaminyltransferase;note=EggNog:ENOG410V8HF;COG:O;	ASB3_71
DPMN_086312	Polypeptide N-acetylgalactosaminyltransferase	ID=DPMN_086312-T1;Parent=DPMN_086312;product=Polypeptide N-acetylgalactosaminyltransferase;note=EggNog:ENOG410V8HF;COG:O;	ASB3_72
DPMN_086459	Polypeptide N-acetylgalactosaminyltransferase	ID=DPMN_086459-T1;Parent=DPMN_086459;product=Polypeptide N-acetylgalactosaminyltransferase;note=EggNog:ENOG410V8HF;COG:O;	ASB3_73
DPMN_086751	Polypeptide N-acetylgalactosaminyltransferase	ID=DPMN_086751-T1;Parent=DPMN_086751;product=Polypeptide N-acetylgalactosaminyltransferase;note=EggNog:ENOG410V8HF;COG:O;	ASB3_74
DPMN_087758	Polypeptide N-acetylgalactosaminyltransferase	ID=DPMN_087758-T1;Parent=DPMN_087758;product=Polypeptide N-acetylgalactosaminyltransferase;DBxref=PFAM:PF00098;PFAM:PF12836;note=EggNog:ENOG410V8HF;COG:O;	ASB3_75
DPMN_088184	Polypeptide N-acetylgalactosaminyltransferase	ID=DPMN_088184-T1;Parent=DPMN_088184;product=Polypeptide N-acetylgalactosaminyltransferase;note=EggNog:ENOG410V8HF;COG:O;	ASB3_76
DPMN_090189	Polypeptide N-acetylgalactosaminyltransferase	ID=DPMN_090189-T1;Parent=DPMN_090189;product=Polypeptide N-acetylgalactosaminyltransferase;note=EggNog:ENOG410V8HF;COG:O;	ASB3_77
DPMN_090365	Polypeptide N-acetylgalactosaminyltransferase	ID=DPMN_090365-T1;Parent=DPMN_090365;product=Polypeptide N-acetylgalactosaminyltransferase;note=EggNog:ENOG410V8HF;COG:O;	ASB3_78
DPMN_093599	Polypeptide N-acetylgalactosaminyltransferase	ID=DPMN_093599-T1;Parent=DPMN_093599;product=Polypeptide N-acetylgalactosaminyltransferase;note=EggNog:ENOG410V8HF;COG:O;	ASB3_79
DPMN_012399	Polypeptide N-acetylgalactosaminyltransferase	ID=DPMN_012399-T1;Parent=DPMN_012399;product=Polypeptide N-acetylgalactosaminyltransferase;note=EggNog:ENOG410V8HF;COG:O;	ASB3_8
DPMN_094587	Polypeptide N-acetylgalactosaminyltransferase	ID=DPMN_094587-T1;Parent=DPMN_094587;product=Polypeptide N-acetylgalactosaminyltransferase;DBxref=PFAM:PF13975;note=EggNog:ENOG410V8HF;COG:O;	ASB3_80
DPMN_094605	Polypeptide N-acetylgalactosaminyltransferase	ID=DPMN_094605-T1;Parent=DPMN_094605;product=Polypeptide N-acetylgalactosaminyltransferase;DBxref=PFAM:PF13975;note=EggNog:ENOG410V8HF;COG:O;	ASB3_81
DPMN_094960	Polypeptide N-acetylgalactosaminyltransferase	ID=DPMN_094960-T1;Parent=DPMN_094960;product=Polypeptide N-acetylgalactosaminyltransferase;DBxref=PFAM:PF03732;note=EggNog:ENOG410V8HF;COG:O;	ASB3_82
DPMN_095949	Polypeptide N-acetylgalactosaminyltransferase	ID=DPMN_095949-T1;Parent=DPMN_095949;product=Polypeptide N-acetylgalactosaminyltransferase;note=EggNog:ENOG410V8HF;COG:O;	ASB3_83
DPMN_095952	Polypeptide N-acetylgalactosaminyltransferase	ID=DPMN_095952-T1;Parent=DPMN_095952;product=Polypeptide N-acetylgalactosaminyltransferase;note=EggNog:ENOG410V8HF;COG:O;	ASB3_84
DPMN_096025	Polypeptide N-acetylgalactosaminyltransferase	ID=DPMN_096025-T1;Parent=DPMN_096025;product=Polypeptide N-acetylgalactosaminyltransferase;DBxref=PFAM:PF13650;note=EggNog:ENOG410V8HF;COG:O;	ASB3_85
DPMN_096030	Polypeptide N-acetylgalactosaminyltransferase	ID=DPMN_096030-T1;Parent=DPMN_096030;product=Polypeptide N-acetylgalactosaminyltransferase;note=EggNog:ENOG410V8HF;COG:O;	ASB3_86
DPMN_096423	Polypeptide N-acetylgalactosaminyltransferase	ID=DPMN_096423-T1;Parent=DPMN_096423;product=Polypeptide N-acetylgalactosaminyltransferase;note=EggNog:ENOG410V8HF;COG:O;	ASB3_87
DPMN_097188	Polypeptide N-acetylgalactosaminyltransferase	ID=DPMN_097188-T1;Parent=DPMN_097188;product=Polypeptide N-acetylgalactosaminyltransferase;note=EggNog:ENOG410V8HF;COG:O;	ASB3_88
DPMN_097220	Polypeptide N-acetylgalactosaminyltransferase	ID=DPMN_097220-T1;Parent=DPMN_097220;product=Polypeptide N-acetylgalactosaminyltransferase;DBxref=PFAM:PF00098;note=EggNog:ENOG410V8HF;COG:O;	ASB3_89
DPMN_013132	Polypeptide N-acetylgalactosaminyltransferase	ID=DPMN_013132-T1;Parent=DPMN_013132;product=Polypeptide N-acetylgalactosaminyltransferase;note=EggNog:ENOG410V8HF;COG:O;	ASB3_9
DPMN_097338	Polypeptide N-acetylgalactosaminyltransferase	ID=DPMN_097338-T1;Parent=DPMN_097338;product=Polypeptide N-acetylgalactosaminyltransferase;DBxref=PFAM:PF00098;PFAM:PF12836;note=EggNog:ENOG410V8HF;COG:O;	ASB3_90
DPMN_097696	Polypeptide N-acetylgalactosaminyltransferase	ID=DPMN_097696-T1;Parent=DPMN_097696;product=Polypeptide N-acetylgalactosaminyltransferase;note=EggNog:ENOG410V8HF;COG:O;	ASB3_91
DPMN_099487	Polypeptide N-acetylgalactosaminyltransferase	ID=DPMN_099487-T1;Parent=DPMN_099487;product=Polypeptide N-acetylgalactosaminyltransferase;note=EggNog:ENOG410V8HF;COG:O;	ASB3_92
DPMN_101114	Polypeptide N-acetylgalactosaminyltransferase	ID=DPMN_101114-T1;Parent=DPMN_101114;product=Polypeptide N-acetylgalactosaminyltransferase;note=EggNog:ENOG410V8HF;COG:O;	ASB3_93
DPMN_101287	Polypeptide N-acetylgalactosaminyltransferase	ID=DPMN_101287-T1;Parent=DPMN_101287;product=Polypeptide N-acetylgalactosaminyltransferase;note=EggNog:ENOG410V8HF;COG:O;	ASB3_94
DPMN_101612	Polypeptide N-acetylgalactosaminyltransferase	ID=DPMN_101612-T1;Parent=DPMN_101612;product=Polypeptide N-acetylgalactosaminyltransferase;note=EggNog:ENOG410V8HF;COG:O;	ASB3_95
DPMN_103055	Polypeptide N-acetylgalactosaminyltransferase	ID=DPMN_103055-T1;Parent=DPMN_103055;product=Polypeptide N-acetylgalactosaminyltransferase;DBxref=PFAM:PF00098;PFAM:PF03732;PFAM:PF12836;note=EggNog:ENOG410V8HF;COG:O;	ASB3_96
DPMN_104877	Polypeptide N-acetylgalactosaminyltransferase	ID=DPMN_104877-T1;Parent=DPMN_104877;product=Polypeptide N-acetylgalactosaminyltransferase;DBxref=PFAM:PF00098;PFAM:PF03732;note=EggNog:ENOG410V8HF;COG:O;	ASB3_97
DPMN_105091	Polypeptide N-acetylgalactosaminyltransferase	ID=DPMN_105091-T1;Parent=DPMN_105091;product=Polypeptide N-acetylgalactosaminyltransferase;DBxref=PFAM:PF00098;PFAM:PF00633;PFAM:PF12836;note=EggNog:ENOG410V8HF;COG:O;	ASB3_98
DPMN_106300	Polypeptide N-acetylgalactosaminyltransferase	ID=DPMN_106300-T1;Parent=DPMN_106300;product=Polypeptide N-acetylgalactosaminyltransferase;DBxref=PFAM:PF00098;note=EggNog:ENOG410V8HF;COG:O;	ASB3_99
DPMN_028502	Ankyrin repeat and SOCS box containing 8	ID=DPMN_028502-T1;Parent=DPMN_028502;product=Ankyrin repeat and SOCS box containing 8;DBxref=PFAM:PF00023;PFAM:PF07525;PFAM:PF12796;PFAM:PF13606;PFAM:PF13637;PFAM:PF13857;note=EggNog:ENOG410V80E;COG:S;	ASB8_1
DPMN_028530	ankyrin repeat and SOCS box containing 8	ID=DPMN_028530-T1;Parent=DPMN_028530;product=ankyrin repeat and SOCS box containing 8;DBxref=PFAM:PF00023;PFAM:PF12796;PFAM:PF13606;PFAM:PF13637;PFAM:PF13857;note=EggNog:ENOG410N3IU;COG:S;	ASB8_2
DPMN_007434	activating signal cointegrator 1 complex subunit	ID=DPMN_007434-T1;Parent=DPMN_007434;product=activating signal cointegrator 1 complex subunit;DBxref=PFAM:PF00013;PFAM:PF10469;note=EggNog:ENOG410UH9W;COG:K;	ASCC1
DPMN_003229	Activating signal cointegrator 1 complex subunit 2	ID=DPMN_003229-T1;Parent=DPMN_003229;product=Activating signal cointegrator 1 complex subunit 2;DBxref=PFAM:PF02845;note=EggNog:ENOG410UMDX;COG:K;	ASCC2_1
DPMN_159325	Activating signal cointegrator 1 complex subunit 2	ID=DPMN_159325-T1;Parent=DPMN_159325;product=Activating signal cointegrator 1 complex subunit 2;DBxref=PFAM:PF02845;note=EggNog:ENOG410UMDX;COG:K;	ASCC2_2
DPMN_067651	activating signal cointegrator 1 complex subunit	ID=DPMN_067651-T1;Parent=DPMN_067651;product=activating signal cointegrator 1 complex subunit;note=TransMembrane:1 (o6-25i);EggNog:ENOG410V8FP;COG:A;	ASCC3_1
DPMN_067950	activating signal cointegrator 1 complex subunit	ID=DPMN_067950-T1;Parent=DPMN_067950;product=activating signal cointegrator 1 complex subunit;DBxref=PFAM:PF00271;note=EggNog:ENOG410V8FP;COG:A;	ASCC3_10
DPMN_067959	activating signal cointegrator 1 complex subunit	ID=DPMN_067959-T1;Parent=DPMN_067959;product=activating signal cointegrator 1 complex subunit;note=EggNog:ENOG410V8FP;COG:A;	ASCC3_11
DPMN_067965	activating signal cointegrator 1 complex subunit	ID=DPMN_067965-T1;Parent=DPMN_067965;product=activating signal cointegrator 1 complex subunit;note=EggNog:ENOG410UQZZ;COG:K;	ASCC3_12
DPMN_067968	activating signal cointegrator 1 complex subunit	ID=DPMN_067968-T1;Parent=DPMN_067968;product=activating signal cointegrator 1 complex subunit;note=EggNog:ENOG410V8FP;COG:A;	ASCC3_13
DPMN_068503	activating signal cointegrator 1 complex subunit	ID=DPMN_068503-T1;Parent=DPMN_068503;product=activating signal cointegrator 1 complex subunit;DBxref=PFAM:PF00270;PFAM:PF00271;PFAM:PF04851;note=EggNog:ENOG410V8FP;COG:A;	ASCC3_14
DPMN_067660	activating signal cointegrator 1 complex subunit	ID=DPMN_067660-T1;Parent=DPMN_067660;product=activating signal cointegrator 1 complex subunit;DBxref=PFAM:PF02889;note=EggNog:ENOG410UQZZ;COG:K;	ASCC3_2
DPMN_067800	activating signal cointegrator 1 complex subunit	ID=DPMN_067800-T1;Parent=DPMN_067800;product=activating signal cointegrator 1 complex subunit;note=TransMembrane:1 (o97-117i);EggNog:ENOG41KOG0952;COG:A;	ASCC3_3
DPMN_067813	activating signal cointegrator 1 complex subunit	ID=DPMN_067813-T1;Parent=DPMN_067813;product=activating signal cointegrator 1 complex subunit;note=EggNog:ENOG410V8FP;COG:A;	ASCC3_4
DPMN_067915	activating signal cointegrator 1 complex subunit	ID=DPMN_067915-T1;Parent=DPMN_067915;product=activating signal cointegrator 1 complex subunit;note=EggNog:ENOG410V8FP;COG:A;	ASCC3_5
DPMN_067940	activating signal cointegrator 1 complex subunit	ID=DPMN_067940-T1;Parent=DPMN_067940;product=activating signal cointegrator 1 complex subunit;note=TransMembrane:1 (o47-74i);EggNog:ENOG410N7C9;COG:A;	ASCC3_6
DPMN_067942	activating signal cointegrator 1 complex subunit	ID=DPMN_067942-T1;Parent=DPMN_067942;product=activating signal cointegrator 1 complex subunit;note=TransMembrane:1 (i55-75o);EggNog:ENOG41KOG0952;COG:A;	ASCC3_7
DPMN_067944	activating signal cointegrator 1 complex subunit	ID=DPMN_067944-T1;Parent=DPMN_067944;product=activating signal cointegrator 1 complex subunit;note=EggNog:ENOG410UQZZ;COG:L;	ASCC3_8
DPMN_067948	activating signal cointegrator 1 complex subunit	ID=DPMN_067948-T1;Parent=DPMN_067948;product=activating signal cointegrator 1 complex subunit;note=EggNog:ENOG410N7C9;COG:A;	ASCC3_9
DPMN_019182	achaete-scute complex 1	ID=DPMN_019182-T1;Parent=DPMN_019182;product=achaete-scute complex 1;DBxref=PFAM:PF00010;note=EggNog:ENOG410MZBH;COG:K;	ASCL1
DPMN_019255	achaete-scute complex 2	ID=DPMN_019255-T1;Parent=DPMN_019255;product=achaete-scute complex 2;DBxref=PFAM:PF00010;note=EggNog:ENOG410N52W;COG:K;	ASCL2
DPMN_132073	Histone chaperone asf1	ID=DPMN_132073-T1;Parent=DPMN_132073;product=Histone chaperone asf1;DBxref=PFAM:PF04729;note=EggNog:ENOG410354B;COG:B;K;	ASF1
DPMN_190087	Asgr1p	ID=DPMN_190087-T1;Parent=DPMN_190087;product=Asgr1p;DBxref=PFAM:PF00059;note=SECRETED:SignalP(1-19);EggNog:ENOG410V1QX;COG:W;	ASGR1
DPMN_130851	Histone-Lysine N-Methyltransferase ash1l	ID=DPMN_130851-T1;Parent=DPMN_130851;product=Histone-Lysine N-Methyltransferase ash1l;DBxref=PFAM:PF00439;PFAM:PF00628;PFAM:PF00856;PFAM:PF01426;note=EggNog:ENOG410UGQF;COG:K;	ASH1L
DPMN_024752	transcription factor; contains a PHD finger motif	ID=DPMN_024752-T1;Parent=DPMN_024752;product=transcription factor; contains a PHD finger motif;DBxref=PFAM:PF00622;note=BUSCO:EOG091G069C;EggNog:ENOG41035H1;COG:B;K;	ASH2
DPMN_010909	acid-sensing (proton-gated) ion channel member 5	ID=DPMN_010909-T1;Parent=DPMN_010909;product=acid-sensing (proton-gated) ion channel member 5;note=TransMembrane:1 (o31-52i);EggNog:ENOG410UR0J;COG:P;	ASIC5_1
DPMN_028429	acid-sensing (proton-gated) ion channel member 5acid-sensing (proton-gated) ion channel member 5; variant 2	ID=DPMN_028429-T1;Parent=DPMN_028429;product=acid-sensing (proton-gated) ion channel member 5;DBxref=PFAM:PF00858;note=TransMembrane:2 (i27-49o450-472i);EggNog:ENOG410VA27;COG:P;ID=DPMN_028429-T2;Parent=DPMN_028429;product=acid-sensing (proton-gated) ion channel member 5; variant 2;DBxref=PFAM:PF00858;note=TransMembrane:2 (i27-49o450-472i);EggNog:ENOG410VA27;COG:P;	ASIC5_2
DPMN_028429	acid-sensing (proton-gated) ion channel member 5acid-sensing (proton-gated) ion channel member 5; variant 2	ID=DPMN_028429-T1;Parent=DPMN_028429;product=acid-sensing (proton-gated) ion channel member 5;DBxref=PFAM:PF00858;note=TransMembrane:2 (i27-49o450-472i);EggNog:ENOG410VA27;COG:P;ID=DPMN_028429-T2;Parent=DPMN_028429;product=acid-sensing (proton-gated) ion channel member 5; variant 2;DBxref=PFAM:PF00858;note=TransMembrane:2 (i27-49o450-472i);EggNog:ENOG410VA27;COG:P;	ASIC5_2
DPMN_094903	ATPase asna1	ID=DPMN_094903-T1;Parent=DPMN_094903;product=ATPase asna1;DBxref=PFAM:PF01656;PFAM:PF02374;note=EggNog:ENOG410N1RH;COG:P;	ASNA1
DPMN_050333	Asparagine synthetase domain-containing protein 1	ID=DPMN_050333-T1;Parent=DPMN_050333;product=Asparagine synthetase domain-containing protein 1;DBxref=PFAM:PF13537;note=EggNog:ENOG410UTZT;COG:E;	ASNSD1
DPMN_179895	aspartate beta-hydroxylase domain containing 2	ID=DPMN_179895-T1;Parent=DPMN_179895;product=aspartate beta-hydroxylase domain containing 2;DBxref=PFAM:PF05118;note=TransMembrane:1 (o6-25i);EggNog:ENOG4104N06;COG:O;	ASPHD2
DPMN_118149	aspartic peptidase; retroviral-like 1	ID=DPMN_118149-T1;Parent=DPMN_118149;product=aspartic peptidase; retroviral-like 1;DBxref=PFAM:PF13650;PFAM:PF13975;note=MEROPS:MER0057496;EggNog:ENOG410UJ9I;COG:O;	ASPRV1_1
DPMN_136317	aspartic peptidase; retroviral-like 1	ID=DPMN_136317-T1;Parent=DPMN_136317;product=aspartic peptidase; retroviral-like 1;DBxref=PFAM:PF13650;PFAM:PF13975;note=MEROPS:MER0057496;EggNog:ENOG410UJ9I;COG:O;	ASPRV1_2
DPMN_048802	Tether containing UBX domain for GLUT4	ID=DPMN_048802-T1;Parent=DPMN_048802;product=Tether containing UBX domain for GLUT4;DBxref=PFAM:PF00789;PFAM:PF11470;note=TransMembrane:4 (n6-16c34/35o50-74i102-120o140-164i171-190o);EggNog:ENOG410VCGG;COG:O;	ASPSCR1
DPMN_156031	Asparaginase like 1	ID=DPMN_156031-T1;Parent=DPMN_156031;product=Asparaginase like 1;note=EggNog:ENOG410VD1U;COG:E;	ASRGL1_1
DPMN_156051	Asparaginase like 1	ID=DPMN_156051-T1;Parent=DPMN_156051;product=Asparaginase like 1;DBxref=PFAM:PF01112;note=MEROPS:MER0003338;EggNog:ENOG410VD1U;COG:E;	ASRGL1_2
DPMN_022234	Adenylosuccinate synthetase	ID=DPMN_022234-T1;Parent=DPMN_022234;product=Adenylosuccinate synthetase;DBxref=PFAM:PF00764;note=EggNog:ENOG410MVK3;COG:E;	ASS1
DPMN_157622	Protein asteroid 1	ID=DPMN_157622-T1;Parent=DPMN_157622;product=Protein asteroid 1;DBxref=PFAM:PF00752;PFAM:PF12813;note=EggNog:ENOG410V4QC;COG:S;	ASTE1
DPMN_188577	Asz1p	ID=DPMN_188577-T1;Parent=DPMN_188577;product=Asz1p;DBxref=PFAM:PF00023;PFAM:PF12796;PFAM:PF13606;PFAM:PF13637;note=EggNog:ENOG410VEME;COG:S;	ASZ1
DPMN_173780	ATPase AAA domain-containing protein 1	ID=DPMN_173780-T1;Parent=DPMN_173780;product=ATPase AAA domain-containing protein 1;DBxref=PFAM:PF00004;PFAM:PF07728;note=TransMembrane:1 (i60-80o);EggNog:ENOG410V51H;COG:O;	ATAD1
DPMN_008611	ATPase AAA domain-containing protein 2B	ID=DPMN_008611-T1;Parent=DPMN_008611;product=ATPase AAA domain-containing protein 2B;DBxref=PFAM:PF00004;PFAM:PF07724;note=EggNog:ENOG410V6P3;COG:O;	ATAD2B
DPMN_166413	ATPase AAA domain-containing protein 3-B	ID=DPMN_166413-T1;Parent=DPMN_166413;product=ATPase AAA domain-containing protein 3-B;DBxref=PFAM:PF00004;PFAM:PF12037;note=EggNog:ENOG410N0KZ;COG:O;	ATAD3B
DPMN_049283	ATPase AAA domain-containing protein 5	ID=DPMN_049283-T1;Parent=DPMN_049283;product=ATPase AAA domain-containing protein 5;note=EggNog:ENOG410WGN3;COG:O;	ATAD5_1
DPMN_081217	ATPase AAA domain-containing protein 5	ID=DPMN_081217-T1;Parent=DPMN_081217;product=ATPase AAA domain-containing protein 5;note=TransMembrane:1 (o1102-1126i);EggNog:ENOG410NC9X;COG:O;	ATAD5_2
DPMN_093202	ATPase AAA domain-containing protein 5	ID=DPMN_093202-T1;Parent=DPMN_093202;product=ATPase AAA domain-containing protein 5;note=EggNog:ENOG410WGN3;COG:O;	ATAD5_3
DPMN_099214	Specifically acetylates 'Lys-40' in alpha-tubulin on the lumenal side of microtubules	ID=DPMN_099214-T1;Parent=DPMN_099214;product=Specifically acetylates 'Lys-40' in alpha-tubulin on the lumenal side of microtubules;DBxref=PFAM:PF05301;note=EggNog:ENOG410MZ6C;COG:O;	ATAT1
DPMN_047502	Arginyl-tRNA--protein transferase 1	ID=DPMN_047502-T1;Parent=DPMN_047502;product=Arginyl-tRNA--protein transferase 1;DBxref=PFAM:PF04376;note=EggNog:ENOG410MWAT;COG:O;	ATE1_1
DPMN_066761	Arginyl-tRNA--protein transferase 1	ID=DPMN_066761-T1;Parent=DPMN_066761;product=Arginyl-tRNA--protein transferase 1;DBxref=PFAM:PF04376;PFAM:PF04377;note=BUSCO:EOG091G09MU;EggNog:ENOG410UQ1V;COG:O;	ATE1_2
DPMN_040706	Alcohol O-acetyltransferase	ID=DPMN_040706-T1;Parent=DPMN_040706;product=Alcohol O-acetyltransferase;DBxref=PFAM:PF00170;PFAM:PF07716;note=EggNog:ENOG410UFZR;COG:K;	ATF2
DPMN_162200	Cyclic AMP-dependent transcription factor ATF-3	ID=DPMN_162200-T1;Parent=DPMN_162200;product=Cyclic AMP-dependent transcription factor ATF-3;DBxref=PFAM:PF00170;PFAM:PF03131;PFAM:PF07716;note=EggNog:ENOG410V8DB;COG:K;	ATF3
DPMN_055011	Transcription factor	ID=DPMN_055011-T1;Parent=DPMN_055011;product=Transcription factor;DBxref=PFAM:PF00170;PFAM:PF07716;note=EggNog:ENOG4104FYY;COG:K;	ATF4
DPMN_011110	Cyclic AMP-dependent transcription factor ATF-6 beta	ID=DPMN_011110-T1;Parent=DPMN_011110;product=Cyclic AMP-dependent transcription factor ATF-6 beta;DBxref=PFAM:PF00170;PFAM:PF07716;note=EggNog:ENOG410VBVF;COG:K;	ATF6B_1
DPMN_011231	Cyclic AMP-dependent transcription factor ATF-6 beta	ID=DPMN_011231-T1;Parent=DPMN_011231;product=Cyclic AMP-dependent transcription factor ATF-6 beta;DBxref=PFAM:PF00170;PFAM:PF07716;note=TransMembrane:1 (i392-412o);EggNog:ENOG410VBVF;COG:K;	ATF6B_2
DPMN_186519	Serine/threonine-protein kinase	ID=DPMN_186519-T1;Parent=DPMN_186519;product=Serine/threonine-protein kinase;DBxref=PFAM:PF00069;PFAM:PF07714;PFAM:PF12063;note=EggNog:ENOG41035CY;COG:T;	ATG1
DPMN_160671	Ubiquitin-like protein	ID=DPMN_160671-T1;Parent=DPMN_160671;product=Ubiquitin-like protein;DBxref=PFAM:PF02991;PFAM:PF04110;note=EggNog:ENOG410N8CN;COG:O;	ATG12
DPMN_096764	autophagy protein 13	ID=DPMN_096764-T1;Parent=DPMN_096764;product=autophagy protein 13;	ATG13
DPMN_011111	autophagy protein 14	ID=DPMN_011111-T1;Parent=DPMN_011111;product=autophagy protein 14;DBxref=PFAM:PF10186;note=BUSCO:EOG091G074J;EggNog:ENOG410UT8X;COG:S;	ATG14
DPMN_077792	Autophagy protein	ID=DPMN_077792-T1;Parent=DPMN_077792;product=Autophagy protein;DBxref=PFAM:PF12624;PFAM:PF16908;note=EggNog:ENOG410V89K;COG:U;	ATG2B
DPMN_152388	E2-like enzyme	ID=DPMN_152388-T1;Parent=DPMN_152388;product=E2-like enzyme;DBxref=PFAM:PF03986;PFAM:PF03987;PFAM:PF10381;note=BUSCO:EOG091G0H8F;EggNog:ENOG410V96A;COG:U;	ATG3
DPMN_080966	Cysteine protease atg4b	ID=DPMN_080966-T1;Parent=DPMN_080966;product=Cysteine protease atg4b;DBxref=PFAM:PF03416;note=MEROPS:MER0013561;EggNog:ENOG410V8X9;COG:O;	ATG4B
DPMN_096691	Cysteine protease atg4c	ID=DPMN_096691-T1;Parent=DPMN_096691;product=Cysteine protease atg4c;DBxref=PFAM:PF03416;note=MEROPS:MER0013563;EggNog:ENOG410V78Z;COG:O;	ATG4C
DPMN_082709	autophagy protein 5	ID=DPMN_082709-T1;Parent=DPMN_082709;product=autophagy protein 5;DBxref=PFAM:PF04106;note=BUSCO:EOG091G0JU7;EggNog:ENOG410VA9P;COG:O;	ATG5
DPMN_094052	Autophagy protein 7	ID=DPMN_094052-T1;Parent=DPMN_094052;product=Autophagy protein 7;note=EggNog:ENOG410VAK3;COG:O;	ATG7_1
DPMN_094070	Autophagy protein 7	ID=DPMN_094070-T1;Parent=DPMN_094070;product=Autophagy protein 7;DBxref=PFAM:PF00899;note=EggNog:ENOG410VAK3;COG:O;	ATG7_2
DPMN_094087	Autophagy protein 7	ID=DPMN_094087-T1;Parent=DPMN_094087;product=Autophagy protein 7;DBxref=PFAM:PF16420;note=EggNog:ENOG410MZ8C;COG:O;	ATG7_3
DPMN_095055	Autophagy protein 7	ID=DPMN_095055-T1;Parent=DPMN_095055;product=Autophagy protein 7;note=EggNog:ENOG410VAK3;COG:O;	ATG7_4
DPMN_095073	Autophagy protein 7	ID=DPMN_095073-T1;Parent=DPMN_095073;product=Autophagy protein 7;note=EggNog:ENOG410VAK3;COG:O;	ATG7_5
DPMN_095079	Autophagy protein 7	ID=DPMN_095079-T1;Parent=DPMN_095079;product=Autophagy protein 7;note=EggNog:ENOG410VAK3;COG:O;	ATG7_6
DPMN_095084	Autophagy protein 7	ID=DPMN_095084-T1;Parent=DPMN_095084;product=Autophagy protein 7;DBxref=PFAM:PF16420;note=EggNog:ENOG410UITG;COG:H;	ATG7_7
DPMN_034115	autophagy protein atg9	ID=DPMN_034115-T1;Parent=DPMN_034115;product=autophagy protein atg9;DBxref=PFAM:PF04109;note=TransMembrane:5 (i67-92o123-145i285-309o367-389i401-420o);EggNog:ENOG410328W;COG:U;	ATG9
DPMN_157183	ATH1; acid trehalase-like 1ATH1; acid trehalase-like 1; variant 2	ID=DPMN_157183-T1;Parent=DPMN_157183;product=ATH1; acid trehalase-like 1;DBxref=PFAM:PF03632;note=CAZy:GH65;SECRETED:SignalP(1-21);EggNog:ENOG410V8Z7;COG:G;ID=DPMN_157183-T2;Parent=DPMN_157183;product=ATH1; acid trehalase-like 1; variant 2;DBxref=PFAM:PF03632;note=CAZy:GH65;SECRETED:SignalP(1-21);EggNog:ENOG410V8Z7;COG:G;	ATHL1_1
DPMN_157183	ATH1; acid trehalase-like 1ATH1; acid trehalase-like 1; variant 2	ID=DPMN_157183-T1;Parent=DPMN_157183;product=ATH1; acid trehalase-like 1;DBxref=PFAM:PF03632;note=CAZy:GH65;SECRETED:SignalP(1-21);EggNog:ENOG410V8Z7;COG:G;ID=DPMN_157183-T2;Parent=DPMN_157183;product=ATH1; acid trehalase-like 1; variant 2;DBxref=PFAM:PF03632;note=CAZy:GH65;SECRETED:SignalP(1-21);EggNog:ENOG410V8Z7;COG:G;	ATHL1_1
DPMN_151351	Putative RING-H2 finger protein	ID=DPMN_151351-T1;Parent=DPMN_151351;product=Putative RING-H2 finger protein;DBxref=PFAM:PF02263;note=TransMembrane:2 (i438-459o465-483i);EggNog:ENOG41033SQ;COG:S;	ATL2
DPMN_076775	Atonal 8	ID=DPMN_076775-T1;Parent=DPMN_076775;product=Atonal 8;DBxref=PFAM:PF00010;note=BUSCO:EOG091G167Y;EggNog:ENOG410WGX9;COG:K;	ATOH8
DPMN_158964	Alpha subunit of the F1 sector of mitochondrial F1F0 ATP synthase	ID=DPMN_158964-T1;Parent=DPMN_158964;product=Alpha subunit of the F1 sector of mitochondrial F1F0 ATP synthase;note=EggNog:ENOG410X8T2;COG:C;	ATP1
DPMN_146067	ATPase; class VI; type 11B	ID=DPMN_146067-T1;Parent=DPMN_146067;product=ATPase; class VI; type 11B;DBxref=PFAM:PF00122;PFAM:PF00702;PFAM:PF13246;PFAM:PF16209;note=TransMembrane:6 (i70-88o94-114i296-319o349-368i860-880o910-930i);EggNog:ENOG410WJ4Q;COG:P;	ATP11B
DPMN_094402	Sodium/potassium-transporting ATPase subunit alpha-1	ID=DPMN_094402-T1;Parent=DPMN_094402;product=Sodium/potassium-transporting ATPase subunit alpha-1;	ATP1A1_1
DPMN_164047	Sodium/potassium-transporting ATPase subunit alpha-1	ID=DPMN_164047-T1;Parent=DPMN_164047;product=Sodium/potassium-transporting ATPase subunit alpha-1;DBxref=PFAM:PF00122;PFAM:PF00689;PFAM:PF00690;PFAM:PF00702;PFAM:PF13246;note=TransMembrane:9 (i105-126o138-157i299-324o330-354i798-821o861-881i922- 940o960-979i991-1009o);EggNog:ENOG410V6HG;COG:P;	ATP1A1_2
DPMN_168238	Sarcoplasmic/endoplasmic reticulum calcium ATPase 1	ID=DPMN_168238-T1;Parent=DPMN_168238;product=Sarcoplasmic/endoplasmic reticulum calcium ATPase 1;DBxref=PFAM:PF00690;note=EggNog:ENOG410N78I;COG:P;	ATP2A1
DPMN_012599	ATPase; Ca transporting; plasma membrane	ID=DPMN_012599-T1;Parent=DPMN_012599;product=ATPase; Ca transporting; plasma membrane;note=TransMembrane:1 (o90-110i);EggNog:ENOG410V9D9;COG:P;	ATP2B1_1
DPMN_112230	ATPase; Ca transporting; plasma membrane	ID=DPMN_112230-T1;Parent=DPMN_112230;product=ATPase; Ca transporting; plasma membrane;note=EggNog:ENOG410V9D9;COG:P;	ATP2B1_10
DPMN_123797	ATPase; Ca transporting; plasma membrane	ID=DPMN_123797-T1;Parent=DPMN_123797;product=ATPase; Ca transporting; plasma membrane;note=EggNog:ENOG410V9D9;COG:P;	ATP2B1_11
DPMN_124656	ATPase; Ca transporting; plasma membrane	ID=DPMN_124656-T1;Parent=DPMN_124656;product=ATPase; Ca transporting; plasma membrane;note=EggNog:ENOG410V9D9;COG:P;	ATP2B1_12
DPMN_127709	ATPase; Ca transporting; plasma membrane	ID=DPMN_127709-T1;Parent=DPMN_127709;product=ATPase; Ca transporting; plasma membrane;note=EggNog:ENOG410V9D9;COG:P;	ATP2B1_13
DPMN_127956	ATPase; Ca transporting; plasma membrane	ID=DPMN_127956-T1;Parent=DPMN_127956;product=ATPase; Ca transporting; plasma membrane;note=EggNog:ENOG410V9D9;COG:P;	ATP2B1_14
DPMN_133532	ATPase; Ca transporting; plasma membrane	ID=DPMN_133532-T1;Parent=DPMN_133532;product=ATPase; Ca transporting; plasma membrane;note=EggNog:ENOG410V9D9;COG:P;	ATP2B1_15
DPMN_165857	ATPase; Ca transporting; plasma membrane	ID=DPMN_165857-T1;Parent=DPMN_165857;product=ATPase; Ca transporting; plasma membrane;note=TransMembrane:2 (i74-93o99-122i);EggNog:ENOG410V9D9;COG:P;	ATP2B1_16
DPMN_168271	ATPase; Ca transporting; plasma membrane	ID=DPMN_168271-T1;Parent=DPMN_168271;product=ATPase; Ca transporting; plasma membrane;note=EggNog:ENOG410V9D9;COG:P;	ATP2B1_17
DPMN_168478	ATPase; Ca transporting; plasma membrane	ID=DPMN_168478-T1;Parent=DPMN_168478;product=ATPase; Ca transporting; plasma membrane;note=EggNog:ENOG410V9D9;COG:P;	ATP2B1_18
DPMN_172064	ATPase; Ca transporting; plasma membrane	ID=DPMN_172064-T1;Parent=DPMN_172064;product=ATPase; Ca transporting; plasma membrane;note=EggNog:ENOG410V9D9;COG:P;	ATP2B1_19
DPMN_014654	ATPase; Ca transporting; plasma membrane	ID=DPMN_014654-T1;Parent=DPMN_014654;product=ATPase; Ca transporting; plasma membrane;note=TransMembrane:2 (i201-224o230-253i);EggNog:ENOG410V9D9;COG:P;	ATP2B1_2
DPMN_177537	ATPase; Ca transporting; plasma membrane	ID=DPMN_177537-T1;Parent=DPMN_177537;product=ATPase; Ca transporting; plasma membrane;note=TransMembrane:2 (i77-97o103-126i);EggNog:ENOG410V9D9;COG:P;	ATP2B1_20
DPMN_189762	ATPase; Ca transporting; plasma membrane	ID=DPMN_189762-T1;Parent=DPMN_189762;product=ATPase; Ca transporting; plasma membrane;note=EggNog:ENOG410V9D9;COG:P;	ATP2B1_21
DPMN_194387	ATPase; Ca transporting; plasma membrane	ID=DPMN_194387-T1;Parent=DPMN_194387;product=ATPase; Ca transporting; plasma membrane;note=EggNog:ENOG410V9D9;COG:P;	ATP2B1_22
DPMN_195203	ATPase; Ca transporting; plasma membrane	ID=DPMN_195203-T1;Parent=DPMN_195203;product=ATPase; Ca transporting; plasma membrane;	ATP2B1_23
DPMN_044484	ATPase; Ca transporting; plasma membrane	ID=DPMN_044484-T1;Parent=DPMN_044484;product=ATPase; Ca transporting; plasma membrane;note=EggNog:ENOG410V9D9;COG:P;	ATP2B1_3
DPMN_056387	ATPase; Ca transporting; plasma membrane	ID=DPMN_056387-T1;Parent=DPMN_056387;product=ATPase; Ca transporting; plasma membrane;note=EggNog:ENOG410V9D9;COG:P;	ATP2B1_4
DPMN_077366	ATPase; Ca transporting; plasma membrane	ID=DPMN_077366-T1;Parent=DPMN_077366;product=ATPase; Ca transporting; plasma membrane;note=TransMembrane:2 (i72-92o98-124i);EggNog:ENOG410V9D9;COG:P;	ATP2B1_5
DPMN_078245	ATPase; Ca transporting; plasma membrane	ID=DPMN_078245-T1;Parent=DPMN_078245;product=ATPase; Ca transporting; plasma membrane;note=TransMembrane:2 (i72-92o98-124i);EggNog:ENOG410V9D9;COG:P;	ATP2B1_6
DPMN_088337	ATPase; Ca transporting; plasma membrane	ID=DPMN_088337-T1;Parent=DPMN_088337;product=ATPase; Ca transporting; plasma membrane;note=EggNog:ENOG410V9D9;COG:P;	ATP2B1_7
DPMN_096472	ATPase; Ca transporting; plasma membrane	ID=DPMN_096472-T1;Parent=DPMN_096472;product=ATPase; Ca transporting; plasma membrane;note=EggNog:ENOG410V9D9;COG:P;	ATP2B1_8
DPMN_110953	ATPase; Ca transporting; plasma membrane	ID=DPMN_110953-T1;Parent=DPMN_110953;product=ATPase; Ca transporting; plasma membrane;note=TransMembrane:3 (o12-33i172-191o197-223i);EggNog:ENOG410V9D9;COG:P;	ATP2B1_9
DPMN_063922	Plasma membrane calcium-transporting ATPase 4	ID=DPMN_063922-T1;Parent=DPMN_063922;product=Plasma membrane calcium-transporting ATPase 4;DBxref=PFAM:PF00690;note=TransMembrane:1 (i98-116o);EggNog:ENOG4103ABH;COG:P;	ATP2B4
DPMN_117259	ATPase; P-type (transporting); HAD super; sub IC	ID=DPMN_117259-T1;Parent=DPMN_117259;product=ATPase; P-type (transporting); HAD super; sub IC;DBxref=PFAM:PF00122;PFAM:PF00689;PFAM:PF00690;PFAM:PF00702;PFAM:PF13246;note=TransMembrane:8 (i86-104o110-126i278-297o303-332i783-804o816-833i853- 870o882-907i);EggNog:ENOG410UFJB;COG:P;	ATP2C1
DPMN_158967	ATP synthase subunit alpha; mitochondrial	ID=DPMN_158967-T1;Parent=DPMN_158967;product=ATP synthase subunit alpha; mitochondrial;note=EggNog:ENOG41034I7;COG:C;	ATP5A1_1
DPMN_158969	ATP synthase subunit alpha; mitochondrial	ID=DPMN_158969-T1;Parent=DPMN_158969;product=ATP synthase subunit alpha; mitochondrial;note=EggNog:ENOG410V8ZG;COG:C;	ATP5A1_2
DPMN_158989	ATP synthase subunit alpha; mitochondrial	ID=DPMN_158989-T1;Parent=DPMN_158989;product=ATP synthase subunit alpha; mitochondrial;note=EggNog:ENOG41KOG1353;COG:C;	ATP5A1_3
DPMN_101501	Atp5bp	ID=DPMN_101501-T1;Parent=DPMN_101501;product=Atp5bp;DBxref=PFAM:PF00006;PFAM:PF02874;note=EggNog:ENOG410VBAM;COG:C;	ATP5B
DPMN_188325	Atp5c1p	ID=DPMN_188325-T1;Parent=DPMN_188325;product=Atp5c1p;DBxref=PFAM:PF00231;note=EggNog:ENOG41033B8;COG:C;	ATP5C1
DPMN_132296	ATP synthase subunit delta; mitochondrial	ID=DPMN_132296-T1;Parent=DPMN_132296;product=ATP synthase subunit delta; mitochondrial;DBxref=PFAM:PF02823;note=BUSCO:EOG091G1AP6;EggNog:ENOG410VHKC;COG:C;	ATP5D
DPMN_079419	ATP synthase; H transporting; mitochondrial Fo complex; subunit B1	ID=DPMN_079419-T1;Parent=DPMN_079419;product=ATP synthase; H transporting; mitochondrial Fo complex; subunit B1;note=TransMembrane:2 (i108-128o140-158i);EggNog:ENOG410VCFG;COG:C;	ATP5F1
DPMN_123514	ATP synthase subunit beta; mitochondrial	ID=DPMN_123514-T1;Parent=DPMN_123514;product=ATP synthase subunit beta; mitochondrial;note=EggNog:ENOG41035BZ;COG:C;	ATP5F1B
DPMN_073501	ATP synthase F(0) complex subunit C2; mitochondrial	ID=DPMN_073501-T1;Parent=DPMN_073501;product=ATP synthase F(0) complex subunit C2; mitochondrial;DBxref=PFAM:PF00137;note=TransMembrane:2 (o62-91i103-128o);EggNog:ENOG41037GJ;COG:C;	ATP5G2
DPMN_116407	ATP synthase subunit g; mitochondrial-like	ID=DPMN_116407-T1;Parent=DPMN_116407;product=ATP synthase subunit g; mitochondrial-like;DBxref=PFAM:PF04718;note=TransMembrane:1 (o67-86i);EggNog:ENOG410UW01;COG:C;	ATP5L
DPMN_080884	ATP synthase subunit O; mitochondrial	ID=DPMN_080884-T1;Parent=DPMN_080884;product=ATP synthase subunit O; mitochondrial;note=EggNog:ENOG410VC7Y;COG:C;	ATP5PO
DPMN_107195	ATPase; H transporting; lysosomal accessory protein 2	ID=DPMN_107195-T1;Parent=DPMN_107195;product=ATPase; H transporting; lysosomal accessory protein 2;DBxref=PFAM:PF07850;note=BUSCO:EOG091G0HQ3;TransMembrane:1 (n10-21c26/27o323-343i);SECRETED:SignalP(1-24);EggNog:ENOG410VE04;COG:C;	ATP6AP2
DPMN_053326	V-type proton ATPase 21 kDa proteolipid subunit	ID=DPMN_053326-T1;Parent=DPMN_053326;product=V-type proton ATPase 21 kDa proteolipid subunit;DBxref=PFAM:PF00137;note=BUSCO:EOG091G0PHL;TransMembrane:5 (i21-39o59-82i103-123o150-178i190-212o);EggNog:ENOG410V7X3;COG:C;	ATP6V0B
DPMN_039980	V-type proton ATPase catalytic subunit A	ID=DPMN_039980-T1;Parent=DPMN_039980;product=V-type proton ATPase catalytic subunit A;DBxref=PFAM:PF00006;PFAM:PF02874;PFAM:PF16886;note=EggNog:ENOG410V5MJ;COG:C;	ATP6V1A
DPMN_137957	V-type proton ATPase subunit D	ID=DPMN_137957-T1;Parent=DPMN_137957;product=V-type proton ATPase subunit D;DBxref=PFAM:PF01813;note=EggNog:ENOG410VD1F;COG:C;	ATP6V1D
DPMN_079168	ATPase Cu transporting protein 7B	ID=DPMN_079168-T1;Parent=DPMN_079168;product=ATPase Cu transporting protein 7B;DBxref=PFAM:PF00122;PFAM:PF00403;PFAM:PF00702;note=TransMembrane:8 (i617-636o670-694i715-738o744-764i904-934o954-973i1325- 1349o1355-1375i);EggNog:ENOG410V7QK;COG:P;	ATP7B
DPMN_180680	Phospholipid-transporting ATPase IB	ID=DPMN_180680-T1;Parent=DPMN_180680;product=Phospholipid-transporting ATPase IB;DBxref=PFAM:PF00122;PFAM:PF13246;note=TransMembrane:5 (o161-182i203-222o688-705i717-737o749-766i);EggNog:ENOG410V3W5;COG:P;	ATP8A2
DPMN_083724	ATP synthase subunit 9	ID=DPMN_083724-T1;Parent=DPMN_083724;product=ATP synthase subunit 9;DBxref=PFAM:PF16212;note=TransMembrane:4 (i47-67o73-94i101-121o133-153i);EggNog:ENOG410VJG2;COG:P;	ATP9A_1
DPMN_083749	ATP synthase subunit 9	ID=DPMN_083749-T1;Parent=DPMN_083749;product=ATP synthase subunit 9;DBxref=PFAM:PF00702;PFAM:PF13246;note=TransMembrane:1 (o683-703i);EggNog:ENOG410V80X;COG:P;	ATP9A_2
DPMN_083804	ATP synthase subunit 9	ID=DPMN_083804-T1;Parent=DPMN_083804;product=ATP synthase subunit 9;note=EggNog:ENOG410V80X;COG:P;	ATP9A_3
DPMN_083799	ATP synthase subunit 9	ID=DPMN_083799-T1;Parent=DPMN_083799;product=ATP synthase subunit 9;note=EggNog:ENOG41034VY;COG:P;	ATP9B
DPMN_173814	ATP synthase mitochondrial F1 complex assembly factor 2	ID=DPMN_173814-T1;Parent=DPMN_173814;product=ATP synthase mitochondrial F1 complex assembly factor 2;DBxref=PFAM:PF07542;note=EggNog:ENOG410V7B1;COG:C;	ATPAF2_1
DPMN_173818	ATP synthase mitochondrial F1 complex assembly factor 2	ID=DPMN_173818-T1;Parent=DPMN_173818;product=ATP synthase mitochondrial F1 complex assembly factor 2;note=EggNog:ENOG410MXGR;COG:C;	ATPAF2_2
DPMN_183988	ATP binding domain 4	ID=DPMN_183988-T1;Parent=DPMN_183988;product=ATP binding domain 4;DBxref=PFAM:PF01042;PFAM:PF01902;note=BUSCO:EOG091G02O5;EggNog:ENOG410V4BW;COG:J;	ATPBD4
DPMN_067412	Ataxin 1	ID=DPMN_067412-T1;Parent=DPMN_067412;product=Ataxin 1;DBxref=PFAM:PF08517;note=EggNog:ENOG410VBM0;COG:S;	ATXN1
DPMN_070056	Ataxin-10Ataxin-10; variant 2	ID=DPMN_070056-T1;Parent=DPMN_070056;product=Ataxin-10;DBxref=PFAM:PF09759;note=EggNog:ENOG410V6UV;COG:S;ID=DPMN_070056-T2;Parent=DPMN_070056;product=Ataxin-10; variant 2;DBxref=PFAM:PF09759;note=EggNog:ENOG410V6UV;COG:S;	ATXN10_1
DPMN_070056	Ataxin-10Ataxin-10; variant 2	ID=DPMN_070056-T1;Parent=DPMN_070056;product=Ataxin-10;DBxref=PFAM:PF09759;note=EggNog:ENOG410V6UV;COG:S;ID=DPMN_070056-T2;Parent=DPMN_070056;product=Ataxin-10; variant 2;DBxref=PFAM:PF09759;note=EggNog:ENOG410V6UV;COG:S;	ATXN10_1
DPMN_148043	Ataxin 3	ID=DPMN_148043-T1;Parent=DPMN_148043;product=Ataxin 3;DBxref=PFAM:PF02099;PFAM:PF02809;note=MEROPS:MER0099998;EggNog:ENOG410V8ZI;COG:O;	ATXN3
DPMN_189158	ataxin 7-like 1	ID=DPMN_189158-T1;Parent=DPMN_189158;product=ataxin 7-like 1;DBxref=PFAM:PF08313;note=EggNog:ENOG410UHWQ;COG:B;	ATXN7L1
DPMN_005192	Ataxin-7-like protein 3	ID=DPMN_005192-T1;Parent=DPMN_005192;product=Ataxin-7-like protein 3;DBxref=PFAM:PF08209;note=EggNog:ENOG410VA2E;COG:K;	ATXN7L3
DPMN_025783	Ancient ubiquitous protein	ID=DPMN_025783-T1;Parent=DPMN_025783;product=Ancient ubiquitous protein;DBxref=PFAM:PF02845;note=TransMembrane:1 (o20-47i);EggNog:ENOG410WIX4;COG:I;	AUP1
DPMN_038612	late secretory pathway protein avl9	ID=DPMN_038612-T1;Parent=DPMN_038612;product=late secretory pathway protein avl9;DBxref=PFAM:PF09794;note=EggNog:ENOG410UNCZ;COG:S;	AVL9_1
DPMN_039520	late secretory pathway protein avl9	ID=DPMN_039520-T1;Parent=DPMN_039520;product=late secretory pathway protein avl9;DBxref=PFAM:PF09794;note=BUSCO:EOG091G07FP;EggNog:ENOG410N2TC;COG:S;	AVL9_2
DPMN_040470	late secretory pathway protein avl9	ID=DPMN_040470-T1;Parent=DPMN_040470;product=late secretory pathway protein avl9;note=EggNog:ENOG410UNCZ;COG:S;	AVL9_3
DPMN_098367	Arginine vasopressin receptor	ID=DPMN_098367-T1;Parent=DPMN_098367;product=Arginine vasopressin receptor;DBxref=PFAM:PF00001;note=TransMembrane:6 (o26-47i59-77o97-118i138-159o188-208i269-293o);EggNog:ENOG410V8JT;COG:T;	AVPR1A_1
DPMN_098532	Arginine vasopressin receptor	ID=DPMN_098532-T1;Parent=DPMN_098532;product=Arginine vasopressin receptor;DBxref=PFAM:PF00001;PFAM:PF10320;note=TransMembrane:7 (o52-73i85-103o123-144i164-185o214-234i295-317o329-352i);EggNog:ENOG410V8JT;COG:T;	AVPR1A_2
DPMN_031265	Arginine vasopressin receptor 1B	ID=DPMN_031265-T1;Parent=DPMN_031265;product=Arginine vasopressin receptor 1B;DBxref=PFAM:PF00001;PFAM:PF10320;note=TransMembrane:6 (o46-65i77-97o117-138i158-179o211-234i318-342o);EggNog:ENOG410UPT2;COG:T;	AVPR1B_1
DPMN_098756	Arginine vasopressin receptor 1B	ID=DPMN_098756-T1;Parent=DPMN_098756;product=Arginine vasopressin receptor 1B;DBxref=PFAM:PF00001;PFAM:PF10320;note=TransMembrane:7 (o52-73i85-103o123-144i164-185o212-232i293-315o327-350i);EggNog:ENOG410UPT2;COG:T;	AVPR1B_2
DPMN_098411	axonemal dynein light chain domain containing 1	ID=DPMN_098411-T1;Parent=DPMN_098411;product=axonemal dynein light chain domain containing 1;note=EggNog:ENOG410VBHC;COG:Z;	AXDND1_1
DPMN_098491	axonemal dynein light chain domain containing 1	ID=DPMN_098491-T1;Parent=DPMN_098491;product=axonemal dynein light chain domain containing 1;note=EggNog:ENOG410VBHC;COG:Z;	AXDND1_2
DPMN_082115	K02157 axin 1	ID=DPMN_082115-T1;Parent=DPMN_082115;product=K02157 axin 1;DBxref=PFAM:PF00615;PFAM:PF00778;PFAM:PF08833;note=EggNog:ENOG410V712;COG:T;	AXIN1
DPMN_150231	5-azacytidine induced 1	ID=DPMN_150231-T1;Parent=DPMN_150231;product=5-azacytidine induced 1;note=EggNog:ENOG410V771;COG:S;	AZI1
DPMN_047578	Antizyme inhibitor 1	ID=DPMN_047578-T1;Parent=DPMN_047578;product=Antizyme inhibitor 1;DBxref=PFAM:PF00278;PFAM:PF02784;note=EggNog:ENOG410V441;COG:E;	AZIN1_1
DPMN_066690	Antizyme inhibitor 1	ID=DPMN_066690-T1;Parent=DPMN_066690;product=Antizyme inhibitor 1;DBxref=PFAM:PF00278;PFAM:PF02784;note=EggNog:ENOG410V441;COG:E;	AZIN1_2
DPMN_013663	wg and dpp	ID=DPMN_013663-T1;Parent=DPMN_013663;product=wg and dpp;DBxref=PFAM:PF00046;note=EggNog:ENOG41037BQ;COG:K;	B-H1
DPMN_123566	Beta-1;3-N-acetylgalactosaminyltransferase 2	ID=DPMN_123566-T1;Parent=DPMN_123566;product=Beta-1;3-N-acetylgalactosaminyltransferase 2;DBxref=PFAM:PF01762;note=BUSCO:EOG091G0G46;TransMembrane:1 (o6-23i);EggNog:ENOG410VBV9;COG:G;	B3GALNT2
DPMN_001119	UDP-Gal betaGlcNAc beta 1;3-galactosyltransferase; polypeptide 1	ID=DPMN_001119-T1;Parent=DPMN_001119;product=UDP-Gal betaGlcNAc beta 1;3-galactosyltransferase; polypeptide 1;DBxref=PFAM:PF01762;note=CAZy:GT31;TransMembrane:1 (i28-55o);EggNog:ENOG410UHEW;COG:G;	B3GALT1_1
DPMN_158733	UDP-Gal betaGlcNAc beta 1;3-galactosyltransferase; polypeptide 1	ID=DPMN_158733-T1;Parent=DPMN_158733;product=UDP-Gal betaGlcNAc beta 1;3-galactosyltransferase; polypeptide 1;DBxref=PFAM:PF01762;note=CAZy:GT31;TransMembrane:1 (i12-31o);EggNog:ENOG410V7ZD;COG:G;	B3GALT1_10
DPMN_172049	UDP-Gal betaGlcNAc beta 1;3-galactosyltransferase; polypeptide 1	ID=DPMN_172049-T1;Parent=DPMN_172049;product=UDP-Gal betaGlcNAc beta 1;3-galactosyltransferase; polypeptide 1;DBxref=PFAM:PF01762;note=CAZy:GT31;EggNog:ENOG410V7ZD;COG:G;	B3GALT1_11
DPMN_172176	UDP-Gal betaGlcNAc beta 1;3-galactosyltransferase; polypeptide 1	ID=DPMN_172176-T1;Parent=DPMN_172176;product=UDP-Gal betaGlcNAc beta 1;3-galactosyltransferase; polypeptide 1;DBxref=PFAM:PF01762;note=CAZy:GT31;TransMembrane:1 (i15-36o);EggNog:ENOG4104J52;COG:G;	B3GALT1_12
DPMN_177207	UDP-Gal betaGlcNAc beta 1;3-galactosyltransferase; polypeptide 1	ID=DPMN_177207-T1;Parent=DPMN_177207;product=UDP-Gal betaGlcNAc beta 1;3-galactosyltransferase; polypeptide 1;DBxref=PFAM:PF01762;note=CAZy:GT31;EggNog:ENOG4104J52;COG:G;	B3GALT1_13
DPMN_001360	UDP-Gal betaGlcNAc beta 1;3-galactosyltransferase; polypeptide 1	ID=DPMN_001360-T1;Parent=DPMN_001360;product=UDP-Gal betaGlcNAc beta 1;3-galactosyltransferase; polypeptide 1;DBxref=PFAM:PF01762;note=CAZy:GT31;EggNog:ENOG410UHEW;COG:G;	B3GALT1_2
DPMN_002306	UDP-Gal betaGlcNAc beta 1;3-galactosyltransferase; polypeptide 1	ID=DPMN_002306-T1;Parent=DPMN_002306;product=UDP-Gal betaGlcNAc beta 1;3-galactosyltransferase; polypeptide 1;DBxref=PFAM:PF01762;note=CAZy:GT31;TransMembrane:1 (i28-46o);EggNog:ENOG410V7ZD;COG:G;	B3GALT1_3
DPMN_023628	UDP-Gal betaGlcNAc beta 1;3-galactosyltransferase; polypeptide 1	ID=DPMN_023628-T1;Parent=DPMN_023628;product=UDP-Gal betaGlcNAc beta 1;3-galactosyltransferase; polypeptide 1;DBxref=PFAM:PF01762;note=CAZy:GT31;TransMembrane:1 (i20-46o);EggNog:ENOG410UHEW;COG:G;	B3GALT1_4
DPMN_026238	UDP-Gal betaGlcNAc beta 1;3-galactosyltransferase; polypeptide 1	ID=DPMN_026238-T1;Parent=DPMN_026238;product=UDP-Gal betaGlcNAc beta 1;3-galactosyltransferase; polypeptide 1;note=EggNog:ENOG410UHEW;COG:G;	B3GALT1_5
DPMN_040143	UDP-Gal betaGlcNAc beta 1;3-galactosyltransferase; polypeptide 1	ID=DPMN_040143-T1;Parent=DPMN_040143;product=UDP-Gal betaGlcNAc beta 1;3-galactosyltransferase; polypeptide 1;DBxref=PFAM:PF01762;note=CAZy:GT31;TransMembrane:1 (i25-51o);EggNog:ENOG410UHEW;COG:G;	B3GALT1_6
DPMN_046787	UDP-Gal betaGlcNAc beta 1;3-galactosyltransferase; polypeptide 1	ID=DPMN_046787-T1;Parent=DPMN_046787;product=UDP-Gal betaGlcNAc beta 1;3-galactosyltransferase; polypeptide 1;DBxref=PFAM:PF01762;note=CAZy:GT31;EggNog:ENOG410V7ZD;COG:G;	B3GALT1_7
DPMN_046857	UDP-Gal betaGlcNAc beta 1;3-galactosyltransferase; polypeptide 1	ID=DPMN_046857-T1;Parent=DPMN_046857;product=UDP-Gal betaGlcNAc beta 1;3-galactosyltransferase; polypeptide 1;DBxref=PFAM:PF01762;note=CAZy:GT31;TransMembrane:1 (i20-37o);EggNog:ENOG410V7ZD;COG:G;	B3GALT1_8
DPMN_116306	UDP-Gal betaGlcNAc beta 1;3-galactosyltransferase; polypeptide 1	ID=DPMN_116306-T1;Parent=DPMN_116306;product=UDP-Gal betaGlcNAc beta 1;3-galactosyltransferase; polypeptide 1;DBxref=PFAM:PF01762;note=CAZy:GT31;EggNog:ENOG410UHEW;COG:G;	B3GALT1_9
DPMN_145854	beta 1;3-galactosyltransferase-like	ID=DPMN_145854-T1;Parent=DPMN_145854;product=beta 1;3-galactosyltransferase-like;note=CAZy:GT31;BUSCO:EOG091G09KK;EggNog:ENOG410UPKX;COG:G;	B3GALTL
DPMN_124074	beta-1;3-glucuronyltransferase 3 (glucuronosyltransferase I)beta-1;3-glucuronyltransferase 3 (glucuronosyltransferase I); variant 2	ID=DPMN_124074-T1;Parent=DPMN_124074;product=beta-1;3-glucuronyltransferase 3 (glucuronosyltransferase I);DBxref=PFAM:PF03360;note=CAZy:GT43;TransMembrane:1 (i20-41o);EggNog:ENOG410V66W;COG:G;ID=DPMN_124074-T2;Parent=DPMN_124074;product=beta-1;3-glucuronyltransferase 3 (glucuronosyltransferase I); variant 2;DBxref=PFAM:PF03360;note=CAZy:GT43;TransMembrane:1 (i20-41o);EggNog:ENOG410V66W;COG:G;	B3GAT1_1
DPMN_124074	beta-1;3-glucuronyltransferase 3 (glucuronosyltransferase I)beta-1;3-glucuronyltransferase 3 (glucuronosyltransferase I); variant 2	ID=DPMN_124074-T1;Parent=DPMN_124074;product=beta-1;3-glucuronyltransferase 3 (glucuronosyltransferase I);DBxref=PFAM:PF03360;note=CAZy:GT43;TransMembrane:1 (i20-41o);EggNog:ENOG410V66W;COG:G;ID=DPMN_124074-T2;Parent=DPMN_124074;product=beta-1;3-glucuronyltransferase 3 (glucuronosyltransferase I); variant 2;DBxref=PFAM:PF03360;note=CAZy:GT43;TransMembrane:1 (i20-41o);EggNog:ENOG410V66W;COG:G;	B3GAT1_1
DPMN_129412	UDP-GlcNAc betaGal beta-1;3-N-acetylglucosaminyltransferase 1	ID=DPMN_129412-T1;Parent=DPMN_129412;product=UDP-GlcNAc betaGal beta-1;3-N-acetylglucosaminyltransferase 1;DBxref=PFAM:PF13896;note=CAZy:GT49;TransMembrane:1 (i7-26o);EggNog:ENOG410VA94;COG:G;	B3GNT1
DPMN_128616	UDP-GlcNAc betaGal beta-1;3-N-acetylglucosaminyltransferase 4	ID=DPMN_128616-T1;Parent=DPMN_128616;product=UDP-GlcNAc betaGal beta-1;3-N-acetylglucosaminyltransferase 4;DBxref=PFAM:PF01762;note=CAZy:GT31;EggNog:ENOG410VDFR;COG:G;	B3GNT4
DPMN_037493	UDP-GlcNAc betaGal beta-1;3-N-acetylglucosaminyltransferase	ID=DPMN_037493-T1;Parent=DPMN_037493;product=UDP-GlcNAc betaGal beta-1;3-N-acetylglucosaminyltransferase;DBxref=PFAM:PF01762;note=CAZy:GT31;EggNog:ENOG410V5YE;COG:G;	B3GNT7
DPMN_167451	UDP-GlcNAc:betaGal beta-1;3-N-acetylglucosaminyltransferase-like protein 1	ID=DPMN_167451-T1;Parent=DPMN_167451;product=UDP-GlcNAc:betaGal beta-1;3-N-acetylglucosaminyltransferase-like protein 1;DBxref=PFAM:PF00535;PFAM:PF13641;note=EggNog:ENOG4104ECW;COG:M;	B3GNTL1
DPMN_128066	UDP-Gal betaGlcNAc beta 1;4- galactosyltransferase; polypeptideUDP-Gal betaGlcNAc beta 1;4- galactosyltransferase; polypeptide; variant 2	ID=DPMN_128066-T1;Parent=DPMN_128066;product=UDP-Gal betaGlcNAc beta 1;4- galactosyltransferase; polypeptide;DBxref=PFAM:PF02709;PFAM:PF13733;note=CAZy:GT7;EggNog:ENOG410N1IT;COG:G;ID=DPMN_128066-T2;Parent=DPMN_128066;product=UDP-Gal betaGlcNAc beta 1;4- galactosyltransferase; polypeptide; variant 2;DBxref=PFAM:PF02709;PFAM:PF13733;note=CAZy:GT7;EggNog:ENOG410N1IT;COG:G;	B4GALT2_1
DPMN_128066	UDP-Gal betaGlcNAc beta 1;4- galactosyltransferase; polypeptideUDP-Gal betaGlcNAc beta 1;4- galactosyltransferase; polypeptide; variant 2	ID=DPMN_128066-T1;Parent=DPMN_128066;product=UDP-Gal betaGlcNAc beta 1;4- galactosyltransferase; polypeptide;DBxref=PFAM:PF02709;PFAM:PF13733;note=CAZy:GT7;EggNog:ENOG410N1IT;COG:G;ID=DPMN_128066-T2;Parent=DPMN_128066;product=UDP-Gal betaGlcNAc beta 1;4- galactosyltransferase; polypeptide; variant 2;DBxref=PFAM:PF02709;PFAM:PF13733;note=CAZy:GT7;EggNog:ENOG410N1IT;COG:G;	B4GALT2_1
DPMN_168253	UDP-Gal betaGlcNAc beta 1;4- galactosyltransferase; polypeptide 2	ID=DPMN_168253-T1;Parent=DPMN_168253;product=UDP-Gal betaGlcNAc beta 1;4- galactosyltransferase; polypeptide 2;	B4GALT2_2
DPMN_153674	Xylosylprotein beta 1;4-galactosyltransferase; polypeptide 7	ID=DPMN_153674-T1;Parent=DPMN_153674;product=Xylosylprotein beta 1;4-galactosyltransferase; polypeptide 7;DBxref=PFAM:PF02709;PFAM:PF13733;note=CAZy:GT7;TransMembrane:1 (i7-29o);EggNog:ENOG410V86A;COG:G;	B4GALT7
DPMN_048859	B9 domain-containing protein 1	ID=DPMN_048859-T1;Parent=DPMN_048859;product=B9 domain-containing protein 1;DBxref=PFAM:PF07162;note=EggNog:ENOG410V75B;COG:S;	B9D1
DPMN_067540	B9 domain-containing protein 2	ID=DPMN_067540-T1;Parent=DPMN_067540;product=B9 domain-containing protein 2;DBxref=PFAM:PF07162;note=EggNog:ENOG410V897;COG:S;	B9D2
DPMN_069964	Beta-site APP-cleaving enzyme	ID=DPMN_069964-T1;Parent=DPMN_069964;product=Beta-site APP-cleaving enzyme;DBxref=PFAM:PF00026;PFAM:PF14541;note=MEROPS:MER0005870;TransMembrane:1 (n11-22c27/28o447-468i);SECRETED:SignalP(1-27);EggNog:ENOG410V7VW;COG:O;	BACE1
DPMN_137370	BCL2-associated athanoprotein	ID=DPMN_137370-T1;Parent=DPMN_137370;product=BCL2-associated athanoprotein;DBxref=PFAM:PF00240;PFAM:PF02179;note=EggNog:ENOG410MZXI;COG:O;	BAG1
DPMN_016585	Bcl-2-associated athanoprotein 2	ID=DPMN_016585-T1;Parent=DPMN_016585;product=Bcl-2-associated athanoprotein 2;note=BUSCO:EOG091G0G1G;EggNog:ENOG410V6U9;COG:O;	BAG2_1
DPMN_016598	Bcl-2-associated athanoprotein 2	ID=DPMN_016598-T1;Parent=DPMN_016598;product=Bcl-2-associated athanoprotein 2;note=BUSCO:EOG091G0G1G;EggNog:ENOG410V6U9;COG:O;	BAG2_2
DPMN_055151	Large proline-rich protein bag6	ID=DPMN_055151-T1;Parent=DPMN_055151;product=Large proline-rich protein bag6;DBxref=PFAM:PF00240;PFAM:PF11976;PFAM:PF13881;note=EggNog:ENOG410VAXD;COG:O;	BAG6_1
DPMN_056163	Large proline-rich protein bag6	ID=DPMN_056163-T1;Parent=DPMN_056163;product=Large proline-rich protein bag6;note=EggNog:ENOG410VAXD;COG:O;	BAG6_2
DPMN_056239	Large proline-rich protein bag6	ID=DPMN_056239-T1;Parent=DPMN_056239;product=Large proline-rich protein bag6;note=EggNog:ENOG410VAXD;COG:O;	BAG6_3
DPMN_070622	Bromo adjacent y domain-containing 1 protein	ID=DPMN_070622-T1;Parent=DPMN_070622;product=Bromo adjacent y domain-containing 1 protein;note=EggNog:ENOG410V7PJ;COG:K;	BAHD1
DPMN_003146	brain-specific angioproteinsis inhibitor 1	ID=DPMN_003146-T1;Parent=DPMN_003146;product=brain-specific angioproteinsis inhibitor 1;DBxref=PFAM:PF00002;PFAM:PF00008;PFAM:PF01825;PFAM:PF07645;PFAM:PF12661;PFAM:PF16489;note=MEROPS:MER0124612;TransMembrane:7 (o489-510i522-540o560-584i593-611o631-654i675-697o703- 726i);EggNog:ENOG410UHEC;COG:W;	BAI1_1
DPMN_004471	brain-specific angioproteinsis inhibitor 1	ID=DPMN_004471-T1;Parent=DPMN_004471;product=brain-specific angioproteinsis inhibitor 1;DBxref=PFAM:PF00002;PFAM:PF01825;PFAM:PF16489;note=MEROPS:MER0124612;TransMembrane:7 (o351-372i384-402o422-446i455-473o493-516i537-559o565- 588i);EggNog:ENOG410UHEC;COG:W;	BAI1_2
DPMN_050319	brain-specific angioproteinsis inhibitor 1	ID=DPMN_050319-T1;Parent=DPMN_050319;product=brain-specific angioproteinsis inhibitor 1;DBxref=PFAM:PF00002;PFAM:PF01825;PFAM:PF07699;PFAM:PF16489;note=MEROPS:MER0124612;TransMembrane:7 (o928-949i961-979o999-1023i1032-1050o1070-1093i1114- 1136o1142-1165i);EggNog:ENOG410UHEC;COG:W;	BAI1_3
DPMN_058191	brain-specific angioproteinsis inhibitor	ID=DPMN_058191-T1;Parent=DPMN_058191;product=brain-specific angioproteinsis inhibitor;DBxref=PFAM:PF00002;PFAM:PF00084;PFAM:PF01825;PFAM:PF16489;note=MEROPS:MER0124612;TransMembrane:7 (o557-578i590-609o615-639i660-679o699-722i743-765o771- 794i);EggNog:ENOG410UHEC;COG:W;	BAI1_4
DPMN_092418	brain-specific angioproteinsis inhibitor	ID=DPMN_092418-T1;Parent=DPMN_092418;product=brain-specific angioproteinsis inhibitor;DBxref=PFAM:PF00002;PFAM:PF01825;PFAM:PF16489;note=MEROPS:MER0126380;TransMembrane:7 (o354-374i386-404o424-446i458-476o496-519i540-562o568- 591i);EggNog:ENOG410V7S1;COG:W;	BAI1_5
DPMN_147047	brain-specific angioproteinsis inhibitor 1	ID=DPMN_147047-T1;Parent=DPMN_147047;product=brain-specific angioproteinsis inhibitor 1;DBxref=PFAM:PF00090;note=EggNog:ENOG410UHEC;COG:W;	BAI1_6
DPMN_060884	brain-specific angioproteinsis inhibitor	ID=DPMN_060884-T1;Parent=DPMN_060884;product=brain-specific angioproteinsis inhibitor;DBxref=PFAM:PF00002;PFAM:PF01825;note=MEROPS:MER0045397;TransMembrane:5 (o90-113i125-146o158-184i196-215o235-258i);EggNog:ENOG410UHEC;COG:W;	BAI2
DPMN_003484	brain-specific angioproteinsis inhibitor	ID=DPMN_003484-T1;Parent=DPMN_003484;product=brain-specific angioproteinsis inhibitor;DBxref=PFAM:PF00002;note=TransMembrane:7 (o6-22i29-46o66-91i98-117o137-160i181-203o209-232i);EggNog:ENOG410V7S1;COG:W;	BAI3_1
DPMN_048596	brain-specific angioproteinsis inhibitor	ID=DPMN_048596-T1;Parent=DPMN_048596;product=brain-specific angioproteinsis inhibitor;DBxref=PFAM:PF00002;PFAM:PF01825;PFAM:PF16489;note=MEROPS:MER0124612;TransMembrane:7 (o370-391i403-421o441-465i474-492o512-535i556-578o584- 607i);EggNog:ENOG410V7S1;COG:W;	BAI3_10
DPMN_061584	brain-specific angioproteinsis inhibitor	ID=DPMN_061584-T1;Parent=DPMN_061584;product=brain-specific angioproteinsis inhibitor;DBxref=PFAM:PF01825;note=TransMembrane:1 (o55-82i);EggNog:ENOG410V7S1;COG:W;	BAI3_11
DPMN_062732	brain-specific angioproteinsis inhibitor	ID=DPMN_062732-T1;Parent=DPMN_062732;product=brain-specific angioproteinsis inhibitor;DBxref=PFAM:PF00002;note=TransMembrane:7 (o13-36i48-67o87-107i119-138o158-181i202-224o230-253i);EggNog:ENOG410V7S1;COG:W;	BAI3_12
DPMN_067327	brain-specific angioproteinsis inhibitor	ID=DPMN_067327-T1;Parent=DPMN_067327;product=brain-specific angioproteinsis inhibitor;DBxref=PFAM:PF00002;PFAM:PF01825;note=TransMembrane:7 (o379-404i416-435o447-474i486-504o524-547i568-591o597- 620i);EggNog:ENOG410V7S1;COG:W;	BAI3_13
DPMN_095368	brain-specific angioproteinsis inhibitor	ID=DPMN_095368-T1;Parent=DPMN_095368;product=brain-specific angioproteinsis inhibitor;DBxref=PFAM:PF00002;PFAM:PF00084;PFAM:PF00431;PFAM:PF01825;PFAM:PF02793;PFAM:PF16489;note=MEROPS:MER0126380;TransMembrane:7 (o806-828i840-859o865-888i895-915o935-958i979-1001o1007- 1030i);EggNog:ENOG410UHEC;COG:W;	BAI3_14
DPMN_121745	brain-specific angioproteinsis inhibitor	ID=DPMN_121745-T1;Parent=DPMN_121745;product=brain-specific angioproteinsis inhibitor;DBxref=PFAM:PF00002;PFAM:PF01825;note=MEROPS:MER0126114;TransMembrane:7 (o115-140i152-171o177-201i222-241o261-284i305-327o333- 356i);EggNog:ENOG410V7S1;COG:W;	BAI3_15
DPMN_125363	brain-specific angioproteinsis inhibitor	ID=DPMN_125363-T1;Parent=DPMN_125363;product=brain-specific angioproteinsis inhibitor;DBxref=PFAM:PF00002;PFAM:PF01825;note=MEROPS:MER0168391;TransMembrane:7 (o106-127i139-157o177-202i209-228o248-271i291-314o320- 345i);EggNog:ENOG410V7S1;COG:W;	BAI3_16
DPMN_128706	brain-specific angioproteinsis inhibitor	ID=DPMN_128706-T1;Parent=DPMN_128706;product=brain-specific angioproteinsis inhibitor;DBxref=PFAM:PF00002;PFAM:PF01825;note=MEROPS:MER0168391;TransMembrane:7 (o156-179i188-207o227-252i259-278o298-321i341-364o370- 395i);EggNog:ENOG410V7S1;COG:W;	BAI3_17
DPMN_132001	brain-specific angioproteinsis inhibitor	ID=DPMN_132001-T1;Parent=DPMN_132001;product=brain-specific angioproteinsis inhibitor;DBxref=PFAM:PF00002;PFAM:PF00084;PFAM:PF01825;PFAM:PF16489;note=MEROPS:MER0168391;TransMembrane:7 (o673-694i706-724o744-769i776-795o815-838i858-881o887- 912i);EggNog:ENOG410UHEC;COG:W;	BAI3_18
DPMN_136383	brain-specific angioproteinsis inhibitor	ID=DPMN_136383-T1;Parent=DPMN_136383;product=brain-specific angioproteinsis inhibitor;DBxref=PFAM:PF00002;PFAM:PF01825;note=MEROPS:MER0126380;TransMembrane:7 (o251-273i285-302o322-347i354-373o393-416i437-459o465- 488i);EggNog:ENOG410V7S1;COG:W;	BAI3_19
DPMN_020004	brain-specific angioproteinsis inhibitor 3	ID=DPMN_020004-T1;Parent=DPMN_020004;product=brain-specific angioproteinsis inhibitor 3;DBxref=PFAM:PF00002;PFAM:PF00084;PFAM:PF01825;PFAM:PF02793;PFAM:PF16489;note=MEROPS:MER0126380;TransMembrane:6 (i697-720o732-757i764-784o804-827i848-870o876-899i);EggNog:ENOG410MZ7J;COG:T;	BAI3_2
DPMN_139799	brain-specific angioproteinsis inhibitor	ID=DPMN_139799-T1;Parent=DPMN_139799;product=brain-specific angioproteinsis inhibitor;DBxref=PFAM:PF00090;note=EggNog:ENOG410V7S1;COG:W;	BAI3_20
DPMN_170540	brain-specific angioproteinsis inhibitor 3	ID=DPMN_170540-T1;Parent=DPMN_170540;product=brain-specific angioproteinsis inhibitor 3;DBxref=PFAM:PF00002;PFAM:PF00084;PFAM:PF00530;PFAM:PF01825;PFAM:PF16489;note=MEROPS:MER0122199;TransMembrane:5 (o527-552i564-581o601-623i630-652o672-695i);EggNog:ENOG410MZ7J;COG:T;	BAI3_21
DPMN_028349	brain-specific angioproteinsis inhibitor	ID=DPMN_028349-T1;Parent=DPMN_028349;product=brain-specific angioproteinsis inhibitor;DBxref=PFAM:PF00002;note=TransMembrane:4 (i25-43o63-86i107-129o135-154i);EggNog:ENOG410V7S1;COG:W;	BAI3_3
DPMN_034536	brain-specific angioproteinsis inhibitor	ID=DPMN_034536-T1;Parent=DPMN_034536;product=brain-specific angioproteinsis inhibitor;DBxref=PFAM:PF00002;PFAM:PF01825;note=MEROPS:MER0122199;TransMembrane:7 (n4-12c20/21o785-809i821-840o852-879i891-909o929-956i977- 996o1002-1021i);SECRETED:SignalP(1-18);EggNog:ENOG410V7S1;COG:W;	BAI3_4
DPMN_039800	brain-specific angioproteinsis inhibitor	ID=DPMN_039800-T1;Parent=DPMN_039800;product=brain-specific angioproteinsis inhibitor;DBxref=PFAM:PF00002;note=TransMembrane:5 (o12-37i44-63o83-107i128-149o155-178i);EggNog:ENOG410V7S1;COG:W;	BAI3_5
DPMN_040749	brain-specific angioproteinsis inhibitor 3	ID=DPMN_040749-T1;Parent=DPMN_040749;product=brain-specific angioproteinsis inhibitor 3;DBxref=PFAM:PF00002;PFAM:PF00028;PFAM:PF00041;PFAM:PF00084;PFAM:PF01825;PFAM:PF02793;PFAM:PF16489;note=MEROPS:MER0122199;TransMembrane:7 (n7-18c23/24o2661-2687i2696-2715o2735-2760i2767-2786o2806- 2829i2849-2872o2878-2901i);SECRETED:SignalP(1-23);EggNog:ENOG410UHEC;COG:T;	BAI3_6
DPMN_042091	brain-specific angioproteinsis inhibitor	ID=DPMN_042091-T1;Parent=DPMN_042091;product=brain-specific angioproteinsis inhibitor;DBxref=PFAM:PF00002;note=TransMembrane:7 (o6-33i42-61o81-106i113-132o152-175i195-218o224-247i);EggNog:ENOG410V7S1;COG:W;	BAI3_7
DPMN_042133	brain-specific angioproteinsis inhibitor	ID=DPMN_042133-T1;Parent=DPMN_042133;product=brain-specific angioproteinsis inhibitor;DBxref=PFAM:PF00002;note=TransMembrane:5 (o12-35i42-61o81-104i125-147o153-176i);EggNog:ENOG410V7S1;COG:W;	BAI3_8
DPMN_047097	brain-specific angioproteinsis inhibitor	ID=DPMN_047097-T1;Parent=DPMN_047097;product=brain-specific angioproteinsis inhibitor;DBxref=PFAM:PF00002;PFAM:PF01825;note=MEROPS:MER0124612;TransMembrane:7 (o70-95i107-125o145-170i177-196o216-239i260-282o288-311i);EggNog:ENOG410V7S1;COG:W;	BAI3_9
DPMN_085487	BCL2-antagonist killer 1	ID=DPMN_085487-T1;Parent=DPMN_085487;product=BCL2-antagonist killer 1;DBxref=PFAM:PF00452;note=TransMembrane:1 (o197-216i);EggNog:ENOG410VA5T;COG:T;	BAK1_1
DPMN_087421	BCL2-antagonist killer 1	ID=DPMN_087421-T1;Parent=DPMN_087421;product=BCL2-antagonist killer 1;DBxref=PFAM:PF00452;note=TransMembrane:2 (o125-141i199-220o);EggNog:ENOG410UPEQ;COG:T;	BAK1_2
DPMN_088140	BCL2-antagonist killer 1	ID=DPMN_088140-T1;Parent=DPMN_088140;product=BCL2-antagonist killer 1;DBxref=PFAM:PF00452;note=TransMembrane:2 (o125-141i202-220o);EggNog:ENOG410UPEQ;COG:T;	BAK1_3
DPMN_004997	Barrier-to-autointegration factor	ID=DPMN_004997-T1;Parent=DPMN_004997;product=Barrier-to-autointegration factor;DBxref=PFAM:PF02961;note=EggNog:ENOG410N94T;COG:K;	BANF1_1
DPMN_119531	Barrier-to-autointegration factor	ID=DPMN_119531-T1;Parent=DPMN_119531;product=Barrier-to-autointegration factor;DBxref=PFAM:PF02961;note=EggNog:ENOG410N94T;COG:K;	BANF1_2
DPMN_130933	B-cell scaffold protein with ankyrin repeats 1	ID=DPMN_130933-T1;Parent=DPMN_130933;product=B-cell scaffold protein with ankyrin repeats 1;note=EggNog:ENOG410MYVI;COG:T;	BANK1
DPMN_018544	Ubiquitin carboxyl-terminal hydrolase bap1	ID=DPMN_018544-T1;Parent=DPMN_018544;product=Ubiquitin carboxyl-terminal hydrolase bap1;DBxref=PFAM:PF01088;note=MEROPS:MER0003989;EggNog:ENOG410V5H7;COG:O;	BAP1
DPMN_187862	SWI SNF- matrix-associated actin-dependent regulator of chromatin sub D	ID=DPMN_187862-T1;Parent=DPMN_187862;product=SWI SNF- matrix-associated actin-dependent regulator of chromatin sub D;DBxref=PFAM:PF02201;note=EggNog:ENOG410334A;COG:K;	BAP60_1
DPMN_187894	SWI SNF- matrix-associated actin-dependent regulator of chromatin sub D	ID=DPMN_187894-T1;Parent=DPMN_187894;product=SWI SNF- matrix-associated actin-dependent regulator of chromatin sub D;DBxref=PFAM:PF02201;note=EggNog:ENOG410334A;COG:K;	BAP60_2
DPMN_082560	BRCA1 associated RING domain 1	ID=DPMN_082560-T1;Parent=DPMN_082560;product=BRCA1 associated RING domain 1;DBxref=PFAM:PF00023;PFAM:PF12796;PFAM:PF13606;PFAM:PF13637;PFAM:PF13857;PFAM:PF14835;note=EggNog:ENOG4104R2Z;COG:K;L;	BARD1
DPMN_013543	BarH-like homeobox 1	ID=DPMN_013543-T1;Parent=DPMN_013543;product=BarH-like homeobox 1;DBxref=PFAM:PF00046;note=EggNog:ENOG410VAAB;COG:K;	BARHL1
DPMN_043284	Homeobox protein BarH-like 1	ID=DPMN_043284-T1;Parent=DPMN_043284;product=Homeobox protein BarH-like 1;DBxref=PFAM:PF00046;note=EggNog:ENOG41038DB;COG:K;	BARX1
DPMN_025604	MATH domain	ID=DPMN_025604-T1;Parent=DPMN_025604;product=MATH domain;DBxref=PFAM:PF00651;note=EggNog:ENOG410XBYB;COG:T;	BATH-25
DPMN_184015	MATH	ID=DPMN_184015-T1;Parent=DPMN_184015;product=MATH;DBxref=PFAM:PF00651;PFAM:PF00917;note=EggNog:ENOG410X78A;COG:S;	BATH-38
DPMN_104275	bromodomain adjacent to zinc finger domain; 1B	ID=DPMN_104275-T1;Parent=DPMN_104275;product=bromodomain adjacent to zinc finger domain; 1B;DBxref=PFAM:PF00439;PFAM:PF00628;PFAM:PF10537;PFAM:PF15612;PFAM:PF15613;note=EggNog:ENOG410URFC;COG:B;	BAZ1B
DPMN_034789	Bromodomain adjacent to zinc finger domain protein 2A	ID=DPMN_034789-T1;Parent=DPMN_034789;product=Bromodomain adjacent to zinc finger domain protein 2A;note=EggNog:ENOG410UQFZ;COG:B;	BAZ2A
DPMN_074133	bromodomain adjacent to zinc finger domain	ID=DPMN_074133-T1;Parent=DPMN_074133;product=bromodomain adjacent to zinc finger domain;DBxref=PFAM:PF00439;PFAM:PF00628;PFAM:PF01429;PFAM:PF02791;note=EggNog:ENOG410V5QT;COG:B;	BAZ2B
DPMN_014403	BBSome-interacting protein 1	ID=DPMN_014403-T1;Parent=DPMN_014403;product=BBSome-interacting protein 1;DBxref=PFAM:PF14777;note=EggNog:ENOG410N9S0;COG:S;	BBIP1
DPMN_043918	bardet-Biedl syndrome 1	ID=DPMN_043918-T1;Parent=DPMN_043918;product=bardet-Biedl syndrome 1;DBxref=PFAM:PF14779;note=BUSCO:EOG091G08R8;EggNog:ENOG410V6FV;COG:S;	BBS1
DPMN_078938	Bardet-Biedl syndrome 10	ID=DPMN_078938-T1;Parent=DPMN_078938;product=Bardet-Biedl syndrome 10;note=EggNog:ENOG410V7SI;COG:O;	BBS10
DPMN_132834	Bardet-Biedl syndrome 2 protein	ID=DPMN_132834-T1;Parent=DPMN_132834;product=Bardet-Biedl syndrome 2 protein;note=EggNog:ENOG410V6SQ;COG:U;	BBS2_1
DPMN_132872	Bardet-Biedl syndrome 2 protein	ID=DPMN_132872-T1;Parent=DPMN_132872;product=Bardet-Biedl syndrome 2 protein;DBxref=PFAM:PF14781;PFAM:PF14783;note=EggNog:ENOG410V6SQ;COG:U;	BBS2_2
DPMN_122874	Bardet-Biedl syndrome 4 protein	ID=DPMN_122874-T1;Parent=DPMN_122874;product=Bardet-Biedl syndrome 4 protein;DBxref=PFAM:PF13181;note=EggNog:ENOG410VB01;COG:S;	BBS4_1
DPMN_122892	Bardet-Biedl syndrome 4 protein	ID=DPMN_122892-T1;Parent=DPMN_122892;product=Bardet-Biedl syndrome 4 protein;DBxref=PFAM:PF13181;PFAM:PF13414;PFAM:PF13432;PFAM:PF14559;note=BUSCO:EOG091G09T3;EggNog:ENOG410UHIZ;COG:S;	BBS4_2
DPMN_088415	Bardet-Biedl syndrome 5 protein	ID=DPMN_088415-T1;Parent=DPMN_088415;product=Bardet-Biedl syndrome 5 protein;DBxref=PFAM:PF07289;note=EggNog:ENOG410UQGK;COG:S;	BBS5_1
DPMN_088799	Bardet-Biedl syndrome 5 protein	ID=DPMN_088799-T1;Parent=DPMN_088799;product=Bardet-Biedl syndrome 5 protein;DBxref=PFAM:PF07289;note=EggNog:ENOG410UQGK;COG:S;	BBS5_2
DPMN_124029	Bardet-Biedl syndrome 7 protein	ID=DPMN_124029-T1;Parent=DPMN_124029;product=Bardet-Biedl syndrome 7 protein;note=EggNog:ENOG410V5C6;COG:S;	BBS7_1
DPMN_125742	Bardet-Biedl syndrome 7 protein	ID=DPMN_125742-T1;Parent=DPMN_125742;product=Bardet-Biedl syndrome 7 protein;note=EggNog:ENOG410V5C6;COG:S;	BBS7_2
DPMN_091850	Bardet-Biedl syndrome 9	ID=DPMN_091850-T1;Parent=DPMN_091850;product=Bardet-Biedl syndrome 9;DBxref=PFAM:PF14727;PFAM:PF14728;note=EggNog:ENOG410V5DX;COG:S;	BBS9_1
DPMN_092337	Bardet-Biedl syndrome 9	ID=DPMN_092337-T1;Parent=DPMN_092337;product=Bardet-Biedl syndrome 9;note=EggNog:ENOG410V5DX;COG:S;	BBS9_2
DPMN_088457	b-cell receptor-associated protein	ID=DPMN_088457-T1;Parent=DPMN_088457;product=b-cell receptor-associated protein;DBxref=PFAM:PF05529;note=TransMembrane:3 (i7-27o47-67i103-120o);EggNog:ENOG410UJEF;COG:U;	BCAP31
DPMN_021946	Breast cancer anti-estrogen resistance protein 1	ID=DPMN_021946-T1;Parent=DPMN_021946;product=Breast cancer anti-estrogen resistance protein 1;DBxref=PFAM:PF00018;PFAM:PF07653;PFAM:PF14604;note=EggNog:ENOG410VEAS;COG:T;	BCAR1
DPMN_098801	breast cancer anti-estrogen resistance	ID=DPMN_098801-T1;Parent=DPMN_098801;product=breast cancer anti-estrogen resistance;DBxref=PFAM:PF00017;PFAM:PF00536;PFAM:PF00617;PFAM:PF07647;note=EggNog:ENOG4104IRC;COG:T;	BCAR3
DPMN_161304	Pre-mRNA-splicing factor SPF27	ID=DPMN_161304-T1;Parent=DPMN_161304;product=Pre-mRNA-splicing factor SPF27;note=EggNog:ENOG41033BW;COG:A;	BCAS2_1
DPMN_182282	Pre-mRNA-splicing factor SPF27	ID=DPMN_182282-T1;Parent=DPMN_182282;product=Pre-mRNA-splicing factor SPF27;note=EggNog:ENOG410MXJR;COG:A;	BCAS2_2
DPMN_182292	Pre-mRNA-splicing factor SPF27	ID=DPMN_182292-T1;Parent=DPMN_182292;product=Pre-mRNA-splicing factor SPF27;DBxref=PFAM:PF05700;note=BUSCO:EOG091G0NMJ;EggNog:ENOG41033BW;COG:A;	BCAS2_3
DPMN_148743	Breast carcinoma amplified sequence 3	ID=DPMN_148743-T1;Parent=DPMN_148743;product=Breast carcinoma amplified sequence 3;DBxref=PFAM:PF12490;note=BUSCO:EOG091G038X;EggNog:ENOG410V4B4;COG:S;	BCAS3
DPMN_014974	branched chain amino-acid transaminase	ID=DPMN_014974-T1;Parent=DPMN_014974;product=branched chain amino-acid transaminase;DBxref=PFAM:PF01063;note=EggNog:ENOG410V4ZK;COG:E;	BCAT2_1
DPMN_019324	branched chain amino-acid transaminase 2; mitochondrial	ID=DPMN_019324-T1;Parent=DPMN_019324;product=branched chain amino-acid transaminase 2; mitochondrial;DBxref=PFAM:PF01063;note=EggNog:ENOG410MZGJ;COG:E;	BCAT2_2
DPMN_094961	B-cell CLL lymphoma 10	ID=DPMN_094961-T1;Parent=DPMN_094961;product=B-cell CLL lymphoma 10;DBxref=PFAM:PF00619;note=EggNog:ENOG410VF88;COG:T;	BCL10
DPMN_066742	B-cell CLL lymphoma 11B (zinc finger protein)	ID=DPMN_066742-T1;Parent=DPMN_066742;product=B-cell CLL lymphoma 11B (zinc finger protein);DBxref=PFAM:PF00096;PFAM:PF12874;PFAM:PF13894;PFAM:PF13912;note=EggNog:ENOG410UGQG;COG:K;	BCL11B
DPMN_140090	Bcl-2- protein A1	ID=DPMN_140090-T1;Parent=DPMN_140090;product=Bcl-2- protein A1;DBxref=PFAM:PF00452;note=TransMembrane:1 (o199-218i);EggNog:ENOG410V569;COG:T;	BCL2A1
DPMN_102108	bcl2-like 1	ID=DPMN_102108-T1;Parent=DPMN_102108;product=bcl2-like 1;DBxref=PFAM:PF00452;PFAM:PF02180;note=TransMembrane:1 (i164-182o);EggNog:ENOG410VBUM;COG:T;	BCL2L1_1
DPMN_102169	bcl2-like 1	ID=DPMN_102169-T1;Parent=DPMN_102169;product=bcl2-like 1;DBxref=PFAM:PF00452;note=TransMembrane:1 (o161-181i);EggNog:ENOG410VBUM;COG:T;	BCL2L1_2
DPMN_102183	bcl2-like 1	ID=DPMN_102183-T1;Parent=DPMN_102183;product=bcl2-like 1;DBxref=PFAM:PF00452;note=EggNog:ENOG410VBUM;COG:T;	BCL2L1_3
DPMN_102295	bcl2-like 1	ID=DPMN_102295-T1;Parent=DPMN_102295;product=bcl2-like 1;DBxref=PFAM:PF00452;note=EggNog:ENOG410VBUM;COG:T;	BCL2L1_4
DPMN_102330	bcl2-like 1	ID=DPMN_102330-T1;Parent=DPMN_102330;product=bcl2-like 1;DBxref=PFAM:PF00452;note=EggNog:ENOG410VBUM;COG:T;	BCL2L1_5
DPMN_017226	lymphoma 3	ID=DPMN_017226-T1;Parent=DPMN_017226;product=lymphoma 3;DBxref=PFAM:PF00023;PFAM:PF12796;PFAM:PF13606;PFAM:PF13637;PFAM:PF13857;note=EggNog:ENOG410UT49;COG:K;	BCL3_1
DPMN_040614	B-cell CLL lymphoma 3	ID=DPMN_040614-T1;Parent=DPMN_040614;product=B-cell CLL lymphoma 3;DBxref=PFAM:PF00023;PFAM:PF12796;PFAM:PF13606;PFAM:PF13857;note=EggNog:ENOG410VD0G;COG:K;	BCL3_2
DPMN_011667	beta-carotene oxygenase 2	ID=DPMN_011667-T1;Parent=DPMN_011667;product=beta-carotene oxygenase 2;DBxref=PFAM:PF03055;note=EggNog:ENOG410UUDH;COG:Q;	BCO2_1
DPMN_146910	Beta-carotene oxygenase 2	ID=DPMN_146910-T1;Parent=DPMN_146910;product=Beta-carotene oxygenase 2;DBxref=PFAM:PF03055;note=EggNog:ENOG410V7Q5;COG:Q;	BCO2_2
DPMN_147077	Beta-carotene oxygenase 2	ID=DPMN_147077-T1;Parent=DPMN_147077;product=Beta-carotene oxygenase 2;DBxref=PFAM:PF03055;note=EggNog:ENOG410V7Q5;COG:Q;	BCO2_3
DPMN_147374	beta-carotene oxygenase 2	ID=DPMN_147374-T1;Parent=DPMN_147374;product=beta-carotene oxygenase 2;DBxref=PFAM:PF03055;note=EggNog:ENOG410UUDH;COG:Q;	BCO2_4
DPMN_102738	BCL6 corepressor-like 1	ID=DPMN_102738-T1;Parent=DPMN_102738;product=BCL6 corepressor-like 1;DBxref=PFAM:PF00023;PFAM:PF12796;PFAM:PF13606;PFAM:PF13637;PFAM:PF13857;note=EggNog:ENOG410UNFI;COG:K;	BCORL1
DPMN_158574	mitochondrial chaperone	ID=DPMN_158574-T1;Parent=DPMN_158574;product=mitochondrial chaperone;DBxref=PFAM:PF00004;PFAM:PF08740;note=BUSCO:EOG091G08O3;TransMembrane:1 (o15-36i);EggNog:ENOG410VD74;COG:O;	BCS1L
DPMN_028397	(2R;3R)-2;3-butanediol dehydrogenase	ID=DPMN_028397-T1;Parent=DPMN_028397;product=(2R;3R)-2;3-butanediol dehydrogenase;DBxref=PFAM:PF00106;PFAM:PF08643;PFAM:PF08659;PFAM:PF13561;note=TransMembrane:1 (o16-49i);EggNog:ENOG410MWUU;COG:Q;	BDH1_1
DPMN_083579	(2R;3R)-2;3-butanediol dehydrogenase; variant 2(2R;3R)-2;3-butanediol dehydrogenase	ID=DPMN_083579-T1;Parent=DPMN_083579;product=(2R;3R)-2;3-butanediol dehydrogenase; variant 2;DBxref=PFAM:PF00106;PFAM:PF08643;PFAM:PF13561;note=TransMembrane:1 (o30-62i);EggNog:ENOG410V4HX;COG:Q;ID=DPMN_083579-T2;Parent=DPMN_083579;product=(2R;3R)-2;3-butanediol dehydrogenase;	BDH1_2
DPMN_083579	(2R;3R)-2;3-butanediol dehydrogenase; variant 2(2R;3R)-2;3-butanediol dehydrogenase	ID=DPMN_083579-T1;Parent=DPMN_083579;product=(2R;3R)-2;3-butanediol dehydrogenase; variant 2;DBxref=PFAM:PF00106;PFAM:PF08643;PFAM:PF13561;note=TransMembrane:1 (o30-62i);EggNog:ENOG410V4HX;COG:Q;ID=DPMN_083579-T2;Parent=DPMN_083579;product=(2R;3R)-2;3-butanediol dehydrogenase;	BDH1_2
DPMN_152464	(2R;3R)-2;3-butanediol dehydrogenase(2R;3R)-2;3-butanediol dehydrogenase; variant 2	ID=DPMN_152464-T1;Parent=DPMN_152464;product=(2R;3R)-2;3-butanediol dehydrogenase;DBxref=PFAM:PF00106;PFAM:PF08643;PFAM:PF13561;note=TransMembrane:2 (i12-28o34-53i);EggNog:ENOG410MWUU;COG:Q;ID=DPMN_152464-T2;Parent=DPMN_152464;product=(2R;3R)-2;3-butanediol dehydrogenase; variant 2;DBxref=PFAM:PF00106;PFAM:PF08643;PFAM:PF13561;note=TransMembrane:2 (i12-28o34-53i);EggNog:ENOG410MWUU;COG:Q;	BDH1_4
DPMN_152464	(2R;3R)-2;3-butanediol dehydrogenase(2R;3R)-2;3-butanediol dehydrogenase; variant 2	ID=DPMN_152464-T1;Parent=DPMN_152464;product=(2R;3R)-2;3-butanediol dehydrogenase;DBxref=PFAM:PF00106;PFAM:PF08643;PFAM:PF13561;note=TransMembrane:2 (i12-28o34-53i);EggNog:ENOG410MWUU;COG:Q;ID=DPMN_152464-T2;Parent=DPMN_152464;product=(2R;3R)-2;3-butanediol dehydrogenase; variant 2;DBxref=PFAM:PF00106;PFAM:PF08643;PFAM:PF13561;note=TransMembrane:2 (i12-28o34-53i);EggNog:ENOG410MWUU;COG:Q;	BDH1_4
DPMN_173525	(2R;3R)-2;3-butanediol dehydrogenase	ID=DPMN_173525-T1;Parent=DPMN_173525;product=(2R;3R)-2;3-butanediol dehydrogenase;DBxref=PFAM:PF00106;PFAM:PF08659;PFAM:PF13561;note=TransMembrane:1 (o6-38i);EggNog:ENOG410MWUU;COG:Q;	BDH1_6
DPMN_026060	Putative diacetyl reductase [(R)-acetoin forming] 2	ID=DPMN_026060-T1;Parent=DPMN_026060;product=Putative diacetyl reductase [(R)-acetoin forming] 2;DBxref=PFAM:PF00106;PFAM:PF01370;PFAM:PF08659;PFAM:PF13561;note=EggNog:ENOG410UR0W;COG:Q;	BDH2
DPMN_043161	Beclin-1	ID=DPMN_043161-T1;Parent=DPMN_043161;product=Beclin-1;DBxref=PFAM:PF04111;note=BUSCO:EOG091G0COC;EggNog:ENOG410VARR;COG:T;	BECN1
DPMN_004119	BEN domain containing 3	ID=DPMN_004119-T1;Parent=DPMN_004119;product=BEN domain containing 3;note=EggNog:ENOG410V5X9;COG:S;	BEND3_1
DPMN_100617	BEN domain containing 3	ID=DPMN_100617-T1;Parent=DPMN_100617;product=BEN domain containing 3;DBxref=PFAM:PF10523;note=EggNog:ENOG410UHVH;COG:S;	BEND3_10
DPMN_113763	BEN domain containing 3	ID=DPMN_113763-T1;Parent=DPMN_113763;product=BEN domain containing 3;DBxref=PFAM:PF10523;note=SECRETED:SignalP(1-21);EggNog:ENOG410UHVH;COG:S;	BEND3_11
DPMN_154657	BEN domain containing 3	ID=DPMN_154657-T1;Parent=DPMN_154657;product=BEN domain containing 3;DBxref=PFAM:PF10523;note=EggNog:ENOG410UHVH;COG:S;	BEND3_12
DPMN_158358	BEN domain containing 3	ID=DPMN_158358-T1;Parent=DPMN_158358;product=BEN domain containing 3;DBxref=PFAM:PF10523;note=EggNog:ENOG410UHVH;COG:S;	BEND3_13
DPMN_171924	BEN domain containing 3	ID=DPMN_171924-T1;Parent=DPMN_171924;product=BEN domain containing 3;DBxref=PFAM:PF10523;note=EggNog:ENOG410UHVH;COG:S;	BEND3_14
DPMN_186324	BEN domain containing 3	ID=DPMN_186324-T1;Parent=DPMN_186324;product=BEN domain containing 3;DBxref=PFAM:PF10523;note=EggNog:ENOG410UHVH;COG:S;	BEND3_15
DPMN_191025	BEN domain containing 3	ID=DPMN_191025-T1;Parent=DPMN_191025;product=BEN domain containing 3;DBxref=PFAM:PF10523;note=EggNog:ENOG410UHVH;COG:S;	BEND3_16
DPMN_191151	BEN domain containing 3	ID=DPMN_191151-T1;Parent=DPMN_191151;product=BEN domain containing 3;DBxref=PFAM:PF10523;note=EggNog:ENOG410UHVH;COG:S;	BEND3_17
DPMN_016435	BEN domain containing 3	ID=DPMN_016435-T1;Parent=DPMN_016435;product=BEN domain containing 3;DBxref=PFAM:PF10523;note=EggNog:ENOG410UHVH;COG:S;	BEND3_2
DPMN_030284	BEN domain containing 3	ID=DPMN_030284-T1;Parent=DPMN_030284;product=BEN domain containing 3;DBxref=PFAM:PF10523;note=EggNog:ENOG410V5X9;COG:S;	BEND3_3
DPMN_051471	BEN domain containing 3	ID=DPMN_051471-T1;Parent=DPMN_051471;product=BEN domain containing 3;DBxref=PFAM:PF10523;note=EggNog:ENOG410UHVH;COG:S;	BEND3_4
DPMN_055794	BEN domain containing 3	ID=DPMN_055794-T1;Parent=DPMN_055794;product=BEN domain containing 3;DBxref=PFAM:PF10523;note=EggNog:ENOG410UHVH;COG:S;	BEND3_5
DPMN_059129	BEN domain containing 3	ID=DPMN_059129-T1;Parent=DPMN_059129;product=BEN domain containing 3;DBxref=PFAM:PF10523;note=EggNog:ENOG410UHVH;COG:S;	BEND3_6
DPMN_072378	BEN domain containing 3	ID=DPMN_072378-T1;Parent=DPMN_072378;product=BEN domain containing 3;DBxref=PFAM:PF10523;note=EggNog:ENOG410UHVH;COG:S;	BEND3_7
DPMN_074710	BEN domain containing 3	ID=DPMN_074710-T1;Parent=DPMN_074710;product=BEN domain containing 3;DBxref=PFAM:PF10523;note=TransMembrane:1 (i81-103o);EggNog:ENOG410UHVH;COG:S;	BEND3_8
DPMN_079327	BEN domain containing 3	ID=DPMN_079327-T1;Parent=DPMN_079327;product=BEN domain containing 3;DBxref=PFAM:PF10523;note=EggNog:ENOG410UHVH;COG:S;	BEND3_9
DPMN_004077	Bestrophin; RFP-TM; chloride channel	ID=DPMN_004077-T1;Parent=DPMN_004077;product=Bestrophin; RFP-TM; chloride channel;DBxref=PFAM:PF01062;note=TransMembrane:6 (o36-54i75-94o100-116i128-148o235-253i265-283o);EggNog:ENOG4104EV4;COG:S;	BEST3_1
DPMN_010476	Bestrophin; RFP-TM; chloride channel	ID=DPMN_010476-T1;Parent=DPMN_010476;product=Bestrophin; RFP-TM; chloride channel;DBxref=PFAM:PF01062;note=TransMembrane:6 (o36-54i75-94o100-116i128-148o235-253i265-283o);EggNog:ENOG4104EV4;COG:S;	BEST3_2
DPMN_010542	Bestrophin; RFP-TM; chloride channel	ID=DPMN_010542-T1;Parent=DPMN_010542;product=Bestrophin; RFP-TM; chloride channel;DBxref=PFAM:PF01062;note=TransMembrane:6 (o36-54i75-94o100-116i128-148o235-253i265-283o);EggNog:ENOG4104EV4;COG:S;	BEST3_3
DPMN_040105	bestrophin 3	ID=DPMN_040105-T1;Parent=DPMN_040105;product=bestrophin 3;DBxref=PFAM:PF01062;note=TransMembrane:4 (o36-54i75-94o235-253i265-283o);EggNog:ENOG410UKMJ;COG:S;	BEST3_4
DPMN_024453	protein transport protein bet1	ID=DPMN_024453-T1;Parent=DPMN_024453;product=protein transport protein bet1;note=TransMembrane:1 (i95-113o);EggNog:ENOG410VINA;COG:U;	BET1
DPMN_149613	blocked early in transport 1	ID=DPMN_149613-T1;Parent=DPMN_149613;product=blocked early in transport 1;note=TransMembrane:1 (i89-108o);EggNog:ENOG410VICI;COG:U;	BET1L
DPMN_162048	Beta-1;3-galactosyltransferase	ID=DPMN_162048-T1;Parent=DPMN_162048;product=Beta-1;3-galactosyltransferase;DBxref=PFAM:PF01762;note=CAZy:GT31;EggNog:ENOG41036MB;COG:G;	BETA3GALT6
DPMN_110142	Helix-loop-helix DNA-binding domain	ID=DPMN_110142-T1;Parent=DPMN_110142;product=Helix-loop-helix DNA-binding domain;DBxref=PFAM:PF00010;note=EggNog:ENOG410WGWR;COG:K;	BHLHE22
DPMN_002319	basic helix-loop-helix; member e23	ID=DPMN_002319-T1;Parent=DPMN_002319;product=basic helix-loop-helix; member e23;DBxref=PFAM:PF00010;note=EggNog:ENOG410NCC2;COG:K;	BHLHE23_1
DPMN_159536	basic helix-loop-helix; member e23	ID=DPMN_159536-T1;Parent=DPMN_159536;product=basic helix-loop-helix; member e23;DBxref=PFAM:PF00010;note=EggNog:ENOG410NCC2;COG:K;	BHLHE23_2
DPMN_057137	bicaudal C 1	ID=DPMN_057137-T1;Parent=DPMN_057137;product=bicaudal C 1;DBxref=PFAM:PF00013;PFAM:PF00536;PFAM:PF07647;note=EggNog:ENOG410UQWI;COG:T;	BICC1
DPMN_170299	Bicaudal D 2	ID=DPMN_170299-T1;Parent=DPMN_170299;product=Bicaudal D 2;DBxref=PFAM:PF09730;note=EggNog:ENOG410UTF3;COG:U;	BICD2
DPMN_032954	bridging integrator 3	ID=DPMN_032954-T1;Parent=DPMN_032954;product=bridging integrator 3;DBxref=PFAM:PF16746;note=EggNog:ENOG410WJ6K;COG:U;	BIN3
DPMN_006871	Baculoviral IAP	ID=DPMN_006871-T1;Parent=DPMN_006871;product=Baculoviral IAP;DBxref=PFAM:PF00653;note=MEROPS:MER0022914;EggNog:ENOG410UH8Q;COG:K;	BIRC2_1
DPMN_059106	Baculoviral IAP repeat containing	ID=DPMN_059106-T1;Parent=DPMN_059106;product=Baculoviral IAP repeat containing;DBxref=PFAM:PF00653;PFAM:PF13920;note=MEROPS:MER0022899;EggNog:ENOG410V8RR;COG:O;	BIRC2_10
DPMN_059196	Baculoviral IAP repeat containing	ID=DPMN_059196-T1;Parent=DPMN_059196;product=Baculoviral IAP repeat containing;DBxref=PFAM:PF00653;note=MEROPS:MER0022864;EggNog:ENOG410V8RR;COG:O;	BIRC2_11
DPMN_060467	inhibitor of apoptosis	ID=DPMN_060467-T1;Parent=DPMN_060467;product=inhibitor of apoptosis;DBxref=PFAM:PF00653;note=MEROPS:MER0022864;EggNog:ENOG4104KVU;COG:D;	BIRC2_12
DPMN_060993	Baculoviral IAP repeat containing	ID=DPMN_060993-T1;Parent=DPMN_060993;product=Baculoviral IAP repeat containing;DBxref=PFAM:PF00653;note=MEROPS:MER0022899;EggNog:ENOG410V8RR;COG:O;	BIRC2_13
DPMN_061227	X-linked inhibitor of apoptosis	ID=DPMN_061227-T1;Parent=DPMN_061227;product=X-linked inhibitor of apoptosis;DBxref=PFAM:PF00653;PFAM:PF13920;note=MEROPS:MER0022864;EggNog:ENOG410V8RR;COG:O;	BIRC2_14
DPMN_061698	Baculoviral IAP repeat containing	ID=DPMN_061698-T1;Parent=DPMN_061698;product=Baculoviral IAP repeat containing;DBxref=PFAM:PF00653;note=MEROPS:MER0022864;EggNog:ENOG410V8RR;COG:D;	BIRC2_15
DPMN_065527	Baculoviral IAP repeat containing	ID=DPMN_065527-T1;Parent=DPMN_065527;product=Baculoviral IAP repeat containing;note=TransMembrane:1 (o122-139i);EggNog:ENOG410V8RR;COG:D;	BIRC2_16
DPMN_072399	Baculoviral IAP	ID=DPMN_072399-T1;Parent=DPMN_072399;product=Baculoviral IAP;DBxref=PFAM:PF00653;note=MEROPS:MER0020171;EggNog:ENOG410UH8Q;COG:K;	BIRC2_17
DPMN_072530	Baculoviral IAP repeat containing	ID=DPMN_072530-T1;Parent=DPMN_072530;product=Baculoviral IAP repeat containing;DBxref=PFAM:PF00653;note=MEROPS:MER0022899;EggNog:ENOG410V8RR;COG:O;	BIRC2_18
DPMN_072577	X-linked inhibitor of apoptosis	ID=DPMN_072577-T1;Parent=DPMN_072577;product=X-linked inhibitor of apoptosis;DBxref=PFAM:PF00653;PFAM:PF13920;note=MEROPS:MER0022914;EggNog:ENOG410V8RR;COG:O;	BIRC2_19
DPMN_006898	Baculoviral IAP	ID=DPMN_006898-T1;Parent=DPMN_006898;product=Baculoviral IAP;DBxref=PFAM:PF00653;note=MEROPS:MER0022914;TransMembrane:2 (o15-37i49-69o);EggNog:ENOG410UH8Q;COG:K;	BIRC2_2
DPMN_074116	Baculoviral IAP repeat containing	ID=DPMN_074116-T1;Parent=DPMN_074116;product=Baculoviral IAP repeat containing;DBxref=PFAM:PF00653;note=MEROPS:MER0022899;EggNog:ENOG410V8RR;COG:O;	BIRC2_20
DPMN_076086	Baculoviral IAP repeat containing	ID=DPMN_076086-T1;Parent=DPMN_076086;product=Baculoviral IAP repeat containing;DBxref=PFAM:PF00653;note=MEROPS:MER0022899;EggNog:ENOG410V8RR;COG:D;	BIRC2_21
DPMN_081035	X-linked inhibitor of apoptosis	ID=DPMN_081035-T1;Parent=DPMN_081035;product=X-linked inhibitor of apoptosis;DBxref=PFAM:PF00653;PFAM:PF13920;note=MEROPS:MER0038490;EggNog:ENOG410V8RR;COG:O;	BIRC2_22
DPMN_086087	Baculoviral IAP repeat containing	ID=DPMN_086087-T1;Parent=DPMN_086087;product=Baculoviral IAP repeat containing;DBxref=PFAM:PF00653;note=MEROPS:MER0022899;EggNog:ENOG410V8RR;COG:D;	BIRC2_23
DPMN_095753	X-linked inhibitor of apoptosis	ID=DPMN_095753-T1;Parent=DPMN_095753;product=X-linked inhibitor of apoptosis;DBxref=PFAM:PF00653;PFAM:PF13920;note=MEROPS:MER0022864;EggNog:ENOG410V8RR;COG:O;	BIRC2_24
DPMN_097002	X-linked inhibitor of apoptosis	ID=DPMN_097002-T1;Parent=DPMN_097002;product=X-linked inhibitor of apoptosis;DBxref=PFAM:PF00653;PFAM:PF13920;note=MEROPS:MER0022914;EggNog:ENOG410V8RR;COG:O;	BIRC2_25
DPMN_098431	X-linked inhibitor of apoptosis	ID=DPMN_098431-T1;Parent=DPMN_098431;product=X-linked inhibitor of apoptosis;DBxref=PFAM:PF13920;note=EggNog:ENOG410V8RR;COG:O;	BIRC2_26
DPMN_098585	X-linked inhibitor of apoptosis	ID=DPMN_098585-T1;Parent=DPMN_098585;product=X-linked inhibitor of apoptosis;DBxref=PFAM:PF00653;note=MEROPS:MER0022864;TransMembrane:1 (i76-95o);EggNog:ENOG410V8RR;COG:O;	BIRC2_27
DPMN_099560	Baculoviral IAP repeat containing	ID=DPMN_099560-T1;Parent=DPMN_099560;product=Baculoviral IAP repeat containing;DBxref=PFAM:PF00653;note=MEROPS:MER0022864;EggNog:ENOG410V8RR;COG:D;	BIRC2_28
DPMN_099878	X-linked inhibitor of apoptosis	ID=DPMN_099878-T1;Parent=DPMN_099878;product=X-linked inhibitor of apoptosis;DBxref=PFAM:PF00653;PFAM:PF13920;note=MEROPS:MER0022864;EggNog:ENOG410V8RR;COG:O;	BIRC2_29
DPMN_010197	Baculoviral IAP repeat containing	ID=DPMN_010197-T1;Parent=DPMN_010197;product=Baculoviral IAP repeat containing;DBxref=PFAM:PF13920;note=EggNog:ENOG410V8RR;COG:D;	BIRC2_3
DPMN_099989	X-linked inhibitor of apoptosis	ID=DPMN_099989-T1;Parent=DPMN_099989;product=X-linked inhibitor of apoptosis;DBxref=PFAM:PF00653;PFAM:PF13920;note=MEROPS:MER0022864;EggNog:ENOG410V8RR;COG:O;	BIRC2_30
DPMN_104701	Baculoviral IAP repeat containing	ID=DPMN_104701-T1;Parent=DPMN_104701;product=Baculoviral IAP repeat containing;note=MEROPS:MER0022864;EggNog:ENOG410UH8Q;COG:D;	BIRC2_31
DPMN_105085	Baculoviral IAP repeat containing	ID=DPMN_105085-T1;Parent=DPMN_105085;product=Baculoviral IAP repeat containing;DBxref=PFAM:PF00084;PFAM:PF00653;PFAM:PF13920;note=MEROPS:MER0022864;EggNog:ENOG410UH8Q;COG:K;	BIRC2_32
DPMN_105766	X-linked inhibitor of apoptosis	ID=DPMN_105766-T1;Parent=DPMN_105766;product=X-linked inhibitor of apoptosis;DBxref=PFAM:PF00653;PFAM:PF13920;note=MEROPS:MER0022899;EggNog:ENOG410V8RR;COG:O;	BIRC2_33
DPMN_105855	X-linked inhibitor of apoptosis	ID=DPMN_105855-T1;Parent=DPMN_105855;product=X-linked inhibitor of apoptosis;DBxref=PFAM:PF00653;note=MEROPS:MER0022899;EggNog:ENOG410V8RR;COG:O;	BIRC2_34
DPMN_106012	X-linked inhibitor of apoptosis	ID=DPMN_106012-T1;Parent=DPMN_106012;product=X-linked inhibitor of apoptosis;DBxref=PFAM:PF00653;note=MEROPS:MER0020171;EggNog:ENOG410V8RR;COG:O;	BIRC2_35
DPMN_106074	Baculoviral IAP repeat containing	ID=DPMN_106074-T1;Parent=DPMN_106074;product=Baculoviral IAP repeat containing;DBxref=PFAM:PF13920;note=EggNog:ENOG410UH8Q;COG:D;	BIRC2_36
DPMN_106166	X-linked inhibitor of apoptosis	ID=DPMN_106166-T1;Parent=DPMN_106166;product=X-linked inhibitor of apoptosis;DBxref=PFAM:PF00653;PFAM:PF13920;note=MEROPS:MER0022864;EggNog:ENOG410V8RR;COG:O;	BIRC2_37
DPMN_106186	X-linked inhibitor of apoptosis	ID=DPMN_106186-T1;Parent=DPMN_106186;product=X-linked inhibitor of apoptosis;DBxref=PFAM:PF00653;note=MEROPS:MER0018621;EggNog:ENOG410V8RR;COG:O;	BIRC2_38
DPMN_106219	Baculoviral IAP repeat containing	ID=DPMN_106219-T1;Parent=DPMN_106219;product=Baculoviral IAP repeat containing;DBxref=PFAM:PF00653;note=MEROPS:MER0022899;EggNog:ENOG410V8RR;COG:O;	BIRC2_39
DPMN_013322	Baculoviral IAP	ID=DPMN_013322-T1;Parent=DPMN_013322;product=Baculoviral IAP;DBxref=PFAM:PF00653;note=MEROPS:MER0022914;EggNog:ENOG410UH8Q;COG:K;	BIRC2_4
DPMN_106309	Baculoviral IAP repeat containing	ID=DPMN_106309-T1;Parent=DPMN_106309;product=Baculoviral IAP repeat containing;DBxref=PFAM:PF00653;note=MEROPS:MER0022864;EggNog:ENOG410V8RR;COG:D;	BIRC2_40
DPMN_106529	Baculoviral IAP repeat containing	ID=DPMN_106529-T1;Parent=DPMN_106529;product=Baculoviral IAP repeat containing;DBxref=PFAM:PF00653;note=MEROPS:MER0022899;EggNog:ENOG410V8RR;COG:D;	BIRC2_41
DPMN_114373	Baculoviral IAP repeat containing	ID=DPMN_114373-T1;Parent=DPMN_114373;product=Baculoviral IAP repeat containing;DBxref=PFAM:PF00653;note=MEROPS:MER0018621;EggNog:ENOG410UH8Q;COG:K;	BIRC2_42
DPMN_114957	Baculoviral IAP repeat containing	ID=DPMN_114957-T1;Parent=DPMN_114957;product=Baculoviral IAP repeat containing;DBxref=PFAM:PF00653;note=MEROPS:MER0022899;EggNog:ENOG410UH8Q;COG:D;	BIRC2_43
DPMN_115003	Baculoviral IAP repeat containing	ID=DPMN_115003-T1;Parent=DPMN_115003;product=Baculoviral IAP repeat containing;DBxref=PFAM:PF00653;note=MEROPS:MER0022864;SECRETED:SignalP(1-19);EggNog:ENOG410UH8Q;COG:D;	BIRC2_44
DPMN_116514	Baculoviral IAP repeat containing	ID=DPMN_116514-T1;Parent=DPMN_116514;product=Baculoviral IAP repeat containing;DBxref=PFAM:PF00653;note=MEROPS:MER0022899;EggNog:ENOG410UH8Q;COG:D;	BIRC2_45
DPMN_116884	Baculoviral IAP repeat containing	ID=DPMN_116884-T1;Parent=DPMN_116884;product=Baculoviral IAP repeat containing;DBxref=PFAM:PF00653;note=MEROPS:MER0022899;EggNog:ENOG410UH8Q;COG:D;	BIRC2_46
DPMN_120654	X-linked inhibitor of apoptosis	ID=DPMN_120654-T1;Parent=DPMN_120654;product=X-linked inhibitor of apoptosis;DBxref=PFAM:PF00653;note=MEROPS:MER0022899;EggNog:ENOG410V8RR;COG:O;	BIRC2_47
DPMN_124303	Baculoviral IAP repeat containing	ID=DPMN_124303-T1;Parent=DPMN_124303;product=Baculoviral IAP repeat containing;note=EggNog:ENOG410V8RR;COG:D;	BIRC2_48
DPMN_133250	X-linked inhibitor of apoptosis	ID=DPMN_133250-T1;Parent=DPMN_133250;product=X-linked inhibitor of apoptosis;DBxref=PFAM:PF00653;PFAM:PF13920;note=MEROPS:MER0022864;EggNog:ENOG410V8RR;COG:O;	BIRC2_49
DPMN_033094	Baculoviral IAP repeat containing	ID=DPMN_033094-T1;Parent=DPMN_033094;product=Baculoviral IAP repeat containing;DBxref=PFAM:PF13920;note=EggNog:ENOG410V8RR;COG:D;	BIRC2_5
DPMN_146135	Baculoviral IAP repeat containing	ID=DPMN_146135-T1;Parent=DPMN_146135;product=Baculoviral IAP repeat containing;DBxref=PFAM:PF00653;note=MEROPS:MER0022914;EggNog:ENOG410UH8Q;COG:D;	BIRC2_50
DPMN_163942	X-linked inhibitor of apoptosis	ID=DPMN_163942-T1;Parent=DPMN_163942;product=X-linked inhibitor of apoptosis;DBxref=PFAM:PF00653;PFAM:PF13920;note=MEROPS:MER0038490;EggNog:ENOG410V8RR;COG:O;	BIRC2_51
DPMN_166907	Baculoviral IAP	ID=DPMN_166907-T1;Parent=DPMN_166907;product=Baculoviral IAP;DBxref=PFAM:PF00653;note=MEROPS:MER0020171;EggNog:ENOG410UH8Q;COG:K;	BIRC2_52
DPMN_166979	Baculoviral IAP repeat containingBaculoviral IAP repeat containing; variant 2	ID=DPMN_166979-T1;Parent=DPMN_166979;product=Baculoviral IAP repeat containing;DBxref=PFAM:PF00653;PFAM:PF13920;note=MEROPS:MER0022899;TransMembrane:2 (o6-23i203-225o);EggNog:ENOG410V8RR;COG:D;ID=DPMN_166979-T2;Parent=DPMN_166979;product=Baculoviral IAP repeat containing; variant 2;DBxref=PFAM:PF00653;PFAM:PF13920;note=MEROPS:MER0022899;TransMembrane:2 (o6-23i203-225o);EggNog:ENOG410V8RR;COG:D;	BIRC2_53
DPMN_166979	Baculoviral IAP repeat containingBaculoviral IAP repeat containing; variant 2	ID=DPMN_166979-T1;Parent=DPMN_166979;product=Baculoviral IAP repeat containing;DBxref=PFAM:PF00653;PFAM:PF13920;note=MEROPS:MER0022899;TransMembrane:2 (o6-23i203-225o);EggNog:ENOG410V8RR;COG:D;ID=DPMN_166979-T2;Parent=DPMN_166979;product=Baculoviral IAP repeat containing; variant 2;DBxref=PFAM:PF00653;PFAM:PF13920;note=MEROPS:MER0022899;TransMembrane:2 (o6-23i203-225o);EggNog:ENOG410V8RR;COG:D;	BIRC2_53
DPMN_176257	Baculoviral IAP repeat containing	ID=DPMN_176257-T1;Parent=DPMN_176257;product=Baculoviral IAP repeat containing;DBxref=PFAM:PF00653;note=MEROPS:MER0038490;EggNog:ENOG410V8RR;COG:D;	BIRC2_55
DPMN_033142	Baculoviral IAP repeat containing	ID=DPMN_033142-T1;Parent=DPMN_033142;product=Baculoviral IAP repeat containing;DBxref=PFAM:PF13920;note=EggNog:ENOG410UH8Q;COG:D;	BIRC2_6
DPMN_037126	Baculoviral IAP repeat containing	ID=DPMN_037126-T1;Parent=DPMN_037126;product=Baculoviral IAP repeat containing;DBxref=PFAM:PF00653;note=MEROPS:MER0018621;EggNog:ENOG410UH8Q;COG:D;	BIRC2_7
DPMN_045648	Baculoviral IAP repeat containing	ID=DPMN_045648-T1;Parent=DPMN_045648;product=Baculoviral IAP repeat containing;DBxref=PFAM:PF00653;note=MEROPS:MER0022899;EggNog:ENOG410V8RR;COG:O;	BIRC2_8
DPMN_058068	X-linked inhibitor of apoptosis	ID=DPMN_058068-T1;Parent=DPMN_058068;product=X-linked inhibitor of apoptosis;DBxref=PFAM:PF00653;PFAM:PF13920;PFAM:PF14447;note=MEROPS:MER0022864;EggNog:ENOG410V8RR;COG:O;	BIRC2_9
DPMN_006965	Baculoviral IAP repeat containing	ID=DPMN_006965-T1;Parent=DPMN_006965;product=Baculoviral IAP repeat containing;DBxref=PFAM:PF00653;note=MEROPS:MER0022864;EggNog:ENOG410UH8Q;COG:K;	BIRC3_1
DPMN_061764	Baculoviral IAP repeat containing	ID=DPMN_061764-T1;Parent=DPMN_061764;product=Baculoviral IAP repeat containing;DBxref=PFAM:PF00653;PFAM:PF13920;note=MEROPS:MER0022914;EggNog:ENOG410V8RR;COG:O;	BIRC3_10
DPMN_061878	Baculoviral IAP repeat-containing protein 3	ID=DPMN_061878-T1;Parent=DPMN_061878;product=Baculoviral IAP repeat-containing protein 3;DBxref=PFAM:PF13920;note=EggNog:ENOG410UH8Q;COG:D;	BIRC3_11
DPMN_068853	baculoviral IAP repeat containing 3	ID=DPMN_068853-T1;Parent=DPMN_068853;product=baculoviral IAP repeat containing 3;DBxref=PFAM:PF00653;note=MEROPS:MER0022864;EggNog:ENOG410UH8Q;COG:T;	BIRC3_12
DPMN_072202	Baculoviral IAP repeat containing	ID=DPMN_072202-T1;Parent=DPMN_072202;product=Baculoviral IAP repeat containing;DBxref=PFAM:PF00653;PFAM:PF13920;note=MEROPS:MER0022864;EggNog:ENOG410V8RR;COG:O;	BIRC3_13
DPMN_072252	Baculoviral IAP repeat containing	ID=DPMN_072252-T1;Parent=DPMN_072252;product=Baculoviral IAP repeat containing;DBxref=PFAM:PF00653;PFAM:PF13920;note=MEROPS:MER0022914;TransMembrane:1 (i43-58o);EggNog:ENOG410V8RR;COG:O;	BIRC3_14
DPMN_072478	Baculoviral IAP repeat containing	ID=DPMN_072478-T1;Parent=DPMN_072478;product=Baculoviral IAP repeat containing;DBxref=PFAM:PF00653;PFAM:PF13920;note=MEROPS:MER0022864;EggNog:ENOG410V8RR;COG:O;	BIRC3_15
DPMN_072881	Baculoviral IAP repeat containing	ID=DPMN_072881-T1;Parent=DPMN_072881;product=Baculoviral IAP repeat containing;DBxref=PFAM:PF00653;PFAM:PF13920;note=MEROPS:MER0022864;EggNog:ENOG410V8RR;COG:O;	BIRC3_16
DPMN_073009	baculoviral IAP repeat containing 3	ID=DPMN_073009-T1;Parent=DPMN_073009;product=baculoviral IAP repeat containing 3;DBxref=PFAM:PF00653;note=MEROPS:MER0022914;EggNog:ENOG410UH8Q;COG:T;	BIRC3_17
DPMN_097060	Baculoviral IAP repeat containing	ID=DPMN_097060-T1;Parent=DPMN_097060;product=Baculoviral IAP repeat containing;DBxref=PFAM:PF00653;PFAM:PF13920;note=MEROPS:MER0022914;EggNog:ENOG410V8RR;COG:O;	BIRC3_18
DPMN_114840	Baculoviral IAP	ID=DPMN_114840-T1;Parent=DPMN_114840;product=Baculoviral IAP;DBxref=PFAM:PF00653;note=MEROPS:MER0022899;TransMembrane:1 (o20-38i);EggNog:ENOG410UH8Q;COG:D;	BIRC3_19
DPMN_013359	baculoviral IAP repeat containing 3	ID=DPMN_013359-T1;Parent=DPMN_013359;product=baculoviral IAP repeat containing 3;DBxref=PFAM:PF00653;note=MEROPS:MER0022914;TransMembrane:2 (o15-37i49-69o);EggNog:ENOG410UH8Q;COG:T;	BIRC3_2
DPMN_114908	Baculoviral IAP	ID=DPMN_114908-T1;Parent=DPMN_114908;product=Baculoviral IAP;DBxref=PFAM:PF00653;PFAM:PF13920;note=MEROPS:MER0022899;TransMembrane:1 (o185-208i);EggNog:ENOG410UH8Q;COG:D;	BIRC3_20
DPMN_114966	Baculoviral IAP	ID=DPMN_114966-T1;Parent=DPMN_114966;product=Baculoviral IAP;DBxref=PFAM:PF00653;note=MEROPS:MER0022899;EggNog:ENOG410UH8Q;COG:D;	BIRC3_21
DPMN_116871	Baculoviral IAP	ID=DPMN_116871-T1;Parent=DPMN_116871;product=Baculoviral IAP;DBxref=PFAM:PF00653;note=MEROPS:MER0022864;EggNog:ENOG410UH8Q;COG:D;	BIRC3_22
DPMN_146149	baculoviral IAP repeat containing 3	ID=DPMN_146149-T1;Parent=DPMN_146149;product=baculoviral IAP repeat containing 3;DBxref=PFAM:PF00653;note=MEROPS:MER0022914;EggNog:ENOG410UH8Q;COG:T;	BIRC3_23
DPMN_185922	Baculoviral IAP repeat containing	ID=DPMN_185922-T1;Parent=DPMN_185922;product=Baculoviral IAP repeat containing;DBxref=PFAM:PF00653;PFAM:PF06573;PFAM:PF13920;note=MEROPS:MER0022914;EggNog:ENOG410V8RR;COG:O;	BIRC3_24
DPMN_015978	Baculoviral IAP repeat containing	ID=DPMN_015978-T1;Parent=DPMN_015978;product=Baculoviral IAP repeat containing;DBxref=PFAM:PF00653;PFAM:PF13920;note=MEROPS:MER0022914;EggNog:ENOG410V8RR;COG:O;	BIRC3_3
DPMN_035419	baculoviral IAP repeat containing 3	ID=DPMN_035419-T1;Parent=DPMN_035419;product=baculoviral IAP repeat containing 3;DBxref=PFAM:PF00653;PFAM:PF13920;note=MEROPS:MER0018621;EggNog:ENOG410UH8Q;COG:T;	BIRC3_4
DPMN_058189	baculoviral IAP repeat containing 3	ID=DPMN_058189-T1;Parent=DPMN_058189;product=baculoviral IAP repeat containing 3;DBxref=PFAM:PF00653;note=MEROPS:MER0022914;TransMembrane:1 (i70-92o);EggNog:ENOG410UH8Q;COG:T;	BIRC3_5
DPMN_058834	baculoviral IAP repeat containing 3	ID=DPMN_058834-T1;Parent=DPMN_058834;product=baculoviral IAP repeat containing 3;DBxref=PFAM:PF00653;note=MEROPS:MER0022864;SECRETED:SignalP(1-30);EggNog:ENOG410UH8Q;COG:T;	BIRC3_6
DPMN_059649	Baculoviral IAP repeat containing	ID=DPMN_059649-T1;Parent=DPMN_059649;product=Baculoviral IAP repeat containing;DBxref=PFAM:PF00653;note=MEROPS:MER0022864;EggNog:ENOG410V8RR;COG:O;	BIRC3_7
DPMN_060029	Baculoviral IAP repeat containing	ID=DPMN_060029-T1;Parent=DPMN_060029;product=Baculoviral IAP repeat containing;DBxref=PFAM:PF00653;PFAM:PF13920;note=MEROPS:MER0022864;EggNog:ENOG410V8RR;COG:O;	BIRC3_8
DPMN_060959	Baculoviral IAP repeat containing	ID=DPMN_060959-T1;Parent=DPMN_060959;product=Baculoviral IAP repeat containing;DBxref=PFAM:PF00653;PFAM:PF13920;note=MEROPS:MER0022914;EggNog:ENOG410V8RR;COG:O;	BIRC3_9
DPMN_149243	Baculoviral IAP repeat-containing protein 6	ID=DPMN_149243-T1;Parent=DPMN_149243;product=Baculoviral IAP repeat-containing protein 6;DBxref=PFAM:PF00179;note=EggNog:ENOG410UP49;COG:D;O;	BIRC6_1
DPMN_149351	Baculoviral IAP repeat-containing protein 6	ID=DPMN_149351-T1;Parent=DPMN_149351;product=Baculoviral IAP repeat-containing protein 6;note=EggNog:ENOG410V9QQ;COG:D;O;	BIRC6_2
DPMN_149357	Baculoviral IAP repeat-containing protein 6	ID=DPMN_149357-T1;Parent=DPMN_149357;product=Baculoviral IAP repeat-containing protein 6;DBxref=PFAM:PF00653;note=MEROPS:MER0023038;EggNog:ENOG410UP49;COG:D;O;	BIRC6_3
DPMN_004425	baculoviral IAP repeat containing 7	ID=DPMN_004425-T1;Parent=DPMN_004425;product=baculoviral IAP repeat containing 7;note=MEROPS:MER0023181;EggNog:ENOG410VFVI;COG:O;	BIRC7_1
DPMN_059607	baculoviral IAP repeat containing 7	ID=DPMN_059607-T1;Parent=DPMN_059607;product=baculoviral IAP repeat containing 7;DBxref=PFAM:PF00653;PFAM:PF13920;note=MEROPS:MER0022864;EggNog:ENOG410N1D9;COG:O;	BIRC7_10
DPMN_060665	baculoviral IAP repeat containing 7	ID=DPMN_060665-T1;Parent=DPMN_060665;product=baculoviral IAP repeat containing 7;DBxref=PFAM:PF00653;PFAM:PF13920;PFAM:PF14447;note=MEROPS:MER0022914;TransMembrane:1 (i45-67o);EggNog:ENOG410N1D9;COG:O;	BIRC7_11
DPMN_068317	baculoviral IAP repeat containing 7	ID=DPMN_068317-T1;Parent=DPMN_068317;product=baculoviral IAP repeat containing 7;DBxref=PFAM:PF00653;PFAM:PF13920;note=MEROPS:MER0022864;EggNog:ENOG410N1D9;COG:O;	BIRC7_12
DPMN_068876	baculoviral IAP repeat containing 7	ID=DPMN_068876-T1;Parent=DPMN_068876;product=baculoviral IAP repeat containing 7;DBxref=PFAM:PF00653;PFAM:PF13920;note=MEROPS:MER0022864;EggNog:ENOG410N1D9;COG:O;	BIRC7_13
DPMN_076733	baculoviral IAP repeat containing 7	ID=DPMN_076733-T1;Parent=DPMN_076733;product=baculoviral IAP repeat containing 7;DBxref=PFAM:PF00653;note=EggNog:ENOG410VFVI;COG:O;	BIRC7_14
DPMN_076744	baculoviral IAP repeat containing 7	ID=DPMN_076744-T1;Parent=DPMN_076744;product=baculoviral IAP repeat containing 7;DBxref=PFAM:PF00653;note=EggNog:ENOG410VFVI;COG:O;	BIRC7_15
DPMN_077392	baculoviral IAP repeat containing 7	ID=DPMN_077392-T1;Parent=DPMN_077392;product=baculoviral IAP repeat containing 7;DBxref=PFAM:PF00653;note=EggNog:ENOG410VFVI;COG:O;	BIRC7_16
DPMN_098399	baculoviral IAP repeat containing 7	ID=DPMN_098399-T1;Parent=DPMN_098399;product=baculoviral IAP repeat containing 7;DBxref=PFAM:PF00653;PFAM:PF13920;note=MEROPS:MER0022864;EggNog:ENOG410VFVI;COG:O;	BIRC7_17
DPMN_099306	baculoviral IAP repeat containing 7	ID=DPMN_099306-T1;Parent=DPMN_099306;product=baculoviral IAP repeat containing 7;DBxref=PFAM:PF00653;PFAM:PF13920;note=MEROPS:MER0022864;EggNog:ENOG410N1D9;COG:O;	BIRC7_18
DPMN_099591	baculoviral IAP repeat containing 7	ID=DPMN_099591-T1;Parent=DPMN_099591;product=baculoviral IAP repeat containing 7;	BIRC7_19
DPMN_007113	baculoviral IAP repeat containing 7	ID=DPMN_007113-T1;Parent=DPMN_007113;product=baculoviral IAP repeat containing 7;DBxref=PFAM:PF00653;PFAM:PF13920;note=EggNog:ENOG410VFVI;COG:O;	BIRC7_2
DPMN_099660	baculoviral IAP repeat containing 7	ID=DPMN_099660-T1;Parent=DPMN_099660;product=baculoviral IAP repeat containing 7;DBxref=PFAM:PF00653;PFAM:PF13920;note=MEROPS:MER0022864;EggNog:ENOG410VFVI;COG:O;	BIRC7_20
DPMN_099697	baculoviral IAP repeat containing 7	ID=DPMN_099697-T1;Parent=DPMN_099697;product=baculoviral IAP repeat containing 7;DBxref=PFAM:PF00653;PFAM:PF13920;note=MEROPS:MER0022864;EggNog:ENOG410VFVI;COG:O;	BIRC7_21
DPMN_106036	baculoviral IAP repeat containing 7	ID=DPMN_106036-T1;Parent=DPMN_106036;product=baculoviral IAP repeat containing 7;DBxref=PFAM:PF00653;PFAM:PF13920;note=MEROPS:MER0022864;TransMembrane:2 (o6-22i197-219o);EggNog:ENOG410N1D9;COG:O;	BIRC7_22
DPMN_106339	baculoviral IAP repeat containing 7	ID=DPMN_106339-T1;Parent=DPMN_106339;product=baculoviral IAP repeat containing 7;DBxref=PFAM:PF00653;PFAM:PF13920;note=MEROPS:MER0022899;EggNog:ENOG410N1D9;COG:O;	BIRC7_23
DPMN_106590	baculoviral IAP repeat containing 7	ID=DPMN_106590-T1;Parent=DPMN_106590;product=baculoviral IAP repeat containing 7;DBxref=PFAM:PF00653;PFAM:PF13920;note=MEROPS:MER0022899;EggNog:ENOG410N1D9;COG:O;	BIRC7_24
DPMN_109154	baculoviral IAP repeat containing 7	ID=DPMN_109154-T1;Parent=DPMN_109154;product=baculoviral IAP repeat containing 7;DBxref=PFAM:PF00653;note=EggNog:ENOG410UTYB;COG:O;	BIRC7_25
DPMN_109262	baculoviral IAP repeat containing 7	ID=DPMN_109262-T1;Parent=DPMN_109262;product=baculoviral IAP repeat containing 7;DBxref=PFAM:PF00653;note=EggNog:ENOG410UTYB;COG:O;	BIRC7_26
DPMN_109446	baculoviral IAP repeat containing 7	ID=DPMN_109446-T1;Parent=DPMN_109446;product=baculoviral IAP repeat containing 7;DBxref=PFAM:PF00653;note=EggNog:ENOG410UTYB;COG:O;	BIRC7_27
DPMN_109480	baculoviral IAP repeat containing 7	ID=DPMN_109480-T1;Parent=DPMN_109480;product=baculoviral IAP repeat containing 7;DBxref=PFAM:PF00653;note=EggNog:ENOG410UTYB;COG:O;	BIRC7_28
DPMN_116921	baculoviral IAP repeat containing 7	ID=DPMN_116921-T1;Parent=DPMN_116921;product=baculoviral IAP repeat containing 7;DBxref=PFAM:PF00653;PFAM:PF13920;note=MEROPS:MER0022899;SECRETED:SignalP(1-19);EggNog:ENOG410N1D9;COG:O;	BIRC7_29
DPMN_008805	baculoviral IAP repeat containing 7	ID=DPMN_008805-T1;Parent=DPMN_008805;product=baculoviral IAP repeat containing 7;DBxref=PFAM:PF00653;PFAM:PF13920;note=MEROPS:MER0022864;EggNog:ENOG410N1D9;COG:O;	BIRC7_3
DPMN_124814	baculoviral IAP repeat containing 7	ID=DPMN_124814-T1;Parent=DPMN_124814;product=baculoviral IAP repeat containing 7;DBxref=PFAM:PF13920;note=EggNog:ENOG410VFVI;COG:O;	BIRC7_30
DPMN_130976	baculoviral IAP repeat containing 7	ID=DPMN_130976-T1;Parent=DPMN_130976;product=baculoviral IAP repeat containing 7;DBxref=PFAM:PF00653;PFAM:PF13920;note=MEROPS:MER0022864;EggNog:ENOG410N1D9;COG:O;	BIRC7_31
DPMN_133479	baculoviral IAP repeat containing 7	ID=DPMN_133479-T1;Parent=DPMN_133479;product=baculoviral IAP repeat containing 7;DBxref=PFAM:PF00653;PFAM:PF13920;note=MEROPS:MER0022864;EggNog:ENOG410N1D9;COG:O;	BIRC7_32
DPMN_156976	baculoviral IAP repeat containing 7	ID=DPMN_156976-T1;Parent=DPMN_156976;product=baculoviral IAP repeat containing 7;DBxref=PFAM:PF00653;PFAM:PF13920;note=MEROPS:MER0022914;EggNog:ENOG410VFVI;COG:O;	BIRC7_33
DPMN_195013	baculoviral IAP repeat containing 7	ID=DPMN_195013-T1;Parent=DPMN_195013;product=baculoviral IAP repeat containing 7;	BIRC7_34
DPMN_009990	baculoviral IAP repeat containing 7	ID=DPMN_009990-T1;Parent=DPMN_009990;product=baculoviral IAP repeat containing 7;DBxref=PFAM:PF00653;note=EggNog:ENOG410VFVI;COG:O;	BIRC7_4
DPMN_044985	baculoviral IAP repeat containing 7	ID=DPMN_044985-T1;Parent=DPMN_044985;product=baculoviral IAP repeat containing 7;DBxref=PFAM:PF00653;PFAM:PF13920;note=MEROPS:MER0022864;TransMembrane:1 (i136-153o);EggNog:ENOG410N1D9;COG:O;	BIRC7_5
DPMN_048890	baculoviral IAP repeat containing 7	ID=DPMN_048890-T1;Parent=DPMN_048890;product=baculoviral IAP repeat containing 7;DBxref=PFAM:PF00653;note=MEROPS:MER0022864;EggNog:ENOG410N1D9;COG:O;	BIRC7_6
DPMN_051239	baculoviral IAP repeat containing 7	ID=DPMN_051239-T1;Parent=DPMN_051239;product=baculoviral IAP repeat containing 7;DBxref=PFAM:PF00653;PFAM:PF13920;note=MEROPS:MER0022864;TransMembrane:1 (i38-57o);EggNog:ENOG410N1D9;COG:O;	BIRC7_7
DPMN_057707	baculoviral IAP repeat containing 7	ID=DPMN_057707-T1;Parent=DPMN_057707;product=baculoviral IAP repeat containing 7;DBxref=PFAM:PF00653;PFAM:PF13920;PFAM:PF14447;note=MEROPS:MER0022864;SECRETED:SignalP(1-27);EggNog:ENOG410N1D9;COG:O;	BIRC7_8
DPMN_059069	baculoviral IAP repeat containing 7	ID=DPMN_059069-T1;Parent=DPMN_059069;product=baculoviral IAP repeat containing 7;DBxref=PFAM:PF00653;PFAM:PF13920;note=MEROPS:MER0022864;EggNog:ENOG410N1D9;COG:O;	BIRC7_9
DPMN_032539	baculoviral IAP repeat containing 8	ID=DPMN_032539-T1;Parent=DPMN_032539;product=baculoviral IAP repeat containing 8;DBxref=PFAM:PF00653;note=EggNog:ENOG410MURR;COG:O;	BIRC8_1
DPMN_116462	baculoviral IAP repeat containing 8	ID=DPMN_116462-T1;Parent=DPMN_116462;product=baculoviral IAP repeat containing 8;DBxref=PFAM:PF00653;PFAM:PF13920;note=MEROPS:MER0022899;EggNog:ENOG410MURR;COG:O;	BIRC8_10
DPMN_116475	baculoviral IAP repeat containing 8	ID=DPMN_116475-T1;Parent=DPMN_116475;product=baculoviral IAP repeat containing 8;DBxref=PFAM:PF00653;PFAM:PF13920;note=MEROPS:MER0022899;EggNog:ENOG410MURR;COG:O;	BIRC8_11
DPMN_116982	baculoviral IAP repeat containing 8	ID=DPMN_116982-T1;Parent=DPMN_116982;product=baculoviral IAP repeat containing 8;DBxref=PFAM:PF00653;PFAM:PF13920;note=MEROPS:MER0022899;TransMembrane:1 (o316-340i);EggNog:ENOG410MURR;COG:O;	BIRC8_12
DPMN_188440	baculoviral IAP repeat containing 8	ID=DPMN_188440-T1;Parent=DPMN_188440;product=baculoviral IAP repeat containing 8;DBxref=PFAM:PF00653;note=MEROPS:MER0018621;EggNog:ENOG410MURR;COG:O;	BIRC8_13
DPMN_076081	baculoviral IAP repeat containing 8	ID=DPMN_076081-T1;Parent=DPMN_076081;product=baculoviral IAP repeat containing 8;DBxref=PFAM:PF00653;note=MEROPS:MER0018621;EggNog:ENOG410MURR;COG:O;	BIRC8_2
DPMN_090448	baculoviral IAP repeat containing 8	ID=DPMN_090448-T1;Parent=DPMN_090448;product=baculoviral IAP repeat containing 8;DBxref=PFAM:PF00653;PFAM:PF13920;PFAM:PF14447;note=MEROPS:MER0020171;EggNog:ENOG410MURR;COG:O;	BIRC8_3
DPMN_109391	baculoviral IAP repeat containing 8	ID=DPMN_109391-T1;Parent=DPMN_109391;product=baculoviral IAP repeat containing 8;DBxref=PFAM:PF00653;note=EggNog:ENOG410MURR;COG:O;	BIRC8_4
DPMN_112000	baculoviral IAP repeat containing 8	ID=DPMN_112000-T1;Parent=DPMN_112000;product=baculoviral IAP repeat containing 8;DBxref=PFAM:PF00653;note=EggNog:ENOG410MURR;COG:O;	BIRC8_5
DPMN_112966	baculoviral IAP repeat containing 8	ID=DPMN_112966-T1;Parent=DPMN_112966;product=baculoviral IAP repeat containing 8;DBxref=PFAM:PF00653;note=EggNog:ENOG410MURR;COG:O;	BIRC8_6
DPMN_112992	baculoviral IAP repeat containing 8	ID=DPMN_112992-T1;Parent=DPMN_112992;product=baculoviral IAP repeat containing 8;DBxref=PFAM:PF00653;note=EggNog:ENOG410MURR;COG:O;	BIRC8_7
DPMN_115931	baculoviral IAP repeat containing 8	ID=DPMN_115931-T1;Parent=DPMN_115931;product=baculoviral IAP repeat containing 8;DBxref=PFAM:PF00653;PFAM:PF13920;note=MEROPS:MER0022899;EggNog:ENOG410MURR;COG:O;	BIRC8_8
DPMN_115998	baculoviral IAP repeat containing 8	ID=DPMN_115998-T1;Parent=DPMN_115998;product=baculoviral IAP repeat containing 8;DBxref=PFAM:PF00653;PFAM:PF13920;note=MEROPS:MER0022899;TransMembrane:2 (i95-114o134-155i);EggNog:ENOG410MURR;COG:O;	BIRC8_9
DPMN_175912	SET domain	ID=DPMN_175912-T1;Parent=DPMN_175912;product=SET domain;note=EggNog:ENOG41032VP;COG:K;	BLIMP-1_1
DPMN_175927	SET	ID=DPMN_175927-T1;Parent=DPMN_175927;product=SET;DBxref=PFAM:PF00096;PFAM:PF12874;PFAM:PF13912;note=EggNog:ENOG41032VP;COG:K;	BLIMP-1_2
DPMN_093003	Bioproteinsis of lysosome- organelles complex 1 subunit 1	ID=DPMN_093003-T1;Parent=DPMN_093003;product=Bioproteinsis of lysosome- organelles complex 1 subunit 1;DBxref=PFAM:PF06320;note=EggNog:ENOG410UVAA;COG:K;	BLOC1S1
DPMN_069667	Bioproteinsis of lysosome- organelles complex 1 subunit 2	ID=DPMN_069667-T1;Parent=DPMN_069667;product=Bioproteinsis of lysosome- organelles complex 1 subunit 2;DBxref=PFAM:PF10046;note=EggNog:ENOG4104PKV;COG:U;	BLOC1S2
DPMN_070784	bioproteinsis of lysosomal organelles complex-1; subunit 4; cappuccino	ID=DPMN_070784-T1;Parent=DPMN_070784;product=bioproteinsis of lysosomal organelles complex-1; subunit 4; cappuccino;note=EggNog:ENOG410MX07;COG:O;	BLOC1S4
DPMN_152072	bioproteinsis of lysosomal organelles complex-1; subunit 6; pallidin	ID=DPMN_152072-T1;Parent=DPMN_152072;product=bioproteinsis of lysosomal organelles complex-1; subunit 6; pallidin;DBxref=PFAM:PF14712;note=EggNog:ENOG410N873;COG:U;	BLOC1S6
DPMN_110526	basic leucine zipper nuclear factor 1	ID=DPMN_110526-T1;Parent=DPMN_110526;product=basic leucine zipper nuclear factor 1;note=EggNog:ENOG410MV9S;COG:S;	BLZF1
DPMN_089840	Bmi1 polycomb ring finger oncoprotein	ID=DPMN_089840-T1;Parent=DPMN_089840;product=Bmi1 polycomb ring finger oncoprotein;DBxref=PFAM:PF00097;PFAM:PF13923;PFAM:PF16207;note=EggNog:ENOG410V9AZ;COG:K;	BMI1_1
DPMN_090042	Bmi1 polycomb ring finger oncoprotein	ID=DPMN_090042-T1;Parent=DPMN_090042;product=Bmi1 polycomb ring finger oncoprotein;DBxref=PFAM:PF00097;PFAM:PF13923;PFAM:PF16207;note=EggNog:ENOG410UNMS;COG:K;	BMI1_2
DPMN_090089	Bmi1 polycomb ring finger oncoprotein	ID=DPMN_090089-T1;Parent=DPMN_090089;product=Bmi1 polycomb ring finger oncoprotein;DBxref=PFAM:PF00097;PFAM:PF13639;PFAM:PF13923;PFAM:PF16207;note=EggNog:ENOG410V9AZ;COG:K;	BMI1_3
DPMN_081167	Bone morphoproteintic protein 10	ID=DPMN_081167-T1;Parent=DPMN_081167;product=Bone morphoproteintic protein 10;DBxref=PFAM:PF00019;PFAM:PF00688;note=TransMembrane:1 (n8-15c22/23o32-51i);EggNog:ENOG410UH2K;COG:T;	BMP10
DPMN_033468	bone morphoproteintic protein 3	ID=DPMN_033468-T1;Parent=DPMN_033468;product=bone morphoproteintic protein 3;DBxref=PFAM:PF00019;PFAM:PF00688;note=EggNog:ENOG410N1XZ;COG:T;	BMP3
DPMN_150400	bone morpho-proteintic protein	ID=DPMN_150400-T1;Parent=DPMN_150400;product=bone morpho-proteintic protein;DBxref=PFAM:PF00019;PFAM:PF00688;note=SECRETED:SignalP(1-26);EggNog:ENOG410V89Y;COG:T;	BMP4
DPMN_030789	Bone morphoproteintic protein receptor type	ID=DPMN_030789-T1;Parent=DPMN_030789;product=Bone morphoproteintic protein receptor type;DBxref=PFAM:PF00069;PFAM:PF01064;PFAM:PF07714;PFAM:PF08515;note=TransMembrane:1 (n2-9c14/15o112-134i);SECRETED:SignalP(1-19);EggNog:ENOG410V5EZ;COG:T;	BMPR1B
DPMN_139248	bone morphoproteintic protein receptor; type II (serine threonine kinase)	ID=DPMN_139248-T1;Parent=DPMN_139248;product=bone morphoproteintic protein receptor; type II (serine threonine kinase);DBxref=PFAM:PF00069;PFAM:PF07714;note=TransMembrane:1 (i79-100o);EggNog:ENOG410MXKC;COG:T;	BMPR2
DPMN_047892	Glycoside hydrolase 2 (Mannanase; beta-galactosidase)	ID=DPMN_047892-T1;Parent=DPMN_047892;product=Glycoside hydrolase 2 (Mannanase; beta-galactosidase);DBxref=PFAM:PF04950;PFAM:PF08142;note=EggNog:ENOG410UNXQ;COG:J;	BMS1
DPMN_123554	Vesicle transport protein S20	ID=DPMN_123554-T1;Parent=DPMN_123554;product=Vesicle transport protein S20;note=TransMembrane:1 (o24-41i);EggNog:ENOG410V4Z9;COG:U;	BNIP1
DPMN_133572	BCL2 adenovirus E1B 19kDa interacting protein 2	ID=DPMN_133572-T1;Parent=DPMN_133572;product=BCL2 adenovirus E1B 19kDa interacting protein 2;DBxref=PFAM:PF12496;PFAM:PF13716;note=EggNog:ENOG410VC3A;COG:T;	BNIP2_1
DPMN_134119	BCL2 adenovirus E1B 19kDa interacting protein 2	ID=DPMN_134119-T1;Parent=DPMN_134119;product=BCL2 adenovirus E1B 19kDa interacting protein 2;DBxref=PFAM:PF12496;PFAM:PF13716;note=EggNog:ENOG410VC3A;COG:T;	BNIP2_2
DPMN_154305	BCL2 adenovirus E1B 19kDa interacting protein 3	ID=DPMN_154305-T1;Parent=DPMN_154305;product=BCL2 adenovirus E1B 19kDa interacting protein 3;DBxref=PFAM:PF06553;note=TransMembrane:1 (i148-172o);EggNog:ENOG410N29T;COG:T;	BNIP3_1
DPMN_156428	BCL2 adenovirus E1B 19kDa interacting protein 3	ID=DPMN_156428-T1;Parent=DPMN_156428;product=BCL2 adenovirus E1B 19kDa interacting protein 3;DBxref=PFAM:PF06553;note=TransMembrane:1 (i148-172o);EggNog:ENOG410N29T;COG:T;	BNIP3_2
DPMN_022935	BolA-like protein 3	ID=DPMN_022935-T1;Parent=DPMN_022935;product=BolA-like protein 3;DBxref=PFAM:PF01722;note=EggNog:ENOG410UW0I;COG:T;	BOLA3
DPMN_029456	Ribosome bioproteinsis protein 1	ID=DPMN_029456-T1;Parent=DPMN_029456;product=Ribosome bioproteinsis protein 1;DBxref=PFAM:PF00400;note=EggNog:ENOG410VEN0;COG:J;	BOP1_1
DPMN_092498	Ribosome bioproteinsis protein 1	ID=DPMN_092498-T1;Parent=DPMN_092498;product=Ribosome bioproteinsis protein 1;DBxref=PFAM:PF00400;PFAM:PF08145;note=EggNog:ENOG410VEN0;COG:J;	BOP1_2
DPMN_144329	3'(2'); 5'-bisphosphate nucleotidase 1	ID=DPMN_144329-T1;Parent=DPMN_144329;product=3'(2'); 5'-bisphosphate nucleotidase 1;DBxref=PFAM:PF00459;note=BUSCO:EOG091G0CFP;EggNog:ENOG410V94Y;COG:F;	BPNT1
DPMN_175029	BRCA1-associated ATM activator 1	ID=DPMN_175029-T1;Parent=DPMN_175029;product=BRCA1-associated ATM activator 1;note=EggNog:ENOG410V90H;COG:U;	BRAT1
DPMN_179791	Breast cancer 1; early onset	ID=DPMN_179791-T1;Parent=DPMN_179791;product=Breast cancer 1; early onset;DBxref=PFAM:PF00097;PFAM:PF00533;PFAM:PF13445;PFAM:PF13639;PFAM:PF13920;PFAM:PF13923;PFAM:PF15227;note=EggNog:ENOG410WJ60;COG:L;	BRCA1
DPMN_030941	Breast cancer 2; early onset	ID=DPMN_030941-T1;Parent=DPMN_030941;product=Breast cancer 2; early onset;note=EggNog:ENOG4104K9M;COG:L;	BRCA2
DPMN_148552	BRCA1 BRCA2-containing complex; subunit 3	ID=DPMN_148552-T1;Parent=DPMN_148552;product=BRCA1 BRCA2-containing complex; subunit 3;DBxref=PFAM:PF01398;PFAM:PF14464;note=MEROPS:MER0021890;EggNog:ENOG410UMUT;COG:B;	BRCC3_1
DPMN_151623	BRCA1 BRCA2-containing complex; subunit 3	ID=DPMN_151623-T1;Parent=DPMN_151623;product=BRCA1 BRCA2-containing complex; subunit 3;DBxref=PFAM:PF01398;PFAM:PF14464;note=MEROPS:MER0021890;EggNog:ENOG410UMUT;COG:B;	BRCC3_2
DPMN_090293	bromodomain containing	ID=DPMN_090293-T1;Parent=DPMN_090293;product=bromodomain containing;DBxref=PFAM:PF00439;PFAM:PF17035;note=EggNog:ENOG410V4G1;COG:K;	BRD2
DPMN_140655	Bromodomain containing protein 7	ID=DPMN_140655-T1;Parent=DPMN_140655;product=Bromodomain containing protein 7;note=EggNog:ENOG410UREW;COG:K;	BRD7
DPMN_098679	UDP-GlcNAc beta-Gal beta-1;3-N-acetylglucosaminyltransferase	ID=DPMN_098679-T1;Parent=DPMN_098679;product=UDP-GlcNAc beta-Gal beta-1;3-N-acetylglucosaminyltransferase;DBxref=PFAM:PF01762;note=CAZy:GT31;TransMembrane:1 (n6-17c22/23o341-359i);EggNog:ENOG41KOG2287;COG:S;	BRE-2_1
DPMN_099067	UDP-GlcNAc beta-Gal beta-1;3-N-acetylglucosaminyltransferase	ID=DPMN_099067-T1;Parent=DPMN_099067;product=UDP-GlcNAc beta-Gal beta-1;3-N-acetylglucosaminyltransferase;DBxref=PFAM:PF01762;note=CAZy:GT31;TransMembrane:1 (n25-36c41/42o360-378i);EggNog:ENOG41KOG2287;COG:S;	BRE-2_2
DPMN_160411	ec 2.4.1.62	ID=DPMN_160411-T1;Parent=DPMN_160411;product=ec 2.4.1.62;DBxref=PFAM:PF01762;note=CAZy:GT31;EggNog:ENOG410VIH7;COG:G;	BRE-2_3
DPMN_160432	ec 2.4.1.62	ID=DPMN_160432-T1;Parent=DPMN_160432;product=ec 2.4.1.62;DBxref=PFAM:PF01762;note=CAZy:GT31;EggNog:ENOG410VIH7;COG:G;	BRE-2_4
DPMN_148708	E3 ubiquitin-protein ligase bre1	ID=DPMN_148708-T1;Parent=DPMN_148708;product=E3 ubiquitin-protein ligase bre1;DBxref=PFAM:PF00097;PFAM:PF13920;note=EggNog:ENOG41032SD;COG:O;	BRE1
DPMN_156368	transcription factor TFIIIB subunit brf1	ID=DPMN_156368-T1;Parent=DPMN_156368;product=transcription factor TFIIIB subunit brf1;DBxref=PFAM:PF00382;PFAM:PF07741;note=EggNog:ENOG410UJB9;COG:K;	BRF1_1
DPMN_195156	transcription factor TFIIIB subunit brf1; variant 2transcription factor TFIIIB subunit brf1	ID=DPMN_195156-T1;Parent=DPMN_195156;product=transcription factor TFIIIB subunit brf1; variant 2;ID=DPMN_195156-T2;Parent=DPMN_195156;product=transcription factor TFIIIB subunit brf1;	BRF1_2
DPMN_195156	transcription factor TFIIIB subunit brf1; variant 2transcription factor TFIIIB subunit brf1	ID=DPMN_195156-T1;Parent=DPMN_195156;product=transcription factor TFIIIB subunit brf1; variant 2;ID=DPMN_195156-T2;Parent=DPMN_195156;product=transcription factor TFIIIB subunit brf1;	BRF1_2
DPMN_151310	brf2; subunit of RNA polymerase III transcription initiation factor; BRF1-like	ID=DPMN_151310-T1;Parent=DPMN_151310;product=brf2; subunit of RNA polymerase III transcription initiation factor; BRF1-like;note=EggNog:ENOG410N015;COG:K;	BRF2
DPMN_037122	brain protein I3	ID=DPMN_037122-T1;Parent=DPMN_037122;product=brain protein I3;DBxref=PFAM:PF10164;note=EggNog:ENOG410VIHF;COG:S;	BRI3_1
DPMN_111597	Brain protein I3	ID=DPMN_111597-T1;Parent=DPMN_111597;product=Brain protein I3;DBxref=PFAM:PF10164;note=TransMembrane:1 (o80-101i);EggNog:ENOG410VIHF;COG:S;	BRI3_2
DPMN_112295	Brain protein I3	ID=DPMN_112295-T1;Parent=DPMN_112295;product=Brain protein I3;DBxref=PFAM:PF10164;note=TransMembrane:1 (o80-101i);EggNog:ENOG410VIHF;COG:S;	BRI3_3
DPMN_113833	Brain protein I3	ID=DPMN_113833-T1;Parent=DPMN_113833;product=Brain protein I3;DBxref=PFAM:PF10164;note=TransMembrane:1 (o80-101i);EggNog:ENOG410VIHF;COG:S;	BRI3_4
DPMN_115215	Brain protein I3	ID=DPMN_115215-T1;Parent=DPMN_115215;product=Brain protein I3;DBxref=PFAM:PF10164;note=TransMembrane:1 (o80-101i);EggNog:ENOG410VIHF;COG:S;	BRI3_5
DPMN_131032	brain protein I3	ID=DPMN_131032-T1;Parent=DPMN_131032;product=brain protein I3;DBxref=PFAM:PF10164;note=TransMembrane:1 (o140-162i);EggNog:ENOG410VIHF;COG:S;	BRI3_6
DPMN_131186	brain protein I3	ID=DPMN_131186-T1;Parent=DPMN_131186;product=brain protein I3;DBxref=PFAM:PF10164;note=TransMembrane:1 (o98-120i);EggNog:ENOG410VIHF;COG:S;	BRI3_7
DPMN_184420	Brain protein I3	ID=DPMN_184420-T1;Parent=DPMN_184420;product=Brain protein I3;DBxref=PFAM:PF10164;note=TransMembrane:1 (o70-93i);EggNog:ENOG410VIHF;COG:S;	BRI3_8
DPMN_149124	Fanconi anemia group J protein	ID=DPMN_149124-T1;Parent=DPMN_149124;product=Fanconi anemia group J protein;note=EggNog:ENOG410V6VD;COG:L;	BRIP1_1
DPMN_149128	Fanconi anemia group J protein	ID=DPMN_149128-T1;Parent=DPMN_149128;product=Fanconi anemia group J protein;DBxref=PFAM:PF13307;note=EggNog:ENOG410V6VD;COG:L;	BRIP1_2
DPMN_095319	Ribosome bioproteinsis protein BRX1	ID=DPMN_095319-T1;Parent=DPMN_095319;product=Ribosome bioproteinsis protein BRX1;DBxref=PFAM:PF04427;note=EggNog:ENOG4104MYX;COG:J;	BRIX1
DPMN_083612	Protein BRICK1	ID=DPMN_083612-T1;Parent=DPMN_083612;product=Protein BRICK1;note=EggNog:ENOG410UVX6;COG:Z;	BRK1
DPMN_039145	Breast cancer metastasis-suppressor 1-like	ID=DPMN_039145-T1;Parent=DPMN_039145;product=Breast cancer metastasis-suppressor 1-like;DBxref=PFAM:PF08598;note=BUSCO:EOG091G0MS7;EggNog:ENOG410N1SM;COG:K;	BRMS1L
DPMN_189435	Bromodomain and PHD finger-containing protein 1	ID=DPMN_189435-T1;Parent=DPMN_189435;product=Bromodomain and PHD finger-containing protein 1;DBxref=PFAM:PF00439;PFAM:PF00628;PFAM:PF10513;PFAM:PF13771;PFAM:PF13831;PFAM:PF13832;note=EggNog:ENOG410V538;COG:K;	BRPF1
DPMN_144059	Serpentine type 7TM GPCR chemoreceptor Srsx	ID=DPMN_144059-T1;Parent=DPMN_144059;product=Serpentine type 7TM GPCR chemoreceptor Srsx;DBxref=PFAM:PF00001;note=TransMembrane:7 (o17-44i51-72o92-113i133-156o186-212i336-356o376-395i);EggNog:ENOG4104GKS;COG:T;	BRS3
DPMN_155059	Serine/threonine-protein kinase brsk1	ID=DPMN_155059-T1;Parent=DPMN_155059;product=Serine/threonine-protein kinase brsk1;note=EggNog:ENOG410V6CU;COG:T;	BRSK1
DPMN_155095	Serine/threonine-protein kinase brsk2	ID=DPMN_155095-T1;Parent=DPMN_155095;product=Serine/threonine-protein kinase brsk2;DBxref=PFAM:PF00069;PFAM:PF07714;note=EggNog:ENOG41033PB;COG:T;	BRSK2
DPMN_086296	Bromodomain and WD repeat-containing protein 1	ID=DPMN_086296-T1;Parent=DPMN_086296;product=Bromodomain and WD repeat-containing protein 1;DBxref=PFAM:PF00400;note=EggNog:ENOG410V18V;COG:S;	BRWD1
DPMN_164405	Berardinelli-Seip congenital lipodystrophy 2 (seipin)	ID=DPMN_164405-T1;Parent=DPMN_164405;product=Berardinelli-Seip congenital lipodystrophy 2 (seipin);DBxref=PFAM:PF06775;note=TransMembrane:4 (i30-51o148-166i218-245o251-268i);EggNog:ENOG410UN9Z;COG:S;	BSCL2
DPMN_039825	BSD domain-containing protein 1	ID=DPMN_039825-T1;Parent=DPMN_039825;product=BSD domain-containing protein 1;DBxref=PFAM:PF03909;note=EggNog:ENOG410V8TW;COG:S;	BSDC1
DPMN_077415	GPI inositol deacylase	ID=DPMN_077415-T1;Parent=DPMN_077415;product=GPI inositol deacylase;DBxref=PFAM:PF02267;note=SECRETED:SignalP(1-23);EggNog:ENOG410V8Z9;COG:G;	BST1_1
DPMN_153755	GPI inositol deacylase	ID=DPMN_153755-T1;Parent=DPMN_153755;product=GPI inositol deacylase;DBxref=PFAM:PF02267;note=SECRETED:SignalP(1-23);EggNog:ENOG410V8Z9;COG:G;	BST1_2
DPMN_020105	btaf1 RNA polymerase II; B-TFIID transcription factor-associated; 170kDa	ID=DPMN_020105-T1;Parent=DPMN_020105;product=btaf1 RNA polymerase II; B-TFIID transcription factor-associated; 170kDa;DBxref=PFAM:PF12054;note=TransMembrane:1 (o1029-1054i);EggNog:ENOG4104EFG;COG:K;	BTAF1_1
DPMN_020254	btaf1 RNA polymerase II; B-TFIID transcription factor-associated; 170kDa	ID=DPMN_020254-T1;Parent=DPMN_020254;product=btaf1 RNA polymerase II; B-TFIID transcription factor-associated; 170kDa;note=EggNog:ENOG410V4B7;COG:L;	BTAF1_2
DPMN_020264	btaf1 RNA polymerase II; B-TFIID transcription factor-associated; 170kDa	ID=DPMN_020264-T1;Parent=DPMN_020264;product=btaf1 RNA polymerase II; B-TFIID transcription factor-associated; 170kDa;note=EggNog:ENOG410V4B7;COG:K;	BTAF1_3
DPMN_020295	btaf1 RNA polymerase II; B-TFIID transcription factor-associated; 170kDa	ID=DPMN_020295-T1;Parent=DPMN_020295;product=btaf1 RNA polymerase II; B-TFIID transcription factor-associated; 170kDa;note=EggNog:ENOG410V4B7;COG:K;	BTAF1_4
DPMN_035508	btaf1 RNA polymerase II; B-TFIID transcription factor-associated; 170kDa	ID=DPMN_035508-T1;Parent=DPMN_035508;product=btaf1 RNA polymerase II; B-TFIID transcription factor-associated; 170kDa;note=EggNog:ENOG410V4B7;COG:K;	BTAF1_5
DPMN_006972	BTB POZ domain containing	ID=DPMN_006972-T1;Parent=DPMN_006972;product=BTB POZ domain containing;DBxref=PFAM:PF07707;note=EggNog:ENOG410V43G;COG:S;	BTBD1_1
DPMN_007079	BTB POZ domain containing	ID=DPMN_007079-T1;Parent=DPMN_007079;product=BTB POZ domain containing;note=EggNog:ENOG410V43G;COG:S;	BTBD1_2
DPMN_026452	BTB POZ domain containing	ID=DPMN_026452-T1;Parent=DPMN_026452;product=BTB POZ domain containing;DBxref=PFAM:PF07707;PFAM:PF08005;note=EggNog:ENOG410V43G;COG:S;	BTBD1_3
DPMN_035702	BTB POZ domain containing	ID=DPMN_035702-T1;Parent=DPMN_035702;product=BTB POZ domain containing;DBxref=PFAM:PF00651;PFAM:PF07707;PFAM:PF08005;note=EggNog:ENOG410V43G;COG:S;	BTBD1_4
DPMN_040675	BTB (POZ) domain containing	ID=DPMN_040675-T1;Parent=DPMN_040675;product=BTB (POZ) domain containing;DBxref=PFAM:PF08005;note=EggNog:ENOG410V43G;COG:S;	BTBD1_5
DPMN_040943	BTB POZ domain containing	ID=DPMN_040943-T1;Parent=DPMN_040943;product=BTB POZ domain containing;DBxref=PFAM:PF08005;note=EggNog:ENOG410V43G;COG:S;	BTBD1_6
DPMN_088238	BTB POZ domain containing	ID=DPMN_088238-T1;Parent=DPMN_088238;product=BTB POZ domain containing;DBxref=PFAM:PF08005;note=EggNog:ENOG410V43G;COG:S;	BTBD1_7
DPMN_070876	BTB/POZ domain-containing protein 10	ID=DPMN_070876-T1;Parent=DPMN_070876;product=BTB/POZ domain-containing protein 10;DBxref=PFAM:PF02214;PFAM:PF16017;note=EggNog:ENOG4103297;COG:S;	BTBD10
DPMN_017225	BTB (POZ) domain containing 16	ID=DPMN_017225-T1;Parent=DPMN_017225;product=BTB (POZ) domain containing 16;note=EggNog:ENOG410WG0F;COG:K;	BTBD16_1
DPMN_017317	BTB (POZ) domain containing 16	ID=DPMN_017317-T1;Parent=DPMN_017317;product=BTB (POZ) domain containing 16;note=EggNog:ENOG410V2TS;COG:S;	BTBD16_2
DPMN_017494	BTB (POZ) domain containing 16	ID=DPMN_017494-T1;Parent=DPMN_017494;product=BTB (POZ) domain containing 16;note=EggNog:ENOG410WG0F;COG:K;	BTBD16_3
DPMN_115025	BTB (POZ) domain containing 16	ID=DPMN_115025-T1;Parent=DPMN_115025;product=BTB (POZ) domain containing 16;note=EggNog:ENOG410WG0F;COG:K;	BTBD16_4
DPMN_036614	BTB (POZ) domain containing 17	ID=DPMN_036614-T1;Parent=DPMN_036614;product=BTB (POZ) domain containing 17;DBxref=PFAM:PF00651;PFAM:PF07707;note=EggNog:ENOG410V98G;COG:S;	BTBD17_1
DPMN_115606	BTB (POZ) domain containing 17	ID=DPMN_115606-T1;Parent=DPMN_115606;product=BTB (POZ) domain containing 17;DBxref=PFAM:PF00651;PFAM:PF07707;note=EggNog:ENOG410V98G;COG:S;	BTBD17_2
DPMN_037519	BTB (POZ) domain containing 19	ID=DPMN_037519-T1;Parent=DPMN_037519;product=BTB (POZ) domain containing 19;DBxref=PFAM:PF00651;PFAM:PF07707;note=EggNog:ENOG410VFB0;COG:A;	BTBD19
DPMN_000999	BTB (POZ) domain containing	ID=DPMN_000999-T1;Parent=DPMN_000999;product=BTB (POZ) domain containing;note=EggNog:ENOG410V43G;COG:S;	BTBD2_1
DPMN_008618	BTB (POZ) domain containing 2	ID=DPMN_008618-T1;Parent=DPMN_008618;product=BTB (POZ) domain containing 2;DBxref=PFAM:PF07707;note=EggNog:ENOG410UKZ2;COG:S;	BTBD2_2
DPMN_028992	BTB (POZ) domain containing	ID=DPMN_028992-T1;Parent=DPMN_028992;product=BTB (POZ) domain containing;DBxref=PFAM:PF08005;note=EggNog:ENOG410V43G;COG:S;	BTBD2_3
DPMN_030316	BTB (POZ) domain containing 2	ID=DPMN_030316-T1;Parent=DPMN_030316;product=BTB (POZ) domain containing 2;DBxref=PFAM:PF00651;PFAM:PF07707;PFAM:PF08005;note=EggNog:ENOG410UKZ2;COG:S;	BTBD2_4
DPMN_158554	BTB (POZ) domain containing	ID=DPMN_158554-T1;Parent=DPMN_158554;product=BTB (POZ) domain containing;DBxref=PFAM:PF07707;PFAM:PF08005;note=EggNog:ENOG410V43G;COG:S;	BTBD2_5
DPMN_000744	BTB POZ domain containing	ID=DPMN_000744-T1;Parent=DPMN_000744;product=BTB POZ domain containing;DBxref=PFAM:PF00651;note=EggNog:ENOG410V43G;COG:S;	BTBD3_1
DPMN_087988	BTB POZ domain containing	ID=DPMN_087988-T1;Parent=DPMN_087988;product=BTB POZ domain containing;DBxref=PFAM:PF00651;note=EggNog:ENOG410V43G;COG:S;	BTBD3_10
DPMN_011541	BTB (POZ) domain containing	ID=DPMN_011541-T1;Parent=DPMN_011541;product=BTB (POZ) domain containing;DBxref=PFAM:PF00651;PFAM:PF07707;PFAM:PF08005;note=EggNog:ENOG410N57E;COG:S;	BTBD3_2
DPMN_029696	BTB POZ domain containing	ID=DPMN_029696-T1;Parent=DPMN_029696;product=BTB POZ domain containing;DBxref=PFAM:PF00651;note=EggNog:ENOG410V43G;COG:S;	BTBD3_3
DPMN_029911	BTB POZ domain containing	ID=DPMN_029911-T1;Parent=DPMN_029911;product=BTB POZ domain containing;DBxref=PFAM:PF00651;note=EggNog:ENOG410V43G;COG:S;	BTBD3_4
DPMN_050633	BTB POZ domain containing	ID=DPMN_050633-T1;Parent=DPMN_050633;product=BTB POZ domain containing;DBxref=PFAM:PF07707;PFAM:PF08005;note=EggNog:ENOG410V43G;COG:S;	BTBD3_5
DPMN_051387	BTB POZ domain containing	ID=DPMN_051387-T1;Parent=DPMN_051387;product=BTB POZ domain containing;	BTBD3_6
DPMN_063828	BTB POZ domain containing	ID=DPMN_063828-T1;Parent=DPMN_063828;product=BTB POZ domain containing;DBxref=PFAM:PF00651;note=EggNog:ENOG410V43G;COG:S;	BTBD3_7
DPMN_078602	BTB POZ domain containing	ID=DPMN_078602-T1;Parent=DPMN_078602;product=BTB POZ domain containing;DBxref=PFAM:PF00651;note=EggNog:ENOG410V43G;COG:S;	BTBD3_8
DPMN_078629	BTB POZ domain containing	ID=DPMN_078629-T1;Parent=DPMN_078629;product=BTB POZ domain containing;DBxref=PFAM:PF00651;note=EggNog:ENOG410V43G;COG:S;	BTBD3_9
DPMN_018469	BTB (POZ) domain containing 6	ID=DPMN_018469-T1;Parent=DPMN_018469;product=BTB (POZ) domain containing 6;DBxref=PFAM:PF00651;PFAM:PF07707;PFAM:PF08005;note=EggNog:ENOG410UUPT;COG:S;	BTBD6_1
DPMN_029376	BTB (POZ) domain containing 6	ID=DPMN_029376-T1;Parent=DPMN_029376;product=BTB (POZ) domain containing 6;note=EggNog:ENOG410UUPT;COG:S;	BTBD6_2
DPMN_029780	BTB POZ domain containing	ID=DPMN_029780-T1;Parent=DPMN_029780;product=BTB POZ domain containing;DBxref=PFAM:PF00651;PFAM:PF08005;note=EggNog:ENOG410V43G;COG:S;	BTBD6_3
DPMN_029910	BTB (POZ) domain containing 6	ID=DPMN_029910-T1;Parent=DPMN_029910;product=BTB (POZ) domain containing 6;note=EggNog:ENOG410UUPT;COG:S;	BTBD6_4
DPMN_151332	BTB (POZ) domain containing 7	ID=DPMN_151332-T1;Parent=DPMN_151332;product=BTB (POZ) domain containing 7;note=EggNog:ENOG410V53R;COG:S;	BTBD7
DPMN_005207	Transcription factor BTF3 4	ID=DPMN_005207-T1;Parent=DPMN_005207;product=Transcription factor BTF3 4;DBxref=PFAM:PF01849;note=EggNog:ENOG410V541;COG:K;	BTF3L4
DPMN_137864	BTG member 3	ID=DPMN_137864-T1;Parent=DPMN_137864;product=BTG member 3;DBxref=PFAM:PF07742;note=EggNog:ENOG410V8J8;COG:T;	BTG3
DPMN_168620	mitotic spindle checkpoint protein Bub3	ID=DPMN_168620-T1;Parent=DPMN_168620;product=mitotic spindle checkpoint protein Bub3;DBxref=PFAM:PF00400;note=EggNog:ENOG410VC5C;COG:D;	BUB3
DPMN_003402	bud site selection protein	ID=DPMN_003402-T1;Parent=DPMN_003402;product=bud site selection protein;DBxref=PFAM:PF09736;note=BUSCO:EOG091G0I85;EggNog:ENOG410MZ39;COG:S;	BUD13_1
DPMN_159294	bud site selection protein	ID=DPMN_159294-T1;Parent=DPMN_159294;product=bud site selection protein;DBxref=PFAM:PF09736;note=BUSCO:EOG091G0I85;EggNog:ENOG410V68H;COG:S;	BUD13_2
DPMN_172917	Component of the SF3b subcomplex of the U2 snRNP	ID=DPMN_172917-T1;Parent=DPMN_172917;product=Component of the SF3b subcomplex of the U2 snRNP;DBxref=PFAM:PF01125;note=BUSCO:EOG091G0PEI;EggNog:ENOG410MYAH;COG:K;	BUD31
DPMN_040207	Basic leucine zipper and W2 domain-containing protein 2	ID=DPMN_040207-T1;Parent=DPMN_040207;product=Basic leucine zipper and W2 domain-containing protein 2;DBxref=PFAM:PF02020;note=EggNog:ENOG410VBW7;COG:J;	BZW2
DPMN_127424	DNA-binding protein c1d	ID=DPMN_127424-T1;Parent=DPMN_127424;product=DNA-binding protein c1d;DBxref=PFAM:PF04000;note=BUSCO:EOG091G0YK9;EggNog:ENOG410N8DA;COG:A;	C1D
DPMN_001613	Core 1 synthase; glycoprotein-N-acetylgalactosamine 3-beta-galactosyltransferase; 1	ID=DPMN_001613-T1;Parent=DPMN_001613;product=Core 1 synthase; glycoprotein-N-acetylgalactosamine 3-beta-galactosyltransferase; 1;note=EggNog:ENOG41KOG2246;COG:G;	C1GALT1_1
DPMN_104531	Core 1 synthase; glycoprotein-N-acetylgalactosamine 3-beta-galactosyltransferase; 1	ID=DPMN_104531-T1;Parent=DPMN_104531;product=Core 1 synthase; glycoprotein-N-acetylgalactosamine 3-beta-galactosyltransferase; 1;note=CAZy:GT31;EggNog:ENOG410UIGS;COG:G;	C1GALT1_10
DPMN_139125	Core 1 synthase; glycoprotein-N-acetylgalactosamine 3-beta-galactosyltransferase; 1	ID=DPMN_139125-T1;Parent=DPMN_139125;product=Core 1 synthase; glycoprotein-N-acetylgalactosamine 3-beta-galactosyltransferase; 1;note=EggNog:ENOG410V6EE;COG:G;	C1GALT1_11
DPMN_149418	Core 1 synthase; glycoprotein-N-acetylgalactosamine 3-beta-galactosyltransferase; 1	ID=DPMN_149418-T1;Parent=DPMN_149418;product=Core 1 synthase; glycoprotein-N-acetylgalactosamine 3-beta-galactosyltransferase; 1;DBxref=PFAM:PF02434;note=EggNog:ENOG410V6EE;COG:G;	C1GALT1_12
DPMN_149426	Core 1 synthase; glycoprotein-N-acetylgalactosamine 3-beta-galactosyltransferase; 1	ID=DPMN_149426-T1;Parent=DPMN_149426;product=Core 1 synthase; glycoprotein-N-acetylgalactosamine 3-beta-galactosyltransferase; 1;DBxref=PFAM:PF02434;note=EggNog:ENOG410V6EE;COG:G;	C1GALT1_13
DPMN_001913	Core 1 synthase; glycoprotein-N-acetylgalactosamine 3-beta-galactosyltransferase; 1	ID=DPMN_001913-T1;Parent=DPMN_001913;product=Core 1 synthase; glycoprotein-N-acetylgalactosamine 3-beta-galactosyltransferase; 1;note=EggNog:ENOG41KOG2246;COG:G;	C1GALT1_2
DPMN_019838	Core 1 synthase; glycoprotein-N-acetylgalactosamine 3-beta-galactosyltransferase; 1	ID=DPMN_019838-T1;Parent=DPMN_019838;product=Core 1 synthase; glycoprotein-N-acetylgalactosamine 3-beta-galactosyltransferase; 1;DBxref=PFAM:PF02434;note=EggNog:ENOG410V6EE;COG:G;	C1GALT1_3
DPMN_022168	Core 1 synthase; glycoprotein-N-acetylgalactosamine 3-beta-galactosyltransferase; 1	ID=DPMN_022168-T1;Parent=DPMN_022168;product=Core 1 synthase; glycoprotein-N-acetylgalactosamine 3-beta-galactosyltransferase; 1;DBxref=PFAM:PF02434;note=CAZy:GT31;EggNog:ENOG410UIGS;COG:G;	C1GALT1_4
DPMN_028855	Core 1 synthase; glycoprotein-N-acetylgalactosamine 3-beta-galactosyltransferase; 1	ID=DPMN_028855-T1;Parent=DPMN_028855;product=Core 1 synthase; glycoprotein-N-acetylgalactosamine 3-beta-galactosyltransferase; 1;DBxref=PFAM:PF02434;note=CAZy:GT31;TransMembrane:1 (i12-32o);EggNog:ENOG410UIGS;COG:G;	C1GALT1_5
DPMN_029408	Core 1 synthase; glycoprotein-N-acetylgalactosamine 3-beta-galactosyltransferase; 1	ID=DPMN_029408-T1;Parent=DPMN_029408;product=Core 1 synthase; glycoprotein-N-acetylgalactosamine 3-beta-galactosyltransferase; 1;DBxref=PFAM:PF02434;note=CAZy:GT31;TransMembrane:1 (i12-32o);EggNog:ENOG410UIGS;COG:G;	C1GALT1_6
DPMN_030156	Core 1 synthase; glycoprotein-N-acetylgalactosamine 3-beta-galactosyltransferase; 1	ID=DPMN_030156-T1;Parent=DPMN_030156;product=Core 1 synthase; glycoprotein-N-acetylgalactosamine 3-beta-galactosyltransferase; 1;DBxref=PFAM:PF02434;note=CAZy:GT31;TransMembrane:1 (o6-28i);EggNog:ENOG410V6EE;COG:G;	C1GALT1_7
DPMN_030193	Core 1 synthase; glycoprotein-N-acetylgalactosamine 3-beta-galactosyltransferase; 1	ID=DPMN_030193-T1;Parent=DPMN_030193;product=Core 1 synthase; glycoprotein-N-acetylgalactosamine 3-beta-galactosyltransferase; 1;note=EggNog:ENOG410N5Q4;COG:G;	C1GALT1_8
DPMN_061800	Core 1 synthase; glycoprotein-N-acetylgalactosamine 3-beta-galactosyltransferase; 1	ID=DPMN_061800-T1;Parent=DPMN_061800;product=Core 1 synthase; glycoprotein-N-acetylgalactosamine 3-beta-galactosyltransferase; 1;note=EggNog:ENOG41KOG2246;COG:G;	C1GALT1_9
DPMN_146435	complement component 1; q subcomponent binding protein	ID=DPMN_146435-T1;Parent=DPMN_146435;product=complement component 1; q subcomponent binding protein;DBxref=PFAM:PF02330;note=BUSCO:EOG091G0IZD;EggNog:ENOG410V8DC;COG:V;	C1QBP
DPMN_019588	complement component 1; q subcomponent-like 2	ID=DPMN_019588-T1;Parent=DPMN_019588;product=complement component 1; q subcomponent-like 2;DBxref=PFAM:PF00386;note=EggNog:ENOG410MVKN;COG:W;	C1QL2_1
DPMN_056960	complement component 1; q subcomponent-like 2	ID=DPMN_056960-T1;Parent=DPMN_056960;product=complement component 1; q subcomponent-like 2;DBxref=PFAM:PF00386;note=EggNog:ENOG410MVKN;COG:W;	C1QL2_2
DPMN_070414	complement component 1; q subcomponent-like 2	ID=DPMN_070414-T1;Parent=DPMN_070414;product=complement component 1; q subcomponent-like 2;DBxref=PFAM:PF00386;note=EggNog:ENOG410MVKN;COG:W;	C1QL2_3
DPMN_105334	complement component 1; q subcomponent-like 2	ID=DPMN_105334-T1;Parent=DPMN_105334;product=complement component 1; q subcomponent-like 2;DBxref=PFAM:PF00386;note=EggNog:ENOG410MVKN;COG:W;	C1QL2_4
DPMN_126234	complement component 1; q subcomponent-like 2	ID=DPMN_126234-T1;Parent=DPMN_126234;product=complement component 1; q subcomponent-like 2;DBxref=PFAM:PF00386;note=EggNog:ENOG410MVKN;COG:W;	C1QL2_5
DPMN_026271	complement component 1; q subcomponent-like 3	ID=DPMN_026271-T1;Parent=DPMN_026271;product=complement component 1; q subcomponent-like 3;DBxref=PFAM:PF00386;note=SECRETED:SignalP(1-15);EggNog:ENOG410UKUD;COG:W;	C1QL3
DPMN_026274	Complement component 1; q subcomponent-like 4	ID=DPMN_026274-T1;Parent=DPMN_026274;product=Complement component 1; q subcomponent-like 4;DBxref=PFAM:PF00386;note=SECRETED:SignalP(1-19);EggNog:ENOG410VB76;COG:O;	C1QL4_1
DPMN_047503	Complement component 1; q subcomponent-like 4	ID=DPMN_047503-T1;Parent=DPMN_047503;product=Complement component 1; q subcomponent-like 4;DBxref=PFAM:PF00386;note=EggNog:ENOG410VB76;COG:O;	C1QL4_2
DPMN_095751	Complement component 1; q subcomponent-like 4	ID=DPMN_095751-T1;Parent=DPMN_095751;product=Complement component 1; q subcomponent-like 4;DBxref=PFAM:PF00386;note=SECRETED:SignalP(1-16);EggNog:ENOG410VB76;COG:O;	C1QL4_3
DPMN_104988	Complement component 1; q subcomponent-like 4	ID=DPMN_104988-T1;Parent=DPMN_104988;product=Complement component 1; q subcomponent-like 4;DBxref=PFAM:PF00386;note=EggNog:ENOG410UR5U;COG:O;	C1QL4_4
DPMN_109254	Complement component 1; q subcomponent-like 4	ID=DPMN_109254-T1;Parent=DPMN_109254;product=Complement component 1; q subcomponent-like 4;DBxref=PFAM:PF00386;note=SECRETED:SignalP(1-20);EggNog:ENOG410UR5U;COG:O;	C1QL4_5
DPMN_134169	Complement component 1; q subcomponent-like 4	ID=DPMN_134169-T1;Parent=DPMN_134169;product=Complement component 1; q subcomponent-like 4;DBxref=PFAM:PF00386;note=SECRETED:SignalP(1-17);EggNog:ENOG410VB76;COG:O;	C1QL4_6
DPMN_134222	Complement component 1; q subcomponent-like 4	ID=DPMN_134222-T1;Parent=DPMN_134222;product=Complement component 1; q subcomponent-like 4;DBxref=PFAM:PF00386;note=SECRETED:SignalP(1-17);EggNog:ENOG410VB76;COG:O;	C1QL4_7
DPMN_172207	Complement component 1; q subcomponent-like 4	ID=DPMN_172207-T1;Parent=DPMN_172207;product=Complement component 1; q subcomponent-like 4;DBxref=PFAM:PF00386;note=SECRETED:SignalP(1-18);EggNog:ENOG410VB76;COG:O;	C1QL4_8
DPMN_176624	Complement component 1; q subcomponent-like 4	ID=DPMN_176624-T1;Parent=DPMN_176624;product=Complement component 1; q subcomponent-like 4;DBxref=PFAM:PF00386;note=EggNog:ENOG410VB76;COG:O;	C1QL4_9
DPMN_117499	C1q and tumor necrosis factor protein	ID=DPMN_117499-T1;Parent=DPMN_117499;product=C1q and tumor necrosis factor protein;DBxref=PFAM:PF00386;note=SECRETED:SignalP(1-18);EggNog:ENOG410V73A;COG:W;	C1QTNF1_1
DPMN_147081	C1q and tumor necrosis factor protein	ID=DPMN_147081-T1;Parent=DPMN_147081;product=C1q and tumor necrosis factor protein;DBxref=PFAM:PF00386;note=EggNog:ENOG410V73A;COG:W;	C1QTNF1_2
DPMN_007745	C1q and tumor necrosis factor protein 2	ID=DPMN_007745-T1;Parent=DPMN_007745;product=C1q and tumor necrosis factor protein 2;	C1QTNF2_1
DPMN_037078	C1q and tumor necrosis factor protein 2	ID=DPMN_037078-T1;Parent=DPMN_037078;product=C1q and tumor necrosis factor protein 2;DBxref=PFAM:PF00386;note=SECRETED:SignalP(1-19);EggNog:ENOG410VE0G;COG:W;	C1QTNF2_2
DPMN_037572	C1q and tumor necrosis factor protein 2	ID=DPMN_037572-T1;Parent=DPMN_037572;product=C1q and tumor necrosis factor protein 2;DBxref=PFAM:PF00386;note=EggNog:ENOG410VE0G;COG:W;	C1QTNF2_3
DPMN_078896	C1q and tumor necrosis factor protein 2	ID=DPMN_078896-T1;Parent=DPMN_078896;product=C1q and tumor necrosis factor protein 2;DBxref=PFAM:PF00386;note=SECRETED:SignalP(1-19);EggNog:ENOG410VE0G;COG:W;	C1QTNF2_4
DPMN_133428	C1q and tumor necrosis factor protein 2	ID=DPMN_133428-T1;Parent=DPMN_133428;product=C1q and tumor necrosis factor protein 2;DBxref=PFAM:PF00386;note=EggNog:ENOG410UMU4;COG:W;	C1QTNF2_5
DPMN_137762	C1q and tumor necrosis factor protein 2	ID=DPMN_137762-T1;Parent=DPMN_137762;product=C1q and tumor necrosis factor protein 2;DBxref=PFAM:PF00386;note=EggNog:ENOG410MVTW;COG:W;	C1QTNF2_6
DPMN_147330	C1q and tumor necrosis factor protein 2	ID=DPMN_147330-T1;Parent=DPMN_147330;product=C1q and tumor necrosis factor protein 2;DBxref=PFAM:PF00386;note=SECRETED:SignalP(1-22);EggNog:ENOG410MVTW;COG:W;	C1QTNF2_7
DPMN_177011	C1q and tumor necrosis factor protein 2	ID=DPMN_177011-T1;Parent=DPMN_177011;product=C1q and tumor necrosis factor protein 2;DBxref=PFAM:PF00386;note=SECRETED:SignalP(1-18);EggNog:ENOG410UMU4;COG:W;	C1QTNF2_8
DPMN_004103	C1q and tumor necrosis factor protein 3	ID=DPMN_004103-T1;Parent=DPMN_004103;product=C1q and tumor necrosis factor protein 3;DBxref=PFAM:PF00386;note=EggNog:ENOG410UJVW;COG:W;	C1QTNF3_1
DPMN_038573	C1q and tumor necrosis factor protein 3	ID=DPMN_038573-T1;Parent=DPMN_038573;product=C1q and tumor necrosis factor protein 3;DBxref=PFAM:PF00386;note=EggNog:ENOG410UJVW;COG:W;	C1QTNF3_10
DPMN_038700	C1q and tumor necrosis factor protein 3	ID=DPMN_038700-T1;Parent=DPMN_038700;product=C1q and tumor necrosis factor protein 3;DBxref=PFAM:PF00386;note=SECRETED:SignalP(1-20);EggNog:ENOG410UJVW;COG:W;	C1QTNF3_11
DPMN_047387	C1q and tumor necrosis factor protein 3	ID=DPMN_047387-T1;Parent=DPMN_047387;product=C1q and tumor necrosis factor protein 3;DBxref=PFAM:PF00386;note=EggNog:ENOG410UJVW;COG:W;	C1QTNF3_12
DPMN_065390	C1q and tumor necrosis factor protein 3	ID=DPMN_065390-T1;Parent=DPMN_065390;product=C1q and tumor necrosis factor protein 3;DBxref=PFAM:PF00386;note=EggNog:ENOG410V7BF;COG:W;	C1QTNF3_13
DPMN_074728	C1q and tumor necrosis factor protein 3	ID=DPMN_074728-T1;Parent=DPMN_074728;product=C1q and tumor necrosis factor protein 3;DBxref=PFAM:PF00386;note=SECRETED:SignalP(1-19);EggNog:ENOG410V7BF;COG:W;	C1QTNF3_14
DPMN_074780	C1q and tumor necrosis factor protein 3	ID=DPMN_074780-T1;Parent=DPMN_074780;product=C1q and tumor necrosis factor protein 3;DBxref=PFAM:PF00386;note=EggNog:ENOG410V7BF;COG:W;	C1QTNF3_15
DPMN_074861	C1q and tumor necrosis factor protein 3	ID=DPMN_074861-T1;Parent=DPMN_074861;product=C1q and tumor necrosis factor protein 3;DBxref=PFAM:PF00386;note=EggNog:ENOG410V7BF;COG:W;	C1QTNF3_16
DPMN_084087	C1q and tumor necrosis factor protein 3	ID=DPMN_084087-T1;Parent=DPMN_084087;product=C1q and tumor necrosis factor protein 3;DBxref=PFAM:PF00386;note=EggNog:ENOG410UJVW;COG:W;	C1QTNF3_17
DPMN_096415	C1q and tumor necrosis factor protein 3	ID=DPMN_096415-T1;Parent=DPMN_096415;product=C1q and tumor necrosis factor protein 3;	C1QTNF3_18
DPMN_103627	C1q and tumor necrosis factor protein 3	ID=DPMN_103627-T1;Parent=DPMN_103627;product=C1q and tumor necrosis factor protein 3;	C1QTNF3_19
DPMN_011516	C1q and tumor necrosis factor protein 3	ID=DPMN_011516-T1;Parent=DPMN_011516;product=C1q and tumor necrosis factor protein 3;DBxref=PFAM:PF00386;note=EggNog:ENOG410UJVW;COG:W;	C1QTNF3_2
DPMN_111971	C1q and tumor necrosis factor protein 3	ID=DPMN_111971-T1;Parent=DPMN_111971;product=C1q and tumor necrosis factor protein 3;DBxref=PFAM:PF00386;note=EggNog:ENOG410UJVW;COG:W;	C1QTNF3_20
DPMN_121142	C1q and tumor necrosis factor protein 3	ID=DPMN_121142-T1;Parent=DPMN_121142;product=C1q and tumor necrosis factor protein 3;DBxref=PFAM:PF00386;note=SECRETED:SignalP(1-19);EggNog:ENOG410V7BF;COG:W;	C1QTNF3_21
DPMN_133377	C1q and tumor necrosis factor protein 3	ID=DPMN_133377-T1;Parent=DPMN_133377;product=C1q and tumor necrosis factor protein 3;DBxref=PFAM:PF00386;note=SECRETED:SignalP(1-20);EggNog:ENOG410UJVW;COG:W;	C1QTNF3_22
DPMN_137516	C1q and tumor necrosis factor protein 3	ID=DPMN_137516-T1;Parent=DPMN_137516;product=C1q and tumor necrosis factor protein 3;DBxref=PFAM:PF00386;note=SECRETED:SignalP(1-20);EggNog:ENOG410V7BF;COG:W;	C1QTNF3_23
DPMN_137532	C1q and tumor necrosis factor protein 3	ID=DPMN_137532-T1;Parent=DPMN_137532;product=C1q and tumor necrosis factor protein 3;DBxref=PFAM:PF00386;note=EggNog:ENOG410V7BF;COG:W;	C1QTNF3_24
DPMN_145495	C1q and tumor necrosis factor protein 3	ID=DPMN_145495-T1;Parent=DPMN_145495;product=C1q and tumor necrosis factor protein 3;DBxref=PFAM:PF00386;note=SECRETED:SignalP(1-20);EggNog:ENOG410V7BF;COG:W;	C1QTNF3_25
DPMN_145598	C1q and tumor necrosis factor protein 3	ID=DPMN_145598-T1;Parent=DPMN_145598;product=C1q and tumor necrosis factor protein 3;DBxref=PFAM:PF00386;note=EggNog:ENOG410UJVW;COG:W;	C1QTNF3_26
DPMN_146016	C1q and tumor necrosis factor protein 3	ID=DPMN_146016-T1;Parent=DPMN_146016;product=C1q and tumor necrosis factor protein 3;DBxref=PFAM:PF00386;note=SECRETED:SignalP(1-16);EggNog:ENOG410UJVW;COG:W;	C1QTNF3_27
DPMN_146418	C1q and tumor necrosis factor protein 3	ID=DPMN_146418-T1;Parent=DPMN_146418;product=C1q and tumor necrosis factor protein 3;DBxref=PFAM:PF00386;note=SECRETED:SignalP(1-20);EggNog:ENOG410UJVW;COG:W;	C1QTNF3_28
DPMN_013018	C1q and tumor necrosis factor protein 3	ID=DPMN_013018-T1;Parent=DPMN_013018;product=C1q and tumor necrosis factor protein 3;DBxref=PFAM:PF00386;note=EggNog:ENOG410UJVW;COG:W;	C1QTNF3_3
DPMN_025596	C1q and tumor necrosis factor protein 3	ID=DPMN_025596-T1;Parent=DPMN_025596;product=C1q and tumor necrosis factor protein 3;DBxref=PFAM:PF00386;note=SECRETED:SignalP(1-23);EggNog:ENOG410V7BF;COG:W;	C1QTNF3_4
DPMN_037606	C1q and tumor necrosis factor protein 3	ID=DPMN_037606-T1;Parent=DPMN_037606;product=C1q and tumor necrosis factor protein 3;DBxref=PFAM:PF00386;note=EggNog:ENOG410V7BF;COG:W;	C1QTNF3_5
DPMN_037976	C1q and tumor necrosis factor protein 3	ID=DPMN_037976-T1;Parent=DPMN_037976;product=C1q and tumor necrosis factor protein 3;DBxref=PFAM:PF00386;note=SECRETED:SignalP(1-19);EggNog:ENOG410UJVW;COG:W;	C1QTNF3_6
DPMN_038445	C1q and tumor necrosis factor protein 3	ID=DPMN_038445-T1;Parent=DPMN_038445;product=C1q and tumor necrosis factor protein 3;DBxref=PFAM:PF00386;note=SECRETED:SignalP(1-20);EggNog:ENOG410UJVW;COG:W;	C1QTNF3_7
DPMN_038462	C1q and tumor necrosis factor protein 3	ID=DPMN_038462-T1;Parent=DPMN_038462;product=C1q and tumor necrosis factor protein 3;DBxref=PFAM:PF00386;note=EggNog:ENOG410V7BF;COG:W;	C1QTNF3_8
DPMN_038498	C1q and tumor necrosis factor protein 3	ID=DPMN_038498-T1;Parent=DPMN_038498;product=C1q and tumor necrosis factor protein 3;DBxref=PFAM:PF00386;note=EggNog:ENOG410UJVW;COG:W;	C1QTNF3_9
DPMN_075375	C1q and tumor necrosis factor protein 4	ID=DPMN_075375-T1;Parent=DPMN_075375;product=C1q and tumor necrosis factor protein 4;DBxref=PFAM:PF00386;note=EggNog:ENOG410UMDC;COG:S;	C1QTNF4_1
DPMN_103155	C1q and tumor necrosis factor protein 4	ID=DPMN_103155-T1;Parent=DPMN_103155;product=C1q and tumor necrosis factor protein 4;DBxref=PFAM:PF00386;note=EggNog:ENOG410UMDC;COG:S;	C1QTNF4_2
DPMN_115245	C1q and tumor necrosis factor protein 4	ID=DPMN_115245-T1;Parent=DPMN_115245;product=C1q and tumor necrosis factor protein 4;DBxref=PFAM:PF00386;note=SECRETED:SignalP(1-19);EggNog:ENOG410UMDC;COG:S;	C1QTNF4_3
DPMN_147652	C1q and tumor necrosis factor protein 5	ID=DPMN_147652-T1;Parent=DPMN_147652;product=C1q and tumor necrosis factor protein 5;DBxref=PFAM:PF00386;note=EggNog:ENOG410VE4T;COG:W;	C1QTNF5_1
DPMN_170309	C1q and tumor necrosis factor protein 5	ID=DPMN_170309-T1;Parent=DPMN_170309;product=C1q and tumor necrosis factor protein 5;DBxref=PFAM:PF00386;note=EggNog:ENOG4104GN8;COG:W;	C1QTNF5_2
DPMN_007948	C1q and tumor necrosis factor protein 6	ID=DPMN_007948-T1;Parent=DPMN_007948;product=C1q and tumor necrosis factor protein 6;	C1QTNF6_1
DPMN_037234	C1q and tumor necrosis factor protein 6	ID=DPMN_037234-T1;Parent=DPMN_037234;product=C1q and tumor necrosis factor protein 6;DBxref=PFAM:PF00386;note=EggNog:ENOG410UUAW;COG:W;	C1QTNF6_2
DPMN_037554	C1q and tumor necrosis factor protein 6	ID=DPMN_037554-T1;Parent=DPMN_037554;product=C1q and tumor necrosis factor protein 6;	C1QTNF6_3
DPMN_025728	C1q and tumor necrosis factor protein 7	ID=DPMN_025728-T1;Parent=DPMN_025728;product=C1q and tumor necrosis factor protein 7;DBxref=PFAM:PF00386;note=EggNog:ENOG410V8RY;COG:W;	C1QTNF7_1
DPMN_187371	C1q and tumor necrosis factor protein 7	ID=DPMN_187371-T1;Parent=DPMN_187371;product=C1q and tumor necrosis factor protein 7;DBxref=PFAM:PF00386;note=SECRETED:SignalP(1-19);EggNog:ENOG410V8RY;COG:W;	C1QTNF7_2
DPMN_145947	C1q and tumor necrosis factor protein	ID=DPMN_145947-T1;Parent=DPMN_145947;product=C1q and tumor necrosis factor protein;DBxref=PFAM:PF00386;note=SECRETED:SignalP(1-20);EggNog:ENOG410UG85;COG:W;	C1QTNF9
DPMN_147304	C1q and tumor necrosis factor protein	ID=DPMN_147304-T1;Parent=DPMN_147304;product=C1q and tumor necrosis factor protein;DBxref=PFAM:PF00386;note=EggNog:ENOG410N147;COG:W;	C1QTNF9B
DPMN_151030	C2 calcium-dependent domain containing 2	ID=DPMN_151030-T1;Parent=DPMN_151030;product=C2 calcium-dependent domain containing 2;DBxref=PFAM:PF00168;note=EggNog:ENOG410V4HW;COG:S;	C2CD2
DPMN_104268	C2 calcium-dependent domain containing 3	ID=DPMN_104268-T1;Parent=DPMN_104268;product=C2 calcium-dependent domain containing 3;note=EggNog:ENOG410V48R;COG:S;	C2CD3
DPMN_134377	C2 calcium-dependent domain containing 4C	ID=DPMN_134377-T1;Parent=DPMN_134377;product=C2 calcium-dependent domain containing 4C;DBxref=PFAM:PF00168;note=EggNog:ENOG410VBG5;COG:S;	C2CD4C
DPMN_154196	RasGEFN	ID=DPMN_154196-T1;Parent=DPMN_154196;product=RasGEFN;DBxref=PFAM:PF00617;PFAM:PF00618;note=EggNog:ENOG4103HGK;COG:T;	C3G
DPMN_079718	complement	ID=DPMN_079718-T1;Parent=DPMN_079718;product=complement;DBxref=PFAM:PF07703;note=EggNog:ENOG410WFMX;COG:O;	C4A_1
DPMN_105504	complement	ID=DPMN_105504-T1;Parent=DPMN_105504;product=complement;DBxref=PFAM:PF07703;note=MEROPS:MER0018484;EggNog:ENOG410WFMX;COG:O;	C4A_2
DPMN_105602	complement	ID=DPMN_105602-T1;Parent=DPMN_105602;product=complement;DBxref=PFAM:PF00207;PFAM:PF07677;PFAM:PF07678;PFAM:PF07703;PFAM:PF10569;note=MEROPS:MER0018476;EggNog:ENOG410WFMX;COG:O;	C4A_3
DPMN_137509	complement	ID=DPMN_137509-T1;Parent=DPMN_137509;product=complement;DBxref=PFAM:PF00207;PFAM:PF07703;note=MEROPS:MER0018484;EggNog:ENOG410WFMX;COG:O;	C4A_4
DPMN_194661	complement	ID=DPMN_194661-T1;Parent=DPMN_194661;product=complement;DBxref=PFAM:PF00207;PFAM:PF07678;PFAM:PF07703;note=MEROPS:MER0018484;TransMembrane:9 (o1096-1114i1126-1143o1149-1166i1178-1196o1216-1234i1246- 1265o1285-1307i1314-1336o1342-1371i);EggNog:ENOG410WFMX;COG:O;	C4A_5
DPMN_061777	Complement component 4 binding protein; alpha	ID=DPMN_061777-T1;Parent=DPMN_061777;product=Complement component 4 binding protein; alpha;DBxref=PFAM:PF00084;note=TransMembrane:1 (o20-44i);EggNog:ENOG410UIQ3;COG:S;	C4BPA
DPMN_012920	Chromosome 5 4	ID=DPMN_012920-T1;Parent=DPMN_012920;product=Chromosome 5 4;DBxref=PFAM:PF04116;note=TransMembrane:3 (o25-50i81-98o118-136i);EggNog:ENOG410N72C;COG:I;	C5ORF4_1
DPMN_080304	Chromosome 5 4	ID=DPMN_080304-T1;Parent=DPMN_080304;product=Chromosome 5 4;DBxref=PFAM:PF04116;note=TransMembrane:6 (i27-45o77-105i134-155o167-187i208-227o247-266i);EggNog:ENOG410VDIP;COG:I;	C5ORF4_2
DPMN_045468	chromosome 9 3	ID=DPMN_045468-T1;Parent=DPMN_045468;product=chromosome 9 3;DBxref=PFAM:PF01433;PFAM:PF09127;note=MEROPS:MER0019730;EggNog:ENOG410MXT1;COG:E;I;O;V;	C9ORF3
DPMN_153886	carbonic anhydrase	ID=DPMN_153886-T1;Parent=DPMN_153886;product=carbonic anhydrase;note=EggNog:ENOG410V6BK;COG:P;	CA10
DPMN_059208	carbonic anhydrase XII	ID=DPMN_059208-T1;Parent=DPMN_059208;product=carbonic anhydrase XII;DBxref=PFAM:PF00194;note=TransMembrane:1 (o279-296i);EggNog:ENOG410N5CR;COG:P;	CA12_1
DPMN_126585	carbonic anhydrase XII	ID=DPMN_126585-T1;Parent=DPMN_126585;product=carbonic anhydrase XII;DBxref=PFAM:PF00194;note=TransMembrane:1 (o301-318i);EggNog:ENOG410N5CR;COG:P;	CA12_2
DPMN_127152	carbonic anhydrase XII	ID=DPMN_127152-T1;Parent=DPMN_127152;product=carbonic anhydrase XII;DBxref=PFAM:PF00194;note=EggNog:ENOG410N5CR;COG:P;	CA12_3
DPMN_132321	carbonic anhydrase XII	ID=DPMN_132321-T1;Parent=DPMN_132321;product=carbonic anhydrase XII;DBxref=PFAM:PF00194;note=TransMembrane:1 (o283-303i);EggNog:ENOG410N5CR;COG:P;	CA12_4
DPMN_132724	carbonic anhydrase XII	ID=DPMN_132724-T1;Parent=DPMN_132724;product=carbonic anhydrase XII;DBxref=PFAM:PF00194;note=TransMembrane:1 (n3-14c19/20o301-321i);SECRETED:SignalP(1-19);EggNog:ENOG410N5CR;COG:P;	CA12_5
DPMN_143439	Carbonic anhydrase XII	ID=DPMN_143439-T1;Parent=DPMN_143439;product=Carbonic anhydrase XII;DBxref=PFAM:PF00194;note=TransMembrane:1 (n7-17c21/22o310-331i);SECRETED:SignalP(1-19);EggNog:ENOG410VDK1;COG:P;	CA12_6
DPMN_143902	Carbonic anhydrase XII	ID=DPMN_143902-T1;Parent=DPMN_143902;product=Carbonic anhydrase XII;DBxref=PFAM:PF00194;note=TransMembrane:1 (n3-14c19/20o311-329i);SECRETED:SignalP(1-19);EggNog:ENOG410VDK1;COG:P;	CA12_7
DPMN_190152	Carbonic anhydrase XII	ID=DPMN_190152-T1;Parent=DPMN_190152;product=Carbonic anhydrase XII;DBxref=PFAM:PF00194;note=TransMembrane:1 (n3-14c19/20o310-327i);SECRETED:SignalP(1-19);EggNog:ENOG410VDK1;COG:P;	CA12_8
DPMN_059319	Carbonic anhydrase XIV	ID=DPMN_059319-T1;Parent=DPMN_059319;product=Carbonic anhydrase XIV;note=EggNog:ENOG410MWHV;COG:P;	CA14_1
DPMN_127019	Carbonic anhydrase XIV	ID=DPMN_127019-T1;Parent=DPMN_127019;product=Carbonic anhydrase XIV;note=TransMembrane:1 (i167-184o);EggNog:ENOG410MWHV;COG:P;	CA14_2
DPMN_178882	carbonic anhydrase	ID=DPMN_178882-T1;Parent=DPMN_178882;product=carbonic anhydrase;DBxref=PFAM:PF00194;note=TransMembrane:1 (n5-15c20/21o584-606i);SECRETED:SignalP(1-20);EggNog:ENOG410V6J7;COG:P;	CA14_3
DPMN_178944	carbonic anhydrase	ID=DPMN_178944-T1;Parent=DPMN_178944;product=carbonic anhydrase;DBxref=PFAM:PF00194;note=SECRETED:SignalP(1-20);EggNog:ENOG410V6J7;COG:P;	CA14_4
DPMN_011339	Carbonic AnHydrase	ID=DPMN_011339-T1;Parent=DPMN_011339;product=Carbonic AnHydrase;note=EggNog:ENOG410VC0Y;COG:P;	CA2
DPMN_059367	Eukaryotic-type carbonic anhydrase	ID=DPMN_059367-T1;Parent=DPMN_059367;product=Eukaryotic-type carbonic anhydrase;note=EggNog:ENOG4104IK7;COG:P;	CA4_1
DPMN_143128	Carbonic anhydrase IV	ID=DPMN_143128-T1;Parent=DPMN_143128;product=Carbonic anhydrase IV;DBxref=PFAM:PF00194;note=TransMembrane:1 (n5-16c20/21o418-438i);SECRETED:SignalP(1-20);EggNog:ENOG410VBXH;COG:P;	CA4_2
DPMN_003162	carbonic anhydrase VI	ID=DPMN_003162-T1;Parent=DPMN_003162;product=carbonic anhydrase VI;DBxref=PFAM:PF00194;note=EggNog:ENOG410MWH8;COG:P;	CA6_1
DPMN_146683	carbonic anhydrase VI	ID=DPMN_146683-T1;Parent=DPMN_146683;product=carbonic anhydrase VI;DBxref=PFAM:PF00194;note=SECRETED:SignalP(1-26);EggNog:ENOG410UFPD;COG:P;	CA6_2
DPMN_150022	carbonic anhydrase VI	ID=DPMN_150022-T1;Parent=DPMN_150022;product=carbonic anhydrase VI;DBxref=PFAM:PF00194;note=EggNog:ENOG410UFPD;COG:P;	CA6_3
DPMN_150058	carbonic anhydrase VI	ID=DPMN_150058-T1;Parent=DPMN_150058;product=carbonic anhydrase VI;DBxref=PFAM:PF00194;note=EggNog:ENOG410MWH8;COG:P;	CA6_4
DPMN_004798	Carbonic AnHydrase	ID=DPMN_004798-T1;Parent=DPMN_004798;product=Carbonic AnHydrase;DBxref=PFAM:PF00194;note=EggNog:ENOG410VC0Y;COG:P;	CA7_1
DPMN_004827	carbonic anhydrase VII	ID=DPMN_004827-T1;Parent=DPMN_004827;product=carbonic anhydrase VII;note=EggNog:ENOG410MUMF;COG:P;	CA7_2
DPMN_030779	carbonic anhydrase VII	ID=DPMN_030779-T1;Parent=DPMN_030779;product=carbonic anhydrase VII;DBxref=PFAM:PF00194;note=EggNog:ENOG410MUMF;COG:P;	CA7_3
DPMN_030840	carbonic anhydrase VII	ID=DPMN_030840-T1;Parent=DPMN_030840;product=carbonic anhydrase VII;	CA7_4
DPMN_130934	caspase activity and apoptosis inhibitor 1	ID=DPMN_130934-T1;Parent=DPMN_130934;product=caspase activity and apoptosis inhibitor 1;DBxref=PFAM:PF15335;note=EggNog:ENOG410V8Y0;COG:T;	CAAP1
DPMN_058487	Calcineurin binding protein 1	ID=DPMN_058487-T1;Parent=DPMN_058487;product=Calcineurin binding protein 1;DBxref=PFAM:PF12799;PFAM:PF13855;note=EggNog:ENOG410V8PE;COG:S;	CABIN1_1
DPMN_169807	Calcineurin binding protein 1	ID=DPMN_169807-T1;Parent=DPMN_169807;product=Calcineurin binding protein 1;note=EggNog:ENOG410V8PE;COG:S;	CABIN1_2
DPMN_169842	Calcineurin-binding protein cabin-1	ID=DPMN_169842-T1;Parent=DPMN_169842;product=Calcineurin-binding protein cabin-1;note=EggNog:ENOG410W2SY;	CABIN1_3
DPMN_169875	Calcineurin binding protein 1	ID=DPMN_169875-T1;Parent=DPMN_169875;product=Calcineurin binding protein 1;note=EggNog:ENOG410V8PE;COG:S;	CABIN1_4
DPMN_025360	cache domain containing 1	ID=DPMN_025360-T1;Parent=DPMN_025360;product=cache domain containing 1;note=TransMembrane:2 (i12-31o1131-1152i);EggNog:ENOG410UH7Q;COG:P;T;	CACHD1
DPMN_077847	calcium channel; voltage-dependent; gamma subunit 5	ID=DPMN_077847-T1;Parent=DPMN_077847;product=calcium channel; voltage-dependent; gamma subunit 5;DBxref=PFAM:PF00822;note=TransMembrane:3 (o6-28i35-59o79-105i);EggNog:ENOG410UQC6;COG:P;	CACNG5
DPMN_047141	calcium channel; voltage-dependent; gamma subunit	ID=DPMN_047141-T1;Parent=DPMN_047141;product=calcium channel; voltage-dependent; gamma subunit;DBxref=PFAM:PF00822;PFAM:PF10242;PFAM:PF13903;note=TransMembrane:4 (i7-28o101-123i130-154o174-196i);EggNog:ENOG410V915;COG:P;	CACNG7
DPMN_123061	CDK2-associated and cullin domain-containing protein 1	ID=DPMN_123061-T1;Parent=DPMN_123061;product=CDK2-associated and cullin domain-containing protein 1;note=EggNog:ENOG410V7EI;COG:T;	CACUL1_1
DPMN_123072	CDK2-associated; cullin domain 1	ID=DPMN_123072-T1;Parent=DPMN_123072;product=CDK2-associated; cullin domain 1;note=EggNog:ENOG410UFD2;COG:D;	CACUL1_2
DPMN_086656	CCR4-Not complex caf1 ribonuclease subunit Caf1	ID=DPMN_086656-T1;Parent=DPMN_086656;product=CCR4-Not complex caf1 ribonuclease subunit Caf1;DBxref=PFAM:PF00400;PFAM:PF12265;note=EggNog:ENOG41032WD;COG:B;	CAF1
DPMN_006200	carbonic anhydrase	ID=DPMN_006200-T1;Parent=DPMN_006200;product=carbonic anhydrase;note=EggNog:ENOG410329T;COG:P;	CAH1_1
DPMN_129578	Carb_anhydrase	ID=DPMN_129578-T1;Parent=DPMN_129578;product=Carb_anhydrase;DBxref=PFAM:PF00194;note=EggNog:ENOG410329T;COG:P;	CAH1_2
DPMN_009870	phosphorylase kinase; delta	ID=DPMN_009870-T1;Parent=DPMN_009870;product=phosphorylase kinase; delta;note=EggNog:ENOG4112S0Y;COG:T;	CALM2
DPMN_009782	calmodulin-like 3	ID=DPMN_009782-T1;Parent=DPMN_009782;product=calmodulin-like 3;DBxref=PFAM:PF00036;PFAM:PF08976;PFAM:PF13202;PFAM:PF13405;PFAM:PF13499;PFAM:PF13833;note=EggNog:ENOG41KOG0027;COG:T;	CALML3_1
DPMN_089734	calmodulin-like 3	ID=DPMN_089734-T1;Parent=DPMN_089734;product=calmodulin-like 3;DBxref=PFAM:PF00036;PFAM:PF13405;note=EggNog:ENOG410VS8B;COG:T;	CALML3_10
DPMN_089877	calmodulin-like 3	ID=DPMN_089877-T1;Parent=DPMN_089877;product=calmodulin-like 3;DBxref=PFAM:PF00036;PFAM:PF13405;note=EggNog:ENOG410VS8B;COG:T;	CALML3_11
DPMN_090254	calmodulin-like 3	ID=DPMN_090254-T1;Parent=DPMN_090254;product=calmodulin-like 3;DBxref=PFAM:PF00036;PFAM:PF08976;PFAM:PF10591;PFAM:PF13202;PFAM:PF13405;PFAM:PF13499;PFAM:PF13833;note=EggNog:ENOG410VS8B;COG:T;	CALML3_12
DPMN_090302	calmodulin-like 3	ID=DPMN_090302-T1;Parent=DPMN_090302;product=calmodulin-like 3;DBxref=PFAM:PF00036;PFAM:PF08976;PFAM:PF10591;PFAM:PF13202;PFAM:PF13405;PFAM:PF13499;PFAM:PF13833;note=EggNog:ENOG410VS8B;COG:T;	CALML3_13
DPMN_091357	calmodulin-like 3	ID=DPMN_091357-T1;Parent=DPMN_091357;product=calmodulin-like 3;DBxref=PFAM:PF00036;PFAM:PF13202;PFAM:PF13405;PFAM:PF13499;note=EggNog:ENOG410VS8B;COG:T;	CALML3_14
DPMN_091487	calmodulin-like 3	ID=DPMN_091487-T1;Parent=DPMN_091487;product=calmodulin-like 3;DBxref=PFAM:PF00036;PFAM:PF13202;PFAM:PF13405;PFAM:PF13499;PFAM:PF13833;note=TransMembrane:1 (o20-40i);EggNog:ENOG410UV9V;COG:T;	CALML3_15
DPMN_113577	calmodulin-like 3	ID=DPMN_113577-T1;Parent=DPMN_113577;product=calmodulin-like 3;DBxref=PFAM:PF00036;PFAM:PF13202;PFAM:PF13405;PFAM:PF13499;PFAM:PF13833;note=EggNog:ENOG41KOG0027;COG:T;	CALML3_16
DPMN_120442	calmodulin-like 3	ID=DPMN_120442-T1;Parent=DPMN_120442;product=calmodulin-like 3;DBxref=PFAM:PF00036;PFAM:PF10591;PFAM:PF13202;PFAM:PF13405;PFAM:PF13499;PFAM:PF13833;note=EggNog:ENOG41KOG0027;COG:T;	CALML3_17
DPMN_147319	calmodulin-like 3	ID=DPMN_147319-T1;Parent=DPMN_147319;product=calmodulin-like 3;DBxref=PFAM:PF00036;PFAM:PF10591;PFAM:PF13202;PFAM:PF13405;PFAM:PF13499;PFAM:PF13833;note=EggNog:ENOG410VS8B;COG:T;	CALML3_18
DPMN_147390	calmodulin-like 3	ID=DPMN_147390-T1;Parent=DPMN_147390;product=calmodulin-like 3;DBxref=PFAM:PF00036;PFAM:PF13202;PFAM:PF13405;PFAM:PF13499;PFAM:PF13833;note=EggNog:ENOG41KOG0027;COG:T;	CALML3_19
DPMN_038483	calmodulin-like 3	ID=DPMN_038483-T1;Parent=DPMN_038483;product=calmodulin-like 3;DBxref=PFAM:PF00036;PFAM:PF13202;PFAM:PF13405;PFAM:PF13499;note=EggNog:ENOG410VS8B;COG:T;	CALML3_2
DPMN_155946	calmodulin-like 3	ID=DPMN_155946-T1;Parent=DPMN_155946;product=calmodulin-like 3;DBxref=PFAM:PF00036;PFAM:PF13202;PFAM:PF13405;PFAM:PF13499;PFAM:PF13833;note=EggNog:ENOG410VS8B;COG:T;	CALML3_20
DPMN_170165	calmodulin-like 3	ID=DPMN_170165-T1;Parent=DPMN_170165;product=calmodulin-like 3;DBxref=PFAM:PF00036;PFAM:PF13202;PFAM:PF13405;PFAM:PF13499;note=EggNog:ENOG410VS8B;COG:T;	CALML3_21
DPMN_175357	calmodulin-like 3	ID=DPMN_175357-T1;Parent=DPMN_175357;product=calmodulin-like 3;note=EggNog:ENOG410VS8B;COG:T;	CALML3_22
DPMN_184853	calmodulin-like 3	ID=DPMN_184853-T1;Parent=DPMN_184853;product=calmodulin-like 3;DBxref=PFAM:PF00036;PFAM:PF13202;PFAM:PF13405;PFAM:PF13499;PFAM:PF13833;note=EggNog:ENOG41KOG0027;COG:T;	CALML3_23
DPMN_039233	calmodulin-like 3	ID=DPMN_039233-T1;Parent=DPMN_039233;product=calmodulin-like 3;DBxref=PFAM:PF13202;PFAM:PF13499;PFAM:PF13833;note=EggNog:ENOG41KOG0027;COG:T;	CALML3_3
DPMN_043182	calmodulin-like 3	ID=DPMN_043182-T1;Parent=DPMN_043182;product=calmodulin-like 3;DBxref=PFAM:PF00036;PFAM:PF08976;PFAM:PF13202;PFAM:PF13405;PFAM:PF13499;PFAM:PF13833;note=EggNog:ENOG41KOG0027;COG:T;	CALML3_4
DPMN_068218	calmodulin-like 3	ID=DPMN_068218-T1;Parent=DPMN_068218;product=calmodulin-like 3;DBxref=PFAM:PF00036;PFAM:PF13202;PFAM:PF13405;PFAM:PF13499;note=EggNog:ENOG41KOG0027;COG:T;	CALML3_5
DPMN_068391	calmodulin-like 3	ID=DPMN_068391-T1;Parent=DPMN_068391;product=calmodulin-like 3;DBxref=PFAM:PF00036;PFAM:PF13202;PFAM:PF13405;PFAM:PF13499;note=EggNog:ENOG41KOG0027;COG:T;	CALML3_6
DPMN_068800	calmodulin-like 3	ID=DPMN_068800-T1;Parent=DPMN_068800;product=calmodulin-like 3;DBxref=PFAM:PF00036;PFAM:PF13202;PFAM:PF13405;PFAM:PF13499;note=EggNog:ENOG41KOG0027;COG:T;	CALML3_7
DPMN_078225	calmodulin-like 3	ID=DPMN_078225-T1;Parent=DPMN_078225;product=calmodulin-like 3;DBxref=PFAM:PF00036;PFAM:PF10591;PFAM:PF13202;PFAM:PF13405;PFAM:PF13499;PFAM:PF13833;note=EggNog:ENOG41KOG0027;COG:T;	CALML3_8
DPMN_089598	calmodulin-like 3	ID=DPMN_089598-T1;Parent=DPMN_089598;product=calmodulin-like 3;DBxref=PFAM:PF00036;PFAM:PF13405;note=EggNog:ENOG410VS8B;COG:T;	CALML3_9
DPMN_053332	calmodulin-like 5	ID=DPMN_053332-T1;Parent=DPMN_053332;product=calmodulin-like 5;note=EggNog:ENOG410VIDV;COG:T;	CALML5
DPMN_146224	Calmodulin-1	ID=DPMN_146224-T1;Parent=DPMN_146224;product=Calmodulin-1;DBxref=PFAM:PF00036;PFAM:PF08726;PFAM:PF12763;PFAM:PF13202;PFAM:PF13405;PFAM:PF13499;PFAM:PF13833;PFAM:PF14658;note=EggNog:ENOG410PK2F;COG:T;	CALMODULIN1_1
DPMN_154009	Calmodulin-1	ID=DPMN_154009-T1;Parent=DPMN_154009;product=Calmodulin-1;DBxref=PFAM:PF00036;PFAM:PF12763;PFAM:PF13202;PFAM:PF13405;PFAM:PF13499;PFAM:PF13833;PFAM:PF14658;note=EggNog:ENOG4103257;COG:T;	CALMODULIN1_2
DPMN_045008	translation elongation factor EF1B gamma	ID=DPMN_045008-T1;Parent=DPMN_045008;product=translation elongation factor EF1B gamma;DBxref=PFAM:PF00036;PFAM:PF13202;PFAM:PF13405;PFAM:PF13499;PFAM:PF13833;note=EggNog:ENOG411DQAN;COG:T;	CAM1_1
DPMN_077744	translation elongation factor EF1B gamma	ID=DPMN_077744-T1;Parent=DPMN_077744;product=translation elongation factor EF1B gamma;DBxref=PFAM:PF00036;PFAM:PF12763;PFAM:PF13202;PFAM:PF13405;PFAM:PF13499;PFAM:PF13833;PFAM:PF14658;note=EggNog:ENOG411DQAN;COG:T;	CAM1_2
DPMN_058827	myosin I light chain Cam2	ID=DPMN_058827-T1;Parent=DPMN_058827;product=myosin I light chain Cam2;DBxref=PFAM:PF00036;PFAM:PF13202;PFAM:PF13405;PFAM:PF13499;PFAM:PF13833;note=EggNog:ENOG41KOG0027;COG:T;	CAM2_1
DPMN_167506	myosin I light chain Cam2	ID=DPMN_167506-T1;Parent=DPMN_167506;product=myosin I light chain Cam2;DBxref=PFAM:PF00036;PFAM:PF13202;PFAM:PF13405;PFAM:PF13499;PFAM:PF13833;PFAM:PF14658;note=EggNog:ENOG4103666;COG:T;	CAM2_2
DPMN_017849	Calcium/calmodulin-dependent protein kinase type 1	ID=DPMN_017849-T1;Parent=DPMN_017849;product=Calcium/calmodulin-dependent protein kinase type 1;DBxref=PFAM:PF00069;PFAM:PF07714;note=EggNog:ENOG410UKNA;COG:D;	CAMK1
DPMN_029328	calcium calmodulin-dependent protein kinase IV	ID=DPMN_029328-T1;Parent=DPMN_029328;product=calcium calmodulin-dependent protein kinase IV;DBxref=PFAM:PF00069;note=EggNog:ENOG410V97E;COG:T;	CAMK4_1
DPMN_166012	calcium calmodulin-dependent protein kinase IV	ID=DPMN_166012-T1;Parent=DPMN_166012;product=calcium calmodulin-dependent protein kinase IV;DBxref=PFAM:PF00069;PFAM:PF07714;note=EggNog:ENOG410V97E;COG:T;	CAMK4_2
DPMN_165104	Calcium calmodulin-dependent protein kinase kinase 2	ID=DPMN_165104-T1;Parent=DPMN_165104;product=Calcium calmodulin-dependent protein kinase kinase 2;DBxref=PFAM:PF00069;PFAM:PF07714;note=EggNog:ENOG410MZ0E;COG:T;	CAMKK2
DPMN_193271	calmodulin regulated spectrin-associated protein 1	ID=DPMN_193271-T1;Parent=DPMN_193271;product=calmodulin regulated spectrin-associated protein 1;DBxref=PFAM:PF08683;PFAM:PF11971;PFAM:PF17095;note=EggNog:ENOG410UN3I;COG:Z;	CAMSAP1
DPMN_193220	Cullin-associated NEDD8-dissociated protein 1	ID=DPMN_193220-T1;Parent=DPMN_193220;product=Cullin-associated NEDD8-dissociated protein 1;DBxref=PFAM:PF08623;note=TransMembrane:1 (o20-44i);EggNog:ENOG410V8WG;COG:O;	CAND1_1
DPMN_193226	Cullin-associated NEDD8-dissociated protein 1	ID=DPMN_193226-T1;Parent=DPMN_193226;product=Cullin-associated NEDD8-dissociated protein 1;note=EggNog:ENOG410V8WG;COG:O;	CAND1_2
DPMN_193227	Cullin-associated NEDD8-dissociated protein 1	ID=DPMN_193227-T1;Parent=DPMN_193227;product=Cullin-associated NEDD8-dissociated protein 1;note=EggNog:ENOG410V8WG;COG:O;	CAND1_3
DPMN_193230	Cullin-associated NEDD8-dissociated protein 1	ID=DPMN_193230-T1;Parent=DPMN_193230;product=Cullin-associated NEDD8-dissociated protein 1;note=EggNog:ENOG410V8WG;COG:O;	CAND1_4
DPMN_193222	TATA-binding protein interacting (TIP20)	ID=DPMN_193222-T1;Parent=DPMN_193222;product=TATA-binding protein interacting (TIP20);note=EggNog:ENOG4104EPU;COG:O;	CAND2
DPMN_171938	calpain 2; (m II) large subunit	ID=DPMN_171938-T1;Parent=DPMN_171938;product=calpain 2; (m II) large subunit;DBxref=PFAM:PF00648;PFAM:PF01067;note=MEROPS:MER0001787;EggNog:ENOG410UKAM;COG:O;T;	CAPN2
DPMN_012625	calpain_III	ID=DPMN_012625-T1;Parent=DPMN_012625;product=calpain_III;DBxref=PFAM:PF00168;PFAM:PF00648;PFAM:PF01067;note=MEROPS:MER0054124;TransMembrane:3 (i642-660o672-690i702-720o);EggNog:ENOG4104NI5;COG:O;T;	CAPN5_1
DPMN_072074	calpain_III	ID=DPMN_072074-T1;Parent=DPMN_072074;product=calpain_III;DBxref=PFAM:PF00648;PFAM:PF01067;note=MEROPS:MER0002939;EggNog:ENOG4104NI5;COG:O;T;	CAPN5_2
DPMN_090612	calpain_III	ID=DPMN_090612-T1;Parent=DPMN_090612;product=calpain_III;DBxref=PFAM:PF00168;PFAM:PF00648;PFAM:PF01067;note=MEROPS:MER0002939;EggNog:ENOG4104NI5;COG:O;T;	CAPN5_3
DPMN_059877	calpain 6	ID=DPMN_059877-T1;Parent=DPMN_059877;product=calpain 6;DBxref=PFAM:PF00168;PFAM:PF00648;PFAM:PF01067;note=MEROPS:MER0002939;EggNog:ENOG410N3I9;COG:O;T;	CAPN6_1
DPMN_059925	calpain 6	ID=DPMN_059925-T1;Parent=DPMN_059925;product=calpain 6;DBxref=PFAM:PF00168;PFAM:PF00648;PFAM:PF01067;note=MEROPS:MER0002939;EggNog:ENOG410N3I9;COG:O;T;	CAPN6_2
DPMN_091188	calpain 7	ID=DPMN_091188-T1;Parent=DPMN_091188;product=calpain 7;DBxref=PFAM:PF00648;PFAM:PF01067;PFAM:PF04212;note=MEROPS:MER0104899;BUSCO:EOG091G023Z;EggNog:ENOG410UNAU;COG:O;T;	CAPN7
DPMN_015566	calpain 2; (m II) large subunit	ID=DPMN_015566-T1;Parent=DPMN_015566;product=calpain 2; (m II) large subunit;DBxref=PFAM:PF01067;note=EggNog:ENOG410V5ZI;COG:O;T;	CAPN9_1
DPMN_015911	calpain 2; (m II) large subunit	ID=DPMN_015911-T1;Parent=DPMN_015911;product=calpain 2; (m II) large subunit;DBxref=PFAM:PF00648;note=MEROPS:MER0049593;EggNog:ENOG410V5ZI;COG:O;T;	CAPN9_2
DPMN_032957	Calpain-like cysteine peptidase	ID=DPMN_032957-T1;Parent=DPMN_032957;product=Calpain-like cysteine peptidase;DBxref=PFAM:PF00648;PFAM:PF01067;note=MEROPS:MER0027268;EggNog:ENOG41KOG0045;COG:O;	CAPN9_3
DPMN_071235	calpain 2; (m II) large subunit	ID=DPMN_071235-T1;Parent=DPMN_071235;product=calpain 2; (m II) large subunit;DBxref=PFAM:PF01067;note=EggNog:ENOG410V5ZI;COG:O;T;	CAPN9_4
DPMN_077422	calpain 2; (m II) large subunit	ID=DPMN_077422-T1;Parent=DPMN_077422;product=calpain 2; (m II) large subunit;DBxref=PFAM:PF01067;note=EggNog:ENOG410V5ZI;COG:O;T;	CAPN9_5
DPMN_173614	calpain 2; (m II) large subunit	ID=DPMN_173614-T1;Parent=DPMN_173614;product=calpain 2; (m II) large subunit;note=EggNog:ENOG410V5ZI;COG:O;T;	CAPN9_6
DPMN_024542	Cell cycle associated protein 1	ID=DPMN_024542-T1;Parent=DPMN_024542;product=Cell cycle associated protein 1;DBxref=PFAM:PF00386;note=SECRETED:SignalP(1-19);EggNog:ENOG410V8Z6;COG:S;	CAPRIN1_1
DPMN_152528	Caprin1p	ID=DPMN_152528-T1;Parent=DPMN_152528;product=Caprin1p;note=EggNog:ENOG4104GUR;COG:D;	CAPRIN1_10
DPMN_155002	Caprin1p	ID=DPMN_155002-T1;Parent=DPMN_155002;product=Caprin1p;note=EggNog:ENOG4104GUR;COG:D;	CAPRIN1_11
DPMN_167582	Cell cycle associated protein 1	ID=DPMN_167582-T1;Parent=DPMN_167582;product=Cell cycle associated protein 1;DBxref=PFAM:PF00386;note=EggNog:ENOG410V8Z6;COG:S;	CAPRIN1_12
DPMN_167606	Cell cycle associated protein 1	ID=DPMN_167606-T1;Parent=DPMN_167606;product=Cell cycle associated protein 1;DBxref=PFAM:PF00386;note=EggNog:ENOG410V8Z6;COG:S;	CAPRIN1_13
DPMN_167610	Cell cycle associated protein 1	ID=DPMN_167610-T1;Parent=DPMN_167610;product=Cell cycle associated protein 1;DBxref=PFAM:PF00386;note=SECRETED:SignalP(1-20);EggNog:ENOG410V8Z6;COG:S;	CAPRIN1_14
DPMN_071963	Cell cycle associated protein 1	ID=DPMN_071963-T1;Parent=DPMN_071963;product=Cell cycle associated protein 1;DBxref=PFAM:PF00386;note=EggNog:ENOG410V8Z6;COG:S;	CAPRIN1_2
DPMN_072038	Cell cycle associated protein 1	ID=DPMN_072038-T1;Parent=DPMN_072038;product=Cell cycle associated protein 1;DBxref=PFAM:PF00386;note=SECRETED:SignalP(1-19);EggNog:ENOG410V8Z6;COG:S;	CAPRIN1_3
DPMN_072221	Cell cycle associated protein 1	ID=DPMN_072221-T1;Parent=DPMN_072221;product=Cell cycle associated protein 1;DBxref=PFAM:PF00386;note=SECRETED:SignalP(1-19);EggNog:ENOG410V8Z6;COG:S;	CAPRIN1_4
DPMN_072426	Cell cycle associated protein 1	ID=DPMN_072426-T1;Parent=DPMN_072426;product=Cell cycle associated protein 1;DBxref=PFAM:PF00386;note=SECRETED:SignalP(1-19);EggNog:ENOG410V8Z6;COG:S;	CAPRIN1_5
DPMN_074698	Cell cycle associated protein 1	ID=DPMN_074698-T1;Parent=DPMN_074698;product=Cell cycle associated protein 1;DBxref=PFAM:PF00386;note=EggNog:ENOG410V8Z6;COG:S;	CAPRIN1_6
DPMN_074743	Cell cycle associated protein 1	ID=DPMN_074743-T1;Parent=DPMN_074743;product=Cell cycle associated protein 1;	CAPRIN1_7
DPMN_112499	Cell cycle associated protein 1	ID=DPMN_112499-T1;Parent=DPMN_112499;product=Cell cycle associated protein 1;DBxref=PFAM:PF00386;note=TransMembrane:1 (o29-47i);EggNog:ENOG410V8Z6;COG:S;	CAPRIN1_8
DPMN_121128	Cell cycle associated protein 1	ID=DPMN_121128-T1;Parent=DPMN_121128;product=Cell cycle associated protein 1;DBxref=PFAM:PF00386;note=SECRETED:SignalP(1-19);EggNog:ENOG410V8Z6;COG:S;	CAPRIN1_9
DPMN_115689	Caprin member 2	ID=DPMN_115689-T1;Parent=DPMN_115689;product=Caprin member 2;DBxref=PFAM:PF00386;note=SECRETED:SignalP(1-26);EggNog:ENOG410V8Z6;COG:T;	CAPRIN2_1
DPMN_140495	Caprin member 2	ID=DPMN_140495-T1;Parent=DPMN_140495;product=Caprin member 2;DBxref=PFAM:PF00386;note=SECRETED:SignalP(1-16);EggNog:ENOG410V8Z6;COG:T;	CAPRIN2_2
DPMN_140778	Caprin member 2	ID=DPMN_140778-T1;Parent=DPMN_140778;product=Caprin member 2;DBxref=PFAM:PF00386;note=SECRETED:SignalP(1-16);EggNog:ENOG410V8Z6;COG:T;	CAPRIN2_3
DPMN_150382	Caprin member 2	ID=DPMN_150382-T1;Parent=DPMN_150382;product=Caprin member 2;DBxref=PFAM:PF00386;note=EggNog:ENOG410V8Z6;COG:T;	CAPRIN2_4
DPMN_151210	Caprin member 2	ID=DPMN_151210-T1;Parent=DPMN_151210;product=Caprin member 2;DBxref=PFAM:PF00386;note=EggNog:ENOG410V8Z6;COG:T;	CAPRIN2_5
DPMN_152967	Caprin member 2	ID=DPMN_152967-T1;Parent=DPMN_152967;product=Caprin member 2;DBxref=PFAM:PF00386;note=SECRETED:SignalP(1-24);EggNog:ENOG410V8Z6;COG:T;	CAPRIN2_6
DPMN_162945	Caprin member 2	ID=DPMN_162945-T1;Parent=DPMN_162945;product=Caprin member 2;DBxref=PFAM:PF00386;note=SECRETED:SignalP(1-28);EggNog:ENOG410MW7C;COG:T;	CAPRIN2_7
DPMN_195269	Caprin member 2	ID=DPMN_195269-T1;Parent=DPMN_195269;product=Caprin member 2;	CAPRIN2_8
DPMN_029795	calcyphosine 2	ID=DPMN_029795-T1;Parent=DPMN_029795;product=calcyphosine 2;note=EggNog:ENOG410VA95;COG:T;	CAPS2
DPMN_022900	Caspase recruitment domain; member 6	ID=DPMN_022900-T1;Parent=DPMN_022900;product=Caspase recruitment domain; member 6;note=EggNog:ENOG410XXII;COG:S;	CARD6
DPMN_065298	Calcium regulated heat stable protein 1; 24kDa	ID=DPMN_065298-T1;Parent=DPMN_065298;product=Calcium regulated heat stable protein 1; 24kDa;DBxref=PFAM:PF00313;note=EggNog:ENOG410UV81;COG:J;	CARHSP1
DPMN_016354	Carnosine synthase 1	ID=DPMN_016354-T1;Parent=DPMN_016354;product=Carnosine synthase 1;note=EggNog:ENOG410VE08;COG:I;	CARNS1_1
DPMN_123816	Carnosine synthase 1	ID=DPMN_123816-T1;Parent=DPMN_123816;product=Carnosine synthase 1;note=EggNog:ENOG410US78;COG:I;	CARNS1_10
DPMN_125949	Carnosine synthase 1	ID=DPMN_125949-T1;Parent=DPMN_125949;product=Carnosine synthase 1;note=EggNog:ENOG410VE08;COG:I;	CARNS1_11
DPMN_125959	Carnosine synthase 1	ID=DPMN_125959-T1;Parent=DPMN_125959;product=Carnosine synthase 1;note=EggNog:ENOG410VE08;COG:I;	CARNS1_12
DPMN_125967	Carnosine synthase 1	ID=DPMN_125967-T1;Parent=DPMN_125967;product=Carnosine synthase 1;note=EggNog:ENOG410US78;COG:I;	CARNS1_13
DPMN_125970	Carnosine synthase 1	ID=DPMN_125970-T1;Parent=DPMN_125970;product=Carnosine synthase 1;note=EggNog:ENOG410VE08;COG:I;	CARNS1_14
DPMN_130792	Carnosine synthase 1	ID=DPMN_130792-T1;Parent=DPMN_130792;product=Carnosine synthase 1;note=EggNog:ENOG410US78;COG:I;	CARNS1_15
DPMN_135235	Carnosine synthase 1	ID=DPMN_135235-T1;Parent=DPMN_135235;product=Carnosine synthase 1;note=EggNog:ENOG410US78;COG:I;	CARNS1_16
DPMN_135246	Carnosine synthase 1	ID=DPMN_135246-T1;Parent=DPMN_135246;product=Carnosine synthase 1;note=TransMembrane:1 (o74-94i);EggNog:ENOG410VE08;COG:I;	CARNS1_17
DPMN_135252	Carnosine synthase 1	ID=DPMN_135252-T1;Parent=DPMN_135252;product=Carnosine synthase 1;note=EggNog:ENOG410VE08;COG:I;	CARNS1_18
DPMN_135315	Carnosine synthase 1	ID=DPMN_135315-T1;Parent=DPMN_135315;product=Carnosine synthase 1;note=EggNog:ENOG410VE08;COG:I;	CARNS1_19
DPMN_016388	Carnosine synthase 1	ID=DPMN_016388-T1;Parent=DPMN_016388;product=Carnosine synthase 1;note=EggNog:ENOG410US78;COG:I;	CARNS1_2
DPMN_145585	Carnosine synthase 1	ID=DPMN_145585-T1;Parent=DPMN_145585;product=Carnosine synthase 1;note=EggNog:ENOG410US78;COG:I;	CARNS1_20
DPMN_145615	Carnosine synthase 1	ID=DPMN_145615-T1;Parent=DPMN_145615;product=Carnosine synthase 1;note=EggNog:ENOG410US78;COG:I;	CARNS1_21
DPMN_145951	Carnosine synthase 1	ID=DPMN_145951-T1;Parent=DPMN_145951;product=Carnosine synthase 1;note=EggNog:ENOG410US78;COG:I;	CARNS1_22
DPMN_145953	Carnosine synthase 1	ID=DPMN_145953-T1;Parent=DPMN_145953;product=Carnosine synthase 1;note=EggNog:ENOG410US78;COG:I;	CARNS1_23
DPMN_145963	Carnosine synthase 1	ID=DPMN_145963-T1;Parent=DPMN_145963;product=Carnosine synthase 1;note=EggNog:ENOG410US78;COG:I;	CARNS1_24
DPMN_146139	Carnosine synthase 1	ID=DPMN_146139-T1;Parent=DPMN_146139;product=Carnosine synthase 1;note=TransMembrane:1 (i36-59o);EggNog:ENOG410VE08;COG:I;	CARNS1_25
DPMN_146177	Carnosine synthase 1	ID=DPMN_146177-T1;Parent=DPMN_146177;product=Carnosine synthase 1;note=EggNog:ENOG410US78;COG:I;	CARNS1_26
DPMN_146178	Carnosine synthase 1	ID=DPMN_146178-T1;Parent=DPMN_146178;product=Carnosine synthase 1;note=EggNog:ENOG410US78;COG:I;	CARNS1_27
DPMN_146179	Carnosine synthase 1	ID=DPMN_146179-T1;Parent=DPMN_146179;product=Carnosine synthase 1;note=EggNog:ENOG410US78;COG:I;	CARNS1_28
DPMN_146183	Carnosine synthase 1	ID=DPMN_146183-T1;Parent=DPMN_146183;product=Carnosine synthase 1;note=EggNog:ENOG410VE08;COG:I;	CARNS1_29
DPMN_016391	Carnosine synthase 1	ID=DPMN_016391-T1;Parent=DPMN_016391;product=Carnosine synthase 1;note=EggNog:ENOG410US78;COG:I;	CARNS1_3
DPMN_146351	Carnosine synthase 1	ID=DPMN_146351-T1;Parent=DPMN_146351;product=Carnosine synthase 1;note=EggNog:ENOG410US78;COG:I;	CARNS1_30
DPMN_146356	Carnosine synthase 1	ID=DPMN_146356-T1;Parent=DPMN_146356;product=Carnosine synthase 1;note=EggNog:ENOG410VE08;COG:I;	CARNS1_31
DPMN_171435	Carnosine synthase 1	ID=DPMN_171435-T1;Parent=DPMN_171435;product=Carnosine synthase 1;note=EggNog:ENOG410US78;COG:I;	CARNS1_32
DPMN_177912	Carnosine synthase 1	ID=DPMN_177912-T1;Parent=DPMN_177912;product=Carnosine synthase 1;note=EggNog:ENOG410VE08;COG:I;	CARNS1_33
DPMN_082554	Carnosine synthase 1	ID=DPMN_082554-T1;Parent=DPMN_082554;product=Carnosine synthase 1;DBxref=PFAM:PF13535;note=EggNog:ENOG410US78;COG:I;	CARNS1_4
DPMN_092972	Carnosine synthase 1	ID=DPMN_092972-T1;Parent=DPMN_092972;product=Carnosine synthase 1;DBxref=PFAM:PF13535;note=EggNog:ENOG410US78;COG:I;	CARNS1_5
DPMN_103748	Carnosine synthase 1	ID=DPMN_103748-T1;Parent=DPMN_103748;product=Carnosine synthase 1;note=EggNog:ENOG410US78;COG:I;	CARNS1_6
DPMN_108017	Carnosine synthase 1	ID=DPMN_108017-T1;Parent=DPMN_108017;product=Carnosine synthase 1;note=EggNog:ENOG410US78;COG:F;	CARNS1_7
DPMN_108227	Carnosine synthase 1	ID=DPMN_108227-T1;Parent=DPMN_108227;product=Carnosine synthase 1;note=EggNog:ENOG410US78;COG:I;	CARNS1_8
DPMN_113389	Carnosine synthase 1	ID=DPMN_113389-T1;Parent=DPMN_113389;product=Carnosine synthase 1;note=EggNog:ENOG410US78;COG:I;	CARNS1_9
DPMN_025389	Cancer susceptibility candidate 1	ID=DPMN_025389-T1;Parent=DPMN_025389;product=Cancer susceptibility candidate 1;DBxref=PFAM:PF15927;note=EggNog:ENOG410VC11;COG:S;	CASC1
DPMN_178825	Caskin-2	ID=DPMN_178825-T1;Parent=DPMN_178825;product=Caskin-2;DBxref=PFAM:PF00023;PFAM:PF12796;PFAM:PF13606;PFAM:PF13637;PFAM:PF13857;note=EggNog:ENOG410V9E9;COG:T;	CASKIN2
DPMN_036979	Caspase 10; apoptosis- cysteine peptidase	ID=DPMN_036979-T1;Parent=DPMN_036979;product=Caspase 10; apoptosis- cysteine peptidase;note=MEROPS:MER0002579;EggNog:ENOG410UMYC;COG:D;	CASP10_1
DPMN_125918	Caspase 10; apoptosis- cysteine peptidase	ID=DPMN_125918-T1;Parent=DPMN_125918;product=Caspase 10; apoptosis- cysteine peptidase;DBxref=PFAM:PF00656;note=MEROPS:MER0002849;EggNog:ENOG410UMYC;COG:D;	CASP10_2
DPMN_173762	caspase 14; apoptosis- cysteine peptidase	ID=DPMN_173762-T1;Parent=DPMN_173762;product=caspase 14; apoptosis- cysteine peptidase;DBxref=PFAM:PF00656;note=MEROPS:MER0012083;EggNog:ENOG410UHKZ;COG:D;	CASP14
DPMN_032277	caspase 2; apoptosis- cysteine peptidase	ID=DPMN_032277-T1;Parent=DPMN_032277;product=caspase 2; apoptosis- cysteine peptidase;DBxref=PFAM:PF00619;PFAM:PF00656;note=MEROPS:MER0002705;EggNog:ENOG410VEAZ;COG:D;	CASP2_1
DPMN_151034	caspase 2; apoptosis- cysteine peptidase	ID=DPMN_151034-T1;Parent=DPMN_151034;product=caspase 2; apoptosis- cysteine peptidase;DBxref=PFAM:PF00619;note=EggNog:ENOG410USAR;COG:D;	CASP2_2
DPMN_164656	caspase 2; apoptosis- cysteine peptidase	ID=DPMN_164656-T1;Parent=DPMN_164656;product=caspase 2; apoptosis- cysteine peptidase;DBxref=PFAM:PF00619;PFAM:PF00656;note=MEROPS:MER0000855;EggNog:ENOG410USAR;COG:D;	CASP2_3
DPMN_023326	caspase 3; apoptosis- cysteine peptidase	ID=DPMN_023326-T1;Parent=DPMN_023326;product=caspase 3; apoptosis- cysteine peptidase;DBxref=PFAM:PF00656;note=MEROPS:MER0002579;EggNog:ENOG410UNRN;COG:D;	CASP3
DPMN_174889	caspase 6; apoptosis- cysteine peptidase	ID=DPMN_174889-T1;Parent=DPMN_174889;product=caspase 6; apoptosis- cysteine peptidase;DBxref=PFAM:PF00656;note=MEROPS:MER0002708;EggNog:ENOG410UJZ0;COG:D;	CASP6
DPMN_018656	Caspase 7; apoptosis- cysteine peptidase	ID=DPMN_018656-T1;Parent=DPMN_018656;product=Caspase 7; apoptosis- cysteine peptidase;DBxref=PFAM:PF00656;note=MEROPS:MER0000853;EggNog:ENOG410VE4P;COG:D;	CASP7_1
DPMN_168970	Caspase 7; apoptosis- cysteine peptidase	ID=DPMN_168970-T1;Parent=DPMN_168970;product=Caspase 7; apoptosis- cysteine peptidase;DBxref=PFAM:PF00656;note=MEROPS:MER0002705;EggNog:ENOG410VE4P;COG:D;	CASP7_10
DPMN_168981	Caspase 7; apoptosis- cysteine peptidase	ID=DPMN_168981-T1;Parent=DPMN_168981;product=Caspase 7; apoptosis- cysteine peptidase;DBxref=PFAM:PF00656;note=MEROPS:MER0002705;EggNog:ENOG410VE4P;COG:D;	CASP7_11
DPMN_173211	apoptosis- cysteine peptidase	ID=DPMN_173211-T1;Parent=DPMN_173211;product=apoptosis- cysteine peptidase;DBxref=PFAM:PF00656;note=MEROPS:MER0002579;EggNog:ENOG410VE4P;COG:D;	CASP7_12
DPMN_174876	Caspase 7; apoptosis- cysteine peptidase	ID=DPMN_174876-T1;Parent=DPMN_174876;product=Caspase 7; apoptosis- cysteine peptidase;DBxref=PFAM:PF00656;note=MEROPS:MER0002705;EggNog:ENOG410MUGW;COG:D;	CASP7_13
DPMN_047416	Caspase 7; apoptosis- cysteine peptidase	ID=DPMN_047416-T1;Parent=DPMN_047416;product=Caspase 7; apoptosis- cysteine peptidase;note=EggNog:ENOG410VE4P;COG:D;	CASP7_2
DPMN_052090	Caspase 7; apoptosis- cysteine peptidase	ID=DPMN_052090-T1;Parent=DPMN_052090;product=Caspase 7; apoptosis- cysteine peptidase;DBxref=PFAM:PF00656;note=MEROPS:MER0000853;EggNog:ENOG410VE4P;COG:D;	CASP7_3
DPMN_055904	Caspase 7; apoptosis- cysteine peptidase	ID=DPMN_055904-T1;Parent=DPMN_055904;product=Caspase 7; apoptosis- cysteine peptidase;DBxref=PFAM:PF00656;note=MEROPS:MER0000853;EggNog:ENOG410MUGW;COG:D;	CASP7_4
DPMN_061348	Caspase 7; apoptosis- cysteine peptidase	ID=DPMN_061348-T1;Parent=DPMN_061348;product=Caspase 7; apoptosis- cysteine peptidase;DBxref=PFAM:PF00656;note=MEROPS:MER0002705;EggNog:ENOG410VE4P;COG:D;	CASP7_5
DPMN_064609	Caspase 7; apoptosis- cysteine peptidaseCaspase 7; apoptosis- cysteine peptidase; variant 2	ID=DPMN_064609-T1;Parent=DPMN_064609;product=Caspase 7; apoptosis- cysteine peptidase;DBxref=PFAM:PF00656;note=MEROPS:MER0002705;EggNog:ENOG410VE4P;COG:D;ID=DPMN_064609-T2;Parent=DPMN_064609;product=Caspase 7; apoptosis- cysteine peptidase; variant 2;DBxref=PFAM:PF00656;note=MEROPS:MER0002705;EggNog:ENOG410VE4P;COG:D;	CASP7_6
DPMN_064609	Caspase 7; apoptosis- cysteine peptidaseCaspase 7; apoptosis- cysteine peptidase; variant 2	ID=DPMN_064609-T1;Parent=DPMN_064609;product=Caspase 7; apoptosis- cysteine peptidase;DBxref=PFAM:PF00656;note=MEROPS:MER0002705;EggNog:ENOG410VE4P;COG:D;ID=DPMN_064609-T2;Parent=DPMN_064609;product=Caspase 7; apoptosis- cysteine peptidase; variant 2;DBxref=PFAM:PF00656;note=MEROPS:MER0002705;EggNog:ENOG410VE4P;COG:D;	CASP7_6
DPMN_091626	Caspase 7; apoptosis- cysteine peptidase	ID=DPMN_091626-T1;Parent=DPMN_091626;product=Caspase 7; apoptosis- cysteine peptidase;DBxref=PFAM:PF00656;note=MEROPS:MER0000853;EggNog:ENOG410VE4P;COG:D;	CASP7_8
DPMN_168766	caspase 7	ID=DPMN_168766-T1;Parent=DPMN_168766;product=caspase 7;DBxref=PFAM:PF00656;note=MEROPS:MER0002705;EggNog:ENOG410UI80;COG:D;	CASP7_9
DPMN_037028	apoptosis- cysteine peptidase	ID=DPMN_037028-T1;Parent=DPMN_037028;product=apoptosis- cysteine peptidase;DBxref=PFAM:PF00656;PFAM:PF04598;note=MEROPS:MER0002849;EggNog:ENOG410V8U3;COG:D;	CASP8_1
DPMN_125667	apoptosis- cysteine peptidase	ID=DPMN_125667-T1;Parent=DPMN_125667;product=apoptosis- cysteine peptidase;DBxref=PFAM:PF00656;note=MEROPS:MER0002579;EggNog:ENOG410V8U3;COG:D;	CASP8_2
DPMN_036411	caspase 9; apoptosis- cysteine	ID=DPMN_036411-T1;Parent=DPMN_036411;product=caspase 9; apoptosis- cysteine;DBxref=PFAM:PF00656;note=MEROPS:MER0003216;EggNog:ENOG410MXMA;COG:D;	CASP9_1
DPMN_187239	caspase 9; apoptosis- cysteine peptidase	ID=DPMN_187239-T1;Parent=DPMN_187239;product=caspase 9; apoptosis- cysteine peptidase;DBxref=PFAM:PF00656;note=MEROPS:MER0177542;EggNog:ENOG410VCYG;COG:D;	CASP9_10
DPMN_052063	caspase 9; apoptosis- cysteine peptidase	ID=DPMN_052063-T1;Parent=DPMN_052063;product=caspase 9; apoptosis- cysteine peptidase;DBxref=PFAM:PF00656;note=MEROPS:MER0002579;EggNog:ENOG410VCYG;COG:D;	CASP9_2
DPMN_095850	caspase 9; apoptosis- cysteine peptidase	ID=DPMN_095850-T1;Parent=DPMN_095850;product=caspase 9; apoptosis- cysteine peptidase;DBxref=PFAM:PF00619;PFAM:PF00656;note=MEROPS:MER0000854;EggNog:ENOG410VCYG;COG:D;	CASP9_3
DPMN_097524	caspase 9; apoptosis- cysteine peptidase	ID=DPMN_097524-T1;Parent=DPMN_097524;product=caspase 9; apoptosis- cysteine peptidase;DBxref=PFAM:PF00619;PFAM:PF00656;note=MEROPS:MER0000854;EggNog:ENOG410VCYG;COG:D;	CASP9_4
DPMN_122446	caspase 9; apoptosis- cysteine peptidase	ID=DPMN_122446-T1;Parent=DPMN_122446;product=caspase 9; apoptosis- cysteine peptidase;note=MEROPS:MER0000853;EggNog:ENOG410UHGV;COG:D;	CASP9_5
DPMN_172318	apoptosis- cysteine peptidase	ID=DPMN_172318-T1;Parent=DPMN_172318;product=apoptosis- cysteine peptidase;note=MEROPS:MER0000853;EggNog:ENOG41KOG3573;COG:O;	CASP9_6
DPMN_173221	caspase 9; apoptosis- cysteine peptidase	ID=DPMN_173221-T1;Parent=DPMN_173221;product=caspase 9; apoptosis- cysteine peptidase;DBxref=PFAM:PF00656;note=MEROPS:MER0002579;EggNog:ENOG410VCYG;COG:D;	CASP9_7
DPMN_173379	caspase 9; apoptosis- cysteine peptidase	ID=DPMN_173379-T1;Parent=DPMN_173379;product=caspase 9; apoptosis- cysteine peptidase;DBxref=PFAM:PF00656;note=MEROPS:MER0177542;EggNog:ENOG410VCYG;COG:D;	CASP9_8
DPMN_173390	apoptosis- cysteine peptidase	ID=DPMN_173390-T1;Parent=DPMN_173390;product=apoptosis- cysteine peptidase;DBxref=PFAM:PF00656;note=MEROPS:MER0000852;EggNog:ENOG41KOG3573;COG:O;	CASP9_9
DPMN_028160	Cav1p	ID=DPMN_028160-T1;Parent=DPMN_028160;product=Cav1p;DBxref=PFAM:PF01146;note=TransMembrane:1 (o83-102i);EggNog:ENOG410VEBF;COG:T;	CAV1_1
DPMN_188326	Cav1p	ID=DPMN_188326-T1;Parent=DPMN_188326;product=Cav1p;DBxref=PFAM:PF01146;note=TransMembrane:1 (o80-107i);EggNog:ENOG410UU92;COG:V;	CAV1_2
DPMN_188566	Cav1p	ID=DPMN_188566-T1;Parent=DPMN_188566;product=Cav1p;DBxref=PFAM:PF01146;note=EggNog:ENOG410VEBF;COG:T;	CAV1_3
DPMN_188557	May act as a scaffolding protein within caveolar membranes	ID=DPMN_188557-T1;Parent=DPMN_188557;product=May act as a scaffolding protein within caveolar membranes;DBxref=PFAM:PF01146;note=EggNog:ENOG410MV8R;COG:P;	CAV3
DPMN_084973	core-binding factor; runt domain; alpha subunit 2	ID=DPMN_084973-T1;Parent=DPMN_084973;product=core-binding factor; runt domain; alpha subunit 2;DBxref=PFAM:PF01753;PFAM:PF07531;PFAM:PF08788;note=EggNog:ENOG410V6G7;COG:K;	CBFA2T2
DPMN_006654	cerebellin 3 precursor	ID=DPMN_006654-T1;Parent=DPMN_006654;product=cerebellin 3 precursor;DBxref=PFAM:PF00386;note=EggNog:ENOG410UU1Y;COG:O;	CBLN3_1
DPMN_023181	cerebellin 3 precursor	ID=DPMN_023181-T1;Parent=DPMN_023181;product=cerebellin 3 precursor;DBxref=PFAM:PF00386;note=SECRETED:SignalP(1-21);EggNog:ENOG410UU1Y;COG:O;	CBLN3_2
DPMN_025589	cerebellin 3 precursor	ID=DPMN_025589-T1;Parent=DPMN_025589;product=cerebellin 3 precursor;DBxref=PFAM:PF00386;note=SECRETED:SignalP(1-21);EggNog:ENOG410UU1Y;COG:O;	CBLN3_3
DPMN_025917	cerebellin 3 precursor	ID=DPMN_025917-T1;Parent=DPMN_025917;product=cerebellin 3 precursor;	CBLN3_4
DPMN_054691	cerebellin 3 precursor	ID=DPMN_054691-T1;Parent=DPMN_054691;product=cerebellin 3 precursor;DBxref=PFAM:PF00386;note=EggNog:ENOG410UU1Y;COG:O;	CBLN3_5
DPMN_096906	cerebellin 3 precursor	ID=DPMN_096906-T1;Parent=DPMN_096906;product=cerebellin 3 precursor;DBxref=PFAM:PF00386;note=SECRETED:SignalP(1-19);EggNog:ENOG410UU1Y;COG:O;	CBLN3_6
DPMN_128011	cerebellin 3 precursor	ID=DPMN_128011-T1;Parent=DPMN_128011;product=cerebellin 3 precursor;DBxref=PFAM:PF00386;note=EggNog:ENOG410UU1Y;COG:O;	CBLN3_7
DPMN_130699	cerebellin 3 precursor	ID=DPMN_130699-T1;Parent=DPMN_130699;product=cerebellin 3 precursor;DBxref=PFAM:PF00386;note=SECRETED:SignalP(1-21);EggNog:ENOG410UU1Y;COG:O;	CBLN3_8
DPMN_162783	cerebellin 3 precursor	ID=DPMN_162783-T1;Parent=DPMN_162783;product=cerebellin 3 precursor;DBxref=PFAM:PF00386;note=EggNog:ENOG410UU1Y;COG:O;	CBLN3_9
DPMN_146885	Nuclear cap-binding protein subunit 2B	ID=DPMN_146885-T1;Parent=DPMN_146885;product=Nuclear cap-binding protein subunit 2B;DBxref=PFAM:PF00076;note=EggNog:ENOG41036GD;COG:A;	CBP20B
DPMN_068086	Calbindin-32	ID=DPMN_068086-T1;Parent=DPMN_068086;product=Calbindin-32;DBxref=PFAM:PF00036;PFAM:PF13202;PFAM:PF13405;PFAM:PF13499;PFAM:PF13833;note=EggNog:ENOG410338S;COG:T;	CBP53E
DPMN_135013	Component of the cap-binding complex (CBC)	ID=DPMN_135013-T1;Parent=DPMN_135013;product=Component of the cap-binding complex (CBC);DBxref=PFAM:PF02854;PFAM:PF09088;PFAM:PF09090;note=TransMembrane:2 (i131-153o173-190i);EggNog:ENOG41032R5;COG:A;	CBP80
DPMN_006047	NADH-cytochrome b5 reductase	ID=DPMN_006047-T1;Parent=DPMN_006047;product=NADH-cytochrome b5 reductase;DBxref=PFAM:PF00106;PFAM:PF01370;PFAM:PF08659;PFAM:PF13561;note=EggNog:ENOG410UKP7;COG:Q;	CBR1_1
DPMN_160134	NADH-cytochrome b5 reductase	ID=DPMN_160134-T1;Parent=DPMN_160134;product=NADH-cytochrome b5 reductase;DBxref=PFAM:PF00106;PFAM:PF08659;note=EggNog:ENOG410UKP7;COG:Q;	CBR1_2
DPMN_160287	NADH-cytochrome b5 reductase	ID=DPMN_160287-T1;Parent=DPMN_160287;product=NADH-cytochrome b5 reductase;note=EggNog:ENOG410UKP7;COG:Q;	CBR1_3
DPMN_025922	COBW domain-containing protein 1	ID=DPMN_025922-T1;Parent=DPMN_025922;product=COBW domain-containing protein 1;DBxref=PFAM:PF02492;note=EggNog:ENOG410V5Y4;COG:H;	CBWD1_1
DPMN_025934	COBW domain-containing protein 1	ID=DPMN_025934-T1;Parent=DPMN_025934;product=COBW domain-containing protein 1;DBxref=PFAM:PF07683;note=EggNog:ENOG410UQFH;COG:H;	CBWD1_2
DPMN_027956	COBW domain-containing protein 1	ID=DPMN_027956-T1;Parent=DPMN_027956;product=COBW domain-containing protein 1;DBxref=PFAM:PF07683;note=EggNog:ENOG410V5Y4;COG:H;	CBWD1_3
DPMN_148967	chromobox 8	ID=DPMN_148967-T1;Parent=DPMN_148967;product=chromobox 8;DBxref=PFAM:PF00385;note=EggNog:ENOG410WGM3;COG:B;	CBX8
DPMN_170590	chibby 1	ID=DPMN_170590-T1;Parent=DPMN_170590;product=chibby 1;DBxref=PFAM:PF14645;note=EggNog:ENOG410VIAB;COG:K;	CBY1
DPMN_123228	Coiled-coil and C2 domain-containing protein 1B	ID=DPMN_123228-T1;Parent=DPMN_123228;product=Coiled-coil and C2 domain-containing protein 1B;DBxref=PFAM:PF00168;note=EggNog:ENOG410V57H;COG:O;	CC2D1B
DPMN_019065	coiled-coil and C2 domain containing 2A	ID=DPMN_019065-T1;Parent=DPMN_019065;product=coiled-coil and C2 domain containing 2A;DBxref=PFAM:PF15625;note=EggNog:ENOG410V65W;COG:S;	CC2D2A_1
DPMN_064883	coiled-coil and C2 domain containing 2A	ID=DPMN_064883-T1;Parent=DPMN_064883;product=coiled-coil and C2 domain containing 2A;DBxref=PFAM:PF15625;note=EggNog:ENOG410V65W;COG:S;	CC2D2A_2
DPMN_129435	Kynurenine--oxoglutarate transaminase 3	ID=DPMN_129435-T1;Parent=DPMN_129435;product=Kynurenine--oxoglutarate transaminase 3;DBxref=PFAM:PF00155;note=EggNog:ENOG410V6BF;COG:E;	CCBL2
DPMN_088002	Coiled-coil domain containing 11	ID=DPMN_088002-T1;Parent=DPMN_088002;product=Coiled-coil domain containing 11;DBxref=PFAM:PF13868;note=EggNog:ENOG410VDQ4;COG:S;	CCDC11
DPMN_043933	Coiled-coil domain containing 13	ID=DPMN_043933-T1;Parent=DPMN_043933;product=Coiled-coil domain containing 13;note=EggNog:ENOG410V8HK;COG:S;	CCDC13
DPMN_120134	coiled-coil domain containing 14	ID=DPMN_120134-T1;Parent=DPMN_120134;product=coiled-coil domain containing 14;note=EggNog:ENOG410UQ2Y;COG:S;	CCDC14
DPMN_084307	coiled-coil domain containing 17	ID=DPMN_084307-T1;Parent=DPMN_084307;product=coiled-coil domain containing 17;note=EggNog:ENOG410V6CS;COG:S;	CCDC17
DPMN_165773	coiled-coil domain containing 18	ID=DPMN_165773-T1;Parent=DPMN_165773;product=coiled-coil domain containing 18;note=EggNog:ENOG410VC2Z;COG:S;	CCDC18_1
DPMN_166575	coiled-coil domain containing 18	ID=DPMN_166575-T1;Parent=DPMN_166575;product=coiled-coil domain containing 18;note=EggNog:ENOG410UP0T;COG:S;	CCDC18_2
DPMN_004749	coiled-coil domain containing 19	ID=DPMN_004749-T1;Parent=DPMN_004749;product=coiled-coil domain containing 19;DBxref=PFAM:PF13868;note=EggNog:ENOG410V5ZA;COG:V;	CCDC19
DPMN_176460	coiled-coil domain containing 22	ID=DPMN_176460-T1;Parent=DPMN_176460;product=coiled-coil domain containing 22;DBxref=PFAM:PF05667;note=BUSCO:EOG091G0F93;EggNog:ENOG410VDN5;COG:S;	CCDC22_1
DPMN_177247	coiled-coil domain containing 22	ID=DPMN_177247-T1;Parent=DPMN_177247;product=coiled-coil domain containing 22;DBxref=PFAM:PF05667;note=BUSCO:EOG091G0F93;EggNog:ENOG410VDN5;COG:S;	CCDC22_2
DPMN_156888	Coiled-coil domain containing 23	ID=DPMN_156888-T1;Parent=DPMN_156888;product=Coiled-coil domain containing 23;DBxref=PFAM:PF15674;note=EggNog:ENOG410VKJQ;COG:S;	CCDC23
DPMN_084689	Coiled-coil domain containing 24	ID=DPMN_084689-T1;Parent=DPMN_084689;product=Coiled-coil domain containing 24;DBxref=PFAM:PF15669;note=EggNog:ENOG410VE1R;COG:S;	CCDC24
DPMN_139635	Coiled-coil domain-containing protein 25	ID=DPMN_139635-T1;Parent=DPMN_139635;product=Coiled-coil domain-containing protein 25;DBxref=PFAM:PF05670;note=BUSCO:EOG091G0LS0;EggNog:ENOG410VCMB;COG:S;	CCDC25
DPMN_029648	coiled-coil domain containing 30	ID=DPMN_029648-T1;Parent=DPMN_029648;product=coiled-coil domain containing 30;DBxref=PFAM:PF15742;note=EggNog:ENOG410V8EE;COG:S;	CCDC30
DPMN_057401	Coiled-coil domain containing 33	ID=DPMN_057401-T1;Parent=DPMN_057401;product=Coiled-coil domain containing 33;note=EggNog:ENOG410VEI5;COG:S;	CCDC33
DPMN_088385	Coiled-coil domain containing	ID=DPMN_088385-T1;Parent=DPMN_088385;product=Coiled-coil domain containing;DBxref=PFAM:PF13863;note=EggNog:ENOG410V64M;COG:S;	CCDC37
DPMN_138823	coiled-coil domain containing 39	ID=DPMN_138823-T1;Parent=DPMN_138823;product=coiled-coil domain containing 39;note=EggNog:ENOG410V9SW;COG:S;	CCDC39_1
DPMN_138837	coiled-coil domain containing 39	ID=DPMN_138837-T1;Parent=DPMN_138837;product=coiled-coil domain containing 39;note=EggNog:ENOG410V9SW;COG:S;	CCDC39_2
DPMN_138918	coiled-coil domain containing 39	ID=DPMN_138918-T1;Parent=DPMN_138918;product=coiled-coil domain containing 39;note=EggNog:ENOG410V9SW;COG:S;	CCDC39_3
DPMN_018515	coiled-coil domain containing 40	ID=DPMN_018515-T1;Parent=DPMN_018515;product=coiled-coil domain containing 40;DBxref=PFAM:PF08647;note=EggNog:ENOG410V9U2;COG:S;	CCDC40
DPMN_077748	coiled-coil domain containing 41	ID=DPMN_077748-T1;Parent=DPMN_077748;product=coiled-coil domain containing 41;note=EggNog:ENOG410VEYG;COG:S;	CCDC41
DPMN_155999	Coiled-coil domain containing 42	ID=DPMN_155999-T1;Parent=DPMN_155999;product=Coiled-coil domain containing 42;DBxref=PFAM:PF13863;note=EggNog:ENOG410V6JA;COG:S;	CCDC42B
DPMN_146226	Coiled-coil domain containing 48	ID=DPMN_146226-T1;Parent=DPMN_146226;product=Coiled-coil domain containing 48;DBxref=PFAM:PF15799;note=EggNog:ENOG410VD35;COG:S;	CCDC48
DPMN_057132	Coiled-coil domain containing 51	ID=DPMN_057132-T1;Parent=DPMN_057132;product=Coiled-coil domain containing 51;note=BUSCO:EOG091G0CXE;TransMembrane:2 (o169-188i327-348o);EggNog:ENOG410VB0I;COG:S;	CCDC51
DPMN_092045	coiled-coil domain containing 53	ID=DPMN_092045-T1;Parent=DPMN_092045;product=coiled-coil domain containing 53;DBxref=PFAM:PF10152;note=BUSCO:EOG091G0Y6M;EggNog:ENOG410VDYI;COG:S;	CCDC53
DPMN_118004	Coiled-coil domain containing 57	ID=DPMN_118004-T1;Parent=DPMN_118004;product=Coiled-coil domain containing 57;note=EggNog:ENOG410VFCX;COG:S;	CCDC57
DPMN_128428	Coiled-coil domain-containing protein 6	ID=DPMN_128428-T1;Parent=DPMN_128428;product=Coiled-coil domain-containing protein 6;DBxref=PFAM:PF09755;note=EggNog:ENOG410UQER;COG:S;	CCDC6
DPMN_193356	coiled-coil domain containing 60	ID=DPMN_193356-T1;Parent=DPMN_193356;product=coiled-coil domain containing 60;note=EggNog:ENOG410VBTA;COG:S;	CCDC60
DPMN_163676	Coiled-coil domain containing 61	ID=DPMN_163676-T1;Parent=DPMN_163676;product=Coiled-coil domain containing 61;	CCDC61_1
DPMN_163690	Coiled-coil domain containing 61	ID=DPMN_163690-T1;Parent=DPMN_163690;product=Coiled-coil domain containing 61;note=EggNog:ENOG410VBPI;COG:S;	CCDC61_2
DPMN_136908	coiled-coil domain containing 62	ID=DPMN_136908-T1;Parent=DPMN_136908;product=coiled-coil domain containing 62;note=EggNog:ENOG410UPVE;COG:S;	CCDC62
DPMN_179080	Coiled-coil domain containing	ID=DPMN_179080-T1;Parent=DPMN_179080;product=Coiled-coil domain containing;note=EggNog:ENOG410VA0G;COG:S;	CCDC63
DPMN_186248	coiled-coil domain containing protein 64	ID=DPMN_186248-T1;Parent=DPMN_186248;product=coiled-coil domain containing protein 64;note=EggNog:ENOG4112U82;COG:S;	CCDC64
DPMN_184274	coiled-coil domain containing 65	ID=DPMN_184274-T1;Parent=DPMN_184274;product=coiled-coil domain containing 65;DBxref=PFAM:PF14772;note=EggNog:ENOG410V9BA;COG:S;	CCDC65
DPMN_071156	Coiled-coil domain containing 66	ID=DPMN_071156-T1;Parent=DPMN_071156;product=Coiled-coil domain containing 66;note=EggNog:ENOG410VFK3;COG:S;	CCDC66
DPMN_186854	coiled-coil domain containing 73	ID=DPMN_186854-T1;Parent=DPMN_186854;product=coiled-coil domain containing 73;note=EggNog:ENOG410V542;COG:S;	CCDC73
DPMN_178632	Coiled-coil domain containing	ID=DPMN_178632-T1;Parent=DPMN_178632;product=Coiled-coil domain containing;DBxref=PFAM:PF14916;PFAM:PF14917;note=EggNog:ENOG410VCG6;COG:S;	CCDC74A
DPMN_023975	G patch domain-containing protein 11	ID=DPMN_023975-T1;Parent=DPMN_023975;product=G patch domain-containing protein 11;note=EggNog:ENOG410V47U;COG:A;	CCDC75
DPMN_088216	Coiled-coil domain containing 77	ID=DPMN_088216-T1;Parent=DPMN_088216;product=Coiled-coil domain containing 77;note=EggNog:ENOG410VBZU;COG:S;	CCDC77
DPMN_093503	coiled-coil domain containing 78	ID=DPMN_093503-T1;Parent=DPMN_093503;product=coiled-coil domain containing 78;DBxref=PFAM:PF14739;note=EggNog:ENOG410VEEF;COG:S;	CCDC78
DPMN_108789	coiled-coil domain containing 79	ID=DPMN_108789-T1;Parent=DPMN_108789;product=coiled-coil domain containing 79;note=EggNog:ENOG410V95W;COG:S;	CCDC79
DPMN_086662	coiled-coil domain containing 81	ID=DPMN_086662-T1;Parent=DPMN_086662;product=coiled-coil domain containing 81;DBxref=PFAM:PF14908;note=EggNog:ENOG410V567;COG:S;	CCDC81
DPMN_099669	Coiled-coil domain containing 83	ID=DPMN_099669-T1;Parent=DPMN_099669;product=Coiled-coil domain containing 83;note=EggNog:ENOG410V9YT;COG:S;	CCDC83
DPMN_086699	Coiled-coil domain-containing protein 84	ID=DPMN_086699-T1;Parent=DPMN_086699;product=Coiled-coil domain-containing protein 84;note=EggNog:ENOG4104PQC;COG:S;	CCDC84_1
DPMN_086731	Coiled-coil domain-containing protein 84	ID=DPMN_086731-T1;Parent=DPMN_086731;product=Coiled-coil domain-containing protein 84;note=EggNog:ENOG410VB9G;COG:S;	CCDC84_2
DPMN_087049	Coiled-coil domain-containing protein 84	ID=DPMN_087049-T1;Parent=DPMN_087049;product=Coiled-coil domain-containing protein 84;DBxref=PFAM:PF14968;note=EggNog:ENOG410USG8;COG:S;	CCDC84_3
DPMN_123043	Coiled-coil domain-containing protein 86	ID=DPMN_123043-T1;Parent=DPMN_123043;product=Coiled-coil domain-containing protein 86;DBxref=PFAM:PF03879;note=EggNog:ENOG410UFYK;COG:S;	CCDC86
DPMN_177390	Coiled-coil domain containing 87	ID=DPMN_177390-T1;Parent=DPMN_177390;product=Coiled-coil domain containing 87;note=EggNog:ENOG410VBFJ;COG:S;	CCDC87_1
DPMN_177403	Coiled-coil domain containing 87	ID=DPMN_177403-T1;Parent=DPMN_177403;product=Coiled-coil domain containing 87;note=EggNog:ENOG410VBFJ;COG:S;	CCDC87_2
DPMN_177711	Coiled-coil domain containing 87	ID=DPMN_177711-T1;Parent=DPMN_177711;product=Coiled-coil domain containing 87;note=EggNog:ENOG410VBFJ;COG:S;	CCDC87_3
DPMN_038751	coiled-coil domain containing 88C	ID=DPMN_038751-T1;Parent=DPMN_038751;product=coiled-coil domain containing 88C;DBxref=PFAM:PF05622;note=EggNog:ENOG410URJE;COG:S;	CCDC88C
DPMN_140186	coiled-coil domain containing 89	ID=DPMN_140186-T1;Parent=DPMN_140186;product=coiled-coil domain containing 89;note=EggNog:ENOG410UKHE;COG:S;	CCDC89
DPMN_057894	coiled-coil domain containing 90A	ID=DPMN_057894-T1;Parent=DPMN_057894;product=coiled-coil domain containing 90A;DBxref=PFAM:PF07798;note=TransMembrane:1 (i237-257o);EggNog:ENOG410V645;COG:S;	CCDC90A_1
DPMN_058383	coiled-coil domain containing 90A	ID=DPMN_058383-T1;Parent=DPMN_058383;product=coiled-coil domain containing 90A;DBxref=PFAM:PF07798;note=TransMembrane:1 (i148-167o);EggNog:ENOG410UITC;COG:S;	CCDC90A_2
[truncated: 187,862 more rows]

## Sheet: Sheet1
Mitochondrial amidoxime-reducing component 1	1
Mitochondrial amidoxime reducing component 2	1
membrane-associated ring finger (C3HC4)	1
[truncated: 6,017 more rows]

## Sheet: Counts
hypothetical protein	176452
[truncated: 6,019 more rows]
