# Supplementary material for: The genome of the zebra mussel, Dreissena polymorpha: a resource for comparative genomics, invasion genetics, and biocontrol
Source: G3 (Bethesda). 2021 Dec 13;12(2):jkab423. doi: 10.1093/g3journal/jkab423 (PMC9210306; doi:10.1093/g3journal/jkab423)
Supplement: jkab423_Supplementary_Files [file jkab423_supplementary_files.zip › Supplemental info/3. ZM_vs_EO_Orthogroups.txt]

	Eastern_Oyster_Proteins	ZM_Flt_Protein
OG0000000	XP_022286479.1, XP_022286717.1, XP_022287415.1, XP_022287416.1, XP_022287417.1, XP_022287464.1, XP_022288574.1, XP_022288791.1, XP_022288792.1, XP_022289418.1, XP_022289447.1, XP_022289448.1, XP_022289654.1, XP_022289655.1, XP_022289656.1, XP_022289706.1, XP_022289715.1, XP_022289716.1, XP_022289727.1, XP_022289935.1, XP_022289938.1, XP_022289939.1, XP_022289940.1, XP_022289949.1, XP_022289950.1,…	DPMN_036438-T1, DPMN_045958-T1
OG0000001	XP_022295074.1, XP_022322051.1, XP_022324649.1	DPMN_000345-T1, DPMN_000824-T1, DPMN_001475-T1, DPMN_001924-T1, DPMN_002482-T1, DPMN_002666-T1, DPMN_002797-T1, DPMN_002894-T1, DPMN_002932-T1, DPMN_003556-T1, DPMN_003665-T1, DPMN_004496-T1, DPMN_004672-T1, DPMN_004770-T1, DPMN_004833-T1, DPMN_004976-T1, DPMN_005612-T1, DPMN_005654-T1, DPMN_005727-T1, DPMN_005742-T1, DPMN_005790-T1, DPMN_005934-T1, DPMN_006574-T1, DPMN_007785-T1, DPMN_007820-T1,…
OG0000002		DPMN_001263-T1, DPMN_001432-T1, DPMN_001754-T1, DPMN_001845-T1, DPMN_002292-T1, DPMN_002799-T1, DPMN_002844-T1, DPMN_002879-T1, DPMN_003222-T1, DPMN_004028-T1, DPMN_004215-T1, DPMN_004987-T1, DPMN_005239-T1, DPMN_006284-T1, DPMN_006539-T1, DPMN_006617-T1, DPMN_006748-T1, DPMN_007374-T1, DPMN_007830-T1, DPMN_008276-T1, DPMN_008767-T1, DPMN_009540-T1, DPMN_010574-T1, DPMN_012849-T1, DPMN_015605-T1,…
OG0000003	XP_022339477.1	DPMN_000617-T1, DPMN_001939-T1, DPMN_004299-T1, DPMN_005255-T1, DPMN_005343-T1, DPMN_005553-T1, DPMN_005858-T1, DPMN_005874-T1, DPMN_007046-T1, DPMN_007300-T1, DPMN_007335-T1, DPMN_008558-T1, DPMN_015832-T1, DPMN_017068-T1, DPMN_017347-T1, DPMN_018338-T1, DPMN_018925-T1, DPMN_019130-T1, DPMN_020410-T1, DPMN_029634-T1, DPMN_030727-T1, DPMN_031087-T1, DPMN_031584-T1, DPMN_032322-T1, DPMN_033830-T1,…
OG0000004	XP_022286234.1, XP_022298826.1, XP_022308114.1, XP_022308166.1, XP_022339464.1, XP_022346043.1	DPMN_001763-T1, DPMN_001869-T1, DPMN_002608-T1, DPMN_004307-T1, DPMN_004412-T1, DPMN_004822-T1, DPMN_004980-T1, DPMN_005559-T1, DPMN_005754-T1, DPMN_006386-T1, DPMN_006496-T1, DPMN_007179-T1, DPMN_007308-T1, DPMN_008444-T1, DPMN_009538-T1, DPMN_010740-T1, DPMN_011479-T1, DPMN_012589-T1, DPMN_013372-T1, DPMN_013698-T1, DPMN_014834-T1, DPMN_017247-T1, DPMN_017694-T1, DPMN_017865-T1, DPMN_020209-T1,…
OG0000005	XP_022287403.1, XP_022287810.1, XP_022288678.1, XP_022289417.1, XP_022289922.1, XP_022294360.1, XP_022296382.1, XP_022296462.1, XP_022297498.1, XP_022297638.1, XP_022297639.1, XP_022297684.1, XP_022297685.1, XP_022297686.1, XP_022297687.1, XP_022297747.1, XP_022297748.1, XP_022298618.1, XP_022298619.1, XP_022298621.1, XP_022298622.1, XP_022298623.1, XP_022298624.1, XP_022298625.1, XP_022298626.1,…
OG0000006	XP_022289807.1, XP_022290060.1, XP_022290125.1, XP_022290129.1, XP_022290134.1, XP_022290166.1, XP_022290203.1, XP_022292803.1, XP_022293523.1, XP_022293659.1, XP_022293786.1, XP_022294812.1, XP_022295163.1, XP_022295177.1, XP_022295526.1, XP_022296355.1, XP_022296443.1, XP_022296655.1, XP_022296732.1, XP_022296916.1, XP_022296954.1, XP_022296973.1, XP_022297221.1, XP_022297318.1, XP_022297319.1,…
OG0000007	XP_022303194.1, XP_022303195.1, XP_022304147.1, XP_022304148.1, XP_022304232.1, XP_022304272.1, XP_022304273.1, XP_022304274.1, XP_022304275.1, XP_022304397.1, XP_022304398.1, XP_022304465.1, XP_022304826.1, XP_022304902.1, XP_022304903.1, XP_022304904.1, XP_022304926.1, XP_022304927.1, XP_022304928.1, XP_022304929.1, XP_022304930.1, XP_022304931.1, XP_022304932.1, XP_022305368.1, XP_022305369.1,…
OG0000008		DPMN_000096-T1, DPMN_000136-T1, DPMN_000145-T1, DPMN_000948-T1, DPMN_001384-T1, DPMN_001674-T1, DPMN_002442-T1, DPMN_003057-T1, DPMN_006023-T1, DPMN_009026-T1, DPMN_009064-T1, DPMN_009107-T1, DPMN_009589-T1, DPMN_009617-T1, DPMN_011197-T1, DPMN_011232-T1, DPMN_012129-T1, DPMN_012156-T1, DPMN_015329-T1, DPMN_018068-T1, DPMN_023127-T1, DPMN_024457-T1, DPMN_029250-T1, DPMN_030453-T1, DPMN_036449-T1,…
OG0000009	XP_022292774.1	DPMN_003773-T1, DPMN_005216-T1, DPMN_007028-T1, DPMN_007119-T1, DPMN_008950-T1, DPMN_009800-T1, DPMN_009970-T1, DPMN_010032-T1, DPMN_012287-T1, DPMN_016719-T1, DPMN_016826-T1, DPMN_028010-T1, DPMN_028215-T1, DPMN_028229-T1, DPMN_031500-T1, DPMN_032239-T1, DPMN_032252-T1, DPMN_033214-T1, DPMN_034355-T1, DPMN_036256-T1, DPMN_036843-T1, DPMN_036904-T1, DPMN_037089-T1, DPMN_037776-T1, DPMN_038742-T1,…
OG0000010	XP_022287425.1, XP_022287430.1, XP_022287435.1, XP_022287445.1, XP_022287454.1, XP_022287461.1, XP_022287471.1, XP_022287486.1, XP_022287496.1, XP_022287507.1, XP_022290520.1, XP_022291425.1, XP_022291426.1, XP_022291428.1, XP_022291429.1, XP_022291949.1, XP_022291950.1, XP_022291951.1, XP_022291952.1, XP_022295041.1, XP_022295080.1, XP_022295084.1, XP_022297647.1, XP_022297648.1, XP_022297649.1,…
OG0000011	XP_022303640.1, XP_022303648.1, XP_022303649.1, XP_022303650.1, XP_022303652.1, XP_022303653.1, XP_022305065.1, XP_022305066.1, XP_022305068.1, XP_022305069.1, XP_022305070.1, XP_022305071.1, XP_022305540.1, XP_022305542.1, XP_022305543.1, XP_022305544.1, XP_022305545.1, XP_022305546.1, XP_022305547.1, XP_022305548.1, XP_022305549.1, XP_022305550.1, XP_022305551.1, XP_022305552.1, XP_022305553.1,…
OG0000012	XP_022307990.1, XP_022311303.1	DPMN_002724-T1, DPMN_003434-T1, DPMN_003856-T1, DPMN_004905-T1, DPMN_013305-T1, DPMN_013315-T1, DPMN_013415-T1, DPMN_014479-T1, DPMN_015660-T1, DPMN_019248-T1, DPMN_019368-T1, DPMN_022544-T1, DPMN_022559-T1, DPMN_029484-T1, DPMN_034148-T1, DPMN_036248-T1, DPMN_037299-T1, DPMN_038656-T1, DPMN_039214-T1, DPMN_039288-T1, DPMN_039305-T1, DPMN_043495-T1, DPMN_045665-T1, DPMN_046176-T1, DPMN_046445-T1,…
OG0000013	XP_022296463.1, XP_022297690.1, XP_022297691.1, XP_022297692.1, XP_022297693.1, XP_022297694.1, XP_022297695.1, XP_022297696.1, XP_022297697.1, XP_022297698.1, XP_022297699.1, XP_022298654.1, XP_022298655.1, XP_022298656.1, XP_022298657.1, XP_022298658.1, XP_022298659.1, XP_022298660.1, XP_022298661.1, XP_022298663.1, XP_022298664.1, XP_022298665.1, XP_022298666.1, XP_022298668.1, XP_022298669.1,…	DPMN_170392-T1
OG0000014	XP_022286585.1, XP_022286586.1, XP_022286587.1, XP_022286588.1, XP_022287111.1, XP_022287114.1, XP_022287174.1, XP_022287272.1, XP_022287274.1, XP_022287370.1, XP_022287372.1, XP_022287373.1, XP_022287374.1, XP_022287391.1, XP_022287392.1, XP_022287393.1, XP_022287395.1, XP_022287396.1, XP_022287397.1, XP_022287398.1, XP_022287400.1, XP_022287401.1, XP_022289449.1, XP_022289450.1, XP_022289451.1,…	DPMN_048428-T1, DPMN_137323-T1, DPMN_155539-T1, DPMN_168088-T1
OG0000015	XP_022287522.1, XP_022331766.1	DPMN_000756-T1, DPMN_001995-T1, DPMN_004457-T1, DPMN_004465-T1, DPMN_005758-T1, DPMN_007227-T1, DPMN_011582-T1, DPMN_011729-T1, DPMN_015476-T1, DPMN_015477-T1, DPMN_018654-T1, DPMN_020806-T1, DPMN_024656-T1, DPMN_024705-T1, DPMN_026552-T1, DPMN_026554-T1, DPMN_027157-T1, DPMN_027199-T1, DPMN_027855-T1, DPMN_029689-T1, DPMN_031039-T1, DPMN_031706-T1, DPMN_033203-T1, DPMN_035706-T1, DPMN_038517-T1,…
OG0000016	XP_022289058.1	DPMN_004896-T1, DPMN_008255-T1, DPMN_009705-T1, DPMN_011944-T1, DPMN_014145-T1, DPMN_014953-T1, DPMN_015190-T1, DPMN_021458-T1, DPMN_023044-T1, DPMN_028618-T1, DPMN_034556-T1, DPMN_035274-T1, DPMN_038110-T1, DPMN_043926-T1, DPMN_048529-T1, DPMN_050437-T1, DPMN_050760-T1, DPMN_061079-T1, DPMN_061436-T1, DPMN_063338-T1, DPMN_065376-T1, DPMN_066249-T1, DPMN_073239-T1, DPMN_074877-T1, DPMN_080674-T1,…
OG0000017		DPMN_003185-T1, DPMN_005948-T1, DPMN_007636-T1, DPMN_011189-T1, DPMN_015282-T1, DPMN_016137-T1, DPMN_023093-T1, DPMN_024489-T1, DPMN_026158-T1, DPMN_029868-T1, DPMN_036475-T1, DPMN_037027-T1, DPMN_037990-T1, DPMN_039336-T1, DPMN_045356-T1, DPMN_047665-T1, DPMN_048277-T1, DPMN_058554-T1, DPMN_059682-T1, DPMN_061879-T1, DPMN_062482-T1, DPMN_065100-T1, DPMN_070209-T1, DPMN_072765-T1, DPMN_078764-T1,…
OG0000018	XP_022287912.1, XP_022287913.1, XP_022287914.1, XP_022287915.1, XP_022287916.1, XP_022289294.1, XP_022291294.1, XP_022291995.1, XP_022291997.1, XP_022291998.1, XP_022293274.1, XP_022293276.1, XP_022303247.1, XP_022303248.1, XP_022303465.1, XP_022303467.1, XP_022303468.1, XP_022303469.1, XP_022304310.1, XP_022305107.1, XP_022305108.1, XP_022305109.1, XP_022305110.1, XP_022305919.1, XP_022305920.1,…
OG0000019		DPMN_004813-T1, DPMN_008346-T1, DPMN_009383-T1, DPMN_011898-T1, DPMN_014275-T1, DPMN_014473-T1, DPMN_014749-T1, DPMN_017442-T1, DPMN_019014-T1, DPMN_019196-T1, DPMN_020064-T1, DPMN_023245-T1, DPMN_033823-T1, DPMN_034749-T1, DPMN_038809-T1, DPMN_039857-T1, DPMN_041256-T1, DPMN_041268-T1, DPMN_041592-T1, DPMN_043608-T1, DPMN_046427-T1, DPMN_054059-T1, DPMN_061570-T1, DPMN_064086-T1, DPMN_064486-T1,…
OG0000020		DPMN_006387-T1, DPMN_008314-T1, DPMN_008716-T1, DPMN_009062-T1, DPMN_009163-T1, DPMN_009419-T1, DPMN_009910-T1, DPMN_010916-T1, DPMN_011535-T1, DPMN_011895-T1, DPMN_012072-T1, DPMN_012567-T1, DPMN_013450-T1, DPMN_017430-T1, DPMN_017533-T1, DPMN_018504-T1, DPMN_023335-T1, DPMN_023366-T1, DPMN_029884-T1, DPMN_033899-T1, DPMN_035537-T1, DPMN_037012-T1, DPMN_037022-T1, DPMN_038734-T1, DPMN_040168-T1,…
OG0000021	XP_022287386.1, XP_022288713.1, XP_022288714.1, XP_022288715.1, XP_022288716.1, XP_022289105.1, XP_022289410.1, XP_022290429.1, XP_022290665.1, XP_022291490.1, XP_022291491.1, XP_022291493.1, XP_022291879.1, XP_022291880.1, XP_022291999.1, XP_022292000.1, XP_022293310.1, XP_022293311.1, XP_022295508.1, XP_022297789.1, XP_022298390.1, XP_022299693.1, XP_022300114.1, XP_022300702.1, XP_022301167.1,…	DPMN_008702-T1, DPMN_024104-T1, DPMN_047356-T1, DPMN_121383-T1
OG0000022		DPMN_001192-T1, DPMN_006439-T1, DPMN_006974-T1, DPMN_007144-T1, DPMN_024044-T1, DPMN_037807-T1, DPMN_037884-T1, DPMN_037962-T1, DPMN_037976-T1, DPMN_038049-T1, DPMN_038172-T1, DPMN_038215-T1, DPMN_038230-T1, DPMN_038304-T1, DPMN_038337-T1, DPMN_038373-T1, DPMN_038445-T1, DPMN_038462-T1, DPMN_038492-T1, DPMN_038498-T1, DPMN_038550-T1, DPMN_038572-T1, DPMN_038573-T1, DPMN_038584-T1, DPMN_038700-T1,…
OG0000023	XP_022322909.1, XP_022322912.1	DPMN_001818-T1, DPMN_001868-T1, DPMN_003555-T1, DPMN_003652-T1, DPMN_009923-T1, DPMN_010282-T1, DPMN_017254-T1, DPMN_017387-T1, DPMN_018870-T1, DPMN_019085-T1, DPMN_019678-T1, DPMN_024577-T1, DPMN_026403-T1, DPMN_028038-T1, DPMN_031968-T1, DPMN_033553-T1, DPMN_034665-T1, DPMN_039922-T1, DPMN_040753-T1, DPMN_045922-T1, DPMN_047299-T1, DPMN_048826-T1, DPMN_053849-T1, DPMN_056565-T1, DPMN_058378-T1,…
OG0000024		DPMN_002065-T1, DPMN_011903-T1, DPMN_011906-T1, DPMN_020845-T1, DPMN_025988-T1, DPMN_053033-T1, DPMN_053483-T1, DPMN_053608-T1, DPMN_061475-T1, DPMN_061574-T1, DPMN_078692-T1, DPMN_110960-T1, DPMN_122582-T1, DPMN_126217-T1, DPMN_127454-T1, DPMN_127456-T1, DPMN_127462-T1, DPMN_127515-T1, DPMN_127517-T1, DPMN_127604-T1, DPMN_127610-T1, DPMN_127808-T1, DPMN_127828-T1, DPMN_132997-T1, DPMN_134128-T1,…
OG0000025	XP_022288583.1, XP_022307698.1, XP_022327830.1	DPMN_001468-T1, DPMN_003990-T1, DPMN_007978-T1, DPMN_017854-T1, DPMN_018448-T1, DPMN_020682-T1, DPMN_023343-T1, DPMN_027727-T1, DPMN_029945-T1, DPMN_029947-T1, DPMN_036065-T1, DPMN_036479-T1, DPMN_039574-T1, DPMN_044296-T1, DPMN_047644-T1, DPMN_053263-T1, DPMN_055433-T1, DPMN_056935-T1, DPMN_057456-T1, DPMN_063130-T1, DPMN_063168-T1, DPMN_067910-T1, DPMN_068020-T1, DPMN_069086-T1, DPMN_069738-T1,…
OG0000026	XP_022288454.1, XP_022288455.1, XP_022288546.1, XP_022290280.1, XP_022290437.1, XP_022290507.1, XP_022292572.1, XP_022293170.1, XP_022298726.1, XP_022300822.1, XP_022300849.1, XP_022300886.1, XP_022300887.1, XP_022300905.1, XP_022305787.1, XP_022306557.1, XP_022307395.1, XP_022307842.1, XP_022307894.1, XP_022307938.1, XP_022307956.1, XP_022308433.1, XP_022310667.1, XP_022311050.1, XP_022311139.1,…	DPMN_050769-T1, DPMN_081423-T1, DPMN_116704-T1, DPMN_139828-T1
OG0000027	XP_022330287.1, XP_022330587.1, XP_022334647.1	DPMN_007498-T1, DPMN_007558-T1, DPMN_008329-T1, DPMN_008620-T1, DPMN_030767-T1, DPMN_031486-T1, DPMN_037844-T1, DPMN_058306-T1, DPMN_059246-T1, DPMN_069834-T1, DPMN_072088-T1, DPMN_072587-T1, DPMN_072652-T1, DPMN_072738-T1, DPMN_072916-T1, DPMN_073065-T1, DPMN_073179-T1, DPMN_074864-T1, DPMN_075256-T1, DPMN_075324-T1, DPMN_075464-T1, DPMN_075769-T1, DPMN_075784-T1, DPMN_075812-T1, DPMN_080185-T1,…
OG0000028		DPMN_000888-T1, DPMN_001982-T1, DPMN_004238-T1, DPMN_004297-T1, DPMN_009388-T1, DPMN_012092-T1, DPMN_012723-T1, DPMN_015862-T1, DPMN_021048-T1, DPMN_022958-T1, DPMN_029454-T1, DPMN_029998-T1, DPMN_034053-T1, DPMN_034638-T1, DPMN_038407-T1, DPMN_046910-T1, DPMN_049326-T1, DPMN_050522-T1, DPMN_065825-T1, DPMN_085490-T1, DPMN_091807-T1, DPMN_093056-T1, DPMN_093543-T1, DPMN_094453-T1, DPMN_095982-T1,…
OG0000029		DPMN_003380-T1, DPMN_009828-T1, DPMN_013095-T1, DPMN_013887-T1, DPMN_014838-T1, DPMN_020870-T1, DPMN_023272-T1, DPMN_023329-T1, DPMN_024793-T1, DPMN_038157-T1, DPMN_039434-T1, DPMN_046069-T1, DPMN_054886-T1, DPMN_065184-T1, DPMN_065198-T1, DPMN_071622-T1, DPMN_078419-T1, DPMN_078885-T1, DPMN_079333-T1, DPMN_088922-T1, DPMN_104453-T1, DPMN_106582-T1, DPMN_121376-T1, DPMN_121768-T1, DPMN_122512-T1,…
OG0000030	XP_022323116.1	DPMN_006407-T1, DPMN_010686-T1, DPMN_011800-T1, DPMN_014482-T1, DPMN_014527-T1, DPMN_014593-T1, DPMN_015507-T1, DPMN_018038-T1, DPMN_018400-T1, DPMN_024010-T1, DPMN_029506-T1, DPMN_036995-T1, DPMN_039586-T1, DPMN_048713-T1, DPMN_048749-T1, DPMN_051636-T1, DPMN_051658-T1, DPMN_055195-T1, DPMN_055212-T1, DPMN_057626-T1, DPMN_070423-T1, DPMN_070426-T1, DPMN_073785-T1, DPMN_097156-T1, DPMN_106619-T1,…
OG0000031	XP_022289952.1, XP_022290123.1, XP_022290124.1, XP_022292771.1, XP_022294457.1, XP_022297458.1, XP_022302050.1, XP_022302051.1, XP_022302052.1, XP_022302053.1, XP_022302055.1, XP_022302056.1, XP_022302057.1, XP_022302058.1, XP_022302059.1, XP_022302060.1, XP_022308194.1, XP_022309704.1, XP_022310508.1, XP_022310509.1, XP_022310510.1, XP_022310511.1, XP_022310512.1, XP_022310514.1, XP_022310515.1,…
OG0000032	XP_022297843.1, XP_022297844.1, XP_022297845.1, XP_022297846.1, XP_022297847.1, XP_022297848.1, XP_022297849.1, XP_022297850.1, XP_022297851.1, XP_022297852.1, XP_022297854.1, XP_022297855.1, XP_022297856.1, XP_022297857.1, XP_022297858.1, XP_022297859.1, XP_022297860.1, XP_022297968.1, XP_022297969.1, XP_022297970.1, XP_022297971.1, XP_022297972.1, XP_022297973.1, XP_022297974.1, XP_022297975.1,…	DPMN_169962-T1
OG0000033	XP_022303185.1, XP_022303186.1, XP_022303843.1, XP_022304362.1, XP_022304699.1, XP_022304945.1, XP_022305473.1, XP_022305477.1, XP_022305478.1, XP_022305487.1, XP_022305488.1, XP_022305489.1, XP_022305490.1, XP_022305491.1, XP_022305492.1, XP_022306573.1, XP_022306576.1, XP_022306577.1, XP_022306578.1, XP_022306579.1, XP_022306580.1, XP_022306581.1, XP_022306582.1, XP_022306583.1, XP_022306584.1,…	DPMN_123570-T1
OG0000034		DPMN_002416-T1, DPMN_006320-T1, DPMN_007653-T1, DPMN_022798-T1, DPMN_026625-T1, DPMN_029122-T1, DPMN_029918-T1, DPMN_043328-T1, DPMN_043335-T1, DPMN_043437-T1, DPMN_043697-T1, DPMN_043743-T1, DPMN_043758-T1, DPMN_043808-T1, DPMN_044793-T1, DPMN_047039-T1, DPMN_047979-T1, DPMN_056133-T1, DPMN_057069-T1, DPMN_057675-T1, DPMN_070845-T1, DPMN_071007-T1, DPMN_071212-T1, DPMN_074160-T1, DPMN_074288-T1,…
OG0000035	XP_022303281.1, XP_022303282.1, XP_022303387.1, XP_022303388.1, XP_022303457.1, XP_022303458.1, XP_022303459.1, XP_022303460.1, XP_022303506.1, XP_022303507.1, XP_022303508.1, XP_022303509.1, XP_022303510.1, XP_022303780.1, XP_022303919.1, XP_022303920.1, XP_022303921.1, XP_022303923.1, XP_022303924.1, XP_022304800.1, XP_022304801.1, XP_022304802.1, XP_022304803.1, XP_022305297.1, XP_022305298.1,…
OG0000036	XP_022340206.1, XP_022340207.1, XP_022340208.1, XP_022340209.1, XP_022340211.1, XP_022340212.1, XP_022340214.1, XP_022340215.1, XP_022340216.1, XP_022340217.1, XP_022340219.1, XP_022340221.1, XP_022340222.1, XP_022340223.1, XP_022340224.1, XP_022340225.1, XP_022340227.1, XP_022340229.1, XP_022340230.1, XP_022342822.1, XP_022342828.1, XP_022342829.1, XP_022342830.1, XP_022342832.1, XP_022342833.1,…	DPMN_190213-T1
OG0000037	XP_022290951.1, XP_022291002.1, XP_022291003.1, XP_022291502.1, XP_022291503.1, XP_022291504.1, XP_022291505.1, XP_022291939.1, XP_022291940.1, XP_022291941.1, XP_022291959.1, XP_022291960.1, XP_022291961.1, XP_022291962.1, XP_022292869.1, XP_022293673.1, XP_022293674.1, XP_022294035.1, XP_022294040.1, XP_022294461.1, XP_022294543.1, XP_022294544.1, XP_022294545.1, XP_022294546.1, XP_022294547.1,…
OG0000038	XP_022286536.1, XP_022287218.1, XP_022287219.1, XP_022287220.1, XP_022287792.1, XP_022287793.1, XP_022287794.1, XP_022287795.1, XP_022287796.1, XP_022287797.1, XP_022287798.1, XP_022289579.1, XP_022289580.1, XP_022289581.1, XP_022290011.1, XP_022290346.1, XP_022290351.1, XP_022290636.1, XP_022293342.1, XP_022293366.1, XP_022296342.1, XP_022296367.1, XP_022296389.1, XP_022309439.1, XP_022311532.1,…	DPMN_094130-T1, DPMN_168056-T1, DPMN_185184-T1
OG0000039	XP_022330484.1, XP_022330486.1, XP_022330487.1, XP_022330488.1, XP_022330489.1, XP_022330490.1, XP_022330491.1, XP_022330492.1, XP_022330493.1, XP_022330494.1, XP_022330495.1, XP_022330496.1, XP_022330497.1, XP_022331029.1, XP_022331030.1, XP_022331031.1, XP_022331032.1, XP_022331033.1, XP_022331034.1, XP_022331036.1, XP_022331037.1, XP_022331038.1, XP_022331039.1, XP_022331040.1, XP_022331041.1,…	DPMN_138284-T1
OG0000040	XP_022320299.1, XP_022320499.1, XP_022320500.1, XP_022321129.1, XP_022321130.1, XP_022321131.1, XP_022321242.1, XP_022321243.1, XP_022321244.1, XP_022321631.1, XP_022321632.1, XP_022321633.1, XP_022322397.1, XP_022322398.1, XP_022322399.1, XP_022322400.1, XP_022324815.1, XP_022324816.1, XP_022324818.1, XP_022324819.1, XP_022324820.1, XP_022324821.1, XP_022326703.1, XP_022326705.1, XP_022326706.1,…	DPMN_023396-T1
OG0000041	XP_022286208.1, XP_022303736.1, XP_022306762.1, XP_022306793.1, XP_022306794.1, XP_022306795.1, XP_022306796.1, XP_022306798.1, XP_022306801.1, XP_022307595.1, XP_022308319.1, XP_022310248.1, XP_022310344.1, XP_022310774.1, XP_022335753.1, XP_022336991.1, XP_022336992.1, XP_022337865.1, XP_022337972.1, XP_022337974.1, XP_022337975.1, XP_022342299.1, XP_022342300.1, XP_022342301.1, XP_022344478.1,…
OG0000042	XP_022288145.1, XP_022288459.1, XP_022290377.1, XP_022290569.1, XP_022291232.1, XP_022291343.1, XP_022291668.1, XP_022293906.1, XP_022297917.1, XP_022297918.1, XP_022297919.1, XP_022298046.1, XP_022299773.1, XP_022300882.1, XP_022300952.1, XP_022301040.1, XP_022303534.1, XP_022303926.1, XP_022307597.1, XP_022309805.1, XP_022310871.1, XP_022311165.1, XP_022311623.1, XP_022311878.1, XP_022312813.1,…
OG0000043	XP_022320478.1, XP_022320479.1, XP_022320480.1, XP_022320482.1, XP_022320483.1, XP_022320484.1, XP_022320485.1, XP_022320486.1, XP_022320487.1, XP_022320488.1, XP_022320489.1, XP_022320490.1, XP_022320491.1, XP_022320493.1, XP_022320494.1, XP_022320495.1, XP_022320496.1, XP_022320497.1, XP_022320498.1, XP_022321820.1, XP_022321821.1, XP_022321822.1, XP_022321823.1, XP_022321824.1, XP_022321825.1,…	DPMN_139872-T1
OG0000044	XP_022288482.1, XP_022290548.1, XP_022305631.1	DPMN_001477-T1, DPMN_001575-T1, DPMN_034339-T1, DPMN_041205-T1, DPMN_046084-T1, DPMN_046095-T1, DPMN_046105-T1, DPMN_046112-T1, DPMN_046126-T1, DPMN_046129-T1, DPMN_046148-T1, DPMN_058805-T1, DPMN_078928-T1, DPMN_080627-T1, DPMN_083406-T1, DPMN_098614-T1, DPMN_103530-T1, DPMN_112455-T1, DPMN_123134-T1, DPMN_145160-T1, DPMN_145167-T1, DPMN_146855-T1, DPMN_151046-T1, DPMN_151518-T1, DPMN_158144-T1,…
OG0000045	XP_022296017.1, XP_022296018.1, XP_022297724.1, XP_022297725.1, XP_022297729.1, XP_022297730.1, XP_022301930.1, XP_022301932.1, XP_022301934.1, XP_022301935.1, XP_022302350.1, XP_022302351.1, XP_022302353.1, XP_022302354.1, XP_022305354.1, XP_022305355.1, XP_022306275.1, XP_022306276.1, XP_022306278.1, XP_022306279.1, XP_022309976.1, XP_022309977.1, XP_022309979.1, XP_022309980.1, XP_022334288.1,…	DPMN_089300-T1
OG0000046	XP_022332859.1, XP_022332860.1, XP_022332861.1, XP_022332862.1, XP_022332863.1, XP_022332865.1, XP_022332866.1, XP_022332867.1, XP_022332868.1, XP_022332869.1, XP_022332870.1, XP_022332871.1, XP_022332872.1, XP_022332873.1, XP_022332874.1, XP_022332877.1, XP_022332878.1, XP_022332879.1, XP_022332880.1, XP_022332881.1, XP_022332882.1, XP_022332883.1, XP_022332884.1, XP_022332885.1, XP_022332886.1,…	DPMN_171662-T1
OG0000047	XP_022320376.1, XP_022320929.1, XP_022320931.1, XP_022320932.1, XP_022321287.1, XP_022321289.1, XP_022321290.1, XP_022323092.1, XP_022323093.1, XP_022323094.1, XP_022323095.1, XP_022323096.1, XP_022323416.1, XP_022323417.1, XP_022323418.1, XP_022323419.1, XP_022325251.1, XP_022325252.1, XP_022326073.1, XP_022326074.1, XP_022327134.1, XP_022327135.1, XP_022327136.1, XP_022327137.1, XP_022327483.1,…	DPMN_111087-T1
OG0000048	XP_022334870.1, XP_022334879.1, XP_022334886.1, XP_022334895.1, XP_022334903.1, XP_022334910.1, XP_022334918.1, XP_022334926.1, XP_022334932.1, XP_022334939.1, XP_022334947.1, XP_022334954.1, XP_022334964.1, XP_022334973.1, XP_022334980.1, XP_022334987.1, XP_022335969.1, XP_022335976.1, XP_022335984.1, XP_022335991.1, XP_022335997.1, XP_022336003.1, XP_022336009.1, XP_022336019.1, XP_022336026.1,…	DPMN_016452-T1
OG0000049	XP_022287543.1, XP_022296790.1, XP_022300740.1	DPMN_024143-T1, DPMN_043269-T1, DPMN_053009-T1, DPMN_055138-T1, DPMN_058202-T1, DPMN_083466-T1, DPMN_084608-T1, DPMN_088432-T1, DPMN_099135-T1, DPMN_103838-T1, DPMN_106753-T1, DPMN_107004-T1, DPMN_113148-T1, DPMN_114450-T1, DPMN_125349-T1, DPMN_125393-T1, DPMN_126355-T1, DPMN_168673-T1, DPMN_169073-T1, DPMN_181157-T1, DPMN_181398-T1, DPMN_182197-T1, DPMN_183046-T1, DPMN_192024-T1, DPMN_192727-T1,…
OG0000050	XP_022294995.1, XP_022336217.1	DPMN_000397-T1, DPMN_000447-T1, DPMN_000467-T1, DPMN_000493-T1, DPMN_023482-T1, DPMN_023485-T1, DPMN_023486-T1, DPMN_023494-T1, DPMN_023497-T1, DPMN_080377-T1, DPMN_080378-T1, DPMN_080379-T1, DPMN_083493-T1, DPMN_083498-T1, DPMN_162695-T1, DPMN_162697-T1, DPMN_162700-T1, DPMN_162702-T1, DPMN_162705-T1, DPMN_162707-T1, DPMN_162763-T1, DPMN_162767-T1, DPMN_162792-T1, DPMN_162802-T1, DPMN_162814-T1,…
OG0000051	XP_022343426.1	DPMN_003630-T1, DPMN_010882-T1, DPMN_010936-T1, DPMN_025719-T1, DPMN_044076-T1, DPMN_054952-T1, DPMN_055457-T1, DPMN_074808-T1, DPMN_081695-T1, DPMN_089533-T1, DPMN_097565-T1, DPMN_097714-T1, DPMN_097729-T1, DPMN_097969-T1, DPMN_098242-T1, DPMN_098269-T1, DPMN_098326-T1, DPMN_106163-T1, DPMN_109682-T1, DPMN_117556-T1, DPMN_127124-T1, DPMN_136853-T1, DPMN_139933-T1, DPMN_143414-T1, DPMN_143456-T1,…
OG0000052		DPMN_002772-T1, DPMN_029944-T1, DPMN_049323-T1, DPMN_056229-T1, DPMN_056356-T1, DPMN_056458-T1, DPMN_056560-T1, DPMN_056644-T1, DPMN_056745-T1, DPMN_058177-T1, DPMN_058418-T1, DPMN_058479-T1, DPMN_068737-T1, DPMN_078937-T1, DPMN_087646-T1, DPMN_095027-T1, DPMN_095173-T1, DPMN_104989-T1, DPMN_105016-T1, DPMN_108375-T1, DPMN_112658-T1, DPMN_112688-T1, DPMN_113309-T1, DPMN_122572-T1, DPMN_126135-T1,…
OG0000053	XP_022288795.1, XP_022288804.1, XP_022288817.1, XP_022298131.1, XP_022302181.1, XP_022302188.1, XP_022306797.1, XP_022306803.1, XP_022316049.1, XP_022317565.1, XP_022324286.1, XP_022324294.1, XP_022324302.1, XP_022324316.1, XP_022324330.1, XP_022324346.1, XP_022324357.1, XP_022324366.1, XP_022324376.1, XP_022324386.1, XP_022324404.1, XP_022337893.1, XP_022337988.1, XP_022338068.1, XP_022338155.1,…	DPMN_169474-T1
OG0000054	XP_022328660.1, XP_022337480.1, XP_022337490.1, XP_022337501.1, XP_022337512.1, XP_022337520.1, XP_022337527.1, XP_022337536.1, XP_022337546.1, XP_022337555.1, XP_022337563.1, XP_022337728.1, XP_022337736.1, XP_022337759.1, XP_022337769.1, XP_022339903.1, XP_022339989.1, XP_022340078.1, XP_022340171.1, XP_022343368.1, XP_022343376.1, XP_022343384.1, XP_022343392.1, XP_022343402.1, XP_022343411.1,…
OG0000055	XP_022298101.1, XP_022298102.1, XP_022298104.1, XP_022298105.1, XP_022298106.1, XP_022298107.1, XP_022298108.1, XP_022298109.1, XP_022298110.1, XP_022298111.1, XP_022298112.1, XP_022298113.1, XP_022298114.1, XP_022298118.1, XP_022298119.1, XP_022298120.1, XP_022298121.1, XP_022298122.1, XP_022298123.1, XP_022298124.1, XP_022298125.1, XP_022298126.1, XP_022298132.1, XP_022298133.1, XP_022298134.1,…	DPMN_074895-T1
OG0000056	XP_022306759.1	DPMN_005223-T1, DPMN_015204-T1, DPMN_015673-T1, DPMN_033596-T1, DPMN_040975-T1, DPMN_043912-T1, DPMN_048389-T1, DPMN_052044-T1, DPMN_054932-T1, DPMN_058465-T1, DPMN_062425-T1, DPMN_078348-T1, DPMN_086569-T1, DPMN_089102-T1, DPMN_111286-T1, DPMN_116886-T1, DPMN_118823-T1, DPMN_131059-T1, DPMN_138968-T1, DPMN_139094-T1, DPMN_149397-T1, DPMN_165520-T1, DPMN_172067-T1, DPMN_176756-T1, DPMN_187818-T1,…
OG0000057	XP_022307443.1	DPMN_008254-T1, DPMN_008695-T1, DPMN_017943-T1, DPMN_022982-T1, DPMN_023390-T1, DPMN_023748-T1, DPMN_056727-T1, DPMN_062522-T1, DPMN_063949-T1, DPMN_066864-T1, DPMN_070987-T1, DPMN_073353-T1, DPMN_083373-T1, DPMN_083852-T1, DPMN_095733-T1, DPMN_098168-T1, DPMN_106952-T1, DPMN_109185-T1, DPMN_127717-T1, DPMN_129868-T1, DPMN_144483-T1, DPMN_148590-T1, DPMN_177370-T1, DPMN_185206-T1, DPMN_190097-T1,…
OG0000058	XP_022286060.1, XP_022286061.1, XP_022286062.1, XP_022286063.1, XP_022286064.1, XP_022286065.1, XP_022286066.1, XP_022286067.1, XP_022286069.1, XP_022286070.1, XP_022286071.1, XP_022286072.1, XP_022286073.1, XP_022286074.1, XP_022286075.1, XP_022286076.1, XP_022286077.1, XP_022286078.1, XP_022286080.1, XP_022286081.1, XP_022286082.1, XP_022286083.1, XP_022286084.1, XP_022286085.1, XP_022286086.1	DPMN_023013-T1
OG0000059	XP_022286150.1, XP_022290079.1, XP_022291436.1, XP_022291669.1, XP_022298718.1, XP_022298724.1, XP_022301645.1, XP_022328126.1, XP_022337133.1	DPMN_030119-T1, DPMN_067773-T1, DPMN_073204-T1, DPMN_074547-T1, DPMN_076357-T1, DPMN_081858-T1, DPMN_087280-T1, DPMN_087753-T1, DPMN_136938-T1, DPMN_145950-T1, DPMN_158955-T1, DPMN_172565-T1, DPMN_175843-T1, DPMN_176768-T1, DPMN_177649-T1, DPMN_183622-T1, DPMN_192567-T1
OG0000060	XP_022292011.1, XP_022298208.1, XP_022298431.1, XP_022300725.1, XP_022300892.1, XP_022300904.1, XP_022301176.1, XP_022306551.1, XP_022306708.1, XP_022308023.1, XP_022308136.1, XP_022308157.1, XP_022309990.1, XP_022310979.1, XP_022311137.1, XP_022311140.1, XP_022312019.1, XP_022312481.1, XP_022319043.1, XP_022322963.1, XP_022326423.1, XP_022331795.1, XP_022331868.1, XP_022335867.1, XP_022345650.1	DPMN_102536-T1
OG0000061	XP_022325911.1, XP_022325912.1, XP_022325914.1, XP_022325915.1, XP_022325916.1, XP_022325917.1, XP_022325918.1, XP_022325919.1, XP_022325920.1, XP_022325921.1, XP_022325922.1, XP_022325923.1, XP_022325924.1, XP_022325925.1, XP_022325926.1, XP_022325927.1, XP_022325928.1, XP_022325930.1, XP_022325931.1, XP_022325932.1, XP_022325933.1, XP_022325934.1, XP_022325935.1, XP_022325936.1, XP_022325937.1	DPMN_154848-T1
OG0000062	XP_022343506.1	DPMN_001906-T1, DPMN_001977-T1, DPMN_002422-T1, DPMN_003536-T1, DPMN_004186-T1, DPMN_021314-T1, DPMN_022488-T1, DPMN_044302-T1, DPMN_044885-T1, DPMN_045133-T1, DPMN_045910-T1, DPMN_046532-T1, DPMN_048056-T1, DPMN_048288-T1, DPMN_055559-T1, DPMN_086086-T1, DPMN_106023-T1, DPMN_109773-T1, DPMN_109860-T1, DPMN_121074-T1, DPMN_159229-T1, DPMN_159628-T1, DPMN_169329-T1, DPMN_192899-T1, DPMN_194549-T1
OG0000063	XP_022289482.1, XP_022289483.1, XP_022290266.1, XP_022296273.1, XP_022296274.1, XP_022296284.1, XP_022296677.1, XP_022296708.1, XP_022296709.1, XP_022296835.1, XP_022296898.1, XP_022296921.1, XP_022296922.1, XP_022298044.1, XP_022301028.1, XP_022301441.1, XP_022301442.1, XP_022301443.1, XP_022301444.1, XP_022301445.1, XP_022301810.1, XP_022301811.1, XP_022302165.1	DPMN_059376-T1, DPMN_189368-T1
OG0000064	XP_022291317.1, XP_022291318.1, XP_022321294.1, XP_022321295.1, XP_022325341.1, XP_022325342.1, XP_022325343.1, XP_022325344.1, XP_022325345.1, XP_022325347.1, XP_022325348.1, XP_022325349.1, XP_022325350.1, XP_022325351.1, XP_022325352.1, XP_022325353.1, XP_022325355.1, XP_022325705.1, XP_022325706.1, XP_022325707.1, XP_022325708.1, XP_022325709.1, XP_022325713.1, XP_022325714.1, XP_022325715.1
OG0000065	XP_022292272.1, XP_022292273.1, XP_022292274.1, XP_022292275.1, XP_022292276.1, XP_022292277.1, XP_022292278.1, XP_022292279.1, XP_022292280.1, XP_022292282.1, XP_022292283.1, XP_022292284.1, XP_022292456.1, XP_022292457.1, XP_022292458.1, XP_022292459.1, XP_022292460.1, XP_022292461.1, XP_022292462.1, XP_022292463.1, XP_022292464.1, XP_022292465.1, XP_022292466.1, XP_022292467.1	DPMN_017573-T1
OG0000066	XP_022297504.1, XP_022297524.1, XP_022305517.1	DPMN_004103-T1, DPMN_006477-T1, DPMN_006654-T1, DPMN_011516-T1, DPMN_013018-T1, DPMN_015905-T1, DPMN_016592-T1, DPMN_022015-T1, DPMN_025589-T1, DPMN_061849-T1, DPMN_083816-T1, DPMN_084024-T1, DPMN_084036-T1, DPMN_084087-T1, DPMN_104573-T1, DPMN_119208-T1, DPMN_119292-T1, DPMN_127775-T1, DPMN_127786-T1, DPMN_127814-T1, DPMN_129638-T1, DPMN_130699-T1
OG0000067	XP_022286419.1, XP_022288149.1, XP_022291344.1, XP_022295565.1, XP_022298025.1, XP_022299777.1, XP_022300719.1, XP_022305874.1, XP_022309807.1, XP_022310870.1, XP_022311876.1, XP_022312568.1, XP_022312811.1, XP_022314277.1, XP_022324274.1, XP_022327020.1, XP_022334382.1, XP_022334383.1, XP_022334894.1, XP_022335930.1, XP_022340661.1	DPMN_074574-T1, DPMN_085148-T1, DPMN_159707-T1
OG0000068	XP_022287294.1, XP_022287295.1, XP_022287296.1, XP_022291927.1, XP_022292452.1, XP_022292453.1, XP_022294703.1, XP_022294704.1, XP_022294705.1, XP_022294708.1, XP_022295072.1, XP_022295273.1, XP_022295274.1, XP_022295275.1, XP_022295276.1, XP_022295277.1, XP_022295278.1, XP_022295279.1, XP_022295280.1, XP_022295281.1, XP_022295282.1, XP_022295286.1, XP_022295287.1	DPMN_130162-T1
OG0000069	XP_022294237.1, XP_022295807.1, XP_022296220.1, XP_022296385.1, XP_022296410.1, XP_022296483.1, XP_022296758.1, XP_022296759.1, XP_022296966.1, XP_022296967.1, XP_022298596.1, XP_022298752.1, XP_022300480.1, XP_022301071.1, XP_022301074.1, XP_022301671.1, XP_022301883.1, XP_022302578.1, XP_022302579.1, XP_022302817.1, XP_022306245.1	DPMN_034082-T1, DPMN_034550-T1, DPMN_157986-T1
OG0000070	XP_022296731.1, XP_022296733.1, XP_022296734.1, XP_022298998.1, XP_022298999.1, XP_022299001.1, XP_022299002.1, XP_022299003.1, XP_022299004.1, XP_022299005.1, XP_022299006.1, XP_022299007.1, XP_022299008.1, XP_022299009.1, XP_022299010.1, XP_022299011.1, XP_022299014.1, XP_022299015.1, XP_022299016.1, XP_022300724.1, XP_022301910.1, XP_022302195.1, XP_022302428.1, XP_022302808.1
OG0000071	XP_022288501.1, XP_022292378.1, XP_022292379.1, XP_022295494.1, XP_022295495.1, XP_022299945.1, XP_022299946.1, XP_022299947.1, XP_022300027.1, XP_022301201.1, XP_022303354.1, XP_022312272.1, XP_022315015.1, XP_022315016.1, XP_022315017.1, XP_022315667.1, XP_022322884.1, XP_022325447.1, XP_022334335.1, XP_022334431.1, XP_022336307.1	DPMN_043477-T1, DPMN_111213-T1
OG0000072	XP_022290802.1, XP_022290803.1, XP_022290832.1, XP_022295459.1, XP_022295869.1, XP_022295932.1, XP_022296813.1, XP_022298806.1, XP_022301614.1, XP_022301699.1, XP_022302171.1, XP_022302306.1, XP_022302471.1, XP_022302472.1, XP_022302562.1, XP_022302712.1, XP_022307466.1, XP_022310115.1, XP_022320107.1, XP_022320116.1, XP_022329358.1, XP_022345971.1	DPMN_134222-T1
OG0000073	XP_022298350.1, XP_022298352.1, XP_022298353.1, XP_022298354.1, XP_022298355.1, XP_022298356.1, XP_022298357.1, XP_022298358.1, XP_022298359.1, XP_022298360.1, XP_022298361.1, XP_022298772.1, XP_022298773.1, XP_022298774.1, XP_022298775.1, XP_022298776.1, XP_022298777.1, XP_022298778.1, XP_022298779.1, XP_022298780.1, XP_022298781.1, XP_022298782.1	DPMN_002908-T1
OG0000074	XP_022334156.1, XP_022334157.1, XP_022334158.1, XP_022334159.1, XP_022334160.1, XP_022334161.1, XP_022334162.1, XP_022334163.1, XP_022334164.1, XP_022334165.1, XP_022334166.1, XP_022334167.1, XP_022334168.1, XP_022334169.1, XP_022334171.1, XP_022334172.1, XP_022334173.1, XP_022334174.1, XP_022334175.1, XP_022334176.1, XP_022334177.1, XP_022334178.1	DPMN_138439-T1
OG0000075		DPMN_001730-T1, DPMN_009865-T1, DPMN_013318-T1, DPMN_015539-T1, DPMN_031026-T1, DPMN_041107-T1, DPMN_059235-T1, DPMN_069363-T1, DPMN_071675-T1, DPMN_072792-T1, DPMN_073118-T1, DPMN_095713-T1, DPMN_100567-T1, DPMN_151979-T1, DPMN_157234-T1, DPMN_165938-T1, DPMN_166952-T1, DPMN_176095-T1, DPMN_177450-T1, DPMN_180022-T1, DPMN_186793-T1, DPMN_190099-T1, DPMN_192410-T1
OG0000076	XP_022291036.1, XP_022291488.1, XP_022291489.1, XP_022293744.1, XP_022293745.1, XP_022293746.1, XP_022293747.1, XP_022293748.1, XP_022293763.1, XP_022293764.1, XP_022293864.1, XP_022293865.1, XP_022293939.1, XP_022294232.1, XP_022294584.1, XP_022294666.1, XP_022294856.1, XP_022294904.1, XP_022295383.1	DPMN_084710-T1, DPMN_118343-T1, DPMN_129685-T1
OG0000077	XP_022291477.1, XP_022291479.1, XP_022291480.1, XP_022291481.1, XP_022291910.1, XP_022291912.1, XP_022291913.1, XP_022291918.1, XP_022291919.1, XP_022291921.1, XP_022291922.1, XP_022291923.1, XP_022293775.1, XP_022293776.1, XP_022293777.1, XP_022293778.1, XP_022293779.1	DPMN_029469-T1, DPMN_033433-T1, DPMN_039955-T1, DPMN_100436-T1, DPMN_158303-T1
OG0000078	XP_022294672.1, XP_022294673.1, XP_022294674.1, XP_022294675.1, XP_022294676.1, XP_022294677.1, XP_022294679.1, XP_022294680.1, XP_022294681.1, XP_022294682.1, XP_022337020.1, XP_022337021.1, XP_022337022.1, XP_022337023.1, XP_022337024.1, XP_022337025.1, XP_022337026.1, XP_022337027.1, XP_022337029.1, XP_022337030.1, XP_022337032.1	DPMN_052063-T1
OG0000079	XP_022296669.1, XP_022296670.1, XP_022296671.1, XP_022296672.1, XP_022296674.1, XP_022296675.1, XP_022296676.1, XP_022296705.1, XP_022296791.1, XP_022296792.1, XP_022296793.1, XP_022296794.1, XP_022296795.1, XP_022297577.1, XP_022297578.1, XP_022301547.1, XP_022301548.1, XP_022301626.1, XP_022301627.1, XP_022301659.1	DPMN_078570-T1, DPMN_194069-T1
OG0000080	XP_022297372.1, XP_022334646.1, XP_022334656.1, XP_022334669.1, XP_022334684.1, XP_022334695.1, XP_022334707.1, XP_022338190.1, XP_022338198.1, XP_022338211.1, XP_022338223.1, XP_022338234.1, XP_022338245.1, XP_022338253.1, XP_022338267.1, XP_022338335.1, XP_022338401.1, XP_022338772.1, XP_022342379.1	DPMN_032670-T1, DPMN_036777-T1, DPMN_158363-T1
OG0000081	XP_022304669.1, XP_022304670.1, XP_022304671.1, XP_022304673.1, XP_022304674.1, XP_022304675.1, XP_022304676.1, XP_022304677.1, XP_022304678.1, XP_022304679.1, XP_022304684.1, XP_022305310.1, XP_022305311.1, XP_022305312.1, XP_022330241.1, XP_022330242.1	DPMN_040735-T1, DPMN_040928-T1, DPMN_041397-T1, DPMN_041509-T1, DPMN_041700-T1, DPMN_133112-T1
OG0000082	XP_022319380.1, XP_022319381.1, XP_022319382.1, XP_022319383.1, XP_022319384.1, XP_022319385.1, XP_022319386.1, XP_022319387.1, XP_022319388.1, XP_022319389.1, XP_022319391.1, XP_022319392.1, XP_022319393.1, XP_022319394.1, XP_022319395.1, XP_022319396.1, XP_022319397.1, XP_022319398.1, XP_022319399.1, XP_022319400.1, XP_022319401.1	DPMN_180682-T1
OG0000083	XP_022320352.1, XP_022320353.1, XP_022320354.1, XP_022320355.1, XP_022320356.1, XP_022320357.1, XP_022320358.1, XP_022320360.1, XP_022320361.1, XP_022324977.1, XP_022324978.1, XP_022324979.1, XP_022324980.1, XP_022324981.1, XP_022324982.1, XP_022324983.1, XP_022324985.1, XP_022324986.1, XP_022324987.1, XP_022324988.1, XP_022324989.1	DPMN_081737-T1
OG0000084	XP_022322891.1, XP_022322960.1, XP_022322961.1, XP_022325422.1	DPMN_028024-T1, DPMN_028202-T1, DPMN_028255-T1, DPMN_028439-T1, DPMN_028474-T1, DPMN_029175-T1, DPMN_029235-T1, DPMN_094930-T1, DPMN_095066-T1, DPMN_095149-T1, DPMN_095176-T1, DPMN_095262-T1, DPMN_101957-T1, DPMN_110787-T1, DPMN_110915-T1, DPMN_110946-T1, DPMN_111027-T1, DPMN_173212-T1
OG0000085	XP_022324664.1, XP_022324665.1, XP_022324666.1, XP_022324667.1, XP_022324668.1, XP_022324669.1, XP_022324670.1, XP_022324671.1, XP_022324672.1, XP_022324673.1, XP_022324674.1, XP_022324676.1, XP_022324677.1, XP_022324678.1, XP_022324679.1, XP_022324680.1, XP_022324681.1, XP_022324682.1, XP_022324683.1, XP_022324684.1, XP_022324685.1	DPMN_089620-T1
OG0000086		DPMN_000588-T1, DPMN_021046-T1, DPMN_029374-T1, DPMN_039974-T1, DPMN_042413-T1, DPMN_075779-T1, DPMN_088678-T1, DPMN_093057-T1, DPMN_094132-T1, DPMN_111096-T1, DPMN_120538-T1, DPMN_121905-T1, DPMN_122097-T1, DPMN_126432-T1, DPMN_126760-T1, DPMN_132507-T1, DPMN_150755-T1, DPMN_154063-T1, DPMN_160578-T1, DPMN_179044-T1, DPMN_180583-T1, DPMN_185985-T1
OG0000087		DPMN_018526-T1, DPMN_023537-T1, DPMN_024430-T1, DPMN_025140-T1, DPMN_052672-T1, DPMN_076282-T1, DPMN_076293-T1, DPMN_080070-T1, DPMN_091759-T1, DPMN_111195-T1, DPMN_118674-T1, DPMN_121693-T1, DPMN_121710-T1, DPMN_121718-T1, DPMN_121733-T1, DPMN_121764-T1, DPMN_153318-T1, DPMN_175548-T1, DPMN_176019-T1, DPMN_187117-T1, DPMN_187250-T1, DPMN_187293-T1
OG0000088	XP_022288975.1, XP_022288976.1, XP_022288977.1, XP_022293361.1, XP_022293362.1, XP_022293363.1	DPMN_076086-T1, DPMN_081035-T1, DPMN_086087-T1, DPMN_105855-T1, DPMN_106012-T1, DPMN_106166-T1, DPMN_106186-T1, DPMN_106309-T1, DPMN_106339-T1, DPMN_106529-T1, DPMN_106557-T1, DPMN_106590-T1, DPMN_120654-T1, DPMN_163942-T1, DPMN_176257-T1
OG0000089	XP_022289631.1, XP_022289799.1, XP_022289894.1, XP_022289902.1, XP_022290705.1, XP_022293131.1, XP_022294285.1, XP_022296321.1, XP_022303362.1, XP_022303565.1, XP_022304291.1, XP_022307699.1, XP_022313878.1, XP_022313886.1, XP_022313893.1, XP_022320138.1, XP_022320147.1, XP_022320156.1, XP_022320446.1, XP_022342928.1, XP_022343052.1
OG0000090	XP_022290751.1, XP_022290752.1, XP_022290753.1, XP_022290754.1, XP_022290755.1, XP_022290756.1, XP_022290758.1, XP_022290759.1, XP_022290760.1, XP_022290761.1, XP_022290762.1, XP_022290763.1, XP_022292010.1, XP_022292012.1, XP_022292013.1, XP_022292014.1, XP_022292015.1, XP_022292016.1, XP_022292018.1, XP_022292019.1	DPMN_062420-T1
OG0000091	XP_022295782.1, XP_022295783.1, XP_022295784.1, XP_022295785.1, XP_022295786.1, XP_022295787.1, XP_022295788.1, XP_022295789.1, XP_022295791.1, XP_022295792.1, XP_022295793.1, XP_022295794.1, XP_022295795.1, XP_022295796.1, XP_022295797.1, XP_022295798.1, XP_022295799.1, XP_022295800.1, XP_022295801.1, XP_022295802.1	DPMN_021585-T1
OG0000092	XP_022303949.1, XP_022303950.1, XP_022303951.1, XP_022303952.1, XP_022303953.1, XP_022303954.1, XP_022303956.1, XP_022303957.1, XP_022303958.1, XP_022304539.1, XP_022304540.1, XP_022304541.1, XP_022304542.1, XP_022304544.1, XP_022307399.1, XP_022343051.1	DPMN_059696-T1, DPMN_077134-T1, DPMN_077170-T1, DPMN_077216-T1, DPMN_077290-T1
OG0000093	XP_022318085.1, XP_022318167.1, XP_022318248.1, XP_022318335.1, XP_022318413.1, XP_022318490.1, XP_022318567.1, XP_022318647.1, XP_022318724.1, XP_022318801.1, XP_022318891.1, XP_022318958.1, XP_022319041.1, XP_022319123.1, XP_022319196.1, XP_022319272.1, XP_022319355.1, XP_022319433.1, XP_022319517.1, XP_022319598.1	DPMN_182260-T1
OG0000094	XP_022322537.1, XP_022322538.1, XP_022322539.1, XP_022322540.1, XP_022322541.1, XP_022322542.1, XP_022322544.1, XP_022322545.1, XP_022322546.1, XP_022322547.1, XP_022322548.1, XP_022323427.1, XP_022323428.1, XP_022323429.1, XP_022323430.1, XP_022323431.1, XP_022323432.1, XP_022323433.1, XP_022323434.1, XP_022323435.1	DPMN_000163-T1
OG0000095	XP_022287021.1, XP_022304322.1, XP_022304324.1, XP_022304325.1, XP_022304326.1, XP_022307650.1, XP_022307687.1, XP_022312066.1, XP_022327498.1, XP_022329616.1, XP_022330900.1, XP_022331902.1, XP_022334402.1, XP_022336530.1, XP_022336531.1	DPMN_034545-T1, DPMN_059245-T1, DPMN_107427-T1, DPMN_142069-T1, DPMN_157227-T1
OG0000096	XP_022294087.1, XP_022294088.1, XP_022294089.1, XP_022294090.1, XP_022294091.1, XP_022294092.1, XP_022294093.1, XP_022294094.1, XP_022294095.1, XP_022339102.1, XP_022339103.1, XP_022339104.1, XP_022339105.1, XP_022339107.1, XP_022339108.1, XP_022339109.1, XP_022339110.1, XP_022339111.1, XP_022339112.1	DPMN_071317-T1
OG0000097	XP_022305286.1	DPMN_000435-T1, DPMN_010619-T1, DPMN_013167-T1, DPMN_039413-T1, DPMN_040594-T1, DPMN_040646-T1, DPMN_041775-T1, DPMN_049275-T1, DPMN_062783-T1, DPMN_067640-T1, DPMN_067659-T1, DPMN_085528-T1, DPMN_096526-T1, DPMN_096886-T1, DPMN_097223-T1, DPMN_156327-T1, DPMN_157004-T1, DPMN_157939-T1, DPMN_157996-T1
OG0000098	XP_022310959.1, XP_022311539.1, XP_022311540.1, XP_022311541.1, XP_022311543.1, XP_022311548.1, XP_022311584.1, XP_022311602.1, XP_022311850.1, XP_022311851.1, XP_022312318.1, XP_022312319.1, XP_022312338.1, XP_022312362.1, XP_022312383.1, XP_022312400.1, XP_022312411.1, XP_022312412.1, XP_022312416.1, XP_022312558.1
OG0000099	XP_022321315.1, XP_022321316.1, XP_022321317.1, XP_022321318.1, XP_022321320.1, XP_022321321.1, XP_022321322.1, XP_022321323.1, XP_022321324.1, XP_022325270.1, XP_022325271.1, XP_022325272.1, XP_022325273.1, XP_022325274.1, XP_022325275.1, XP_022325276.1, XP_022325277.1, XP_022325278.1, XP_022325279.1	DPMN_088409-T1
OG0000100	XP_022333612.1, XP_022333613.1, XP_022333614.1, XP_022333615.1, XP_022333616.1, XP_022333618.1, XP_022333619.1, XP_022333620.1, XP_022333621.1, XP_022333956.1, XP_022333957.1, XP_022333958.1, XP_022333959.1, XP_022333960.1, XP_022333961.1, XP_022333963.1, XP_022333964.1, XP_022333965.1, XP_022333966.1	DPMN_162535-T1
OG0000101	XP_022334767.1	DPMN_004035-T1, DPMN_008912-T1, DPMN_034452-T1, DPMN_050174-T1, DPMN_060549-T1, DPMN_071795-T1, DPMN_080727-T1, DPMN_080735-T1, DPMN_092584-T1, DPMN_094943-T1, DPMN_121393-T1, DPMN_151965-T1, DPMN_164088-T1, DPMN_165183-T1, DPMN_165530-T1, DPMN_176753-T1, DPMN_184243-T1, DPMN_189147-T1, DPMN_191209-T1
OG0000102	XP_022338461.1, XP_022338463.1, XP_022338464.1, XP_022338465.1, XP_022338466.1, XP_022338467.1, XP_022338469.1, XP_022338470.1, XP_022339597.1, XP_022339599.1, XP_022339600.1, XP_022339601.1, XP_022339602.1, XP_022339603.1, XP_022339604.1, XP_022339605.1, XP_022339606.1, XP_022339607.1, XP_022339608.1	DPMN_157830-T1
OG0000103	XP_022286823.1, XP_022294272.1, XP_022294954.1	DPMN_005166-T1, DPMN_049183-T1, DPMN_056798-T1, DPMN_057130-T1, DPMN_068812-T1, DPMN_070193-T1, DPMN_096582-T1, DPMN_107284-T1, DPMN_135309-T1, DPMN_142114-T1, DPMN_155114-T1, DPMN_167872-T1, DPMN_168382-T1, DPMN_172526-T1, DPMN_173955-T1, DPMN_190584-T1
OG0000104	XP_022290828.1, XP_022290831.1, XP_022290838.1, XP_022293882.1, XP_022294645.1, XP_022303490.1, XP_022303546.1, XP_022303559.1, XP_022303899.1, XP_022310827.1, XP_022310829.1, XP_022310859.1, XP_022311401.1, XP_022312417.1, XP_022312418.1, XP_022312419.1, XP_022312420.1, XP_022336366.1	DPMN_058968-T1
OG0000105	XP_022291103.1, XP_022291105.1, XP_022291106.1, XP_022291107.1, XP_022291108.1, XP_022291163.1, XP_022291164.1, XP_022291275.1, XP_022291754.1, XP_022294014.1, XP_022294015.1, XP_022294017.1, XP_022294018.1, XP_022294019.1, XP_022294028.1, XP_022294029.1, XP_022294030.1, XP_022294298.1, XP_022294338.1
OG0000106	XP_022292894.1, XP_022292895.1, XP_022292896.1, XP_022292897.1, XP_022292898.1, XP_022292899.1, XP_022292900.1, XP_022292901.1, XP_022292902.1, XP_022292904.1, XP_022292905.1, XP_022292906.1, XP_022292907.1, XP_022292908.1, XP_022292909.1, XP_022294957.1	DPMN_079720-T1, DPMN_108203-T1, DPMN_108300-T1
OG0000107	XP_022293851.1, XP_022293861.1, XP_022294307.1, XP_022318568.1, XP_022318576.1, XP_022318584.1, XP_022318593.1, XP_022318601.1, XP_022318608.1, XP_022318634.1, XP_022318642.1, XP_022318652.1, XP_022320168.1, XP_022320179.1, XP_022320189.1, XP_022320198.1, XP_022320206.1, XP_022320214.1	DPMN_156879-T1
OG0000108	XP_022294811.1, XP_022302014.1, XP_022304816.1, XP_022308370.1, XP_022340796.1	DPMN_019710-T1, DPMN_027936-T1, DPMN_030808-T1, DPMN_063925-T1, DPMN_118582-T1, DPMN_140488-T1, DPMN_142599-T1, DPMN_144240-T1, DPMN_153476-T1, DPMN_157588-T1, DPMN_166516-T1, DPMN_175256-T1, DPMN_181795-T1, DPMN_186374-T1
OG0000109	XP_022295758.1	DPMN_017030-T1, DPMN_017034-T1, DPMN_017066-T1, DPMN_017069-T1, DPMN_017615-T1, DPMN_017620-T1, DPMN_017646-T1, DPMN_017673-T1, DPMN_017676-T1, DPMN_017698-T1, DPMN_017707-T1, DPMN_127946-T1, DPMN_127970-T1, DPMN_127978-T1, DPMN_127994-T1, DPMN_128002-T1, DPMN_128014-T1, DPMN_128023-T1
OG0000110	XP_022296325.1, XP_022296397.1, XP_022296516.1, XP_022296579.1, XP_022296978.1, XP_022297034.1, XP_022297036.1, XP_022297403.1, XP_022299790.1, XP_022299791.1, XP_022299792.1, XP_022300344.1, XP_022301383.1, XP_022301884.1, XP_022302596.1, XP_022302597.1, XP_022302598.1, XP_022302893.1, XP_022302896.1
OG0000111	XP_022297261.1, XP_022297262.1, XP_022297263.1, XP_022297264.1, XP_022297265.1, XP_022297267.1, XP_022297268.1, XP_022297269.1, XP_022299167.1, XP_022299168.1, XP_022299169.1, XP_022299170.1, XP_022299171.1, XP_022299172.1, XP_022299173.1, XP_022299174.1, XP_022299176.1, XP_022299177.1	DPMN_151686-T1
OG0000112	XP_022297593.1, XP_022297594.1, XP_022297595.1, XP_022297596.1, XP_022297597.1, XP_022297598.1, XP_022297599.1, XP_022297601.1, XP_022297602.1, XP_022297603.1, XP_022297604.1, XP_022297605.1, XP_022297606.1, XP_022297607.1, XP_022297608.1, XP_022297609.1, XP_022297611.1, XP_022297612.1	DPMN_189037-T1
OG0000113	XP_022298648.1, XP_022300878.1, XP_022317090.1, XP_022320512.1, XP_022336004.1	DPMN_021177-T1, DPMN_021695-T1, DPMN_051842-T1, DPMN_059368-T1, DPMN_111563-T1, DPMN_112110-T1, DPMN_125616-T1, DPMN_136259-T1, DPMN_142375-T1, DPMN_149660-T1, DPMN_157016-T1, DPMN_159837-T1, DPMN_173745-T1, DPMN_189922-T1
OG0000114	XP_022303702.1, XP_022307175.1, XP_022307176.1, XP_022307177.1, XP_022307178.1, XP_022307179.1, XP_022307491.1, XP_022310497.1, XP_022310498.1, XP_022310499.1, XP_022310500.1, XP_022310769.1, XP_022311314.1, XP_022311579.1, XP_022311716.1, XP_022312563.1, XP_022312564.1, XP_022312789.1, XP_022312795.1
OG0000115	XP_022306508.1, XP_022310114.1, XP_022310116.1, XP_022310117.1, XP_022310118.1, XP_022310119.1, XP_022310120.1, XP_022310121.1, XP_022310122.1, XP_022310123.1, XP_022310124.1, XP_022310125.1, XP_022310126.1, XP_022310127.1, XP_022310128.1, XP_022310129.1, XP_022310130.1, XP_022310132.1	DPMN_083926-T1
OG0000116	XP_022309204.1, XP_022309260.1, XP_022309336.1, XP_022309413.1, XP_022309498.1, XP_022309574.1, XP_022309651.1, XP_022309713.1, XP_022309795.1, XP_022311224.1, XP_022311231.1, XP_022311239.1, XP_022311246.1, XP_022311253.1, XP_022311260.1, XP_022311268.1, XP_022311275.1, XP_022311282.1	DPMN_138048-T1
OG0000117	XP_022310717.1, XP_022310718.1, XP_022310719.1, XP_022310720.1, XP_022310721.1, XP_022310722.1, XP_022310723.1, XP_022310725.1, XP_022310726.1, XP_022310727.1, XP_022310728.1, XP_022310729.1, XP_022310730.1, XP_022310731.1, XP_022310732.1, XP_022310733.1, XP_022310734.1, XP_022310735.1	DPMN_058030-T1
OG0000118	XP_022312842.1	DPMN_001709-T1, DPMN_014487-T1, DPMN_014730-T1, DPMN_014734-T1, DPMN_024795-T1, DPMN_035583-T1, DPMN_097838-T1, DPMN_135105-T1, DPMN_135160-T1, DPMN_135162-T1, DPMN_149598-T1, DPMN_150435-T1, DPMN_150453-T1, DPMN_150516-T1, DPMN_150578-T1, DPMN_150593-T1, DPMN_150633-T1, DPMN_150698-T1
OG0000119	XP_022313748.1, XP_022313749.1, XP_022313750.1, XP_022313751.1, XP_022319403.1	DPMN_000164-T1, DPMN_001660-T1, DPMN_002028-T1, DPMN_060730-T1, DPMN_060744-T1, DPMN_060760-T1, DPMN_060773-T1, DPMN_060809-T1, DPMN_084084-T1, DPMN_084100-T1, DPMN_084117-T1, DPMN_166583-T1, DPMN_192199-T1, DPMN_192208-T1
OG0000120	XP_022315889.1, XP_022315890.1, XP_022315891.1, XP_022315892.1, XP_022315893.1, XP_022315894.1, XP_022315895.1, XP_022315896.1, XP_022315898.1, XP_022316345.1, XP_022316346.1, XP_022316347.1, XP_022316350.1, XP_022316351.1, XP_022316352.1, XP_022316353.1, XP_022316354.1	DPMN_101242-T1, DPMN_102345-T1
OG0000121	XP_022319999.1, XP_022320000.1, XP_022322630.1, XP_022324042.1, XP_022324043.1, XP_022324044.1, XP_022324047.1, XP_022324048.1, XP_022324049.1, XP_022324050.1, XP_022324052.1, XP_022324053.1, XP_022327581.1, XP_022327582.1, XP_022328240.1, XP_022328241.1, XP_022328306.1	DPMN_058929-T1, DPMN_059054-T1
OG0000122	XP_022320917.1, XP_022320919.1, XP_022320920.1, XP_022320921.1, XP_022320922.1, XP_022320924.1, XP_022321471.1, XP_022326035.1, XP_022326037.1, XP_022326038.1, XP_022326039.1, XP_022326040.1, XP_022326041.1, XP_022326042.1	DPMN_017100-T1, DPMN_017298-T1, DPMN_076184-T1, DPMN_077119-T1, DPMN_077124-T1
OG0000123	XP_022321216.1, XP_022321217.1, XP_022321218.1, XP_022321219.1, XP_022321220.1, XP_022321222.1, XP_022321224.1, XP_022321225.1, XP_022321226.1, XP_022321229.1, XP_022321627.1, XP_022327604.1	DPMN_036717-T1, DPMN_036779-T1, DPMN_041066-T1, DPMN_041173-T1, DPMN_041317-T1, DPMN_047153-T1, DPMN_123427-T1
OG0000124	XP_022326632.1	DPMN_004026-T1, DPMN_005338-T1, DPMN_032129-T1, DPMN_041864-T1, DPMN_060857-T1, DPMN_064592-T1, DPMN_077477-T1, DPMN_094859-T1, DPMN_110312-T1, DPMN_139954-T1, DPMN_145673-T1, DPMN_166950-T1, DPMN_173767-T1, DPMN_174360-T1, DPMN_175928-T1, DPMN_176274-T1, DPMN_176526-T1, DPMN_183675-T1
OG0000125	XP_022329875.1, XP_022329876.1, XP_022329877.1, XP_022329878.1, XP_022329879.1, XP_022329880.1, XP_022329882.1, XP_022329883.1, XP_022329884.1, XP_022329885.1, XP_022329886.1, XP_022329887.1, XP_022329888.1, XP_022329889.1, XP_022329890.1, XP_022329891.1, XP_022329892.1, XP_022329893.1	DPMN_134314-T1
OG0000126	XP_022330639.1	DPMN_005917-T1, DPMN_010026-T1, DPMN_010027-T1, DPMN_010030-T1, DPMN_010033-T1, DPMN_010036-T1, DPMN_029027-T1, DPMN_052527-T1, DPMN_055437-T1, DPMN_067537-T1, DPMN_067735-T1, DPMN_074600-T1, DPMN_075025-T1, DPMN_104479-T1, DPMN_119434-T1, DPMN_163975-T1, DPMN_178534-T1, DPMN_191816-T1
OG0000127	XP_022336502.1, XP_022336503.1, XP_022336504.1, XP_022336505.1, XP_022336506.1, XP_022336507.1, XP_022336508.1, XP_022336509.1, XP_022336510.1, XP_022343113.1, XP_022343114.1, XP_022343115.1, XP_022343116.1, XP_022343117.1, XP_022343118.1, XP_022343119.1, XP_022343120.1, XP_022343121.1	DPMN_136328-T1
OG0000128	XP_022286425.1	DPMN_003326-T1, DPMN_003719-T1, DPMN_009148-T1, DPMN_009724-T1, DPMN_028932-T1, DPMN_038009-T1, DPMN_051675-T1, DPMN_087592-T1, DPMN_095649-T1, DPMN_110208-T1, DPMN_143852-T1, DPMN_151228-T1, DPMN_164719-T1, DPMN_168133-T1, DPMN_171573-T1, DPMN_176116-T1, DPMN_176120-T1
OG0000129	XP_022286553.1, XP_022286772.1, XP_022286773.1, XP_022286774.1, XP_022286821.1, XP_022287418.1, XP_022289679.1	DPMN_161443-T1, DPMN_161455-T1, DPMN_161467-T1, DPMN_161737-T1, DPMN_162186-T1, DPMN_162216-T1, DPMN_162248-T1, DPMN_162380-T1, DPMN_162403-T1, DPMN_162855-T1, DPMN_162864-T1
OG0000130	XP_022293072.1, XP_022293073.1, XP_022293074.1, XP_022294368.1, XP_022294369.1, XP_022302388.1, XP_022302389.1, XP_022306084.1, XP_022306085.1, XP_022306246.1, XP_022306247.1, XP_022311709.1, XP_022312273.1, XP_022320734.1, XP_022321673.1, XP_022323493.1, XP_022323494.1	DPMN_166183-T1
OG0000131	XP_022295819.1, XP_022295820.1, XP_022295821.1, XP_022296446.1, XP_022301769.1, XP_022301770.1, XP_022302482.1, XP_022302483.1, XP_022302485.1	DPMN_189973-T1, DPMN_189992-T1, DPMN_189993-T1, DPMN_189997-T1, DPMN_189999-T1, DPMN_190002-T1, DPMN_190005-T1, DPMN_190006-T1, DPMN_190010-T1
OG0000132	XP_022297365.1, XP_022297366.1, XP_022297367.1, XP_022297368.1, XP_022297369.1, XP_022297370.1, XP_022297371.1, XP_022297373.1, XP_022297374.1, XP_022297375.1, XP_022297376.1, XP_022297377.1, XP_022297378.1, XP_022297379.1, XP_022297380.1, XP_022297381.1, XP_022297382.1	DPMN_071156-T1
OG0000133	XP_022300220.1, XP_022300221.1, XP_022300222.1, XP_022300223.1, XP_022303437.1, XP_022304611.1, XP_022306073.1, XP_022306075.1, XP_022306077.1, XP_022306078.1, XP_022306079.1, XP_022306080.1, XP_022307394.1, XP_022309757.1, XP_022310830.1, XP_022310831.1, XP_022310833.1, XP_022310834.1
OG0000134	XP_022303371.1, XP_022303373.1, XP_022303374.1, XP_022303375.1, XP_022303376.1, XP_022303377.1, XP_022303378.1, XP_022303379.1, XP_022303380.1, XP_022304005.1, XP_022304006.1, XP_022304007.1, XP_022304008.1, XP_022304009.1, XP_022304010.1, XP_022304011.1	DPMN_014268-T1, DPMN_014567-T1
OG0000135	XP_022310345.1, XP_022310346.1, XP_022310347.1, XP_022310348.1, XP_022310350.1, XP_022310351.1, XP_022310352.1, XP_022310353.1, XP_022310354.1, XP_022310355.1, XP_022310356.1, XP_022310357.1, XP_022310358.1, XP_022310359.1, XP_022310361.1, XP_022310362.1, XP_022310363.1	DPMN_116750-T1
OG0000136	XP_022313511.1, XP_022313512.1, XP_022313513.1, XP_022313514.1, XP_022313515.1, XP_022313516.1, XP_022313517.1, XP_022313518.1, XP_022313520.1, XP_022313521.1, XP_022313522.1, XP_022313523.1, XP_022313524.1, XP_022313525.1, XP_022314503.1, XP_022314504.1, XP_022314505.1	DPMN_008538-T1
OG0000137	XP_022313709.1, XP_022313752.1, XP_022313756.1, XP_022313758.1, XP_022314080.1, XP_022314082.1, XP_022314083.1, XP_022318755.1, XP_022318756.1, XP_022318757.1, XP_022318758.1, XP_022318759.1, XP_022318935.1, XP_022318936.1, XP_022318938.1, XP_022318939.1, XP_022319405.1, XP_022319407.1
OG0000138	XP_022329019.1, XP_022329020.1, XP_022329021.1, XP_022329022.1, XP_022329023.1, XP_022329024.1, XP_022329025.1, XP_022329027.1, XP_022329028.1, XP_022329029.1, XP_022329030.1, XP_022329031.1, XP_022329032.1, XP_022329033.1, XP_022329034.1, XP_022329035.1, XP_022332113.1	DPMN_065806-T1
OG0000139	XP_022336117.1	DPMN_156168-T1, DPMN_156174-T1, DPMN_156179-T1, DPMN_156185-T1, DPMN_156192-T1, DPMN_156195-T1, DPMN_156206-T1, DPMN_156208-T1, DPMN_156218-T1, DPMN_156235-T1, DPMN_156240-T1, DPMN_156245-T1, DPMN_156250-T1, DPMN_156257-T1, DPMN_156262-T1, DPMN_156263-T1, DPMN_156275-T1
OG0000140	XP_022286298.1, XP_022286299.1, XP_022336173.1, XP_022336717.1, XP_022336718.1, XP_022336719.1, XP_022336720.1, XP_022336721.1, XP_022345092.1, XP_022345093.1, XP_022345094.1, XP_022345095.1, XP_022345097.1	DPMN_019004-T1, DPMN_019028-T1, DPMN_019034-T1, DPMN_028220-T1
OG0000141	XP_022286889.1, XP_022286898.1, XP_022286902.1, XP_022286909.1, XP_022286916.1, XP_022286927.1, XP_022312144.1, XP_022312145.1, XP_022312146.1, XP_022312147.1, XP_022312148.1, XP_022312149.1, XP_022312150.1, XP_022312151.1, XP_022312152.1, XP_022312153.1	DPMN_043310-T1
OG0000142	XP_022289537.1, XP_022289548.1, XP_022305356.1, XP_022306066.1, XP_022306143.1, XP_022306215.1, XP_022319723.1, XP_022319734.1, XP_022323867.1, XP_022323875.1, XP_022323884.1, XP_022323895.1, XP_022323905.1, XP_022323914.1, XP_022323923.1, XP_022332706.1, XP_022332716.1
OG0000143	XP_022290767.1, XP_022322996.1, XP_022342726.1	DPMN_024898-T1, DPMN_110655-T1, DPMN_111180-T1, DPMN_116527-T1, DPMN_128170-T1, DPMN_139666-T1, DPMN_158020-T1, DPMN_161873-T1, DPMN_162002-T1, DPMN_164036-T1, DPMN_165899-T1, DPMN_176955-T1, DPMN_193354-T1, DPMN_194354-T1
OG0000144	XP_022299280.1, XP_022299281.1, XP_022299282.1, XP_022299283.1, XP_022299284.1, XP_022299285.1, XP_022299286.1, XP_022299539.1, XP_022299540.1, XP_022299541.1, XP_022299542.1, XP_022299544.1, XP_022299545.1, XP_022299546.1, XP_022299547.1, XP_022299548.1	DPMN_169286-T1
OG0000145	XP_022305116.1, XP_022305117.1, XP_022305118.1, XP_022305119.1, XP_022305120.1, XP_022305121.1, XP_022305122.1, XP_022305123.1, XP_022305125.1, XP_022305128.1, XP_022305129.1, XP_022305130.1, XP_022305131.1, XP_022305132.1, XP_022305133.1, XP_022305134.1	DPMN_050935-T1
OG0000146	XP_022309416.1, XP_022309417.1, XP_022309418.1, XP_022309419.1, XP_022309420.1, XP_022309421.1, XP_022309422.1, XP_022309423.1, XP_022309850.1, XP_022309851.1, XP_022309852.1, XP_022309853.1, XP_022309854.1, XP_022309855.1, XP_022309856.1	DPMN_108807-T1, DPMN_109590-T1
OG0000147	XP_022314506.1, XP_022314507.1, XP_022314508.1, XP_022314510.1, XP_022314511.1, XP_022314512.1, XP_022314513.1, XP_022317143.1, XP_022317144.1, XP_022317145.1, XP_022317146.1, XP_022317147.1, XP_022317148.1, XP_022317149.1, XP_022317150.1, XP_022317151.1	DPMN_096155-T1
OG0000148	XP_022317300.1, XP_022326291.1, XP_022326989.1	DPMN_081888-T1, DPMN_087560-T1, DPMN_088107-T1, DPMN_088227-T1, DPMN_102955-T1, DPMN_110530-T1, DPMN_130763-T1, DPMN_138056-T1, DPMN_145664-T1, DPMN_149434-T1, DPMN_149594-T1, DPMN_156555-T1, DPMN_156628-T1, DPMN_193509-T1
OG0000149	XP_022320442.1, XP_022320443.1, XP_022320444.1, XP_022320445.1, XP_022320447.1, XP_022320448.1, XP_022320449.1, XP_022320450.1, XP_022320451.1, XP_022325242.1, XP_022325243.1, XP_022325244.1, XP_022325246.1, XP_022325247.1, XP_022325248.1, XP_022325249.1	DPMN_087723-T1
OG0000150	XP_022322572.1, XP_022322573.1, XP_022322574.1, XP_022322575.1, XP_022322576.1, XP_022322578.1, XP_022322579.1, XP_022323969.1, XP_022323970.1, XP_022323971.1, XP_022323973.1, XP_022323974.1, XP_022323975.1, XP_022323976.1, XP_022323977.1, XP_022323978.1	DPMN_067867-T1
OG0000151	XP_022330132.1, XP_022330133.1, XP_022332693.1, XP_022333377.1, XP_022333379.1, XP_022333380.1, XP_022333381.1, XP_022334053.1, XP_022334282.1, XP_022334331.1, XP_022334332.1, XP_022334333.1, XP_022334357.1, XP_022335025.1, XP_022335067.1	DPMN_139366-T1, DPMN_139413-T1
OG0000152	XP_022331158.1, XP_022331159.1, XP_022331160.1, XP_022331581.1, XP_022331582.1, XP_022331583.1, XP_022331584.1, XP_022331586.1, XP_022331587.1, XP_022331588.1, XP_022331589.1, XP_022331590.1, XP_022334314.1, XP_022334315.1, XP_022334316.1	DPMN_008465-T1, DPMN_055818-T1
OG0000153	XP_022335364.1, XP_022335510.1, XP_022335511.1, XP_022335513.1, XP_022335514.1, XP_022335681.1, XP_022336289.1, XP_022336555.1, XP_022336863.1, XP_022337016.1, XP_022337730.1, XP_022338882.1, XP_022345251.1, XP_022345252.1, XP_022345253.1	DPMN_143007-T1, DPMN_146172-T1
OG0000154		DPMN_006314-T1, DPMN_006528-T1, DPMN_006627-T1, DPMN_006669-T1, DPMN_007012-T1, DPMN_009027-T1, DPMN_037234-T1, DPMN_037572-T1, DPMN_037606-T1, DPMN_045292-T1, DPMN_070555-T1, DPMN_078314-T1, DPMN_104988-T1, DPMN_170300-T1, DPMN_170377-T1, DPMN_194485-T1, DPMN_194490-T1
OG0000155		DPMN_021492-T1, DPMN_032195-T1, DPMN_034235-T1, DPMN_034456-T1, DPMN_034716-T1, DPMN_035627-T1, DPMN_046292-T1, DPMN_046385-T1, DPMN_046479-T1, DPMN_046575-T1, DPMN_046795-T1, DPMN_049382-T1, DPMN_049445-T1, DPMN_049506-T1, DPMN_049550-T1, DPMN_092758-T1, DPMN_121234-T1
OG0000156	XP_022286543.1	DPMN_011904-T1, DPMN_011932-T1, DPMN_079096-T1, DPMN_133352-T1, DPMN_161012-T1, DPMN_161018-T1, DPMN_161340-T1, DPMN_161375-T1, DPMN_161426-T1, DPMN_161436-T1, DPMN_161474-T1, DPMN_161515-T1, DPMN_161528-T1, DPMN_161557-T1, DPMN_161637-T1
OG0000157	XP_022287221.1, XP_022287223.1, XP_022287224.1, XP_022290012.1, XP_022290013.1, XP_022290696.1, XP_022290698.1, XP_022290699.1, XP_022293354.1, XP_022311542.1, XP_022311550.1, XP_022311558.1, XP_022317699.1, XP_022317710.1, XP_022317722.1	DPMN_113536-T1
OG0000158	XP_022288570.1, XP_022298991.1, XP_022305747.1, XP_022308996.1	DPMN_037858-T1, DPMN_046620-T1, DPMN_049644-T1, DPMN_062296-T1, DPMN_077562-T1, DPMN_085396-T1, DPMN_090463-T1, DPMN_103965-T1, DPMN_120725-T1, DPMN_129079-T1, DPMN_146119-T1, DPMN_168843-T1
OG0000159	XP_022288725.1, XP_022288734.1, XP_022303771.1, XP_022303772.1, XP_022303773.1, XP_022303774.1, XP_022303775.1, XP_022307548.1, XP_022310014.1, XP_022310793.1, XP_022310794.1, XP_022310807.1, XP_022328341.1	DPMN_003535-T1, DPMN_045950-T1, DPMN_114573-T1
OG0000160	XP_022292247.1, XP_022293216.1, XP_022293217.1, XP_022293218.1	DPMN_003547-T1, DPMN_010332-T1, DPMN_082828-T1, DPMN_109623-T1, DPMN_109674-T1, DPMN_109767-T1, DPMN_109803-T1, DPMN_109823-T1, DPMN_109845-T1, DPMN_109894-T1, DPMN_153204-T1, DPMN_153207-T1
OG0000161	XP_022292662.1, XP_022292664.1, XP_022292665.1, XP_022292666.1, XP_022292667.1, XP_022292668.1, XP_022292669.1, XP_022292670.1, XP_022292682.1, XP_022292683.1, XP_022292684.1, XP_022292685.1, XP_022292686.1, XP_022292687.1, XP_022292688.1	DPMN_078056-T1
OG0000162	XP_022292924.1, XP_022292925.1, XP_022292926.1, XP_022292927.1, XP_022292928.1, XP_022292930.1, XP_022292932.1, XP_022292935.1, XP_022294864.1, XP_022294866.1, XP_022294868.1, XP_022294869.1, XP_022315665.1, XP_022315672.1, XP_022316694.1	DPMN_165767-T1
OG0000163	XP_022294482.1, XP_022345462.1	DPMN_026850-T1, DPMN_042106-T1, DPMN_056664-T1, DPMN_069668-T1, DPMN_108387-T1, DPMN_108792-T1, DPMN_108800-T1, DPMN_113348-T1, DPMN_113373-T1, DPMN_119183-T1, DPMN_121803-T1, DPMN_121845-T1, DPMN_121962-T1, DPMN_124500-T1
OG0000164	XP_022294926.1, XP_022306855.1, XP_022307681.1, XP_022307683.1, XP_022308429.1, XP_022311522.1	DPMN_054209-T1, DPMN_055382-T1, DPMN_058072-T1, DPMN_058372-T1, DPMN_094364-T1, DPMN_103705-T1, DPMN_104015-T1, DPMN_104219-T1, DPMN_115869-T1, DPMN_116238-T1
OG0000165	XP_022296174.1, XP_022296175.1, XP_022296177.1, XP_022296178.1, XP_022296179.1, XP_022296184.1, XP_022296213.1, XP_022296809.1, XP_022296810.1, XP_022301100.1, XP_022301101.1, XP_022301102.1, XP_022301825.1, XP_022302538.1, XP_022320899.1, XP_022320900.1
OG0000166	XP_022303451.1, XP_022307973.1, XP_022307974.1, XP_022307975.1, XP_022307976.1, XP_022307977.1, XP_022307978.1, XP_022310984.1, XP_022316790.1, XP_022316807.1, XP_022321644.1, XP_022322633.1, XP_022323691.1, XP_022324040.1	DPMN_160146-T1, DPMN_160185-T1
OG0000167	XP_022304934.1, XP_022307400.1, XP_022307401.1, XP_022307402.1, XP_022307403.1, XP_022307404.1, XP_022307405.1, XP_022307406.1, XP_022307407.1, XP_022309435.1, XP_022309436.1, XP_022309437.1, XP_022309438.1	DPMN_044300-T1, DPMN_172388-T1, DPMN_182555-T1
OG0000168	XP_022311083.1	DPMN_004673-T1, DPMN_038853-T1, DPMN_048082-T1, DPMN_057988-T1, DPMN_081992-T1, DPMN_081996-T1, DPMN_099765-T1, DPMN_102989-T1, DPMN_113353-T1, DPMN_118500-T1, DPMN_149265-T1, DPMN_155702-T1, DPMN_171453-T1, DPMN_173337-T1, DPMN_190706-T1
OG0000169	XP_022312240.1, XP_022312241.1, XP_022312242.1, XP_022312243.1, XP_022312244.1, XP_022312245.1, XP_022312246.1, XP_022312247.1, XP_022312248.1, XP_022312249.1, XP_022312250.1, XP_022312251.1, XP_022312252.1, XP_022312253.1, XP_022312254.1	DPMN_011114-T1
OG0000170	XP_022313827.1, XP_022313958.1, XP_022314238.1, XP_022316097.1, XP_022316477.1, XP_022316825.1, XP_022316852.1, XP_022316857.1, XP_022316877.1, XP_022318531.1, XP_022318605.1, XP_022318960.1, XP_022319238.1, XP_022319643.1, XP_022319644.1, XP_022324260.1
OG0000171	XP_022321609.1, XP_022321610.1, XP_022321894.1, XP_022326172.1	DPMN_001725-T1, DPMN_004702-T1, DPMN_013714-T1, DPMN_029368-T1, DPMN_034260-T1, DPMN_062799-T1, DPMN_092270-T1, DPMN_092437-T1, DPMN_155948-T1, DPMN_156193-T1, DPMN_166462-T1, DPMN_176662-T1
OG0000172	XP_022325297.1, XP_022325305.1	DPMN_021979-T1, DPMN_024942-T1, DPMN_044074-T1, DPMN_061266-T1, DPMN_065908-T1, DPMN_091212-T1, DPMN_091738-T1, DPMN_101690-T1, DPMN_148177-T1, DPMN_148184-T1, DPMN_160848-T1, DPMN_184959-T1, DPMN_193739-T1, DPMN_193979-T1
OG0000173	XP_022326655.1, XP_022326656.1, XP_022326657.1, XP_022326658.1, XP_022326659.1, XP_022326660.1, XP_022326661.1, XP_022326663.1, XP_022326664.1, XP_022326665.1, XP_022326666.1, XP_022326667.1, XP_022326668.1, XP_022326669.1, XP_022326670.1, XP_022326671.1
OG0000174	XP_022336104.1, XP_022346164.1	DPMN_021648-T1, DPMN_039276-T1, DPMN_039357-T1, DPMN_039382-T1, DPMN_042218-T1, DPMN_045694-T1, DPMN_084632-T1, DPMN_084704-T1, DPMN_084855-T1, DPMN_084945-T1, DPMN_114863-T1, DPMN_114910-T1, DPMN_114930-T1, DPMN_135865-T1
OG0000175	XP_022338135.1, XP_022338136.1, XP_022338137.1, XP_022338138.1, XP_022338139.1, XP_022338140.1, XP_022338141.1, XP_022338142.1, XP_022338143.1, XP_022338144.1, XP_022338146.1, XP_022338147.1, XP_022338148.1, XP_022338149.1, XP_022338150.1	DPMN_158797-T1
OG0000176	XP_022340257.1, XP_022340258.1, XP_022340259.1, XP_022340260.1, XP_022340261.1, XP_022340262.1, XP_022340263.1, XP_022340265.1, XP_022340841.1, XP_022340842.1, XP_022340843.1, XP_022340844.1, XP_022340845.1, XP_022340846.1, XP_022340847.1	DPMN_165724-T1
OG0000177		DPMN_017008-T1, DPMN_046017-T1, DPMN_096782-T1, DPMN_116847-T1, DPMN_116848-T1, DPMN_121837-T1, DPMN_123683-T1, DPMN_127292-T1, DPMN_133016-T1, DPMN_146438-T1, DPMN_149525-T1, DPMN_149526-T1, DPMN_156850-T1, DPMN_178588-T1, DPMN_179504-T1, DPMN_188222-T1
OG0000178		DPMN_034102-T1, DPMN_076276-T1, DPMN_095708-T1, DPMN_099507-T1, DPMN_099620-T1, DPMN_109400-T1, DPMN_109524-T1, DPMN_118509-T1, DPMN_154490-T1, DPMN_155683-T1, DPMN_155739-T1, DPMN_165080-T1, DPMN_168495-T1, DPMN_186225-T1, DPMN_193285-T1, DPMN_193615-T1
OG0000179	XP_022286973.1, XP_022286975.1, XP_022289943.1, XP_022289944.1, XP_022289945.1, XP_022290738.1, XP_022290739.1, XP_022300248.1, XP_022306446.1, XP_022311180.1, XP_022332800.1, XP_022332801.1, XP_022341451.1, XP_022341452.1	DPMN_190380-T1
OG0000180	XP_022287379.1, XP_022288494.1, XP_022301048.1, XP_022301178.1, XP_022307523.1, XP_022310968.1, XP_022311304.1, XP_022316673.1, XP_022316848.1, XP_022322990.1, XP_022322992.1, XP_022330297.1	DPMN_082788-T1, DPMN_155024-T1, DPMN_174824-T1
OG0000181	XP_022287380.1, XP_022290487.1, XP_022311257.1, XP_022311258.1, XP_022311668.1, XP_022312437.1, XP_022312438.1, XP_022312439.1, XP_022312440.1, XP_022312442.1, XP_022312831.1, XP_022336257.1	DPMN_022717-T1, DPMN_035550-T1, DPMN_035870-T1
OG0000182	XP_022290381.1, XP_022306597.1, XP_022314307.1, XP_022314422.1, XP_022330991.1	DPMN_046345-T1, DPMN_046483-T1, DPMN_085035-T1, DPMN_085813-T1, DPMN_102674-T1, DPMN_102696-T1, DPMN_103195-T1, DPMN_103204-T1, DPMN_109354-T1, DPMN_137842-T1
OG0000183	XP_022290732.1, XP_022291005.1, XP_022291006.1, XP_022291873.1, XP_022291874.1, XP_022291967.1, XP_022291968.1, XP_022291974.1, XP_022291976.1, XP_022291977.1, XP_022292693.1, XP_022292712.1, XP_022294406.1	DPMN_091645-T1, DPMN_193483-T1
OG0000184	XP_022291058.1, XP_022291687.1, XP_022291688.1, XP_022291690.1, XP_022291691.1, XP_022291817.1, XP_022291818.1, XP_022291819.1, XP_022295460.1, XP_022295623.1, XP_022295650.1	DPMN_111553-T1, DPMN_124683-T1, DPMN_124803-T1, DPMN_131024-T1
OG0000185	XP_022291153.1, XP_022292646.1, XP_022294147.1, XP_022295324.1, XP_022301981.1, XP_022306714.1, XP_022309627.1, XP_022311411.1, XP_022311884.1, XP_022311885.1, XP_022312091.1, XP_022312168.1, XP_022322139.1, XP_022343379.1	DPMN_137219-T1
OG0000186	XP_022291609.1, XP_022291610.1, XP_022291742.1, XP_022291743.1, XP_022294517.1, XP_022321063.1, XP_022344191.1, XP_022345000.1, XP_022345238.1, XP_022345239.1	DPMN_004302-T1, DPMN_073962-T1, DPMN_155460-T1, DPMN_166850-T1, DPMN_176869-T1
OG0000187	XP_022292600.1, XP_022292601.1, XP_022292602.1, XP_022292603.1, XP_022292605.1	DPMN_024808-T1, DPMN_149588-T1, DPMN_149619-T1, DPMN_149629-T1, DPMN_150403-T1, DPMN_150437-T1, DPMN_150488-T1, DPMN_150563-T1, DPMN_150574-T1, DPMN_150582-T1
OG0000188	XP_022293883.1, XP_022293890.1, XP_022293900.1, XP_022293912.1, XP_022293938.1, XP_022330442.1, XP_022330450.1, XP_022330456.1, XP_022330464.1, XP_022330474.1	DPMN_074293-T1, DPMN_075356-T1, DPMN_083965-T1, DPMN_183089-T1, DPMN_183416-T1
OG0000189	XP_022296359.1, XP_022296360.1, XP_022296361.1, XP_022296362.1, XP_022296363.1, XP_022296364.1, XP_022296365.1, XP_022296366.1, XP_022296368.1, XP_022296369.1, XP_022296370.1, XP_022296371.1, XP_022296372.1, XP_022296373.1	DPMN_190018-T1
OG0000190	XP_022296396.1, XP_022297228.1, XP_022302238.1, XP_022302239.1, XP_022302240.1, XP_022302241.1, XP_022302242.1, XP_022302554.1, XP_022302555.1, XP_022302556.1, XP_022302557.1, XP_022330475.1, XP_022331152.1, XP_022335313.1, XP_022335314.1
OG0000191	XP_022296470.1, XP_022296471.1, XP_022296472.1, XP_022296473.1, XP_022296474.1, XP_022296475.1, XP_022296476.1, XP_022296688.1, XP_022296689.1, XP_022296690.1, XP_022296691.1, XP_022296692.1, XP_022296694.1, XP_022296695.1	DPMN_092174-T1
OG0000192	XP_022301690.1, XP_022301691.1, XP_022301692.1, XP_022301693.1, XP_022301994.1, XP_022301995.1, XP_022301996.1, XP_022301997.1, XP_022301998.1, XP_022301999.1, XP_022302000.1, XP_022302001.1, XP_022302002.1, XP_022302003.1	DPMN_083787-T1
OG0000193	XP_022303219.1, XP_022303220.1, XP_022303221.1, XP_022303222.1, XP_022303223.1, XP_022303224.1, XP_022303225.1, XP_022304247.1, XP_022304248.1, XP_022304249.1, XP_022304250.1, XP_022304251.1, XP_022304252.1	DPMN_052279-T1, DPMN_190790-T1
OG0000194	XP_022305579.1, XP_022305581.1, XP_022305582.1, XP_022305583.1, XP_022305584.1, XP_022305585.1, XP_022330509.1, XP_022330510.1, XP_022330511.1, XP_022330512.1, XP_022330513.1, XP_022330514.1, XP_022330515.1, XP_022330516.1	DPMN_162889-T1
OG0000195	XP_022307800.1	DPMN_004355-T1, DPMN_032848-T1, DPMN_033834-T1, DPMN_033835-T1, DPMN_033887-T1, DPMN_034037-T1, DPMN_034038-T1, DPMN_034040-T1, DPMN_034097-T1, DPMN_053446-T1, DPMN_053447-T1, DPMN_056616-T1, DPMN_099398-T1, DPMN_111660-T1
OG0000196	XP_022310095.1, XP_022310176.1, XP_022310245.1, XP_022310314.1, XP_022310387.1, XP_022310775.1, XP_022310850.1, XP_022310905.1, XP_022310975.1, XP_022311040.1	DPMN_123474-T1, DPMN_123502-T1, DPMN_123528-T1, DPMN_124407-T1, DPMN_124456-T1
OG0000197	XP_022311024.1	DPMN_014280-T1, DPMN_019497-T1, DPMN_041675-T1, DPMN_042803-T1, DPMN_053317-T1, DPMN_062129-T1, DPMN_081566-T1, DPMN_140528-T1, DPMN_143384-T1, DPMN_145007-T1, DPMN_149090-T1, DPMN_153055-T1, DPMN_164675-T1, DPMN_172510-T1
OG0000198	XP_022312901.1, XP_022312903.1, XP_022312904.1, XP_022312905.1, XP_022312906.1, XP_022312907.1, XP_022312908.1, XP_022313961.1, XP_022313962.1, XP_022313963.1, XP_022313964.1, XP_022313965.1, XP_022313966.1, XP_022313967.1	DPMN_054699-T1
OG0000199	XP_022314087.1, XP_022314088.1, XP_022314089.1, XP_022317780.1, XP_022318765.1, XP_022318766.1, XP_022318767.1, XP_022318768.1, XP_022318943.1, XP_022318944.1, XP_022318945.1, XP_022318946.1, XP_022323542.1, XP_022323543.1, XP_022330637.1
OG0000200	XP_022314717.1, XP_022314718.1, XP_022314719.1, XP_022314720.1, XP_022314721.1, XP_022314722.1, XP_022314724.1, XP_022318794.1, XP_022318795.1, XP_022318796.1, XP_022318797.1, XP_022318798.1, XP_022318799.1, XP_022318800.1	DPMN_165927-T1
OG0000201	XP_022315368.1, XP_022315369.1, XP_022315370.1, XP_022315371.1, XP_022315372.1, XP_022315373.1, XP_022315374.1, XP_022316677.1, XP_022318706.1, XP_022318707.1, XP_022332703.1, XP_022332704.1	DPMN_177845-T1, DPMN_177882-T1, DPMN_177898-T1
OG0000202	XP_022317410.1, XP_022317411.1, XP_022317412.1, XP_022317413.1, XP_022317414.1, XP_022317415.1, XP_022317416.1, XP_022317417.1, XP_022317418.1, XP_022317419.1, XP_022317421.1, XP_022317422.1, XP_022317423.1, XP_022317424.1	DPMN_053729-T1
OG0000203	XP_022322105.1, XP_022322106.1, XP_022322107.1, XP_022322108.1, XP_022322109.1, XP_022322110.1, XP_022322111.1, XP_022322217.1, XP_022322218.1, XP_022322219.1, XP_022322220.1, XP_022322222.1, XP_022322223.1, XP_022322224.1	DPMN_081229-T1
OG0000204	XP_022323579.1, XP_022323580.1, XP_022323581.1, XP_022323582.1, XP_022323583.1, XP_022325840.1, XP_022325841.1, XP_022325843.1, XP_022325844.1, XP_022325845.1, XP_022325846.1, XP_022325847.1, XP_022325848.1, XP_022325849.1	DPMN_133978-T1
OG0000205	XP_022329511.1, XP_022329512.1, XP_022329513.1, XP_022329514.1, XP_022329515.1, XP_022329516.1, XP_022329581.1, XP_022329582.1, XP_022329583.1, XP_022329584.1, XP_022329585.1, XP_022329586.1, XP_022329587.1, XP_022329588.1	DPMN_166016-T1
OG0000206	XP_022337369.1, XP_022337370.1, XP_022337371.1, XP_022337372.1, XP_022337373.1, XP_022337375.1, XP_022337376.1, XP_022337377.1, XP_022337378.1, XP_022337379.1, XP_022337380.1, XP_022337381.1, XP_022337382.1, XP_022337383.1	DPMN_040087-T1
OG0000207	XP_022339216.1, XP_022339217.1, XP_022339218.1, XP_022339219.1, XP_022339220.1, XP_022339221.1, XP_022339222.1, XP_022339223.1, XP_022339224.1, XP_022339225.1, XP_022339226.1, XP_022339227.1, XP_022339228.1, XP_022339229.1	DPMN_180250-T1
OG0000208		DPMN_007376-T1, DPMN_007466-T1, DPMN_012210-T1, DPMN_012286-T1, DPMN_012362-T1, DPMN_012570-T1, DPMN_012643-T1, DPMN_012647-T1, DPMN_012667-T1, DPMN_012979-T1, DPMN_012982-T1, DPMN_013098-T1, DPMN_050254-T1, DPMN_100147-T1, DPMN_100156-T1
OG0000209		DPMN_011440-T1, DPMN_021168-T1, DPMN_021207-T1, DPMN_039088-T1, DPMN_039099-T1, DPMN_039154-T1, DPMN_058616-T1, DPMN_059312-T1, DPMN_061867-T1, DPMN_150878-T1, DPMN_150956-T1, DPMN_151079-T1, DPMN_163555-T1, DPMN_193902-T1, DPMN_193905-T1
OG0000210		DPMN_030490-T1, DPMN_030659-T1, DPMN_030704-T1, DPMN_036953-T1, DPMN_073589-T1, DPMN_091765-T1, DPMN_103049-T1, DPMN_103089-T1, DPMN_103572-T1, DPMN_103693-T1, DPMN_158323-T1, DPMN_158334-T1, DPMN_158354-T1, DPMN_158516-T1, DPMN_158607-T1
OG0000211	XP_022286495.1, XP_022286775.1, XP_022286776.1, XP_022286777.1, XP_022286778.1, XP_022287597.1, XP_022287599.1, XP_022287600.1, XP_022287601.1, XP_022287602.1, XP_022287603.1, XP_022288451.1, XP_022289290.1	DPMN_134108-T1
OG0000212	XP_022286810.1, XP_022287905.1, XP_022294300.1, XP_022310531.1, XP_022310540.1, XP_022315121.1, XP_022321968.1, XP_022326342.1, XP_022329430.1, XP_022329431.1, XP_022331639.1, XP_022335273.1, XP_022336293.1	DPMN_001629-T1
OG0000213	XP_022288305.1, XP_022288306.1, XP_022288307.1, XP_022288308.1, XP_022288309.1, XP_022288310.1, XP_022288311.1, XP_022288312.1, XP_022288314.1, XP_022288316.1, XP_022288317.1, XP_022288318.1, XP_022288319.1	DPMN_175830-T1
OG0000214	XP_022291266.1, XP_022291267.1, XP_022291268.1, XP_022291577.1, XP_022291578.1, XP_022291579.1, XP_022291580.1, XP_022291581.1, XP_022294325.1, XP_022294327.1, XP_022294328.1, XP_022294329.1, XP_022294330.1	DPMN_190906-T1
OG0000215	XP_022292380.1, XP_022299948.1, XP_022300028.1, XP_022300029.1, XP_022300030.1, XP_022300031.1, XP_022300202.1, XP_022300203.1, XP_022300204.1, XP_022300667.1, XP_022301202.1, XP_022302355.1, XP_022302356.1	DPMN_003214-T1
OG0000216	XP_022293075.1, XP_022293076.1, XP_022293077.1, XP_022293078.1, XP_022293080.1, XP_022294154.1, XP_022294739.1, XP_022294740.1, XP_022294741.1	DPMN_079709-T1, DPMN_081067-T1, DPMN_116476-T1, DPMN_116484-T1, DPMN_116520-T1
OG0000217	XP_022293711.1, XP_022293712.1, XP_022293713.1, XP_022293714.1, XP_022293715.1, XP_022293716.1, XP_022293717.1, XP_022293718.1, XP_022293719.1, XP_022293720.1, XP_022293722.1, XP_022293723.1, XP_022293724.1	DPMN_080714-T1
OG0000218	XP_022294475.1, XP_022294476.1, XP_022294477.1, XP_022294478.1, XP_022294479.1, XP_022294480.1, XP_022295438.1, XP_022295439.1, XP_022295440.1, XP_022295441.1, XP_022295442.1, XP_022295444.1	DPMN_043119-T1, DPMN_090037-T1
OG0000219	XP_022295253.1, XP_022295254.1, XP_022295255.1, XP_022295257.1, XP_022295258.1, XP_022295259.1, XP_022295549.1, XP_022295550.1, XP_022295551.1, XP_022295552.1, XP_022295553.1, XP_022295554.1, XP_022295555.1	DPMN_121868-T1
OG0000220	XP_022295469.1, XP_022298842.1	DPMN_022917-T1, DPMN_057337-T1, DPMN_068763-T1, DPMN_087229-T1, DPMN_089163-T1, DPMN_092853-T1, DPMN_092854-T1, DPMN_094024-T1, DPMN_116144-T1, DPMN_155152-T1, DPMN_160090-T1, DPMN_182168-T1
OG0000221	XP_022300524.1, XP_022303975.1, XP_022303976.1, XP_022303977.1, XP_022303978.1, XP_022311736.1, XP_022311737.1	DPMN_014719-T1, DPMN_056244-T1, DPMN_063677-T1, DPMN_086466-T1, DPMN_136752-T1, DPMN_143257-T1, DPMN_158203-T1
OG0000222	XP_022301966.1, XP_022301967.1, XP_022301968.1, XP_022301969.1, XP_022301970.1, XP_022301971.1, XP_022301972.1, XP_022302411.1, XP_022302412.1, XP_022302413.1, XP_022302414.1, XP_022321339.1, XP_022325296.1	DPMN_018713-T1
OG0000223	XP_022303867.1, XP_022303868.1, XP_022303869.1, XP_022303870.1, XP_022303872.1, XP_022303873.1, XP_022303874.1, XP_022303877.1, XP_022310596.1, XP_022310597.1, XP_022310599.1, XP_022310600.1, XP_022310602.1, XP_022310604.1
OG0000224	XP_022306682.1, XP_022306683.1, XP_022306684.1, XP_022306685.1, XP_022306880.1, XP_022306881.1, XP_022306883.1, XP_022306884.1, XP_022306885.1, XP_022306886.1, XP_022306887.1	DPMN_187169-T1, DPMN_187272-T1, DPMN_187283-T1
OG0000225	XP_022307022.1, XP_022307023.1, XP_022307024.1, XP_022307025.1, XP_022307026.1, XP_022307027.1, XP_022307029.1, XP_022326994.1, XP_022326995.1, XP_022326996.1, XP_022326997.1, XP_022326998.1, XP_022326999.1	DPMN_106065-T1
OG0000226	XP_022308615.1, XP_022308616.1, XP_022308617.1, XP_022308618.1, XP_022308619.1, XP_022308620.1, XP_022308621.1, XP_022308623.1, XP_022308624.1, XP_022308625.1	DPMN_077213-T1, DPMN_077273-T1, DPMN_077927-T1, DPMN_077976-T1
OG0000227	XP_022312443.1, XP_022312444.1, XP_022312445.1, XP_022312446.1, XP_022330329.1, XP_022330520.1, XP_022332926.1, XP_022332927.1, XP_022332928.1, XP_022332929.1, XP_022332930.1, XP_022332931.1, XP_022332932.1, XP_022333740.1
OG0000228	XP_022318982.1	DPMN_000074-T1, DPMN_000503-T1, DPMN_000915-T1, DPMN_001294-T1, DPMN_060724-T1, DPMN_060739-T1, DPMN_060752-T1, DPMN_060768-T1, DPMN_060783-T1, DPMN_060797-T1, DPMN_060820-T1, DPMN_166580-T1, DPMN_192202-T1
OG0000229	XP_022322968.1	DPMN_003955-T1, DPMN_010232-T1, DPMN_023019-T1, DPMN_049758-T1, DPMN_056944-T1, DPMN_058303-T1, DPMN_063116-T1, DPMN_069294-T1, DPMN_135420-T1, DPMN_159710-T1, DPMN_165359-T1, DPMN_171576-T1, DPMN_183578-T1
OG0000230	XP_022328895.1, XP_022330336.1	DPMN_046837-T1, DPMN_062356-T1, DPMN_075012-T1, DPMN_112555-T1, DPMN_129524-T1, DPMN_131452-T1, DPMN_131718-T1, DPMN_152363-T1, DPMN_173407-T1, DPMN_181703-T1, DPMN_181788-T1, DPMN_194208-T1
OG0000231	XP_022329219.1, XP_022329220.1, XP_022329222.1, XP_022329223.1, XP_022329224.1, XP_022329225.1, XP_022329226.1, XP_022329227.1, XP_022329228.1, XP_022329229.1, XP_022329230.1, XP_022329231.1, XP_022329233.1	DPMN_156949-T1
OG0000232	XP_022335330.1, XP_022335331.1, XP_022335332.1, XP_022335333.1, XP_022335334.1, XP_022335335.1, XP_022335336.1, XP_022335337.1, XP_022335338.1, XP_022335340.1, XP_022335341.1, XP_022335342.1, XP_022335343.1	DPMN_008489-T1
OG0000233	XP_022338522.1, XP_022338523.1, XP_022338524.1, XP_022338525.1, XP_022338526.1, XP_022338527.1, XP_022338528.1, XP_022338530.1, XP_022338531.1, XP_022338532.1, XP_022338533.1, XP_022338534.1, XP_022338535.1	DPMN_161773-T1
OG0000234	XP_022340602.1, XP_022340603.1, XP_022340604.1, XP_022340605.1, XP_022340606.1, XP_022340607.1, XP_022340608.1, XP_022340609.1, XP_022340610.1, XP_022340611.1, XP_022340612.1, XP_022340613.1, XP_022340614.1	DPMN_185635-T1
OG0000235	XP_022342689.1, XP_022342690.1, XP_022342691.1, XP_022342692.1, XP_022342693.1, XP_022342694.1, XP_022342695.1, XP_022342696.1, XP_022342697.1, XP_022342698.1, XP_022342699.1, XP_022342701.1, XP_022342702.1	DPMN_037928-T1
OG0000236		DPMN_002966-T1, DPMN_021884-T1, DPMN_055929-T1, DPMN_105606-T1, DPMN_105930-T1, DPMN_110487-T1, DPMN_111182-T1, DPMN_116794-T1, DPMN_120313-T1, DPMN_135205-T1, DPMN_145952-T1, DPMN_154044-T1, DPMN_165594-T1, DPMN_179265-T1
OG0000237		DPMN_003070-T1, DPMN_031793-T1, DPMN_045006-T1, DPMN_060206-T1, DPMN_066313-T1, DPMN_066913-T1, DPMN_073286-T1, DPMN_077632-T1, DPMN_080788-T1, DPMN_084012-T1, DPMN_155854-T1, DPMN_174028-T1, DPMN_186647-T1, DPMN_187013-T1
OG0000238	XP_022286816.1, XP_022286817.1, XP_022286818.1, XP_022286819.1, XP_022286820.1, XP_022316698.1, XP_022316705.1, XP_022316713.1, XP_022316719.1, XP_022316727.1, XP_022316736.1, XP_022316742.1	DPMN_077545-T1
OG0000239	XP_022287501.1, XP_022287502.1, XP_022287503.1, XP_022287504.1, XP_022287505.1, XP_022287506.1, XP_022287508.1, XP_022287509.1, XP_022287510.1, XP_022287511.1, XP_022287512.1, XP_022287513.1	DPMN_148203-T1
OG0000240	XP_022288056.1, XP_022288057.1, XP_022288420.1, XP_022288422.1, XP_022292108.1, XP_022292109.1, XP_022292110.1, XP_022292112.1, XP_022292113.1, XP_022292114.1, XP_022292115.1	DPMN_063522-T1, DPMN_064132-T1
OG0000241	XP_022289760.1, XP_022290105.1, XP_022305968.1, XP_022305969.1, XP_022305970.1, XP_022312448.1, XP_022324493.1, XP_022324494.1, XP_022327808.1, XP_022333746.1, XP_022333747.1	DPMN_026834-T1, DPMN_053667-T1
OG0000242	XP_022291633.1, XP_022291634.1, XP_022291635.1, XP_022291636.1, XP_022291637.1, XP_022291638.1, XP_022291808.1, XP_022291809.1, XP_022291810.1, XP_022291811.1, XP_022291812.1, XP_022291813.1	DPMN_056812-T1
OG0000243	XP_022291851.1, XP_022291852.1, XP_022291853.1, XP_022291854.1, XP_022291855.1, XP_022291857.1, XP_022291858.1, XP_022291859.1, XP_022291860.1, XP_022291861.1, XP_022291862.1, XP_022291863.1	DPMN_003347-T1
OG0000244	XP_022292548.1, XP_022292549.1, XP_022292550.1, XP_022292551.1, XP_022292552.1, XP_022292554.1, XP_022293696.1, XP_022293697.1, XP_022293698.1, XP_022293699.1, XP_022293700.1, XP_022293701.1	DPMN_065796-T1
OG0000245	XP_022293144.1, XP_022293153.1, XP_022293163.1, XP_022293171.1, XP_022293180.1, XP_022293188.1, XP_022293198.1, XP_022293204.1, XP_022293215.1, XP_022293223.1, XP_022293234.1, XP_022293241.1	DPMN_143383-T1
OG0000246	XP_022297348.1, XP_022297350.1, XP_022297351.1, XP_022304653.1, XP_022304654.1, XP_022304906.1, XP_022304907.1, XP_022304908.1, XP_022304909.1, XP_022304910.1	DPMN_133517-T1, DPMN_133572-T1, DPMN_134119-T1
OG0000247	XP_022297657.1, XP_022297658.1, XP_022297659.1, XP_022297660.1, XP_022297661.1, XP_022297662.1, XP_022300485.1, XP_022300486.1, XP_022300487.1, XP_022300488.1, XP_022300489.1	DPMN_069397-T1, DPMN_074440-T1
OG0000248	XP_022297688.1, XP_022312467.1, XP_022322229.1	DPMN_003115-T1, DPMN_016542-T1, DPMN_030154-T1, DPMN_031776-T1, DPMN_064015-T1, DPMN_073215-T1, DPMN_080679-T1, DPMN_089175-T1, DPMN_134355-T1, DPMN_156630-T1
OG0000249	XP_022307242.1, XP_022308690.1, XP_022309383.1, XP_022309384.1, XP_022309385.1, XP_022309386.1, XP_022309388.1	DPMN_010739-T1, DPMN_126553-T1, DPMN_126580-T1, DPMN_126880-T1, DPMN_126903-T1, DPMN_143803-T1
OG0000250	XP_022308293.1, XP_022308299.1	DPMN_041155-T1, DPMN_041190-T1, DPMN_053526-T1, DPMN_096805-T1, DPMN_109892-T1, DPMN_112015-T1, DPMN_114122-T1, DPMN_125294-T1, DPMN_158504-T1, DPMN_158540-T1, DPMN_188259-T1
OG0000251	XP_022315451.1, XP_022315452.1, XP_022315453.1, XP_022315454.1, XP_022315455.1, XP_022315456.1, XP_022315457.1, XP_022315458.1, XP_022315459.1, XP_022315460.1, XP_022315462.1, XP_022316525.1	DPMN_062398-T1
OG0000252	XP_022315837.1	DPMN_024826-T1, DPMN_030339-T1, DPMN_053057-T1, DPMN_061033-T1, DPMN_068552-T1, DPMN_084590-T1, DPMN_095792-T1, DPMN_109482-T1, DPMN_132237-T1, DPMN_166122-T1, DPMN_183233-T1, DPMN_183239-T1
OG0000253	XP_022318387.1, XP_022318388.1, XP_022318389.1, XP_022318390.1, XP_022318391.1, XP_022318392.1, XP_022318393.1, XP_022318539.1, XP_022318540.1, XP_022318541.1, XP_022318542.1, XP_022318543.1	DPMN_171037-T1
OG0000254	XP_022318933.1, XP_022318934.1, XP_022330636.1	DPMN_000025-T1, DPMN_060732-T1, DPMN_060749-T1, DPMN_060763-T1, DPMN_060775-T1, DPMN_060793-T1, DPMN_060813-T1, DPMN_084082-T1, DPMN_084099-T1, DPMN_084116-T1
OG0000255	XP_022323179.1, XP_022323180.1, XP_022323181.1, XP_022323182.1, XP_022323183.1, XP_022323184.1, XP_022323294.1, XP_022323295.1, XP_022323296.1, XP_022323297.1, XP_022323298.1, XP_022323299.1	DPMN_080712-T1
OG0000256	XP_022326260.1, XP_022326261.1, XP_022326262.1, XP_022326263.1, XP_022326272.1, XP_022326273.1, XP_022326274.1, XP_022326275.1, XP_022326276.1, XP_022326277.1, XP_022326278.1, XP_022326279.1	DPMN_037128-T1
OG0000257	XP_022334324.1	DPMN_016180-T1, DPMN_036883-T1, DPMN_038847-T1, DPMN_039128-T1, DPMN_039817-T1, DPMN_044245-T1, DPMN_056055-T1, DPMN_069376-T1, DPMN_074456-T1, DPMN_077227-T1, DPMN_153538-T1, DPMN_168606-T1
OG0000258	XP_022337440.1, XP_022337441.1, XP_022337442.1, XP_022337443.1, XP_022337444.1, XP_022337446.1, XP_022337447.1, XP_022337448.1	DPMN_018640-T1, DPMN_087026-T1, DPMN_087302-T1, DPMN_087334-T1, DPMN_156406-T1
OG0000259	XP_022339681.1, XP_022339682.1, XP_022339683.1, XP_022339684.1, XP_022339685.1, XP_022339687.1, XP_022346116.1, XP_022346118.1, XP_022346119.1, XP_022346120.1, XP_022346121.1, XP_022346122.1	DPMN_133243-T1
OG0000260		DPMN_011255-T1, DPMN_011467-T1, DPMN_011538-T1, DPMN_011655-T1, DPMN_011728-T1, DPMN_128756-T1, DPMN_139813-T1, DPMN_139827-T1, DPMN_139979-T1, DPMN_140033-T1, DPMN_147787-T1, DPMN_148346-T1, DPMN_181300-T1
OG0000261		DPMN_037094-T1, DPMN_040964-T1, DPMN_042656-T1, DPMN_043070-T1, DPMN_053840-T1, DPMN_055815-T1, DPMN_060700-T1, DPMN_069613-T1, DPMN_090609-T1, DPMN_093250-T1, DPMN_116907-T1, DPMN_152055-T1, DPMN_185379-T1
OG0000262	XP_022287081.1, XP_022287082.1, XP_022287083.1, XP_022287084.1, XP_022287085.1, XP_022287086.1, XP_022289023.1, XP_022289024.1, XP_022289025.1, XP_022289026.1, XP_022289027.1	DPMN_111514-T1
OG0000263	XP_022289660.1, XP_022289661.1, XP_022289662.1, XP_022289663.1, XP_022289664.1, XP_022289665.1, XP_022289971.1, XP_022289972.1, XP_022289973.1, XP_022289974.1	DPMN_023976-T1, DPMN_092552-T1
OG0000264	XP_022289687.1, XP_022289688.1, XP_022289689.1, XP_022301384.1, XP_022301398.1, XP_022301399.1, XP_022301400.1, XP_022301401.1, XP_022311947.1	DPMN_085523-T1, DPMN_101750-T1, DPMN_115444-T1
OG0000265	XP_022290724.1, XP_022291187.1, XP_022291250.1, XP_022291619.1, XP_022292824.1, XP_022292826.1, XP_022294836.1, XP_022294837.1, XP_022295425.1, XP_022295426.1	DPMN_098717-T1, DPMN_186100-T1
OG0000266	XP_022291437.1, XP_022291438.1, XP_022291439.1, XP_022291440.1, XP_022306750.1, XP_022306751.1	DPMN_018986-T1, DPMN_024580-T1, DPMN_150532-T1, DPMN_165164-T1, DPMN_169158-T1, DPMN_193607-T1
OG0000267	XP_022291953.1, XP_022292263.1, XP_022296183.1, XP_022299770.1, XP_022299771.1, XP_022300502.1, XP_022301270.1, XP_022301271.1, XP_022308283.1, XP_022323854.1, XP_022325186.1	DPMN_194034-T1
OG0000268	XP_022294036.1, XP_022294044.1, XP_022294051.1, XP_022294060.1, XP_022294068.1, XP_022294077.1, XP_022294086.1, XP_022294097.1, XP_022294106.1, XP_022294114.1, XP_022294121.1	DPMN_086454-T1
OG0000269	XP_022295871.1, XP_022295872.1, XP_022295874.1, XP_022296348.1, XP_022298879.1, XP_022298880.1, XP_022301224.1, XP_022301225.1, XP_022301226.1	DPMN_056952-T1, DPMN_056992-T1, DPMN_057010-T1
OG0000270	XP_022295973.1, XP_022296322.1, XP_022301462.1, XP_022302222.1	DPMN_103793-T1, DPMN_103814-T1, DPMN_103830-T1, DPMN_104177-T1, DPMN_104209-T1, DPMN_104270-T1, DPMN_150382-T1, DPMN_151210-T1
OG0000271	XP_022298153.1, XP_022298154.1, XP_022298155.1, XP_022298158.1, XP_022298159.1, XP_022321456.1, XP_022321458.1, XP_022321459.1	DPMN_049988-T1, DPMN_067988-T1, DPMN_118257-T1, DPMN_148212-T1
OG0000272	XP_022298305.1, XP_022322845.1	DPMN_050986-T1, DPMN_051936-T1, DPMN_052107-T1, DPMN_052194-T1, DPMN_109452-T1, DPMN_109564-T1, DPMN_109743-T1, DPMN_111329-T1, DPMN_122024-T1, DPMN_133518-T1
OG0000273	XP_022300734.1, XP_022302702.1, XP_022310981.1, XP_022311544.1, XP_022314076.1, XP_022316590.1, XP_022319970.1, XP_022325106.1, XP_022332178.1, XP_022345789.1	DPMN_023568-T1, DPMN_161029-T1
OG0000274	XP_022303152.1, XP_022304096.1, XP_022304100.1, XP_022304101.1, XP_022304102.1, XP_022304471.1, XP_022308159.1, XP_022309958.1, XP_022310135.1, XP_022310563.1, XP_022310624.1, XP_022310755.1
OG0000275	XP_022303884.1, XP_022303885.1, XP_022303886.1, XP_022303887.1, XP_022303888.1, XP_022303889.1, XP_022320533.1, XP_022320534.1, XP_022320535.1, XP_022320536.1, XP_022320537.1	DPMN_177030-T1
OG0000276	XP_022304151.1	DPMN_004640-T1, DPMN_020543-T1, DPMN_021593-T1, DPMN_021594-T1, DPMN_021597-T1, DPMN_068716-T1, DPMN_090565-T1, DPMN_090645-T1, DPMN_090765-T1, DPMN_090769-T1, DPMN_107296-T1
OG0000277	XP_022304752.1, XP_022304754.1, XP_022304755.1, XP_022304756.1, XP_022304757.1, XP_022304759.1	DPMN_033357-T1, DPMN_042270-T1, DPMN_120785-T1, DPMN_120840-T1, DPMN_120943-T1, DPMN_120952-T1
OG0000278	XP_022306177.1, XP_022306178.1, XP_022306179.1, XP_022306180.1, XP_022306181.1, XP_022306182.1, XP_022306183.1, XP_022306184.1, XP_022306185.1, XP_022306187.1	DPMN_178065-T1, DPMN_178149-T1
OG0000279	XP_022306387.1, XP_022306388.1, XP_022306389.1, XP_022306390.1, XP_022311941.1, XP_022311942.1, XP_022311943.1, XP_022311944.1, XP_022323714.1, XP_022323715.1, XP_022323716.1	DPMN_038030-T1
OG0000280	XP_022307117.1, XP_022307119.1, XP_022307120.1, XP_022307121.1, XP_022320136.1, XP_022326498.1, XP_022326814.1, XP_022327081.1	DPMN_046633-T1, DPMN_046645-T1, DPMN_046953-T1, DPMN_049656-T1
OG0000281	XP_022308313.1, XP_022310914.1, XP_022310917.1, XP_022310918.1, XP_022311440.1, XP_022311567.1, XP_022311705.1, XP_022312035.1, XP_022312049.1	DPMN_014667-T1, DPMN_014689-T1, DPMN_090108-T1
OG0000282	XP_022311476.1, XP_022311549.1, XP_022311626.1, XP_022311699.1, XP_022311758.1, XP_022311821.1, XP_022311892.1, XP_022311957.1, XP_022312013.1, XP_022312078.1, XP_022312155.1	DPMN_017759-T1
OG0000283	XP_022315395.1	DPMN_046137-T1, DPMN_047384-T1, DPMN_050112-T1, DPMN_052144-T1, DPMN_071700-T1, DPMN_079727-T1, DPMN_133540-T1, DPMN_167880-T1, DPMN_171520-T1, DPMN_175307-T1, DPMN_185200-T1
OG0000284	XP_022315684.1, XP_022315685.1, XP_022315686.1, XP_022315687.1, XP_022315688.1, XP_022315689.1, XP_022315691.1, XP_022315692.1, XP_022315693.1, XP_022315694.1	DPMN_011616-T1, DPMN_011709-T1
OG0000285	XP_022316500.1, XP_022316501.1, XP_022316502.1, XP_022316503.1, XP_022316505.1, XP_022316926.1, XP_022316927.1, XP_022316928.1, XP_022316929.1, XP_022316930.1	DPMN_013202-T1, DPMN_013762-T1
OG0000286	XP_022319115.1, XP_022319116.1	DPMN_102802-T1, DPMN_103005-T1, DPMN_103677-T1, DPMN_103923-T1, DPMN_104010-T1, DPMN_104045-T1, DPMN_104377-T1, DPMN_104404-T1, DPMN_105712-T1, DPMN_105859-T1
OG0000287	XP_022320202.1, XP_022320203.1, XP_022320204.1, XP_022320205.1, XP_022320697.1, XP_022320698.1, XP_022320699.1, XP_022320700.1	DPMN_015056-T1, DPMN_057138-T1, DPMN_063310-T1, DPMN_063473-T1
OG0000288	XP_022320619.1, XP_022320621.1, XP_022320622.1	DPMN_022703-T1, DPMN_047269-T1, DPMN_060826-T1, DPMN_082239-T1, DPMN_137647-T1, DPMN_156810-T1, DPMN_158770-T1, DPMN_164907-T1, DPMN_189868-T1
OG0000289	XP_022321705.1	DPMN_002742-T1, DPMN_006234-T1, DPMN_068079-T1, DPMN_073482-T1, DPMN_091970-T1, DPMN_099864-T1, DPMN_138243-T1, DPMN_144495-T1, DPMN_149374-T1, DPMN_158415-T1, DPMN_164450-T1
OG0000290	XP_022323502.1, XP_022323503.1, XP_022323504.1, XP_022323506.1, XP_022323507.1, XP_022323508.1, XP_022323509.1, XP_022323510.1, XP_022323511.1, XP_022323512.1, XP_022323513.1	DPMN_027944-T1
OG0000291	XP_022326442.1, XP_022326443.1, XP_022326444.1, XP_022326446.1, XP_022326447.1, XP_022326448.1, XP_022326449.1, XP_022326450.1, XP_022326451.1, XP_022326452.1, XP_022326453.1, XP_022326454.1
OG0000292	XP_022329908.1, XP_022329909.1, XP_022329910.1, XP_022329911.1, XP_022329912.1, XP_022331062.1, XP_022331063.1, XP_022331064.1, XP_022331065.1, XP_022331067.1, XP_022331068.1	DPMN_177658-T1
OG0000293	XP_022331769.1	DPMN_182826-T1, DPMN_182827-T1, DPMN_182829-T1, DPMN_182830-T1, DPMN_182833-T1, DPMN_182834-T1, DPMN_182835-T1, DPMN_182836-T1, DPMN_182840-T1, DPMN_182842-T1, DPMN_182843-T1
OG0000294	XP_022332613.1, XP_022332614.1, XP_022332615.1, XP_022332616.1	DPMN_119469-T1, DPMN_120795-T1, DPMN_136837-T1, DPMN_137087-T1, DPMN_138830-T1, DPMN_138843-T1, DPMN_139352-T1, DPMN_139392-T1
OG0000295	XP_022336539.1	DPMN_000796-T1, DPMN_002197-T1, DPMN_003578-T1, DPMN_003984-T1, DPMN_024258-T1, DPMN_024406-T1, DPMN_025183-T1, DPMN_054394-T1, DPMN_119792-T1, DPMN_119953-T1, DPMN_121255-T1
OG0000296	XP_022338310.1, XP_022338311.1, XP_022338313.1, XP_022338314.1, XP_022338315.1, XP_022338316.1, XP_022338317.1, XP_022338318.1, XP_022338319.1, XP_022338320.1, XP_022338321.1	DPMN_029139-T1
OG0000297	XP_022341057.1, XP_022341058.1, XP_022341059.1, XP_022341060.1, XP_022341061.1, XP_022341062.1, XP_022341063.1, XP_022341064.1, XP_022341065.1, XP_022341066.1, XP_022341067.1	DPMN_131215-T1
OG0000298		DPMN_000113-T1, DPMN_001634-T1, DPMN_060726-T1, DPMN_060740-T1, DPMN_060755-T1, DPMN_060770-T1, DPMN_060786-T1, DPMN_060802-T1, DPMN_060822-T1, DPMN_084092-T1, DPMN_084109-T1, DPMN_192210-T1
OG0000299		DPMN_009565-T1, DPMN_017328-T1, DPMN_019242-T1, DPMN_021230-T1, DPMN_043504-T1, DPMN_053087-T1, DPMN_053097-T1, DPMN_081790-T1, DPMN_127524-T1, DPMN_135167-T1, DPMN_145997-T1, DPMN_178957-T1
OG0000300		DPMN_019470-T1, DPMN_047404-T1, DPMN_065596-T1, DPMN_083662-T1, DPMN_094988-T1, DPMN_106608-T1, DPMN_110328-T1, DPMN_119355-T1, DPMN_141728-T1, DPMN_142504-T1, DPMN_180404-T1, DPMN_187648-T1
OG0000301		DPMN_029977-T1, DPMN_034630-T1, DPMN_035989-T1, DPMN_041858-T1, DPMN_043738-T1, DPMN_053459-T1, DPMN_077822-T1, DPMN_077866-T1, DPMN_149705-T1, DPMN_149912-T1, DPMN_166442-T1, DPMN_166474-T1
OG0000302		DPMN_055190-T1, DPMN_056355-T1, DPMN_076084-T1, DPMN_085762-T1, DPMN_107868-T1, DPMN_107879-T1, DPMN_107900-T1, DPMN_107930-T1, DPMN_109316-T1, DPMN_189232-T1, DPMN_189846-T1, DPMN_189854-T1
OG0000303	XP_022286398.1, XP_022286971.1, XP_022304135.1, XP_022306307.1, XP_022308062.1, XP_022308396.1, XP_022320722.1, XP_022345688.1	DPMN_002819-T1, DPMN_037644-T1, DPMN_143785-T1
OG0000304	XP_022286438.1, XP_022286439.1, XP_022286440.1, XP_022295134.1, XP_022326854.1, XP_022326855.1, XP_022327470.1, XP_022340173.1, XP_022340174.1	DPMN_005555-T1, DPMN_145690-T1
OG0000305	XP_022287545.1, XP_022290345.1, XP_022290353.1, XP_022304341.1, XP_022304342.1, XP_022304343.1, XP_022307568.1, XP_022311397.1, XP_022311398.1, XP_022311399.1, XP_022311400.1
OG0000306	XP_022289461.1	DPMN_000526-T1, DPMN_000536-T1, DPMN_000836-T1, DPMN_000939-T1, DPMN_002467-T1, DPMN_002586-T1, DPMN_002763-T1, DPMN_002945-T1, DPMN_014320-T1, DPMN_153320-T1
OG0000307	XP_022290369.1, XP_022298559.1, XP_022298736.1, XP_022310392.1, XP_022343309.1, XP_022343316.1, XP_022343326.1	DPMN_033634-T1, DPMN_041278-T1, DPMN_050075-T1, DPMN_131783-T1
OG0000308	XP_022290564.1, XP_022292168.1, XP_022293398.1, XP_022297790.1, XP_022301005.1, XP_022302027.1, XP_022311130.1, XP_022343465.1	DPMN_016907-T1, DPMN_116953-T1, DPMN_133993-T1
OG0000309	XP_022290704.1, XP_022319746.1, XP_022319772.1, XP_022344274.1	DPMN_020292-T1, DPMN_022092-T1, DPMN_022106-T1, DPMN_029339-T1, DPMN_039717-T1, DPMN_154198-T1, DPMN_162282-T1
OG0000310	XP_022292361.1, XP_022292362.1, XP_022292363.1, XP_022292364.1, XP_022292366.1, XP_022292367.1, XP_022292368.1, XP_022292370.1, XP_022292371.1, XP_022293983.1	DPMN_099279-T1
OG0000311	XP_022292695.1, XP_022303530.1, XP_022306356.1, XP_022306423.1, XP_022306659.1, XP_022308886.1, XP_022327325.1, XP_022327326.1, XP_022328493.1	DPMN_070780-T1, DPMN_149079-T1
OG0000312	XP_022292830.1, XP_022292831.1, XP_022292832.1, XP_022292833.1, XP_022292834.1, XP_022293063.1, XP_022293064.1, XP_022293065.1, XP_022293066.1	DPMN_051002-T1, DPMN_053004-T1
OG0000313	XP_022294612.1, XP_022294621.1, XP_022294630.1, XP_022317464.1, XP_022339676.1, XP_022339686.1, XP_022339699.1, XP_022339709.1, XP_022339719.1	DPMN_106559-T1, DPMN_106645-T1
OG0000314	XP_022295023.1, XP_022295931.1, XP_022296006.1, XP_022296037.1, XP_022296216.1, XP_022296577.1, XP_022296663.1, XP_022297488.1, XP_022297723.1, XP_022300564.1	DPMN_063857-T1
OG0000315	XP_022295699.1, XP_022295706.1, XP_022295714.1, XP_022295724.1, XP_022295727.1, XP_022295728.1, XP_022295731.1, XP_022299926.1	DPMN_079719-T1, DPMN_123235-T1, DPMN_123345-T1
OG0000316	XP_022295974.1, XP_022301669.1, XP_022301897.1	DPMN_053247-T1, DPMN_076499-T1, DPMN_080116-T1, DPMN_123398-T1, DPMN_123410-T1, DPMN_123606-T1, DPMN_123658-T1, DPMN_123823-T1
OG0000317	XP_022296859.1, XP_022296860.1, XP_022296861.1, XP_022296862.1, XP_022296863.1, XP_022296864.1, XP_022296865.1, XP_022296866.1, XP_022296867.1, XP_022301024.1	DPMN_010354-T1
OG0000318	XP_022297734.1, XP_022297735.1, XP_022297736.1, XP_022297737.1, XP_022297738.1, XP_022297739.1, XP_022297740.1, XP_022297741.1, XP_022297743.1, XP_022297744.1	DPMN_010055-T1
OG0000319	XP_022298220.1, XP_022298221.1, XP_022298222.1, XP_022298223.1, XP_022298224.1, XP_022298225.1, XP_022298227.1, XP_022298228.1, XP_022298229.1, XP_022298230.1	DPMN_088775-T1
OG0000320	XP_022298371.1, XP_022307474.1	DPMN_042628-T1, DPMN_043675-T1, DPMN_063976-T1, DPMN_066625-T1, DPMN_095427-T1, DPMN_110848-T1, DPMN_117604-T1, DPMN_125378-T1, DPMN_163533-T1
OG0000321	XP_022300320.1, XP_022300321.1, XP_022300323.1, XP_022300953.1, XP_022301837.1, XP_022302048.1, XP_022302272.1, XP_022302448.1	DPMN_134268-T1, DPMN_134376-T1, DPMN_158265-T1
OG0000322	XP_022300901.1	DPMN_020678-T1, DPMN_027728-T1, DPMN_036063-T1, DPMN_044294-T1, DPMN_063128-T1, DPMN_069736-T1, DPMN_077902-T1, DPMN_107499-T1, DPMN_112650-T1, DPMN_151647-T1
OG0000323	XP_022303321.1, XP_022303322.1, XP_022303325.1, XP_022303326.1, XP_022303327.1, XP_022303328.1, XP_022306299.1, XP_022306300.1, XP_022306301.1, XP_022306302.1	DPMN_082198-T1
OG0000324	XP_022304637.1, XP_022304638.1, XP_022304639.1, XP_022304640.1, XP_022306088.1, XP_022306596.1, XP_022307696.1, XP_022307706.1, XP_022307798.1, XP_022307802.1	DPMN_088928-T1
OG0000325	XP_022305479.1, XP_022305480.1, XP_022305481.1, XP_022305482.1, XP_022305483.1, XP_022312223.1, XP_022312224.1, XP_022312225.1, XP_022312226.1, XP_022312227.1	DPMN_126065-T1
OG0000326	XP_022306648.1, XP_022306649.1, XP_022306650.1, XP_022306651.1, XP_022306652.1, XP_022306653.1, XP_022306654.1, XP_022306655.1, XP_022306657.1, XP_022306658.1	DPMN_020797-T1
OG0000327	XP_022309863.1, XP_022312591.1	DPMN_044742-T1, DPMN_051745-T1, DPMN_062750-T1, DPMN_136747-T1, DPMN_141233-T1, DPMN_158826-T1, DPMN_169592-T1, DPMN_188765-T1, DPMN_189702-T1
OG0000328	XP_022310582.1, XP_022310664.1	DPMN_048028-T1, DPMN_060544-T1, DPMN_060745-T1, DPMN_060987-T1, DPMN_061100-T1, DPMN_094414-T1, DPMN_094472-T1, DPMN_113492-T1, DPMN_113787-T1
OG0000329	XP_022314124.1, XP_022314125.1, XP_022314126.1, XP_022314127.1, XP_022314128.1, XP_022314544.1, XP_022314546.1, XP_022314547.1, XP_022314548.1, XP_022314549.1	DPMN_115606-T1
OG0000330	XP_022314168.1, XP_022314169.1, XP_022314170.1, XP_022314171.1, XP_022314172.1, XP_022314174.1, XP_022314175.1, XP_022314176.1, XP_022314177.1, XP_022314178.1	DPMN_047249-T1
OG0000331	XP_022314446.1, XP_022314447.1, XP_022314448.1, XP_022314449.1, XP_022314451.1, XP_022314452.1, XP_022314453.1, XP_022314454.1, XP_022314455.1	DPMN_018879-T1, DPMN_064708-T1
OG0000332	XP_022316909.1, XP_022316910.1, XP_022316911.1	DPMN_081663-T1, DPMN_113324-T1, DPMN_113523-T1, DPMN_113642-T1, DPMN_113915-T1, DPMN_113942-T1, DPMN_114025-T1, DPMN_114034-T1
OG0000333	XP_022317290.1, XP_022317291.1, XP_022317292.1, XP_022317293.1, XP_022317294.1, XP_022317295.1, XP_022317296.1, XP_022317297.1	DPMN_127796-T1, DPMN_144245-T1, DPMN_144427-T1
OG0000334	XP_022319701.1	DPMN_020220-T1, DPMN_152706-T1, DPMN_153278-T1, DPMN_153300-T1, DPMN_153540-T1, DPMN_153547-T1, DPMN_153957-T1, DPMN_154279-T1, DPMN_161745-T1, DPMN_169742-T1
OG0000335	XP_022320827.1	DPMN_043187-T1, DPMN_059800-T1, DPMN_073704-T1, DPMN_073705-T1, DPMN_090865-T1, DPMN_094983-T1, DPMN_159708-T1, DPMN_159814-T1, DPMN_159894-T1, DPMN_159905-T1
OG0000336	XP_022322348.1, XP_022322349.1	DPMN_050080-T1, DPMN_111332-T1, DPMN_122015-T1, DPMN_131852-T1, DPMN_132009-T1, DPMN_133395-T1, DPMN_133523-T1, DPMN_160244-T1, DPMN_160609-T1
OG0000337	XP_022324323.1, XP_022324324.1, XP_022324325.1, XP_022324326.1, XP_022324327.1, XP_022325079.1, XP_022325080.1, XP_022325081.1, XP_022325082.1	DPMN_052474-T1, DPMN_149299-T1
OG0000338	XP_022326403.1	DPMN_026068-T1, DPMN_059259-T1, DPMN_060660-T1, DPMN_136429-T1, DPMN_136738-T1, DPMN_138642-T1, DPMN_144592-T1, DPMN_145375-T1, DPMN_145504-T1, DPMN_145633-T1
OG0000339	XP_022328627.1, XP_022328628.1, XP_022328629.1, XP_022328630.1, XP_022328631.1, XP_022328632.1, XP_022328633.1, XP_022328634.1, XP_022328635.1, XP_022328637.1	DPMN_160990-T1
OG0000340	XP_022331013.1, XP_022331015.1, XP_022331016.1, XP_022331017.1, XP_022331018.1, XP_022332479.1, XP_022332480.1, XP_022332481.1, XP_022332482.1, XP_022332483.1	DPMN_172620-T1
OG0000341	XP_022332075.1, XP_022332076.1, XP_022332077.1, XP_022332078.1, XP_022332079.1, XP_022332080.1, XP_022332081.1, XP_022332082.1, XP_022332083.1, XP_022332084.1	DPMN_149547-T1
OG0000342	XP_022334399.1, XP_022334496.1	DPMN_010875-T1, DPMN_051132-T1, DPMN_184092-T1, DPMN_184104-T1, DPMN_184113-T1, DPMN_184126-T1, DPMN_184308-T1, DPMN_184475-T1, DPMN_184487-T1
OG0000343	XP_022334417.1, XP_022334425.1, XP_022334433.1, XP_022334440.1, XP_022334449.1, XP_022334457.1, XP_022334465.1, XP_022334475.1, XP_022334483.1, XP_022334491.1	DPMN_193356-T1
OG0000344	XP_022334717.1, XP_022334726.1, XP_022334735.1, XP_022334743.1, XP_022334753.1, XP_022335807.1, XP_022335813.1, XP_022335819.1, XP_022335827.1, XP_022335835.1	DPMN_073868-T1
OG0000345	XP_022336567.1, XP_022336568.1, XP_022336569.1, XP_022336571.1, XP_022336572.1, XP_022336573.1, XP_022336574.1, XP_022336575.1, XP_022336576.1, XP_022336577.1	DPMN_186512-T1
OG0000346	XP_022337469.1, XP_022337470.1, XP_022337471.1, XP_022337472.1, XP_022337473.1, XP_022337474.1, XP_022337475.1, XP_022337476.1, XP_022337477.1, XP_022337478.1	DPMN_022797-T1
OG0000347	XP_022340504.1, XP_022340505.1, XP_022340506.1, XP_022340507.1, XP_022340508.1, XP_022340509.1, XP_022340511.1, XP_022340512.1, XP_022340513.1, XP_022340514.1	DPMN_140743-T1
OG0000348	XP_022340769.1, XP_022340770.1, XP_022340771.1, XP_022340772.1, XP_022340773.1, XP_022340774.1, XP_022340775.1, XP_022340776.1, XP_022340777.1	DPMN_031044-T1, DPMN_047590-T1
OG0000349	XP_022342423.1, XP_022342434.1, XP_022342442.1, XP_022342451.1, XP_022342460.1, XP_022342469.1, XP_022342477.1, XP_022342483.1, XP_022342490.1, XP_022342499.1	DPMN_181217-T1
OG0000350	XP_022343750.1, XP_022343751.1, XP_022343752.1, XP_022343753.1, XP_022343754.1, XP_022343755.1, XP_022343757.1, XP_022343758.1, XP_022343759.1, XP_022343760.1	DPMN_156172-T1
OG0000351	XP_022344961.1, XP_022344970.1, XP_022344979.1, XP_022344987.1, XP_022344996.1, XP_022345004.1, XP_022345012.1, XP_022345021.1, XP_022345029.1, XP_022345035.1	DPMN_104608-T1
OG0000352	XP_022345926.1, XP_022345927.1, XP_022345928.1, XP_022345929.1, XP_022345930.1, XP_022345931.1, XP_022345933.1, XP_022345934.1, XP_022345935.1, XP_022345936.1	DPMN_143216-T1
OG0000353		DPMN_000482-T1, DPMN_000893-T1, DPMN_002058-T1, DPMN_060736-T1, DPMN_060765-T1, DPMN_060780-T1, DPMN_060795-T1, DPMN_060817-T1, DPMN_084096-T1, DPMN_084112-T1, DPMN_192203-T1
OG0000354		DPMN_001507-T1, DPMN_009063-T1, DPMN_022082-T1, DPMN_028375-T1, DPMN_074019-T1, DPMN_078469-T1, DPMN_080049-T1, DPMN_081536-T1, DPMN_081763-T1, DPMN_081865-T1, DPMN_095890-T1
OG0000355		DPMN_012488-T1, DPMN_018109-T1, DPMN_039073-T1, DPMN_039114-T1, DPMN_056208-T1, DPMN_066310-T1, DPMN_078238-T1, DPMN_078429-T1, DPMN_116225-T1, DPMN_153928-T1, DPMN_187953-T1
OG0000356		DPMN_016259-T1, DPMN_016260-T1, DPMN_016336-T1, DPMN_037244-T1, DPMN_037245-T1, DPMN_037256-T1, DPMN_066073-T1, DPMN_066076-T1, DPMN_066212-T1, DPMN_066322-T1, DPMN_066440-T1
OG0000357		DPMN_019090-T1, DPMN_022979-T1, DPMN_024532-T1, DPMN_040867-T1, DPMN_090479-T1, DPMN_101254-T1, DPMN_109719-T1, DPMN_120765-T1, DPMN_173067-T1, DPMN_173936-T1, DPMN_181676-T1
OG0000358		DPMN_024978-T1, DPMN_039868-T1, DPMN_104659-T1, DPMN_104670-T1, DPMN_104895-T1, DPMN_104918-T1, DPMN_105263-T1, DPMN_144065-T1, DPMN_174304-T1, DPMN_174305-T1, DPMN_174306-T1
OG0000359		DPMN_025980-T1, DPMN_088299-T1, DPMN_108206-T1, DPMN_141058-T1, DPMN_142326-T1, DPMN_143598-T1, DPMN_150739-T1, DPMN_168714-T1, DPMN_179217-T1, DPMN_185607-T1, DPMN_187439-T1
OG0000360		DPMN_057526-T1, DPMN_057563-T1, DPMN_057586-T1, DPMN_057793-T1, DPMN_057856-T1, DPMN_058308-T1, DPMN_058338-T1, DPMN_085348-T1, DPMN_090689-T1, DPMN_144623-T1, DPMN_149590-T1
OG0000361		DPMN_060519-T1, DPMN_060590-T1, DPMN_061070-T1, DPMN_061144-T1, DPMN_094384-T1, DPMN_094455-T1, DPMN_113449-T1, DPMN_113774-T1, DPMN_113812-T1, DPMN_129906-T1, DPMN_168582-T1
OG0000362	XP_022286560.1, XP_022289729.1, XP_022292677.1, XP_022307598.1, XP_022308997.1, XP_022319980.1, XP_022319989.1, XP_022319994.1, XP_022336121.1	DPMN_056074-T1
OG0000363	XP_022286689.1, XP_022289737.1, XP_022289738.1, XP_022289739.1, XP_022290064.1, XP_022290392.1, XP_022294827.1, XP_022335417.1, XP_022335418.1, XP_022337404.1
OG0000364	XP_022287145.1	DPMN_118934-T1, DPMN_118956-T1, DPMN_127820-T1, DPMN_128163-T1, DPMN_159396-T1, DPMN_159416-T1, DPMN_159446-T1, DPMN_159458-T1, DPMN_178109-T1
OG0000365	XP_022287646.1, XP_022287647.1, XP_022287648.1, XP_022287649.1, XP_022288447.1, XP_022309893.1, XP_022330472.1	DPMN_007664-T1, DPMN_015078-T1, DPMN_049766-T1
OG0000366	XP_022288918.1, XP_022288919.1, XP_022288920.1, XP_022288921.1	DPMN_096646-T1, DPMN_096679-T1, DPMN_096989-T1, DPMN_097293-T1, DPMN_148325-T1, DPMN_148333-T1
OG0000367	XP_022290808.1, XP_022304308.1, XP_022304309.1, XP_022311017.1, XP_022311713.1, XP_022311738.1, XP_022311739.1, XP_022311966.1	DPMN_102898-T1, DPMN_144929-T1
OG0000368	XP_022291032.1, XP_022291040.1, XP_022293743.1, XP_022293750.1, XP_022293759.1	DPMN_040240-T1, DPMN_041088-T1, DPMN_046187-T1, DPMN_060222-T1, DPMN_125457-T1
OG0000369	XP_022291094.1, XP_022291640.1, XP_022308078.1, XP_022310547.1, XP_022329432.1, XP_022331655.1, XP_022342549.1	DPMN_025785-T1, DPMN_037328-T1, DPMN_117274-T1
OG0000370	XP_022292406.1, XP_022345534.1, XP_022345535.1	DPMN_015137-T1, DPMN_047955-T1, DPMN_059176-T1, DPMN_081825-T1, DPMN_143805-T1, DPMN_152946-T1, DPMN_183277-T1
OG0000371	XP_022292754.1, XP_022298393.1, XP_022300853.1, XP_022300855.1, XP_022300857.1, XP_022301051.1, XP_022308237.1, XP_022316718.1, XP_022316720.1, XP_022327664.1
OG0000372	XP_022292755.1, XP_022294982.1, XP_022297879.1, XP_022303794.1, XP_022303801.1, XP_022308069.1, XP_022308117.1, XP_022308163.1	DPMN_038666-T1, DPMN_151063-T1
OG0000373	XP_022292825.1, XP_022292827.1, XP_022295416.1, XP_022295417.1, XP_022295418.1, XP_022295534.1, XP_022295535.1, XP_022295536.1	DPMN_052915-T1, DPMN_052985-T1
OG0000374	XP_022293026.1, XP_022293027.1, XP_022293028.1, XP_022293031.1, XP_022293582.1, XP_022293583.1, XP_022293585.1, XP_022293586.1, XP_022293587.1	DPMN_065987-T1
OG0000375	XP_022293301.1, XP_022293302.1, XP_022310224.1, XP_022310225.1, XP_022312454.1, XP_022312455.1	DPMN_043793-T1, DPMN_109757-T1, DPMN_120477-T1, DPMN_169162-T1
OG0000376	XP_022293630.1, XP_022293639.1, XP_022293647.1, XP_022293655.1, XP_022338048.1	DPMN_062403-T1, DPMN_066279-T1, DPMN_126415-T1, DPMN_126457-T1, DPMN_126679-T1
OG0000377	XP_022293841.1, XP_022304748.1, XP_022304749.1, XP_022304750.1, XP_022304751.1, XP_022307297.1, XP_022309110.1, XP_022312277.1	DPMN_037498-T1, DPMN_037513-T1
OG0000378	XP_022294565.1, XP_022294566.1, XP_022294567.1, XP_022294569.1, XP_022294570.1, XP_022294571.1, XP_022294572.1	DPMN_085680-T1, DPMN_097167-T1, DPMN_145340-T1
OG0000379	XP_022294591.1, XP_022295296.1, XP_022295302.1, XP_022295303.1	DPMN_018029-T1, DPMN_066937-T1, DPMN_085393-T1, DPMN_085397-T1, DPMN_136276-T1, DPMN_151814-T1
OG0000380	XP_022294606.1, XP_022294607.1, XP_022305228.1, XP_022310250.1, XP_022310251.1, XP_022312522.1, XP_022312523.1, XP_022327972.1	DPMN_073460-T1, DPMN_151753-T1
OG0000381	XP_022294974.1, XP_022294992.1, XP_022316609.1, XP_022316770.1, XP_022320524.1	DPMN_024910-T1, DPMN_081513-T1, DPMN_099982-T1, DPMN_163522-T1, DPMN_186958-T1
OG0000382	XP_022295013.1, XP_022301012.1, XP_022307708.1, XP_022322947.1	DPMN_041228-T1, DPMN_041334-T1, DPMN_132845-T1, DPMN_152685-T1, DPMN_153532-T1, DPMN_161774-T1
OG0000383	XP_022295544.1, XP_022307329.1, XP_022308480.1, XP_022314533.1, XP_022317539.1, XP_022336608.1, XP_022337271.1, XP_022343494.1	DPMN_006502-T1, DPMN_177163-T1
OG0000384	XP_022295774.1, XP_022295775.1, XP_022295776.1, XP_022295777.1, XP_022295778.1, XP_022295780.1, XP_022296566.1, XP_022296567.1, XP_022296568.1	DPMN_054585-T1
OG0000385	XP_022296300.1, XP_022296319.1, XP_022296607.1, XP_022301143.1, XP_022302009.1	DPMN_049234-T1, DPMN_082939-T1, DPMN_082977-T1, DPMN_085440-T1, DPMN_085466-T1
OG0000386	XP_022296893.1, XP_022300258.1, XP_022300782.1, XP_022300799.1, XP_022300876.1, XP_022307849.1, XP_022307857.1, XP_022322676.1, XP_022327181.1, XP_022330721.1
OG0000387	XP_022296914.1, XP_022297528.1, XP_022297529.1, XP_022298933.1, XP_022298934.1, XP_022298935.1, XP_022299597.1, XP_022301129.1, XP_022302331.1, XP_022302643.1
OG0000388	XP_022298437.1	DPMN_068440-T1, DPMN_068467-T1, DPMN_068488-T1, DPMN_068527-T1, DPMN_068575-T1, DPMN_068728-T1, DPMN_075164-T1, DPMN_075295-T1, DPMN_075323-T1
OG0000389	XP_022301726.1, XP_022307863.1, XP_022332644.1, XP_022338903.1, XP_022338916.1, XP_022338928.1	DPMN_052155-T1, DPMN_057063-T1, DPMN_157950-T1, DPMN_173824-T1
OG0000390	XP_022302755.1, XP_022302756.1, XP_022302757.1, XP_022302759.1, XP_022302760.1, XP_022302761.1, XP_022302762.1, XP_022302763.1, XP_022302764.1	DPMN_018924-T1
OG0000391	XP_022304856.1, XP_022304857.1, XP_022304858.1, XP_022304859.1, XP_022304860.1, XP_022304861.1, XP_022304862.1	DPMN_124928-T1, DPMN_179864-T1, DPMN_179916-T1
OG0000392	XP_022305244.1, XP_022308535.1, XP_022308537.1, XP_022308538.1, XP_022308539.1, XP_022308540.1, XP_022308541.1, XP_022308542.1, XP_022308543.1	DPMN_124598-T1
OG0000393	XP_022307285.1, XP_022307286.1, XP_022307287.1, XP_022307289.1, XP_022307290.1, XP_022307291.1	DPMN_067774-T1, DPMN_067820-T1, DPMN_067935-T1, DPMN_068104-T1
OG0000394	XP_022307471.1, XP_022308479.1, XP_022314529.1, XP_022317538.1, XP_022336607.1, XP_022337260.1, XP_022343493.1	DPMN_064652-T1, DPMN_089293-T1, DPMN_102875-T1
OG0000395	XP_022307518.1	DPMN_002459-T1, DPMN_003524-T1, DPMN_004540-T1, DPMN_006639-T1, DPMN_007186-T1, DPMN_029152-T1, DPMN_181330-T1, DPMN_181332-T1, DPMN_181333-T1
OG0000396	XP_022307690.1	DPMN_030946-T1, DPMN_032179-T1, DPMN_049294-T1, DPMN_055116-T1, DPMN_102483-T1, DPMN_108365-T1, DPMN_108450-T1, DPMN_146029-T1, DPMN_163698-T1
OG0000397	XP_022309227.1, XP_022309228.1, XP_022309229.1, XP_022309231.1, XP_022309232.1, XP_022329741.1, XP_022329742.1, XP_022329743.1, XP_022329744.1	DPMN_085334-T1
OG0000398	XP_022312919.1, XP_022312973.1, XP_022313054.1, XP_022313954.1, XP_022314166.1, XP_022317571.1, XP_022319035.1, XP_022319036.1	DPMN_061752-T1, DPMN_080809-T1
OG0000399	XP_022313034.1, XP_022313035.1, XP_022313036.1, XP_022313037.1, XP_022313038.1, XP_022313285.1, XP_022313286.1, XP_022313287.1, XP_022313288.1	DPMN_076540-T1
OG0000400	XP_022313445.1, XP_022316771.1	DPMN_016266-T1, DPMN_016297-T1, DPMN_016484-T1, DPMN_046042-T1, DPMN_081384-T1, DPMN_096354-T1, DPMN_147915-T1, DPMN_178705-T1
OG0000401	XP_022317384.1, XP_022317386.1, XP_022317387.1, XP_022317388.1, XP_022333252.1, XP_022333253.1, XP_022333254.1, XP_022333255.1, XP_022333257.1	DPMN_175817-T1
OG0000402	XP_022317475.1, XP_022317477.1, XP_022317478.1, XP_022317479.1, XP_022319556.1, XP_022319557.1, XP_022319558.1, XP_022319559.1, XP_022319560.1	DPMN_153864-T1
OG0000403	XP_022317500.1, XP_022317501.1, XP_022317502.1, XP_022317503.1, XP_022317679.1, XP_022317680.1, XP_022317681.1, XP_022317682.1	DPMN_119704-T1, DPMN_120656-T1
OG0000404	XP_022319442.1, XP_022319449.1, XP_022319458.1, XP_022319467.1, XP_022319476.1, XP_022319485.1, XP_022319494.1, XP_022319503.1, XP_022319511.1	DPMN_075009-T1
OG0000405	XP_022319995.1, XP_022319996.1, XP_022319997.1, XP_022319998.1, XP_022323708.1, XP_022323709.1, XP_022323710.1, XP_022323711.1, XP_022323713.1	DPMN_032066-T1
OG0000406	XP_022320245.1, XP_022320302.1, XP_022323002.1, XP_022323004.1, XP_022328363.1	DPMN_039253-T1, DPMN_040089-T1, DPMN_075180-T1, DPMN_124020-T1, DPMN_140830-T1
OG0000407	XP_022321176.1, XP_022321177.1, XP_022321178.1, XP_022321179.1, XP_022321180.1, XP_022321181.1	DPMN_019867-T1, DPMN_117856-T1, DPMN_166918-T1, DPMN_175019-T1
OG0000408	XP_022321518.1, XP_022321519.1, XP_022321520.1, XP_022321521.1, XP_022321522.1, XP_022321523.1, XP_022321524.1, XP_022321526.1, XP_022321801.1	DPMN_150919-T1
OG0000409	XP_022321988.1, XP_022321989.1, XP_022322168.1, XP_022326573.1, XP_022326574.1, XP_022326780.1, XP_022327634.1, XP_022328052.1, XP_022328053.1	DPMN_034890-T1
OG0000410	XP_022322552.1, XP_022322553.1, XP_022322554.1, XP_022322555.1, XP_022322556.1, XP_022325552.1, XP_022325553.1, XP_022325554.1, XP_022325555.1	DPMN_083310-T1
OG0000411	XP_022322605.1, XP_022323822.1, XP_022323823.1, XP_022323824.1, XP_022325431.1, XP_022325450.1, XP_022325451.1	DPMN_049492-T1, DPMN_051663-T1, DPMN_051865-T1
OG0000412	XP_022323378.1, XP_022323379.1, XP_022323381.1, XP_022323382.1, XP_022323384.1, XP_022323385.1, XP_022323386.1, XP_022323387.1, XP_022323388.1	DPMN_150847-T1
OG0000413	XP_022324018.1, XP_022324020.1, XP_022324021.1, XP_022324022.1, XP_022324023.1, XP_022324024.1, XP_022324025.1, XP_022324026.1, XP_022324027.1	DPMN_017740-T1
OG0000414	XP_022324364.1, XP_022324367.1, XP_022324368.1, XP_022324369.1, XP_022333938.1, XP_022333939.1, XP_022333940.1, XP_022333941.1, XP_022333942.1	DPMN_079879-T1
OG0000415	XP_022324834.1, XP_022324835.1, XP_022324836.1, XP_022324837.1, XP_022324838.1, XP_022324839.1, XP_022324840.1, XP_022324841.1, XP_022324842.1	DPMN_015870-T1
OG0000416	XP_022325721.1, XP_022325722.1, XP_022325723.1, XP_022325724.1, XP_022325725.1, XP_022325726.1, XP_022325727.1, XP_022325728.1, XP_022325729.1	DPMN_169417-T1
OG0000417	XP_022327362.1, XP_022327363.1, XP_022327364.1, XP_022327365.1, XP_022327366.1, XP_022327367.1, XP_022327368.1, XP_022327369.1, XP_022327370.1	DPMN_180199-T1
OG0000418	XP_022328125.1, XP_022328127.1, XP_022328128.1, XP_022328129.1, XP_022328130.1, XP_022328131.1, XP_022328132.1, XP_022328133.1, XP_022328134.1, XP_022328135.1
OG0000419	XP_022331995.1, XP_022331996.1, XP_022331997.1, XP_022331998.1, XP_022331999.1, XP_022332000.1, XP_022332001.1, XP_022332002.1, XP_022332004.1	DPMN_164722-T1
OG0000420	XP_022332255.1, XP_022332256.1, XP_022332257.1, XP_022332258.1, XP_022332259.1, XP_022332260.1, XP_022332261.1, XP_022332263.1, XP_022332264.1, XP_022332265.1
OG0000421	XP_022332952.1, XP_022332953.1, XP_022332954.1, XP_022332955.1, XP_022332956.1, XP_022332957.1, XP_022332959.1, XP_022332960.1	DPMN_116414-T1, DPMN_177623-T1
OG0000422	XP_022333269.1, XP_022333270.1, XP_022333271.1, XP_022333272.1, XP_022333273.1, XP_022333274.1, XP_022333275.1, XP_022333276.1	DPMN_011842-T1, DPMN_083840-T1
OG0000423	XP_022334296.1	DPMN_099722-T1, DPMN_099786-T1, DPMN_099789-T1, DPMN_099896-T1, DPMN_099945-T1, DPMN_138924-T1, DPMN_138937-T1, DPMN_177990-T1, DPMN_178196-T1
OG0000424	XP_022334584.1, XP_022334585.1, XP_022334586.1, XP_022334587.1, XP_022334588.1, XP_022335163.1, XP_022335164.1, XP_022335165.1, XP_022335168.1	DPMN_134377-T1
OG0000425	XP_022334637.1, XP_022334638.1, XP_022334639.1, XP_022334640.1, XP_022334641.1, XP_022334642.1, XP_022334643.1, XP_022334644.1, XP_022334645.1	DPMN_128825-T1
OG0000426	XP_022335649.1, XP_022335650.1, XP_022335651.1, XP_022335652.1, XP_022335653.1, XP_022335654.1, XP_022335655.1, XP_022335657.1, XP_022335658.1	DPMN_087080-T1
OG0000427	XP_022335970.1	DPMN_001779-T1, DPMN_002475-T1, DPMN_005706-T1, DPMN_005869-T1, DPMN_008293-T1, DPMN_008359-T1, DPMN_014350-T1, DPMN_014457-T1, DPMN_061636-T1
OG0000428	XP_022335986.1, XP_022344002.1, XP_022344003.1, XP_022344004.1, XP_022344005.1, XP_022344006.1, XP_022344007.1, XP_022344008.1, XP_022344009.1	DPMN_094243-T1
OG0000429	XP_022336058.1, XP_022343463.1	DPMN_005198-T1, DPMN_042039-T1, DPMN_093900-T1, DPMN_136947-T1, DPMN_136988-T1, DPMN_137103-T1, DPMN_149049-T1, DPMN_161289-T1
OG0000430	XP_022336498.1, XP_022338907.1, XP_022342942.1, XP_022342943.1, XP_022342944.1, XP_022342945.1, XP_022342946.1, XP_022342947.1, XP_022342948.1	DPMN_166015-T1
OG0000431	XP_022338244.1, XP_022338246.1, XP_022338247.1	DPMN_030196-T1, DPMN_030200-T1, DPMN_030222-T1, DPMN_030232-T1, DPMN_030293-T1, DPMN_030312-T1, DPMN_030322-T1
OG0000432	XP_022338749.1, XP_022338750.1, XP_022338827.1, XP_022338828.1	DPMN_029812-T1, DPMN_159740-T1, DPMN_159943-T1, DPMN_160466-T1, DPMN_160805-T1, DPMN_169102-T1
OG0000433	XP_022340285.1, XP_022343844.1	DPMN_019163-T1, DPMN_019223-T1, DPMN_156835-T1, DPMN_180814-T1, DPMN_180816-T1, DPMN_180828-T1, DPMN_180832-T1, DPMN_180843-T1
OG0000434	XP_022340516.1, XP_022340517.1, XP_022340518.1, XP_022340519.1, XP_022340520.1, XP_022340521.1, XP_022340522.1, XP_022340523.1, XP_022340524.1	DPMN_110259-T1
OG0000435	XP_022340860.1, XP_022340861.1, XP_022340862.1, XP_022340863.1, XP_022340865.1, XP_022340866.1, XP_022340867.1, XP_022340868.1	DPMN_037236-T1, DPMN_038317-T1
OG0000436	XP_022341453.1, XP_022341454.1, XP_022341455.1, XP_022341456.1, XP_022341457.1, XP_022341458.1, XP_022341459.1, XP_022341460.1, XP_022341461.1	DPMN_067623-T1
OG0000437	XP_022341974.1, XP_022341975.1, XP_022341976.1, XP_022341977.1, XP_022341978.1, XP_022341979.1	DPMN_031878-T1, DPMN_171328-T1, DPMN_171440-T1, DPMN_183618-T1
OG0000438	XP_022342569.1, XP_022342570.1, XP_022342571.1	DPMN_133709-T1, DPMN_134613-T1, DPMN_134676-T1, DPMN_176264-T1, DPMN_176306-T1, DPMN_176346-T1, DPMN_177286-T1
OG0000439	XP_022342618.1, XP_022342619.1, XP_022342620.1, XP_022342621.1, XP_022342622.1, XP_022342624.1, XP_022342625.1, XP_022342626.1, XP_022342627.1	DPMN_071812-T1
OG0000440	XP_022343563.1	DPMN_043488-T1, DPMN_045340-T1, DPMN_090620-T1, DPMN_090785-T1, DPMN_106707-T1, DPMN_148818-T1, DPMN_148932-T1, DPMN_167565-T1, DPMN_186789-T1
OG0000441	XP_022344094.1, XP_022344096.1, XP_022344098.1, XP_022344099.1, XP_022344101.1, XP_022344102.1, XP_022344109.1, XP_022344110.1, XP_022344111.1	DPMN_038137-T1
OG0000442		DPMN_093840-T1, DPMN_094016-T1, DPMN_094196-T1, DPMN_111490-T1, DPMN_117409-T1, DPMN_117649-T1, DPMN_117802-T1, DPMN_117875-T1, DPMN_117969-T1, DPMN_118013-T1
OG0000443	XP_022286330.1, XP_022286331.1, XP_022286332.1, XP_022286333.1, XP_022286334.1, XP_022286335.1	DPMN_186173-T1, DPMN_186248-T1, DPMN_186249-T1
OG0000444	XP_022286933.1, XP_022286934.1, XP_022286935.1, XP_022286936.1, XP_022318179.1, XP_022318180.1, XP_022318181.1, XP_022318182.1	DPMN_089064-T1
OG0000445	XP_022287478.1, XP_022287479.1, XP_022287480.1, XP_022287481.1, XP_022287482.1, XP_022287483.1, XP_022287484.1, XP_022287485.1	DPMN_155535-T1
OG0000446	XP_022287671.1, XP_022287672.1, XP_022287673.1, XP_022287674.1, XP_022287675.1, XP_022287676.1, XP_022287677.1, XP_022287678.1	DPMN_028095-T1
OG0000447	XP_022288073.1, XP_022288074.1, XP_022288075.1, XP_022288076.1, XP_022288077.1, XP_022288078.1, XP_022288079.1, XP_022288080.1	DPMN_097965-T1
OG0000448	XP_022288278.1, XP_022288279.1, XP_022288281.1, XP_022288282.1, XP_022288283.1, XP_022288284.1, XP_022288285.1, XP_022288286.1	DPMN_133827-T1
OG0000449	XP_022288471.1, XP_022290393.1	DPMN_078808-T1, DPMN_078812-T1, DPMN_078894-T1, DPMN_107885-T1, DPMN_107889-T1, DPMN_115233-T1, DPMN_160688-T1
OG0000450	XP_022289118.1, XP_022289125.1, XP_022289132.1, XP_022289141.1, XP_022289148.1, XP_022289156.1, XP_022289164.1, XP_022289173.1	DPMN_035743-T1
OG0000451	XP_022289415.1	DPMN_111924-T1, DPMN_113575-T1, DPMN_113623-T1, DPMN_113652-T1, DPMN_115540-T1, DPMN_116119-T1, DPMN_116403-T1, DPMN_189942-T1
OG0000452	XP_022289501.1, XP_022289509.1, XP_022289516.1, XP_022289517.1, XP_022290261.1, XP_022290262.1, XP_022295850.1	DPMN_181373-T1, DPMN_181376-T1
OG0000453	XP_022289681.1, XP_022289682.1, XP_022289683.1, XP_022289684.1, XP_022309917.1, XP_022309918.1, XP_022309919.1, XP_022309920.1	DPMN_071843-T1
OG0000454	XP_022290459.1, XP_022291746.1, XP_022292729.1, XP_022292748.1, XP_022295695.1, XP_022295696.1, XP_022295697.1, XP_022311437.1	DPMN_022218-T1
OG0000455	XP_022290460.1, XP_022322870.1	DPMN_017653-T1, DPMN_048023-T1, DPMN_053837-T1, DPMN_059904-T1, DPMN_128040-T1, DPMN_137336-T1, DPMN_152300-T1
OG0000456	XP_022290550.1, XP_022290931.1, XP_022292024.1, XP_022306417.1, XP_022313736.1, XP_022316605.1, XP_022329138.1, XP_022336075.1, XP_022336094.1
OG0000457	XP_022291055.1, XP_022291618.1, XP_022294563.1, XP_022303781.1, XP_022325499.1, XP_022325511.1, XP_022325525.1, XP_022345484.1	DPMN_075819-T1
OG0000458	XP_022291315.1, XP_022294946.1, XP_022328957.1, XP_022331632.1, XP_022338577.1, XP_022340077.1, XP_022341484.1, XP_022342415.1	DPMN_053925-T1
OG0000459	XP_022291350.1, XP_022291602.1, XP_022291841.1, XP_022291990.1, XP_022292823.1, XP_022294729.1, XP_022294730.1, XP_022294749.1, XP_022294838.1
OG0000460	XP_022292122.1, XP_022297728.1, XP_022301933.1, XP_022302352.1, XP_022305353.1, XP_022306277.1, XP_022309978.1, XP_022334291.1	DPMN_113903-T1
OG0000461	XP_022293735.1, XP_022293736.1, XP_022293737.1, XP_022293738.1, XP_022295478.1, XP_022295480.1, XP_022295481.1, XP_022295482.1	DPMN_018507-T1
OG0000462	XP_022296250.1, XP_022298720.1	DPMN_031168-T1, DPMN_047415-T1, DPMN_051464-T1, DPMN_059139-T1, DPMN_109095-T1, DPMN_177952-T1, DPMN_188284-T1
OG0000463	XP_022296779.1, XP_022296780.1, XP_022296781.1, XP_022296782.1, XP_022296783.1, XP_022296786.1, XP_022299958.1, XP_022299959.1	DPMN_147334-T1
OG0000464	XP_022297564.1	DPMN_019705-T1, DPMN_020553-T1, DPMN_030810-T1, DPMN_091640-T1, DPMN_126490-T1, DPMN_144236-T1, DPMN_157584-T1, DPMN_181793-T1
OG0000465	XP_022297700.1, XP_022297701.1, XP_022297703.1, XP_022297704.1, XP_022297705.1, XP_022297810.1, XP_022305087.1, XP_022322227.1, XP_022322228.1
OG0000466	XP_022298010.1, XP_022298011.1, XP_022298012.1, XP_022298013.1, XP_022298818.1, XP_022298819.1, XP_022298820.1	DPMN_054757-T1, DPMN_054825-T1
OG0000467	XP_022298351.1, XP_022304794.1, XP_022304795.1, XP_022311859.1, XP_022330046.1, XP_022331194.1, XP_022331195.1, XP_022331197.1, XP_022331198.1
OG0000468	XP_022301347.1, XP_022301348.1, XP_022301349.1, XP_022301350.1, XP_022302299.1, XP_022302300.1, XP_022302301.1, XP_022302302.1	DPMN_041480-T1
OG0000469	XP_022302293.1, XP_022302294.1, XP_022302295.1, XP_022302296.1, XP_022302623.1, XP_022302624.1, XP_022302625.1, XP_022302626.1	DPMN_075048-T1
OG0000470	XP_022302574.1, XP_022314132.1	DPMN_055600-T1, DPMN_096788-T1, DPMN_130176-T1, DPMN_162286-T1, DPMN_162296-T1, DPMN_166288-T1, DPMN_191169-T1
OG0000471	XP_022303055.1, XP_022303056.1, XP_022303057.1, XP_022303058.1, XP_022303473.1, XP_022303474.1, XP_022303475.1, XP_022303476.1	DPMN_149156-T1
OG0000472	XP_022304612.1, XP_022304613.1, XP_022306081.1, XP_022306082.1, XP_022308481.1, XP_022308482.1, XP_022308483.1, XP_022308484.1	DPMN_012623-T1
OG0000473	XP_022304841.1, XP_022310334.1, XP_022310873.1	DPMN_115013-T1, DPMN_118043-T1, DPMN_118142-T1, DPMN_120350-T1, DPMN_120416-T1, DPMN_123884-T1
OG0000474	XP_022307578.1, XP_022311208.1, XP_022314409.1, XP_022328252.1	DPMN_020758-T1, DPMN_043047-T1, DPMN_069197-T1, DPMN_136033-T1, DPMN_179672-T1
OG0000475	XP_022308170.1	DPMN_007980-T1, DPMN_049078-T1, DPMN_063170-T1, DPMN_068019-T1, DPMN_077903-T1, DPMN_162996-T1, DPMN_163014-T1, DPMN_183565-T1
OG0000476	XP_022309098.1, XP_022309103.1, XP_022309109.1, XP_022309118.1, XP_022319722.1, XP_022319809.1, XP_022319893.1, XP_022319968.1	DPMN_126856-T1
OG0000477	XP_022311113.1, XP_022328697.1, XP_022328698.1, XP_022328699.1, XP_022328700.1, XP_022329659.1, XP_022329660.1, XP_022329661.1, XP_022335026.1
OG0000478	XP_022313215.1, XP_022314014.1, XP_022314015.1	DPMN_013060-T1, DPMN_081010-T1, DPMN_081238-T1, DPMN_081383-T1, DPMN_085797-T1, DPMN_164440-T1
OG0000479	XP_022313526.1, XP_022313527.1, XP_022313528.1, XP_022314534.1, XP_022314536.1, XP_022314537.1, XP_022314538.1, XP_022314539.1	DPMN_078054-T1
OG0000480	XP_022313918.1, XP_022313919.1, XP_022313920.1, XP_022313922.1, XP_022313923.1, XP_022313924.1, XP_022313925.1, XP_022313926.1	DPMN_102655-T1
OG0000481	XP_022314101.1, XP_022314102.1, XP_022314103.1, XP_022314104.1, XP_022316364.1, XP_022316365.1, XP_022316366.1, XP_022316367.1	DPMN_003788-T1
OG0000482	XP_022314769.1, XP_022314770.1, XP_022314771.1, XP_022314773.1, XP_022314889.1, XP_022314890.1, XP_022314892.1, XP_022314893.1	DPMN_104535-T1
OG0000483	XP_022315592.1, XP_022315594.1, XP_022315595.1, XP_022315596.1, XP_022315597.1, XP_022315598.1, XP_022315599.1	DPMN_126079-T1, DPMN_127293-T1
OG0000484	XP_022316319.1, XP_022316320.1, XP_022316321.1, XP_022316322.1, XP_022317376.1, XP_022317377.1, XP_022317378.1	DPMN_068208-T1, DPMN_069037-T1
OG0000485	XP_022316427.1, XP_022316428.1, XP_022316429.1, XP_022316430.1, XP_022316431.1, XP_022317362.1, XP_022317363.1, XP_022317364.1	DPMN_066219-T1
OG0000486	XP_022317483.1, XP_022317484.1, XP_022317485.1, XP_022317541.1, XP_022317542.1, XP_022317543.1	DPMN_017370-T1, DPMN_028740-T1, DPMN_028823-T1
OG0000487	XP_022318199.1, XP_022318200.1, XP_022318202.1, XP_022318342.1, XP_022318343.1, XP_022318344.1, XP_022318345.1, XP_022318346.1	DPMN_046859-T1
OG0000488	XP_022319077.1, XP_022319078.1, XP_022319079.1, XP_022319080.1, XP_022327720.1, XP_022327721.1, XP_022327722.1, XP_022327723.1	DPMN_062365-T1
OG0000489	XP_022320100.1, XP_022320101.1, XP_022320102.1, XP_022336197.1, XP_022336198.1	DPMN_040547-T1, DPMN_041387-T1, DPMN_044110-T1, DPMN_044902-T1
OG0000490	XP_022320106.1, XP_022320108.1, XP_022320109.1, XP_022320110.1, XP_022321427.1, XP_022321428.1, XP_022321429.1, XP_022321430.1	DPMN_067436-T1
OG0000491	XP_022320114.1, XP_022320115.1, XP_022320117.1, XP_022320118.1, XP_022320119.1, XP_022320120.1, XP_022320121.1, XP_022320122.1	DPMN_086772-T1
OG0000492	XP_022320326.1, XP_022321279.1, XP_022322754.1	DPMN_010909-T1, DPMN_015909-T1, DPMN_028429-T1, DPMN_070909-T1, DPMN_082268-T1, DPMN_113060-T1
OG0000493	XP_022320976.1, XP_022320977.1, XP_022320978.1, XP_022320979.1, XP_022320980.1, XP_022322158.1, XP_022322159.1	DPMN_086753-T1, DPMN_087038-T1
OG0000494	XP_022321034.1, XP_022321035.1, XP_022321036.1, XP_022321037.1, XP_022324111.1, XP_022324112.1, XP_022324113.1, XP_022324114.1	DPMN_161429-T1
OG0000495	XP_022321775.1, XP_022321776.1, XP_022321777.1, XP_022327512.1, XP_022327513.1, XP_022327515.1, XP_022327516.1, XP_022327517.1	DPMN_009347-T1
OG0000496	XP_022323721.1, XP_022326988.1	DPMN_073358-T1, DPMN_090756-T1, DPMN_091288-T1, DPMN_106550-T1, DPMN_113445-T1, DPMN_113856-T1, DPMN_114267-T1
OG0000497	XP_022324186.1, XP_022324187.1, XP_022324188.1, XP_022324189.1, XP_022324190.1, XP_022324191.1, XP_022324192.1, XP_022324193.1	DPMN_150363-T1
OG0000498	XP_022324381.1, XP_022324382.1, XP_022324383.1, XP_022324384.1, XP_022330650.1, XP_022330651.1, XP_022330652.1, XP_022330654.1	DPMN_013120-T1
OG0000499	XP_022326965.1, XP_022326966.1, XP_022326967.1, XP_022328281.1, XP_022328282.1, XP_022328283.1, XP_022328285.1	DPMN_137893-T1, DPMN_137932-T1
OG0000500	XP_022329760.1, XP_022329761.1, XP_022330198.1, XP_022335055.1, XP_022335056.1, XP_022335057.1, XP_022335058.1	DPMN_069812-T1, DPMN_073288-T1
OG0000501	XP_022329996.1, XP_022329997.1, XP_022329998.1, XP_022334703.1, XP_022334704.1, XP_022334705.1, XP_022334706.1, XP_022334708.1	DPMN_131657-T1
OG0000502	XP_022330248.1, XP_022330249.1, XP_022330250.1, XP_022330251.1, XP_022330252.1, XP_022330253.1, XP_022330254.1, XP_022330255.1	DPMN_134156-T1
OG0000503	XP_022331250.1, XP_022331251.1, XP_022331253.1, XP_022331255.1, XP_022331256.1, XP_022331257.1, XP_022331361.1, XP_022331362.1	DPMN_145934-T1
OG0000504	XP_022331465.1, XP_022331466.1, XP_022331467.1, XP_022333285.1, XP_022333286.1, XP_022333287.1, XP_022333288.1	DPMN_139613-T1, DPMN_139627-T1
OG0000505	XP_022331982.1, XP_022331983.1, XP_022331984.1, XP_022331985.1, XP_022332442.1, XP_022332443.1, XP_022332444.1, XP_022332445.1	DPMN_131364-T1
OG0000506	XP_022334307.1, XP_022334308.1, XP_022334309.1, XP_022334310.1, XP_022335292.1, XP_022335293.1, XP_022335294.1, XP_022335295.1	DPMN_076748-T1
OG0000507	XP_022334526.1, XP_022334527.1, XP_022334528.1, XP_022334529.1, XP_022334530.1, XP_022334531.1, XP_022334532.1, XP_022334533.1	DPMN_167696-T1
OG0000508	XP_022335931.1, XP_022344400.1, XP_022345042.1	DPMN_053163-T1, DPMN_079486-T1, DPMN_079522-T1, DPMN_084975-T1, DPMN_085298-T1, DPMN_088403-T1
OG0000509	XP_022336655.1, XP_022336656.1, XP_022336657.1, XP_022336658.1, XP_022336659.1, XP_022336660.1, XP_022336661.1, XP_022336662.1	DPMN_170479-T1
OG0000510	XP_022338681.1, XP_022338682.1, XP_022339595.1, XP_022344611.1, XP_022344612.1, XP_022344613.1, XP_022344614.1, XP_022346153.1, XP_022346154.1
OG0000511	XP_022338730.1	DPMN_090799-T1, DPMN_092804-T1, DPMN_092916-T1, DPMN_093284-T1, DPMN_093344-T1, DPMN_093346-T1, DPMN_169566-T1, DPMN_169572-T1
OG0000512	XP_022339063.1, XP_022339064.1, XP_022339065.1, XP_022339066.1, XP_022339067.1, XP_022339068.1, XP_022339069.1, XP_022339070.1	DPMN_110550-T1
OG0000513	XP_022339166.1, XP_022339174.1, XP_022339182.1, XP_022339190.1, XP_022339200.1, XP_022339209.1, XP_022339215.1	DPMN_118505-T1, DPMN_119152-T1
OG0000514	XP_022339838.1, XP_022339839.1, XP_022339840.1, XP_022339841.1, XP_022339842.1, XP_022339843.1, XP_022339845.1, XP_022339847.1	DPMN_032860-T1
OG0000515	XP_022340403.1, XP_022340412.1, XP_022340420.1, XP_022340430.1, XP_022340433.1, XP_022340441.1, XP_022340447.1, XP_022340456.1	DPMN_063225-T1
OG0000516	XP_022341393.1, XP_022341394.1, XP_022341395.1, XP_022341396.1, XP_022341397.1, XP_022341399.1, XP_022341400.1, XP_022341401.1	DPMN_127599-T1
OG0000517	XP_022342447.1, XP_022342448.1, XP_022342449.1, XP_022342450.1, XP_022342452.1, XP_022342453.1, XP_022342454.1, XP_022342455.1	DPMN_021440-T1
OG0000518	XP_022342678.1, XP_022342679.1, XP_022342680.1, XP_022342681.1, XP_022342682.1, XP_022342683.1, XP_022342684.1, XP_022342686.1	DPMN_160392-T1
OG0000519	XP_022342935.1, XP_022342936.1, XP_022342937.1, XP_022342938.1, XP_022343952.1, XP_022343953.1, XP_022343954.1, XP_022343955.1	DPMN_100693-T1
OG0000520	XP_022343610.1	DPMN_010504-T1, DPMN_010543-T1, DPMN_010568-T1, DPMN_010848-T1, DPMN_010884-T1, DPMN_010902-T1, DPMN_194736-T1, DPMN_194738-T1
OG0000521	XP_022344275.1, XP_022344278.1, XP_022344279.1, XP_022344280.1, XP_022344281.1, XP_022344282.1, XP_022344283.1, XP_022344284.1, XP_022344285.1
OG0000522	XP_022344425.1, XP_022344426.1, XP_022344427.1, XP_022344428.1, XP_022344429.1, XP_022344430.1, XP_022344431.1, XP_022344433.1	DPMN_052055-T1
OG0000523	XP_022345467.1, XP_022345468.1, XP_022345469.1, XP_022345471.1, XP_022345472.1, XP_022345473.1, XP_022345474.1, XP_022345475.1	DPMN_067412-T1
OG0000524	XP_022345651.1	DPMN_105043-T1, DPMN_105123-T1, DPMN_105602-T1, DPMN_106924-T1, DPMN_137332-T1, DPMN_137477-T1, DPMN_158640-T1, DPMN_158718-T1
OG0000525		DPMN_006739-T1, DPMN_124985-T1, DPMN_125190-T1, DPMN_125270-T1, DPMN_145367-T1, DPMN_145418-T1, DPMN_174450-T1, DPMN_182122-T1, DPMN_182487-T1
OG0000526		DPMN_039532-T1, DPMN_078757-T1, DPMN_078805-T1, DPMN_095644-T1, DPMN_095692-T1, DPMN_107884-T1, DPMN_115235-T1, DPMN_136716-T1, DPMN_160687-T1
OG0000527		DPMN_080036-T1, DPMN_107650-T1, DPMN_108120-T1, DPMN_108238-T1, DPMN_108382-T1, DPMN_108404-T1, DPMN_117605-T1, DPMN_117776-T1, DPMN_189383-T1
OG0000528	XP_022286112.1, XP_022286113.1, XP_022286114.1, XP_022342891.1, XP_022343780.1, XP_022345627.1	DPMN_101778-T1, DPMN_102055-T1
OG0000529	XP_022286224.1, XP_022286225.1, XP_022286226.1, XP_022286227.1, XP_022339849.1, XP_022339850.1, XP_022339851.1	DPMN_052904-T1
OG0000530	XP_022286446.1, XP_022286447.1, XP_022286448.1, XP_022286449.1	DPMN_017983-T1, DPMN_027362-T1, DPMN_150988-T1, DPMN_152968-T1
OG0000531	XP_022286542.1, XP_022286549.1, XP_022286556.1, XP_022286562.1, XP_022301506.1, XP_022301517.1, XP_022301525.1	DPMN_140564-T1
OG0000532	XP_022286708.1, XP_022289897.1, XP_022289898.1, XP_022289899.1, XP_022289900.1, XP_022289901.1	DPMN_075149-T1, DPMN_147473-T1
OG0000533	XP_022286917.1, XP_022286918.1, XP_022286919.1, XP_022316963.1, XP_022316964.1, XP_022316965.1	DPMN_099798-T1, DPMN_099852-T1
OG0000534	XP_022286945.1, XP_022286946.1, XP_022286947.1, XP_022316966.1, XP_022316967.1, XP_022316968.1	DPMN_078145-T1, DPMN_079264-T1
OG0000535	XP_022287016.1, XP_022287020.1, XP_022288709.1, XP_022289344.1, XP_022289345.1, XP_022289346.1, XP_022302119.1, XP_022302220.1
OG0000536	XP_022287104.1, XP_022287105.1, XP_022287106.1, XP_022287107.1, XP_022287109.1, XP_022289652.1, XP_022290415.1	DPMN_116179-T1
OG0000537	XP_022287329.1, XP_022311080.1, XP_022311108.1, XP_022324916.1, XP_022325057.1	DPMN_041994-T1, DPMN_105226-T1, DPMN_190969-T1
OG0000538	XP_022287350.1, XP_022288456.1, XP_022296712.1, XP_022307939.1, XP_022311114.1, XP_022312520.1, XP_022335109.1, XP_022342443.1
OG0000539	XP_022288379.1, XP_022288380.1, XP_022288381.1, XP_022288382.1, XP_022288384.1, XP_022288385.1, XP_022290470.1, XP_022337079.1
OG0000540	XP_022288516.1, XP_022288865.1, XP_022288866.1, XP_022288867.1, XP_022288868.1, XP_022290432.1	DPMN_098069-T1, DPMN_099817-T1
OG0000541	XP_022289051.1, XP_022289052.1, XP_022289053.1, XP_022289088.1, XP_022289089.1, XP_022289090.1, XP_022289092.1	DPMN_107170-T1
OG0000542	XP_022289380.1, XP_022289381.1, XP_022289469.1, XP_022299865.1, XP_022301611.1, XP_022343650.1	DPMN_015556-T1, DPMN_015655-T1
OG0000543	XP_022289796.1, XP_022289797.1, XP_022289798.1	DPMN_004913-T1, DPMN_005413-T1, DPMN_005562-T1, DPMN_006364-T1, DPMN_006445-T1
OG0000544	XP_022290450.1, XP_022322610.1	DPMN_049562-T1, DPMN_049602-T1, DPMN_053538-T1, DPMN_103098-T1, DPMN_103674-T1, DPMN_186206-T1
OG0000545	XP_022290451.1, XP_022292940.1	DPMN_072494-T1, DPMN_072876-T1, DPMN_073039-T1, DPMN_073207-T1, DPMN_073262-T1, DPMN_073265-T1
OG0000546	XP_022290618.1, XP_022291467.1, XP_022300730.1, XP_022305802.1, XP_022311279.1	DPMN_019693-T1, DPMN_101546-T1, DPMN_150142-T1
OG0000547	XP_022291158.1, XP_022291159.1, XP_022293783.1, XP_022293784.1	DPMN_046540-T1, DPMN_182983-T1, DPMN_182996-T1, DPMN_183086-T1
OG0000548	XP_022291703.1, XP_022291705.1, XP_022291706.1, XP_022291707.1, XP_022291708.1, XP_022291709.1, XP_022291711.1	DPMN_184166-T1
OG0000549	XP_022291822.1, XP_022291823.1, XP_022291824.1, XP_022291825.1, XP_022291826.1, XP_022291831.1, XP_022291832.1	DPMN_030267-T1
OG0000550	XP_022292556.1, XP_022292557.1, XP_022292558.1, XP_022292559.1, XP_022292560.1, XP_022292561.1	DPMN_014576-T1, DPMN_192283-T1
OG0000551	XP_022293100.1, XP_022293101.1, XP_022293102.1, XP_022293103.1, XP_022293104.1, XP_022293106.1, XP_022293107.1, XP_022293108.1
OG0000552	XP_022293650.1, XP_022293651.1, XP_022293652.1, XP_022295344.1, XP_022295345.1, XP_022295346.1, XP_022295347.1	DPMN_044248-T1
OG0000553	XP_022295732.1, XP_022296931.1, XP_022296947.1, XP_022296948.1, XP_022296949.1, XP_022298364.1, XP_022298366.1, XP_022298367.1
OG0000554	XP_022295827.1, XP_022296665.1, XP_022296700.1, XP_022298533.1, XP_022300528.1, XP_022301840.1, XP_022302920.1	DPMN_037574-T1
OG0000555	XP_022297635.1, XP_022335699.1	DPMN_009202-T1, DPMN_009340-T1, DPMN_041108-T1, DPMN_135190-T1, DPMN_135226-T1, DPMN_135257-T1
OG0000556	XP_022298090.1, XP_022331797.1, XP_022334119.1	DPMN_072496-T1, DPMN_108225-T1, DPMN_126615-T1, DPMN_152335-T1, DPMN_178024-T1
OG0000557	XP_022298570.1, XP_022298571.1, XP_022298572.1, XP_022298573.1, XP_022298575.1, XP_022298576.1, XP_022298577.1	DPMN_013180-T1
OG0000558	XP_022298743.1, XP_022311115.1, XP_022312447.1, XP_022318913.1, XP_022321951.1, XP_022321952.1, XP_022331822.1, XP_022335882.1
OG0000559	XP_022299191.1, XP_022299192.1, XP_022299194.1, XP_022299195.1, XP_022299196.1, XP_022299197.1	DPMN_096160-T1, DPMN_097756-T1
OG0000560	XP_022299211.1	DPMN_002487-T1, DPMN_039266-T1, DPMN_085117-T1, DPMN_085500-T1, DPMN_115783-T1, DPMN_116459-T1, DPMN_149796-T1
OG0000561	XP_022299226.1, XP_022299227.1, XP_022299475.1, XP_022299476.1, XP_022317141.1, XP_022329687.1	DPMN_090156-T1, DPMN_090159-T1
OG0000562	XP_022299498.1, XP_022299499.1, XP_022299500.1, XP_022299501.1, XP_022299502.1, XP_022299503.1, XP_022299504.1	DPMN_087526-T1
OG0000563	XP_022299671.1, XP_022299672.1, XP_022299673.1, XP_022299674.1, XP_022299675.1	DPMN_049348-T1, DPMN_110722-T1, DPMN_126559-T1
OG0000564	XP_022300386.1, XP_022300387.1, XP_022300388.1, XP_022300401.1, XP_022300402.1, XP_022302490.1, XP_022302491.1	DPMN_171020-T1
OG0000565	XP_022300442.1, XP_022300443.1, XP_022300444.1, XP_022301138.1, XP_022301139.1, XP_022301140.1, XP_022301718.1, XP_022301941.1
OG0000566	XP_022300939.1, XP_022320719.1, XP_022330246.1	DPMN_012464-T1, DPMN_056120-T1, DPMN_127756-T1, DPMN_138977-T1, DPMN_178914-T1
OG0000567	XP_022301704.1, XP_022301705.1, XP_022301706.1, XP_022301707.1, XP_022301821.1, XP_022301822.1, XP_022301823.1	DPMN_072414-T1
OG0000568	XP_022302254.1	DPMN_004373-T1, DPMN_028788-T1, DPMN_032790-T1, DPMN_084247-T1, DPMN_141163-T1, DPMN_161183-T1, DPMN_169828-T1
OG0000569	XP_022302326.1, XP_022316757.1, XP_022320925.1	DPMN_004527-T1, DPMN_024907-T1, DPMN_069567-T1, DPMN_177396-T1, DPMN_181115-T1
OG0000570	XP_022303312.1, XP_022303313.1, XP_022303314.1, XP_022303315.1, XP_022303316.1, XP_022303317.1, XP_022303318.1	DPMN_086378-T1
OG0000571	XP_022303761.1, XP_022307792.1, XP_022310648.1, XP_022310716.1	DPMN_176538-T1, DPMN_176555-T1, DPMN_176556-T1, DPMN_176592-T1
OG0000572	XP_022304306.1, XP_022309255.1, XP_022309257.1, XP_022309258.1, XP_022309259.1, XP_022309273.1, XP_022309274.1	DPMN_054656-T1
OG0000573	XP_022304641.1, XP_022304642.1, XP_022306089.1, XP_022306090.1, XP_022306091.1, XP_022308766.1, XP_022309773.1	DPMN_186708-T1
OG0000574	XP_022305229.1, XP_022305232.1	DPMN_162555-T1, DPMN_189223-T1, DPMN_189839-T1, DPMN_189847-T1, DPMN_189855-T1, DPMN_189857-T1
OG0000575	XP_022306700.1, XP_022306707.1, XP_022306715.1, XP_022306724.1, XP_022306731.1, XP_022306741.1, XP_022306749.1	DPMN_115107-T1
OG0000576	XP_022306860.1, XP_022306868.1, XP_022317520.1, XP_022317529.1, XP_022317537.1, XP_022317545.1, XP_022317553.1	DPMN_166915-T1
OG0000577	XP_022306995.1	DPMN_030157-T1, DPMN_077606-T1, DPMN_110982-T1, DPMN_118076-T1, DPMN_138339-T1, DPMN_171598-T1, DPMN_173106-T1
OG0000578	XP_022307803.1, XP_022310676.1, XP_022310677.1	DPMN_044554-T1, DPMN_174430-T1, DPMN_180197-T1, DPMN_180487-T1, DPMN_191518-T1
OG0000579	XP_022308060.1	DPMN_011363-T1, DPMN_020425-T1, DPMN_037577-T1, DPMN_081832-T1, DPMN_103020-T1, DPMN_142619-T1, DPMN_166293-T1
OG0000580	XP_022308280.1, XP_022308288.1, XP_022308295.1, XP_022308302.1, XP_022308310.1, XP_022308316.1, XP_022308324.1, XP_022311393.1
OG0000581	XP_022308504.1, XP_022308505.1, XP_022320372.1, XP_022321889.1, XP_022346234.1	DPMN_033264-T1, DPMN_076739-T1, DPMN_131166-T1
OG0000582	XP_022311075.1	DPMN_004365-T1, DPMN_004368-T1, DPMN_070719-T1, DPMN_131123-T1, DPMN_131154-T1, DPMN_188307-T1, DPMN_188309-T1
OG0000583	XP_022311663.1, XP_022318688.1, XP_022321083.1, XP_022323499.1, XP_022344856.1, XP_022344858.1	DPMN_047424-T1, DPMN_067984-T1
OG0000584	XP_022311919.1	DPMN_003154-T1, DPMN_019134-T1, DPMN_033616-T1, DPMN_078698-T1, DPMN_081704-T1, DPMN_178617-T1, DPMN_191367-T1
OG0000585	XP_022312175.1, XP_022312176.1, XP_022312177.1, XP_022312178.1	DPMN_060439-T1, DPMN_061372-T1, DPMN_065559-T1, DPMN_066400-T1
OG0000586	XP_022312294.1, XP_022312295.1, XP_022312296.1, XP_022312297.1, XP_022312298.1, XP_022312299.1, XP_022312300.1	DPMN_063855-T1
OG0000587	XP_022313289.1, XP_022313290.1, XP_022316791.1, XP_022319898.1, XP_022319899.1, XP_022319900.1, XP_022319901.1	DPMN_062673-T1
OG0000588	XP_022314016.1, XP_022314017.1, XP_022314018.1, XP_022314019.1, XP_022314020.1, XP_022314021.1	DPMN_102992-T1, DPMN_155435-T1
OG0000589	XP_022314315.1, XP_022314316.1, XP_022314317.1, XP_022314318.1, XP_022314319.1, XP_022314320.1, XP_022314921.1	DPMN_037349-T1
OG0000590	XP_022314376.1, XP_022314377.1, XP_022314378.1, XP_022314379.1, XP_022314380.1, XP_022314381.1, XP_022314383.1	DPMN_096622-T1
OG0000591	XP_022315364.1, XP_022315365.1, XP_022315366.1, XP_022316676.1, XP_022330100.1, XP_022330101.1, XP_022330102.1, XP_022331824.1
OG0000592	XP_022315751.1, XP_022315752.1, XP_022315753.1, XP_022315754.1, XP_022317318.1, XP_022317319.1, XP_022317320.1	DPMN_049808-T1
OG0000593	XP_022316117.1, XP_022316119.1, XP_022316120.1, XP_022316121.1, XP_022316122.1, XP_022316123.1, XP_022316124.1	DPMN_031613-T1
OG0000594	XP_022316517.1, XP_022316519.1, XP_022316520.1, XP_022316521.1, XP_022316522.1, XP_022316523.1, XP_022316524.1	DPMN_108879-T1
OG0000595	XP_022316622.1, XP_022322888.1	DPMN_082426-T1, DPMN_112399-T1, DPMN_130197-T1, DPMN_133220-T1, DPMN_165410-T1, DPMN_182349-T1
OG0000596	XP_022316993.1, XP_022316995.1, XP_022316996.1, XP_022316997.1, XP_022316998.1, XP_022316999.1, XP_022317000.1	DPMN_027769-T1
OG0000597	XP_022317831.1, XP_022317833.1, XP_022317834.1, XP_022317835.1, XP_022317836.1, XP_022317837.1, XP_022317838.1	DPMN_052394-T1
OG0000598	XP_022318140.1, XP_022318141.1, XP_022318142.1, XP_022318143.1, XP_022318144.1, XP_022318145.1, XP_022318146.1	DPMN_087073-T1
OG0000599	XP_022318251.1, XP_022318252.1, XP_022318253.1, XP_022318254.1, XP_022318255.1, XP_022318256.1, XP_022318257.1	DPMN_188985-T1
OG0000600	XP_022318832.1, XP_022318833.1, XP_022318834.1, XP_022318835.1, XP_022318837.1, XP_022318838.1, XP_022318839.1	DPMN_150865-T1
OG0000601	XP_022318836.1, XP_022318845.1, XP_022318855.1, XP_022318864.1, XP_022318874.1, XP_022318883.1, XP_022318892.1	DPMN_033475-T1
OG0000602	XP_022320615.1, XP_022320616.1, XP_022320617.1, XP_022320618.1	DPMN_135464-T1, DPMN_135484-T1, DPMN_135744-T1, DPMN_135785-T1
OG0000603	XP_022320714.1, XP_022321408.1, XP_022321409.1, XP_022321667.1, XP_022321668.1, XP_022321778.1, XP_022321779.1, XP_022322817.1
OG0000604	XP_022320952.1, XP_022320953.1, XP_022320954.1, XP_022327331.1, XP_022327334.1, XP_022327335.1	DPMN_141822-T1, DPMN_141990-T1
OG0000605	XP_022321008.1, XP_022321009.1, XP_022321010.1, XP_022321011.1, XP_022321012.1	DPMN_133807-T1, DPMN_133940-T1, DPMN_134018-T1
OG0000606	XP_022321203.1, XP_022321204.1, XP_022321205.1, XP_022321206.1, XP_022321208.1, XP_022321209.1, XP_022321210.1	DPMN_181707-T1
OG0000607	XP_022322354.1, XP_022322364.1, XP_022322372.1, XP_022322380.1, XP_022322392.1, XP_022322401.1, XP_022322409.1	DPMN_165757-T1
OG0000608	XP_022322837.1, XP_022329956.1	DPMN_012496-T1, DPMN_037323-T1, DPMN_037414-T1, DPMN_144747-T1, DPMN_145345-T1, DPMN_169524-T1
OG0000609	XP_022323409.1, XP_022323410.1, XP_022323411.1, XP_022323412.1, XP_022323413.1, XP_022323414.1, XP_022323415.1	DPMN_012855-T1
OG0000610	XP_022324074.1, XP_022324163.1, XP_022324282.1, XP_022340637.1, XP_022340728.1	DPMN_103650-T1, DPMN_118593-T1, DPMN_156339-T1
OG0000611	XP_022324522.1, XP_022324523.1, XP_022324524.1, XP_022324525.1, XP_022324526.1, XP_022324528.1	DPMN_085384-T1, DPMN_085690-T1
OG0000612	XP_022324575.1, XP_022324576.1, XP_022324578.1, XP_022325369.1, XP_022325370.1, XP_022325371.1, XP_022325372.1	DPMN_162976-T1
OG0000613	XP_022324789.1, XP_022324790.1, XP_022324792.1, XP_022324793.1, XP_022324794.1, XP_022324795.1	DPMN_069825-T1, DPMN_073310-T1
OG0000614	XP_022325692.1, XP_022325693.1, XP_022326640.1, XP_022326641.1	DPMN_033342-T1, DPMN_034642-T1, DPMN_035700-T1, DPMN_036175-T1
OG0000615	XP_022326843.1, XP_022326844.1, XP_022326845.1, XP_022326846.1, XP_022326847.1	DPMN_024410-T1, DPMN_024423-T1, DPMN_033720-T1
OG0000616	XP_022327076.1	DPMN_064594-T1, DPMN_104393-T1, DPMN_104619-T1, DPMN_122772-T1, DPMN_132099-T1, DPMN_142674-T1, DPMN_145316-T1
OG0000617	XP_022327184.1, XP_022327185.1, XP_022327186.1, XP_022327588.1, XP_022327589.1, XP_022327590.1, XP_022327591.1	DPMN_067119-T1
OG0000618	XP_022327203.1	DPMN_032404-T1, DPMN_032415-T1, DPMN_033002-T1, DPMN_033010-T1, DPMN_036290-T1, DPMN_036302-T1, DPMN_081366-T1
OG0000619	XP_022328732.1, XP_022335114.1	DPMN_100830-T1, DPMN_102967-T1, DPMN_103156-T1, DPMN_103338-T1, DPMN_103720-T1, DPMN_103897-T1
OG0000620	XP_022328807.1, XP_022328808.1, XP_022328809.1, XP_022328847.1, XP_022328848.1, XP_022328849.1, XP_022328850.1	DPMN_156745-T1
OG0000621	XP_022328819.1, XP_022329008.1, XP_022334653.1, XP_022335232.1, XP_022344767.1	DPMN_085675-T1, DPMN_117827-T1, DPMN_117908-T1
OG0000622	XP_022329303.1, XP_022329305.1, XP_022329306.1	DPMN_133832-T1, DPMN_141520-T1, DPMN_149766-T1, DPMN_149902-T1, DPMN_175802-T1
OG0000623	XP_022329646.1, XP_022329649.1, XP_022329650.1, XP_022329651.1, XP_022333598.1, XP_022333599.1, XP_022333600.1	DPMN_136128-T1
OG0000624	XP_022329764.1, XP_022329765.1, XP_022329766.1, XP_022329767.1, XP_022329768.1, XP_022329769.1, XP_022329770.1	DPMN_122362-T1
OG0000625	XP_022329915.1, XP_022329916.1, XP_022329917.1, XP_022329918.1, XP_022329919.1, XP_022329920.1, XP_022329921.1	DPMN_116324-T1
OG0000626	XP_022330207.1, XP_022330208.1, XP_022330209.1, XP_022330210.1, XP_022330303.1, XP_022330304.1, XP_022330305.1	DPMN_041508-T1
OG0000627	XP_022330245.1, XP_022330288.1	DPMN_006550-T1, DPMN_120136-T1, DPMN_125993-T1, DPMN_126333-T1, DPMN_140519-T1, DPMN_166415-T1
OG0000628	XP_022331379.1, XP_022331380.1, XP_022331381.1, XP_022331382.1, XP_022331383.1, XP_022331384.1, XP_022331385.1	DPMN_044797-T1
OG0000629	XP_022331866.1, XP_022331873.1, XP_022331882.1, XP_022331886.1, XP_022331894.1, XP_022331909.1	DPMN_015167-T1, DPMN_057529-T1
OG0000630	XP_022332315.1, XP_022332316.1, XP_022332317.1, XP_022332403.1, XP_022332404.1, XP_022332405.1, XP_022332406.1	DPMN_173664-T1
OG0000631	XP_022332424.1, XP_022332425.1, XP_022332426.1, XP_022332427.1, XP_022332428.1, XP_022332430.1, XP_022332431.1	DPMN_051895-T1
OG0000632	XP_022333062.1, XP_022333064.1, XP_022333065.1, XP_022333066.1, XP_022333067.1, XP_022333068.1	DPMN_170043-T1, DPMN_170426-T1
OG0000633	XP_022334352.1, XP_022334353.1, XP_022334354.1, XP_022334355.1, XP_022334356.1	DPMN_184605-T1, DPMN_184633-T1, DPMN_184668-T1
OG0000634	XP_022334479.1, XP_022334480.1, XP_022334481.1, XP_022334482.1, XP_022334484.1	DPMN_121743-T1, DPMN_121824-T1, DPMN_121886-T1
OG0000635	XP_022334606.1	DPMN_013089-T1, DPMN_048126-T1, DPMN_125043-T1, DPMN_125166-T1, DPMN_145200-T1, DPMN_145320-T1, DPMN_177119-T1
OG0000636	XP_022335476.1, XP_022335486.1, XP_022335495.1, XP_022335504.1, XP_022335512.1, XP_022335523.1, XP_022335534.1	DPMN_154337-T1
OG0000637	XP_022336044.1, XP_022338406.1, XP_022342907.1, XP_022342908.1, XP_022342909.1, XP_022344021.1	DPMN_026455-T1, DPMN_026505-T1
OG0000638	XP_022336701.1, XP_022336702.1, XP_022336704.1, XP_022336705.1, XP_022336706.1, XP_022336707.1, XP_022336708.1	DPMN_187554-T1
OG0000639	XP_022337771.1, XP_022337772.1, XP_022337773.1, XP_022337774.1, XP_022337775.1, XP_022337776.1, XP_022337777.1	DPMN_156278-T1
OG0000640	XP_022338094.1, XP_022338095.1	DPMN_024770-T1, DPMN_025537-T1, DPMN_025799-T1, DPMN_084319-T1, DPMN_084327-T1, DPMN_084360-T1
OG0000641	XP_022338819.1, XP_022338820.1, XP_022338821.1, XP_022338823.1, XP_022338824.1, XP_022338825.1, XP_022338826.1	DPMN_026998-T1
OG0000642	XP_022339643.1, XP_022339644.1, XP_022339645.1, XP_022339647.1, XP_022339648.1, XP_022339649.1, XP_022339650.1	DPMN_034108-T1
OG0000643	XP_022340121.1, XP_022340131.1, XP_022340140.1, XP_022340147.1, XP_022340155.1, XP_022340166.1, XP_022340176.1	DPMN_032579-T1
OG0000644	XP_022341267.1, XP_022341268.1, XP_022341269.1, XP_022341270.1, XP_022341271.1, XP_022341272.1, XP_022341274.1	DPMN_193643-T1
OG0000645	XP_022341431.1, XP_022341432.1, XP_022341550.1, XP_022341551.1, XP_022341553.1	DPMN_031173-T1, DPMN_031346-T1, DPMN_031725-T1
OG0000646	XP_022342178.1, XP_022342179.1, XP_022342180.1, XP_022342181.1, XP_022342182.1, XP_022342183.1	DPMN_022449-T1, DPMN_023640-T1
OG0000647	XP_022343925.1, XP_022343927.1, XP_022343928.1, XP_022343929.1, XP_022343930.1, XP_022343931.1, XP_022343932.1	DPMN_160108-T1
OG0000648	XP_022343987.1, XP_022343988.1, XP_022343989.1, XP_022343990.1, XP_022343991.1, XP_022343992.1, XP_022343993.1	DPMN_094806-T1
OG0000649	XP_022344367.1, XP_022344368.1, XP_022344369.1, XP_022344370.1, XP_022344371.1, XP_022344372.1, XP_022344373.1	DPMN_037477-T1
OG0000650	XP_022344707.1, XP_022344714.1, XP_022344724.1, XP_022344732.1, XP_022344740.1, XP_022344748.1, XP_022344758.1	DPMN_161772-T1
OG0000651	XP_022345659.1, XP_022345660.1, XP_022345661.1, XP_022345662.1, XP_022345664.1, XP_022345665.1, XP_022345666.1	DPMN_179094-T1
OG0000652	XP_022345847.1, XP_022345848.1, XP_022345849.1, XP_022345850.1, XP_022345851.1, XP_022345852.1, XP_022345853.1	DPMN_014659-T1
OG0000653	XP_022346213.1, XP_022346214.1, XP_022346215.1, XP_022346216.1, XP_022346217.1, XP_022346218.1	DPMN_141626-T1, DPMN_141847-T1
OG0000654		DPMN_017786-T1, DPMN_134650-T1, DPMN_134828-T1, DPMN_134934-T1, DPMN_134986-T1, DPMN_135236-T1, DPMN_135355-T1, DPMN_135428-T1
OG0000655		DPMN_024906-T1, DPMN_030598-T1, DPMN_030718-T1, DPMN_084502-T1, DPMN_084936-T1, DPMN_150274-T1, DPMN_155520-T1, DPMN_168977-T1
OG0000656		DPMN_044824-T1, DPMN_044946-T1, DPMN_045143-T1, DPMN_045165-T1, DPMN_045204-T1, DPMN_045258-T1, DPMN_075432-T1, DPMN_136763-T1
OG0000657		DPMN_053554-T1, DPMN_130297-T1, DPMN_154817-T1, DPMN_154919-T1, DPMN_154927-T1, DPMN_154980-T1, DPMN_155585-T1, DPMN_155596-T1
OG0000658		DPMN_072016-T1, DPMN_101527-T1, DPMN_101540-T1, DPMN_101577-T1, DPMN_101656-T1, DPMN_103108-T1, DPMN_103126-T1, DPMN_103214-T1
OG0000659		DPMN_098466-T1, DPMN_118098-T1, DPMN_118139-T1, DPMN_118447-T1, DPMN_121410-T1, DPMN_152035-T1, DPMN_152599-T1, DPMN_152838-T1
OG0000660		DPMN_100623-T1, DPMN_169320-T1, DPMN_169502-T1, DPMN_169548-T1, DPMN_169689-T1, DPMN_169764-T1, DPMN_170145-T1, DPMN_170217-T1
OG0000661		DPMN_113439-T1, DPMN_113483-T1, DPMN_113512-T1, DPMN_113707-T1, DPMN_113736-T1, DPMN_113786-T1, DPMN_162894-T1, DPMN_162950-T1
OG0000662	XP_022286468.1, XP_022288559.1, XP_022304538.1, XP_022311535.1	DPMN_022490-T1, DPMN_107023-T1, DPMN_134816-T1
OG0000663	XP_022287066.1, XP_022308072.1	DPMN_022989-T1, DPMN_047890-T1, DPMN_056515-T1, DPMN_102135-T1, DPMN_102364-T1
OG0000664	XP_022287077.1, XP_022328416.1, XP_022328425.1, XP_022328432.1, XP_022328441.1	DPMN_077422-T1, DPMN_187428-T1
OG0000665	XP_022287616.1, XP_022287617.1, XP_022287618.1, XP_022313371.1, XP_022329068.1, XP_022342732.1	DPMN_110026-T1
OG0000666	XP_022287688.1, XP_022287689.1, XP_022288665.1, XP_022288666.1, XP_022289247.1, XP_022289248.1, XP_022289249.1
OG0000667	XP_022288095.1, XP_022289462.1, XP_022301559.1, XP_022301560.1	DPMN_030159-T1, DPMN_031024-T1, DPMN_147087-T1
OG0000668	XP_022288703.1, XP_022288704.1, XP_022288705.1, XP_022288706.1, XP_022288707.1, XP_022288708.1	DPMN_026278-T1
OG0000669	XP_022288727.1, XP_022288728.1, XP_022288729.1, XP_022327731.1	DPMN_114562-T1, DPMN_150983-T1, DPMN_151424-T1
OG0000670	XP_022288821.1	DPMN_006038-T1, DPMN_071109-T1, DPMN_071130-T1, DPMN_163532-T1, DPMN_179085-T1, DPMN_179088-T1
OG0000671	XP_022289536.1, XP_022289538.1, XP_022289539.1, XP_022291630.1, XP_022310953.1, XP_022320926.1, XP_022336002.1
OG0000672	XP_022289648.1, XP_022289658.1, XP_022289667.1, XP_022289674.1, XP_022339631.1	DPMN_086906-T1, DPMN_089039-T1
OG0000673	XP_022290001.1, XP_022290002.1, XP_022290003.1, XP_022290005.1, XP_022290231.1, XP_022290232.1	DPMN_146912-T1
OG0000674	XP_022290291.1, XP_022298321.1, XP_022311067.1, XP_022322942.1, XP_022323016.1, XP_022331911.1	DPMN_119898-T1
OG0000675	XP_022290441.1, XP_022294990.1, XP_022305790.1, XP_022307797.1, XP_022311162.1, XP_022311248.1, XP_022311934.1
OG0000676	XP_022290554.1, XP_022297830.1, XP_022325212.1, XP_022331715.1	DPMN_069788-T1, DPMN_071635-T1, DPMN_194629-T1
OG0000677	XP_022290768.1, XP_022290770.1, XP_022290771.1, XP_022290996.1, XP_022290997.1, XP_022290998.1	DPMN_056025-T1
OG0000678	XP_022291008.1, XP_022291009.1, XP_022294198.1, XP_022294199.1, XP_022294200.1, XP_022294201.1	DPMN_111319-T1
OG0000679	XP_022291077.1, XP_022291078.1, XP_022291079.1, XP_022291080.1, XP_022291082.1, XP_022295591.1	DPMN_036614-T1
OG0000680	XP_022291249.1, XP_022291346.1, XP_022292125.1, XP_022292429.1, XP_022294920.1, XP_022294922.1	DPMN_011388-T1
OG0000681	XP_022291286.1, XP_022291287.1, XP_022291288.1, XP_022291289.1, XP_022291498.1, XP_022291499.1	DPMN_086129-T1
OG0000682	XP_022291549.1, XP_022291550.1, XP_022291551.1, XP_022292383.1, XP_022292384.1	DPMN_010438-T1, DPMN_149215-T1
OG0000683	XP_022291744.1, XP_022294875.1, XP_022311182.1, XP_022318112.1, XP_022335752.1, XP_022338659.1, XP_022344629.1
OG0000684	XP_022291846.1, XP_022291934.1, XP_022291935.1, XP_022291936.1, XP_022291937.1, XP_022295001.1	DPMN_051644-T1
OG0000685	XP_022292082.1, XP_022307150.1, XP_022307151.1, XP_022338975.1, XP_022343848.1	DPMN_117254-T1, DPMN_148617-T1
OG0000686	XP_022292111.1	DPMN_003922-T1, DPMN_109639-T1, DPMN_111310-T1, DPMN_111336-T1, DPMN_183172-T1, DPMN_183203-T1
OG0000687	XP_022292332.1, XP_022292333.1, XP_022292334.1, XP_022292335.1, XP_022292336.1, XP_022292337.1	DPMN_077162-T1
OG0000688	XP_022292444.1, XP_022292445.1, XP_022292446.1, XP_022292523.1, XP_022292524.1, XP_022292525.1	DPMN_177519-T1
OG0000689	XP_022292468.1, XP_022292470.1	DPMN_027224-T1, DPMN_097687-T1, DPMN_109753-T1, DPMN_120476-T1, DPMN_169163-T1
OG0000690	XP_022292633.1, XP_022297219.1, XP_022310865.1, XP_022311918.1, XP_022315349.1, XP_022329868.1	DPMN_104408-T1
OG0000691	XP_022292690.1, XP_022294859.1, XP_022305557.1, XP_022311849.1, XP_022341897.1	DPMN_027393-T1, DPMN_027396-T1
OG0000692	XP_022292846.1, XP_022292847.1, XP_022292850.1, XP_022293377.1, XP_022293379.1, XP_022293382.1	DPMN_017385-T1
OG0000693	XP_022293286.1, XP_022293288.1, XP_022293289.1, XP_022293702.1, XP_022293703.1, XP_022293704.1	DPMN_109558-T1
OG0000694	XP_022293292.1, XP_022293293.1, XP_022293294.1, XP_022293295.1, XP_022293296.1, XP_022293297.1	DPMN_097312-T1
OG0000695	XP_022293439.1, XP_022293440.1, XP_022296479.1, XP_022296480.1, XP_022307303.1, XP_022307912.1, XP_022336320.1
OG0000696	XP_022293915.1, XP_022293916.1, XP_022293917.1, XP_022293918.1, XP_022342728.1	DPMN_052772-T1, DPMN_115787-T1
OG0000697	XP_022293930.1, XP_022315204.1, XP_022317379.1, XP_022317385.1, XP_022317393.1, XP_022335939.1	DPMN_094888-T1
OG0000698	XP_022294062.1, XP_022294063.1, XP_022294064.1, XP_022294317.1, XP_022294318.1, XP_022294320.1	DPMN_029473-T1
OG0000699	XP_022294215.1, XP_022294216.1, XP_022294218.1, XP_022294219.1, XP_022294220.1, XP_022294221.1	DPMN_070148-T1
OG0000700	XP_022294615.1, XP_022294616.1, XP_022294617.1, XP_022294618.1, XP_022294619.1, XP_022294620.1	DPMN_046696-T1
OG0000701	XP_022294883.1, XP_022308206.1	DPMN_066424-T1, DPMN_075643-T1, DPMN_075654-T1, DPMN_134464-T1, DPMN_165433-T1
OG0000702	XP_022294939.1, XP_022301425.1, XP_022301433.1, XP_022337343.1, XP_022337352.1, XP_022337393.1	DPMN_158296-T1
OG0000703	XP_022295032.1, XP_022295588.1	DPMN_016177-T1, DPMN_016207-T1, DPMN_016347-T1, DPMN_016365-T1, DPMN_018384-T1
OG0000704	XP_022295119.1, XP_022299132.1, XP_022308916.1, XP_022319647.1	DPMN_047524-T1, DPMN_125447-T1, DPMN_150642-T1
OG0000705	XP_022295546.1	DPMN_072413-T1, DPMN_072469-T1, DPMN_072786-T1, DPMN_072814-T1, DPMN_179125-T1, DPMN_179134-T1
OG0000706	XP_022295620.1, XP_022295621.1, XP_022295685.1, XP_022323576.1, XP_022343949.1	DPMN_100032-T1, DPMN_100152-T1
OG0000707	XP_022295735.1, XP_022296984.1, XP_022300674.1, XP_022300675.1, XP_022302647.1, XP_022302648.1	DPMN_012454-T1
OG0000708	XP_022295743.1, XP_022295744.1, XP_022295745.1, XP_022295746.1, XP_022295747.1, XP_022295748.1	DPMN_065110-T1
OG0000709	XP_022295847.1, XP_022295855.1, XP_022295861.1, XP_022324447.1, XP_022328462.1, XP_022328474.1, XP_022328486.1
OG0000710	XP_022296130.1, XP_022296131.1, XP_022296151.1, XP_022297394.1	DPMN_000060-T1, DPMN_002247-T1, DPMN_003103-T1
OG0000711	XP_022296204.1, XP_022296205.1, XP_022296206.1, XP_022296208.1, XP_022300315.1, XP_022301756.1	DPMN_021379-T1
OG0000712	XP_022296408.1, XP_022301922.1	DPMN_033425-T1, DPMN_043283-T1, DPMN_073337-T1, DPMN_093737-T1, DPMN_144160-T1
OG0000713	XP_022296510.1, XP_022296511.1, XP_022296522.1, XP_022296523.1, XP_022296524.1	DPMN_067104-T1, DPMN_076569-T1
OG0000714	XP_022297752.1	DPMN_010808-T1, DPMN_027487-T1, DPMN_045915-T1, DPMN_046239-T1, DPMN_116906-T1, DPMN_177194-T1
OG0000715	XP_022297904.1, XP_022297905.1, XP_022301471.1, XP_022301472.1, XP_022301473.1, XP_022301474.1	DPMN_093297-T1
OG0000716	XP_022297951.1, XP_022300357.1, XP_022300818.1	DPMN_079596-T1, DPMN_079790-T1, DPMN_083118-T1, DPMN_083160-T1
OG0000717	XP_022298095.1, XP_022298096.1	DPMN_002815-T1, DPMN_004629-T1, DPMN_004784-T1, DPMN_150020-T1, DPMN_150059-T1
OG0000718	XP_022299012.1, XP_022300078.1, XP_022334358.1	DPMN_077095-T1, DPMN_092675-T1, DPMN_152787-T1, DPMN_176297-T1
OG0000719	XP_022299525.1, XP_022299526.1, XP_022299527.1, XP_022299528.1, XP_022299530.1, XP_022299531.1	DPMN_188513-T1
OG0000720	XP_022299889.1, XP_022299890.1, XP_022299891.1, XP_022299892.1, XP_022299893.1, XP_022299894.1	DPMN_069479-T1
OG0000721	XP_022300127.1, XP_022300128.1, XP_022300129.1, XP_022300501.1, XP_022300503.1, XP_022300504.1	DPMN_119223-T1
OG0000722	XP_022300191.1, XP_022300192.1, XP_022300193.1, XP_022302960.1, XP_022302961.1, XP_022302963.1	DPMN_078804-T1
OG0000723	XP_022300218.1	DPMN_000649-T1, DPMN_046812-T1, DPMN_076297-T1, DPMN_118589-T1, DPMN_128335-T1, DPMN_194650-T1
OG0000724	XP_022300945.1, XP_022304464.1, XP_022311074.1, XP_022311552.1, XP_022311926.1, XP_022312791.1	DPMN_188440-T1
OG0000725	XP_022301367.1, XP_022301369.1, XP_022301370.1, XP_022301749.1, XP_022301750.1, XP_022301751.1	DPMN_170972-T1
OG0000726	XP_022301762.1, XP_022301763.1, XP_022301764.1, XP_022301767.1, XP_022302843.1, XP_022302844.1	DPMN_021889-T1
OG0000727	XP_022302443.1, XP_022302450.1, XP_022305795.1, XP_022305804.1, XP_022305811.1, XP_022305820.1	DPMN_182002-T1
OG0000728	XP_022303012.1, XP_022303013.1, XP_022303014.1, XP_022307536.1, XP_022309345.1, XP_022345146.1	DPMN_066516-T1
OG0000729	XP_022303051.1, XP_022303052.1, XP_022303053.1, XP_022310661.1, XP_022310662.1, XP_022310663.1	DPMN_071322-T1
OG0000730	XP_022303157.1, XP_022303158.1, XP_022303159.1, XP_022303501.1, XP_022303503.1, XP_022303504.1	DPMN_137572-T1
OG0000731	XP_022303169.1, XP_022303176.1, XP_022303182.1, XP_022305370.1, XP_022305379.1, XP_022305388.1	DPMN_120225-T1
OG0000732	XP_022303177.1, XP_022303543.1	DPMN_120245-T1, DPMN_120442-T1, DPMN_120517-T1, DPMN_123904-T1, DPMN_124104-T1
OG0000733	XP_022303307.1, XP_022306433.1, XP_022307652.1, XP_022309984.1	DPMN_079868-T1, DPMN_119537-T1, DPMN_129890-T1
OG0000734	XP_022303310.1, XP_022316013.1	DPMN_072105-T1, DPMN_102583-T1, DPMN_103368-T1, DPMN_182280-T1, DPMN_185276-T1
OG0000735	XP_022303713.1	DPMN_037455-T1, DPMN_078154-T1, DPMN_078208-T1, DPMN_103516-T1, DPMN_103517-T1, DPMN_174908-T1
OG0000736	XP_022303768.1, XP_022303769.1, XP_022303770.1, XP_022310164.1, XP_022310165.1, XP_022310166.1	DPMN_011718-T1
OG0000737	XP_022303782.1, XP_022303783.1, XP_022303784.1, XP_022310605.1, XP_022310606.1, XP_022310607.1	DPMN_014589-T1
OG0000738	XP_022303791.1, XP_022303792.1, XP_022303793.1, XP_022309712.1, XP_022309714.1, XP_022309715.1	DPMN_067824-T1
OG0000739	XP_022304094.1, XP_022304095.1, XP_022304774.1, XP_022304775.1	DPMN_022813-T1, DPMN_022897-T1, DPMN_022967-T1
OG0000740	XP_022304768.1, XP_022304770.1, XP_022304798.1	DPMN_026706-T1, DPMN_027000-T1, DPMN_030754-T1, DPMN_136417-T1
OG0000741	XP_022304884.1, XP_022308498.1, XP_022309689.1	DPMN_021126-T1, DPMN_049314-T1, DPMN_090830-T1, DPMN_090878-T1
OG0000742	XP_022305412.1, XP_022305414.1, XP_022307236.1, XP_022307237.1, XP_022309798.1, XP_022310525.1	DPMN_048362-T1
OG0000743	XP_022305416.1, XP_022305417.1, XP_022305418.1, XP_022305419.1, XP_022305420.1	DPMN_133354-T1, DPMN_134459-T1
OG0000744	XP_022307054.1, XP_022307055.1, XP_022307056.1, XP_022307057.1, XP_022307058.1	DPMN_190732-T1, DPMN_190817-T1
OG0000745	XP_022307114.1, XP_022307122.1, XP_022321838.1, XP_022324231.1, XP_022324232.1, XP_022324233.1	DPMN_026977-T1
OG0000746	XP_022307513.1, XP_022307514.1, XP_022312094.1, XP_022312816.1, XP_022312817.1	DPMN_177343-T1, DPMN_178393-T1
OG0000747	XP_022308134.1, XP_022308141.1, XP_022308146.1, XP_022308152.1, XP_022308158.1, XP_022308165.1	DPMN_154092-T1
OG0000748	XP_022308508.1, XP_022308510.1, XP_022308511.1, XP_022308512.1, XP_022308513.1, XP_022308514.1	DPMN_125408-T1
OG0000749	XP_022308892.1, XP_022308893.1, XP_022308894.1, XP_022312052.1, XP_022312053.1, XP_022312054.1	DPMN_177993-T1
OG0000750	XP_022309891.1, XP_022314621.1, XP_022316268.1, XP_022316276.1, XP_022316283.1	DPMN_043699-T1, DPMN_043876-T1
OG0000751	XP_022310915.1, XP_022310922.1, XP_022310929.1, XP_022310937.1, XP_022310945.1, XP_022336047.1	DPMN_159488-T1
OG0000752	XP_022311006.1	DPMN_003046-T1, DPMN_097709-T1, DPMN_114400-T1, DPMN_125247-T1, DPMN_155670-T1, DPMN_166663-T1
OG0000753	XP_022311340.1, XP_022311348.1, XP_022311355.1, XP_022338125.1, XP_022338134.1, XP_022338145.1	DPMN_100565-T1
OG0000754	XP_022312873.1, XP_022312874.1, XP_022312875.1, XP_022312876.1, XP_022312877.1, XP_022312878.1	DPMN_064272-T1
OG0000755	XP_022313010.1, XP_022313019.1, XP_022313028.1, XP_022314853.1, XP_022314864.1, XP_022314871.1	DPMN_108918-T1
OG0000756	XP_022313060.1, XP_022313061.1, XP_022313063.1, XP_022313064.1, XP_022318486.1, XP_022318487.1	DPMN_125925-T1
OG0000757	XP_022313101.1, XP_022313102.1, XP_022313103.1, XP_022313104.1, XP_022313106.1, XP_022313107.1	DPMN_071785-T1
OG0000758	XP_022313239.1, XP_022313240.1, XP_022313241.1, XP_022318896.1, XP_022318897.1, XP_022318899.1	DPMN_006412-T1
OG0000759	XP_022313292.1, XP_022314391.1, XP_022314392.1, XP_022314431.1, XP_022314432.1, XP_022318460.1, XP_022318461.1
OG0000760	XP_022313410.1, XP_022313594.1, XP_022318840.1, XP_022318841.1	DPMN_155338-T1, DPMN_155365-T1, DPMN_155372-T1
OG0000761	XP_022313712.1, XP_022313722.1, XP_022313729.1, XP_022313737.1, XP_022313744.1	DPMN_025875-T1, DPMN_050827-T1
OG0000762	XP_022314732.1, XP_022314733.1, XP_022314734.1, XP_022314735.1, XP_022314736.1, XP_022314738.1	DPMN_039248-T1
OG0000763	XP_022314742.1, XP_022314743.1, XP_022315223.1, XP_022315224.1, XP_022315225.1, XP_022315226.1	DPMN_067487-T1
OG0000764	XP_022315238.1, XP_022315239.1, XP_022315240.1, XP_022315242.1, XP_022315243.1, XP_022315244.1, XP_022315245.1
OG0000765	XP_022315262.1, XP_022315263.1, XP_022315264.1, XP_022318159.1, XP_022318160.1, XP_022318161.1, XP_022318162.1
OG0000766	XP_022315883.1, XP_022315884.1, XP_022315885.1, XP_022315886.1, XP_022315887.1, XP_022315888.1	DPMN_041374-T1
OG0000767	XP_022316027.1, XP_022316028.1, XP_022316029.1, XP_022316030.1, XP_022316031.1, XP_022316032.1	DPMN_173492-T1
OG0000768	XP_022316235.1, XP_022316236.1, XP_022316237.1, XP_022316394.1, XP_022316396.1, XP_022316397.1	DPMN_088602-T1
OG0000769	XP_022316337.1, XP_022316338.1, XP_022316339.1, XP_022316340.1, XP_022316341.1, XP_022316342.1	DPMN_063204-T1
OG0000770	XP_022316460.1, XP_022316461.1, XP_022316462.1, XP_022316463.1, XP_022316464.1, XP_022316466.1	DPMN_148183-T1
OG0000771	XP_022317261.1, XP_022317262.1, XP_022325561.1, XP_022325571.1, XP_022325582.1, XP_022325591.1	DPMN_026342-T1
OG0000772	XP_022317471.1, XP_022317472.1, XP_022317473.1, XP_022317985.1, XP_022317986.1, XP_022317987.1	DPMN_031163-T1
OG0000773	XP_022317717.1, XP_022317718.1, XP_022317719.1, XP_022317720.1, XP_022317721.1, XP_022317723.1	DPMN_046294-T1
OG0000774	XP_022318035.1, XP_022318037.1, XP_022318038.1, XP_022318039.1, XP_022318040.1, XP_022318041.1	DPMN_009195-T1
OG0000775	XP_022318312.1, XP_022318313.1, XP_022318314.1, XP_022318315.1, XP_022318316.1, XP_022318317.1	DPMN_101308-T1
OG0000776	XP_022318425.1	DPMN_004314-T1, DPMN_058930-T1, DPMN_059314-T1, DPMN_073750-T1, DPMN_085986-T1, DPMN_086009-T1
OG0000777	XP_022318728.1, XP_022318743.1, XP_022318980.1	DPMN_167296-T1, DPMN_167307-T1, DPMN_167350-T1, DPMN_167397-T1
OG0000778	XP_022319881.1, XP_022319883.1, XP_022319884.1, XP_022319885.1, XP_022319886.1, XP_022319887.1	DPMN_131207-T1
OG0000779	XP_022320193.1	DPMN_051325-T1, DPMN_051350-T1, DPMN_051923-T1, DPMN_051952-T1, DPMN_059532-T1, DPMN_061562-T1
OG0000780	XP_022320297.1, XP_022320797.1, XP_022320798.1, XP_022320799.1, XP_022320800.1	DPMN_150038-T1, DPMN_187033-T1
OG0000781	XP_022320864.1, XP_022328088.1	DPMN_032742-T1, DPMN_032746-T1, DPMN_032750-T1, DPMN_140763-T1, DPMN_174077-T1
OG0000782	XP_022320891.1, XP_022323588.1, XP_022323590.1, XP_022323591.1, XP_022325386.1, XP_022325387.1	DPMN_116120-T1
OG0000783	XP_022321151.1, XP_022321152.1, XP_022321153.1, XP_022321155.1, XP_022321156.1, XP_022321157.1	DPMN_129435-T1
OG0000784	XP_022321371.1, XP_022321372.1, XP_022321373.1, XP_022327245.1, XP_022327246.1, XP_022327247.1	DPMN_037028-T1
OG0000785	XP_022321433.1, XP_022321435.1, XP_022321436.1, XP_022323797.1, XP_022328179.1, XP_022328184.1	DPMN_122352-T1
OG0000786	XP_022322830.1, XP_022322846.1	DPMN_045814-T1, DPMN_140169-T1, DPMN_151086-T1, DPMN_157196-T1, DPMN_193260-T1
OG0000787	XP_022323232.1, XP_022323238.1, XP_022323245.1, XP_022323255.1, XP_022323265.1	DPMN_117420-T1, DPMN_181449-T1
OG0000788	XP_022323520.1, XP_022323530.1, XP_022323538.1, XP_022323545.1, XP_022323553.1, XP_022323563.1	DPMN_034739-T1
OG0000789	XP_022324909.1	DPMN_184098-T1, DPMN_184103-T1, DPMN_184400-T1, DPMN_184405-T1, DPMN_184407-T1, DPMN_184436-T1
OG0000790	XP_022324963.1, XP_022324964.1, XP_022324965.1, XP_022324966.1, XP_022324967.1, XP_022324968.1	DPMN_117318-T1
OG0000791	XP_022325165.1, XP_022325166.1, XP_022325167.1, XP_022325169.1, XP_022325170.1	DPMN_008900-T1, DPMN_082827-T1
OG0000792	XP_022326024.1, XP_022326026.1, XP_022326027.1, XP_022326028.1, XP_022326029.1	DPMN_097283-T1, DPMN_097646-T1
OG0000793	XP_022326937.1, XP_022326938.1, XP_022326939.1, XP_022326940.1, XP_022326941.1, XP_022326942.1	DPMN_161978-T1
OG0000794	XP_022327204.1, XP_022327205.1, XP_022327206.1, XP_022327607.1, XP_022327608.1, XP_022327609.1	DPMN_082878-T1
OG0000795	XP_022327387.1, XP_022327388.1, XP_022327389.1, XP_022327390.1, XP_022327391.1	DPMN_021007-T1, DPMN_021067-T1
OG0000796	XP_022327997.1, XP_022343429.1, XP_022343517.1, XP_022343593.1	DPMN_065640-T1, DPMN_065924-T1, DPMN_066254-T1
OG0000797	XP_022328688.1, XP_022328689.1, XP_022328690.1, XP_022328691.1, XP_022328692.1	DPMN_185053-T1, DPMN_185095-T1
OG0000798	XP_022328909.1, XP_022328912.1, XP_022328913.1, XP_022333155.1, XP_022333157.1, XP_022333158.1	DPMN_079477-T1
OG0000799	XP_022329129.1, XP_022329130.1, XP_022329131.1, XP_022329132.1, XP_022329133.1	DPMN_054738-T1, DPMN_054837-T1
OG0000800	XP_022329367.1, XP_022329368.1, XP_022329369.1, XP_022329370.1, XP_022329371.1, XP_022329373.1	DPMN_138585-T1
OG0000801	XP_022329384.1, XP_022329392.1, XP_022329400.1, XP_022329409.1, XP_022329418.1, XP_022329426.1	DPMN_186854-T1
OG0000802	XP_022329731.1, XP_022329732.1, XP_022329733.1, XP_022329734.1, XP_022329852.1, XP_022329853.1	DPMN_164955-T1
OG0000803	XP_022329779.1, XP_022335150.1, XP_022335151.1, XP_022335153.1, XP_022335154.1, XP_022335155.1	DPMN_182940-T1
OG0000804	XP_022330145.1, XP_022330146.1, XP_022330147.1, XP_022330984.1, XP_022330986.1, XP_022330987.1	DPMN_138872-T1
OG0000805	XP_022330754.1, XP_022330755.1, XP_022330756.1, XP_022330757.1, XP_022330758.1, XP_022330759.1	DPMN_185028-T1
OG0000806	XP_022331331.1	DPMN_025564-T1, DPMN_025634-T1, DPMN_025673-T1, DPMN_025734-T1, DPMN_025754-T1, DPMN_025822-T1
OG0000807	XP_022331476.1, XP_022331477.1, XP_022331478.1, XP_022331479.1, XP_022331480.1	DPMN_135473-T1, DPMN_135475-T1
OG0000808	XP_022333355.1	DPMN_049516-T1, DPMN_050426-T1, DPMN_054937-T1, DPMN_131287-T1, DPMN_131498-T1, DPMN_176315-T1
OG0000809	XP_022333716.1, XP_022333717.1, XP_022333718.1, XP_022333870.1, XP_022333871.1, XP_022333872.1	DPMN_067540-T1
OG0000810	XP_022334045.1, XP_022334046.1, XP_022334047.1, XP_022334419.1, XP_022334420.1, XP_022334421.1	DPMN_184410-T1
OG0000811	XP_022335169.1, XP_022335170.1, XP_022335171.1, XP_022335172.1, XP_022335173.1	DPMN_148928-T1, DPMN_149009-T1
OG0000812	XP_022335695.1, XP_022342992.1	DPMN_040633-T1, DPMN_040640-T1, DPMN_041574-T1, DPMN_041596-T1, DPMN_041777-T1
OG0000813	XP_022335735.1, XP_022335736.1, XP_022340436.1, XP_022340437.1, XP_022340438.1, XP_022340979.1	DPMN_167116-T1
OG0000814	XP_022335748.1, XP_022338505.1, XP_022338506.1, XP_022338507.1, XP_022338508.1, XP_022338509.1	DPMN_059160-T1
OG0000815	XP_022335769.1	DPMN_134293-T1, DPMN_134388-T1, DPMN_134734-T1, DPMN_134923-T1, DPMN_135839-T1, DPMN_164572-T1
OG0000816	XP_022335869.1, XP_022346181.1, XP_022346182.1, XP_022346183.1, XP_022346184.1, XP_022346185.1	DPMN_109504-T1
OG0000817	XP_022335940.1, XP_022335941.1, XP_022345776.1, XP_022345777.1, XP_022345778.1, XP_022345779.1	DPMN_015467-T1
OG0000818	XP_022335992.1, XP_022343716.1, XP_022343717.1, XP_022343718.1, XP_022343719.1, XP_022343721.1	DPMN_149128-T1
OG0000819	XP_022336089.1, XP_022344411.1, XP_022344412.1, XP_022344414.1, XP_022344415.1	DPMN_045944-T1, DPMN_049070-T1
OG0000820	XP_022336362.1, XP_022336363.1, XP_022336364.1, XP_022336365.1, XP_022346145.1, XP_022346146.1	DPMN_034643-T1
OG0000821	XP_022337188.1, XP_022337189.1, XP_022337191.1, XP_022345520.1	DPMN_015829-T1, DPMN_068130-T1, DPMN_130524-T1
OG0000822	XP_022337417.1, XP_022345799.1	DPMN_049463-T1, DPMN_049756-T1, DPMN_049918-T1, DPMN_050158-T1, DPMN_050492-T1
OG0000823	XP_022337664.1, XP_022337673.1	DPMN_090710-T1, DPMN_091335-T1, DPMN_092327-T1, DPMN_092993-T1, DPMN_093416-T1
OG0000824	XP_022338173.1, XP_022338174.1, XP_022338175.1, XP_022338695.1, XP_022338698.1, XP_022338699.1	DPMN_148947-T1
OG0000825	XP_022338557.1, XP_022338558.1, XP_022338559.1, XP_022338560.1, XP_022338561.1, XP_022338562.1	DPMN_187369-T1
OG0000826	XP_022338612.1, XP_022338618.1, XP_022338627.1, XP_022338636.1, XP_022338644.1, XP_022338651.1	DPMN_179314-T1
OG0000827	XP_022338623.1, XP_022342810.1, XP_022342918.1, XP_022345612.1	DPMN_038962-T1, DPMN_063777-T1, DPMN_176375-T1
OG0000828	XP_022338711.1, XP_022338712.1, XP_022338713.1, XP_022341222.1, XP_022341223.1, XP_022341224.1	DPMN_149002-T1
OG0000829	XP_022338725.1, XP_022338726.1, XP_022338727.1, XP_022344170.1, XP_022344171.1	DPMN_155742-T1, DPMN_155792-T1
OG0000830	XP_022338801.1, XP_022338802.1, XP_022338803.1, XP_022338804.1, XP_022338805.1	DPMN_002183-T1, DPMN_133996-T1
OG0000831	XP_022338864.1, XP_022338865.1, XP_022338866.1, XP_022338867.1, XP_022338868.1, XP_022338869.1	DPMN_071558-T1
OG0000832	XP_022338896.1, XP_022338897.1, XP_022338898.1	DPMN_123997-T1, DPMN_127346-T1, DPMN_127917-T1, DPMN_167219-T1
OG0000833	XP_022339012.1, XP_022339013.1, XP_022339014.1, XP_022339016.1, XP_022339017.1, XP_022339018.1	DPMN_054115-T1
OG0000834	XP_022339310.1, XP_022339312.1, XP_022339313.1, XP_022339314.1, XP_022339315.1, XP_022339316.1	DPMN_013660-T1
OG0000835	XP_022339330.1, XP_022339331.1, XP_022339332.1, XP_022339334.1, XP_022339335.1, XP_022339336.1	DPMN_106215-T1
OG0000836	XP_022339348.1, XP_022339349.1, XP_022339350.1, XP_022339351.1, XP_022339352.1, XP_022339353.1	DPMN_133458-T1
OG0000837	XP_022340785.1, XP_022340786.1, XP_022340787.1, XP_022340788.1	DPMN_039463-T1, DPMN_113399-T1, DPMN_115043-T1
OG0000838	XP_022341106.1, XP_022341115.1, XP_022341124.1, XP_022341132.1, XP_022341140.1, XP_022341150.1	DPMN_036774-T1
OG0000839	XP_022341143.1, XP_022341144.1, XP_022341145.1, XP_022341146.1, XP_022341147.1, XP_022341148.1	DPMN_067898-T1
OG0000840	XP_022341170.1, XP_022341172.1, XP_022341173.1, XP_022341174.1, XP_022341175.1, XP_022343322.1	DPMN_108418-T1
OG0000841	XP_022341348.1, XP_022341357.1, XP_022341365.1, XP_022341375.1, XP_022341384.1, XP_022341388.1	DPMN_071782-T1
OG0000842	XP_022341702.1, XP_022341703.1, XP_022341704.1, XP_022342959.1, XP_022342960.1, XP_022342961.1	DPMN_002855-T1
OG0000843	XP_022341811.1, XP_022341812.1, XP_022342160.1, XP_022342161.1	DPMN_024964-T1, DPMN_107745-T1, DPMN_118192-T1
OG0000844	XP_022341856.1, XP_022341857.1, XP_022341858.1, XP_022341859.1, XP_022341860.1, XP_022341862.1	DPMN_123352-T1
OG0000845	XP_022342543.1, XP_022342544.1, XP_022342545.1, XP_022342610.1, XP_022342611.1, XP_022342612.1	DPMN_186304-T1
OG0000846	XP_022342893.1, XP_022342894.1	DPMN_033716-T1, DPMN_033987-T1, DPMN_034112-T1, DPMN_126359-T1, DPMN_175995-T1
OG0000847	XP_022343001.1, XP_022343002.1, XP_022343003.1, XP_022343004.1, XP_022343005.1, XP_022343006.1	DPMN_093680-T1
OG0000848	XP_022343325.1, XP_022345834.1	DPMN_005505-T1, DPMN_039138-T1, DPMN_073715-T1, DPMN_168613-T1, DPMN_173494-T1
OG0000849	XP_022344174.1, XP_022344884.1, XP_022344885.1, XP_022344886.1, XP_022344887.1	DPMN_183124-T1, DPMN_183169-T1
OG0000850	XP_022344550.1, XP_022344625.1	DPMN_016326-T1, DPMN_016382-T1, DPMN_016434-T1, DPMN_018335-T1, DPMN_018402-T1
OG0000851	XP_022344578.1, XP_022344579.1, XP_022345243.1, XP_022345244.1	DPMN_003828-T1, DPMN_141335-T1, DPMN_142402-T1
OG0000852	XP_022344827.1, XP_022344828.1, XP_022344829.1, XP_022345022.1, XP_022345023.1, XP_022345024.1	DPMN_137469-T1
OG0000853	XP_022345426.1, XP_022345427.1	DPMN_038649-T1, DPMN_060248-T1, DPMN_111015-T1, DPMN_111206-T1, DPMN_174994-T1
OG0000854	XP_022345652.1, XP_022345654.1, XP_022345655.1, XP_022345656.1, XP_022345657.1, XP_022345658.1	DPMN_128313-T1
OG0000855		DPMN_000827-T1, DPMN_013523-T1, DPMN_139697-T1, DPMN_139715-T1, DPMN_141686-T1, DPMN_174666-T1, DPMN_174668-T1
OG0000856		DPMN_003969-T1, DPMN_046418-T1, DPMN_076318-T1, DPMN_108045-T1, DPMN_121623-T1, DPMN_135414-T1, DPMN_159716-T1
OG0000857		DPMN_010434-T1, DPMN_096986-T1, DPMN_097549-T1, DPMN_156840-T1, DPMN_192666-T1, DPMN_192814-T1, DPMN_194003-T1
OG0000858		DPMN_014050-T1, DPMN_014075-T1, DPMN_014147-T1, DPMN_106006-T1, DPMN_106034-T1, DPMN_106273-T1, DPMN_106288-T1
OG0000859		DPMN_017015-T1, DPMN_024755-T1, DPMN_039615-T1, DPMN_044915-T1, DPMN_084972-T1, DPMN_101970-T1, DPMN_108137-T1
OG0000860		DPMN_023843-T1, DPMN_142345-T1, DPMN_143053-T1, DPMN_143073-T1, DPMN_143255-T1, DPMN_147213-T1, DPMN_147226-T1
OG0000861		DPMN_032595-T1, DPMN_032777-T1, DPMN_116276-T1, DPMN_144265-T1, DPMN_144337-T1, DPMN_144413-T1, DPMN_144447-T1
OG0000862		DPMN_035304-T1, DPMN_035438-T1, DPMN_052167-T1, DPMN_071975-T1, DPMN_071995-T1, DPMN_072246-T1, DPMN_072386-T1
OG0000863		DPMN_058048-T1, DPMN_058080-T1, DPMN_058883-T1, DPMN_059695-T1, DPMN_060212-T1, DPMN_062918-T1, DPMN_189073-T1
OG0000864		DPMN_063938-T1, DPMN_069173-T1, DPMN_069199-T1, DPMN_070360-T1, DPMN_190073-T1, DPMN_190075-T1, DPMN_190076-T1
OG0000865		DPMN_066318-T1, DPMN_108289-T1, DPMN_135158-T1, DPMN_142104-T1, DPMN_178904-T1, DPMN_183838-T1, DPMN_184587-T1
OG0000866	XP_022286284.1, XP_022286285.1, XP_022286287.1, XP_022286288.1, XP_022286289.1	DPMN_171110-T1
OG0000867	XP_022286517.1, XP_022286518.1, XP_022286520.1, XP_022286521.1, XP_022287127.1, XP_022287128.1
OG0000868	XP_022286594.1, XP_022286595.1, XP_022287013.1, XP_022287014.1	DPMN_095326-T1, DPMN_184495-T1
OG0000869	XP_022286870.1, XP_022286871.1, XP_022286872.1, XP_022286873.1, XP_022286874.1	DPMN_168339-T1
OG0000870	XP_022286882.1, XP_022286883.1, XP_022286884.1, XP_022286885.1, XP_022286887.1	DPMN_149550-T1
OG0000871	XP_022287533.1, XP_022287534.1, XP_022287535.1, XP_022287536.1, XP_022287537.1	DPMN_008352-T1
OG0000872	XP_022287787.1, XP_022287788.1, XP_022287789.1, XP_022287790.1, XP_022287791.1	DPMN_034377-T1
OG0000873	XP_022287876.1, XP_022287877.1, XP_022287878.1, XP_022287879.1, XP_022287880.1	DPMN_154203-T1
OG0000874	XP_022287885.1, XP_022287886.1, XP_022287887.1, XP_022287888.1, XP_022287889.1	DPMN_018703-T1
OG0000875	XP_022288288.1, XP_022288289.1, XP_022288291.1, XP_022288292.1, XP_022288293.1	DPMN_165452-T1
OG0000876	XP_022288371.1, XP_022295858.1, XP_022300918.1, XP_022345169.1	DPMN_033008-T1, DPMN_085104-T1
OG0000877	XP_022288671.1, XP_022288672.1, XP_022288673.1, XP_022288674.1, XP_022288675.1	DPMN_113502-T1
OG0000878	XP_022288833.1, XP_022288834.1, XP_022289958.1, XP_022289959.1	DPMN_087472-T1, DPMN_148837-T1
OG0000879	XP_022288945.1, XP_022288946.1, XP_022288947.1, XP_022290071.1, XP_022290072.1	DPMN_102742-T1
OG0000880	XP_022289073.1, XP_022289074.1, XP_022289075.1, XP_022289076.1, XP_022289077.1	DPMN_099038-T1
OG0000881	XP_022289095.1, XP_022289096.1, XP_022289097.1, XP_022289098.1, XP_022289099.1	DPMN_077956-T1
OG0000882	XP_022289238.1, XP_022289324.1	DPMN_031299-T1, DPMN_031392-T1, DPMN_038892-T1, DPMN_038946-T1
OG0000883	XP_022289472.1, XP_022289477.1, XP_022289485.1, XP_022289494.1	DPMN_054158-T1, DPMN_168393-T1
OG0000884	XP_022289573.1, XP_022289574.1	DPMN_060864-T1, DPMN_096903-T1, DPMN_128349-T1, DPMN_133526-T1
OG0000885	XP_022289657.1, XP_022294337.1, XP_022294344.1, XP_022299596.1, XP_022306420.1	DPMN_016809-T1
OG0000886	XP_022290163.1, XP_022290880.1, XP_022290881.1, XP_022291574.1	DPMN_021485-T1, DPMN_079217-T1
OG0000887	XP_022290296.1, XP_022305702.1	DPMN_077853-T1, DPMN_102050-T1, DPMN_179124-T1, DPMN_192590-T1
OG0000888	XP_022290326.1, XP_022290327.1	DPMN_013157-T1, DPMN_020743-T1, DPMN_024686-T1, DPMN_081535-T1
OG0000889	XP_022290344.1, XP_022310524.1, XP_022322655.1, XP_022323198.1, XP_022327118.1, XP_022331968.1
OG0000890	XP_022290395.1, XP_022295005.1, XP_022299064.1, XP_022300714.1, XP_022305781.1, XP_022309957.1
OG0000891	XP_022290414.1, XP_022292851.1, XP_022310912.1	DPMN_093267-T1, DPMN_176134-T1, DPMN_186145-T1
OG0000892	XP_022290481.1, XP_022323496.1, XP_022323497.1, XP_022344350.1	DPMN_006199-T1, DPMN_148145-T1
OG0000893	XP_022290578.1	DPMN_001585-T1, DPMN_027734-T1, DPMN_053277-T1, DPMN_151640-T1, DPMN_185467-T1
OG0000894	XP_022290610.1, XP_022290611.1, XP_022290612.1, XP_022290613.1, XP_022290614.1	DPMN_151884-T1
OG0000895	XP_022290836.1, XP_022290837.1, XP_022291046.1, XP_022291047.1, XP_022291048.1	DPMN_054694-T1
OG0000896	XP_022291034.1, XP_022293662.1, XP_022295498.1	DPMN_179396-T1, DPMN_179407-T1, DPMN_181073-T1
OG0000897	XP_022291041.1, XP_022292102.1, XP_022295412.1, XP_022295413.1	DPMN_079616-T1, DPMN_083130-T1
OG0000898	XP_022291223.1, XP_022291224.1, XP_022291225.1, XP_022337004.1, XP_022337005.1	DPMN_175783-T1
OG0000899	XP_022291641.1, XP_022298907.1, XP_022298921.1, XP_022314973.1, XP_022314985.1, XP_022315083.1
OG0000900	XP_022291760.1, XP_022292001.1, XP_022294932.1, XP_022295247.1, XP_022295249.1, XP_022295250.1
OG0000901	XP_022291993.1, XP_022302821.1, XP_022302822.1, XP_022302823.1, XP_022307011.1	DPMN_138335-T1
OG0000902	XP_022292040.1, XP_022292048.1, XP_022292060.1	DPMN_121468-T1, DPMN_121497-T1, DPMN_121600-T1
OG0000903	XP_022292647.1, XP_022292653.1, XP_022292663.1, XP_022318044.1, XP_022318051.1	DPMN_071090-T1
OG0000904	XP_022292933.1, XP_022292934.1, XP_022295291.1, XP_022295308.1	DPMN_006682-T1, DPMN_006685-T1
OG0000905	XP_022293253.1, XP_022317431.1, XP_022317432.1	DPMN_060896-T1, DPMN_061263-T1, DPMN_094650-T1
OG0000906	XP_022293287.1, XP_022302957.1, XP_022302958.1, XP_022302959.1	DPMN_064387-T1, DPMN_110349-T1
OG0000907	XP_022293334.1, XP_022293335.1, XP_022293336.1, XP_022293337.1, XP_022293338.1	DPMN_023268-T1
OG0000908	XP_022293348.1, XP_022297482.1, XP_022338574.1	DPMN_034410-T1, DPMN_062237-T1, DPMN_175529-T1
OG0000909	XP_022293373.1, XP_022293374.1, XP_022293456.1, XP_022293457.1, XP_022293458.1	DPMN_042337-T1
OG0000910	XP_022293473.1, XP_022293474.1, XP_022293475.1, XP_022293476.1, XP_022293477.1	DPMN_091299-T1
OG0000911	XP_022293681.1, XP_022293682.1, XP_022293683.1, XP_022293684.1, XP_022294305.1	DPMN_168886-T1
OG0000912	XP_022293742.1, XP_022293755.1, XP_022294404.1, XP_022294405.1, XP_022294611.1	DPMN_109654-T1
OG0000913	XP_022293857.1, XP_022293858.1, XP_022293859.1, XP_022293860.1, XP_022293862.1	DPMN_067755-T1
OG0000914	XP_022293949.1, XP_022294233.1, XP_022295388.1, XP_022295541.1	DPMN_012432-T1, DPMN_079820-T1
OG0000915	XP_022293995.1, XP_022293996.1, XP_022293997.1, XP_022295139.1, XP_022295140.1	DPMN_005158-T1
OG0000916	XP_022294079.1, XP_022294080.1, XP_022294081.1	DPMN_061878-T1, DPMN_062339-T1, DPMN_062715-T1
OG0000917	XP_022294194.1, XP_022294195.1, XP_022310957.1	DPMN_182492-T1, DPMN_182493-T1, DPMN_182494-T1
OG0000918	XP_022295272.1, XP_022295559.1, XP_022295560.1, XP_022295561.1, XP_022295562.1	DPMN_062614-T1
OG0000919	XP_022295960.1, XP_022295962.1, XP_022295963.1, XP_022302193.1, XP_022302194.1	DPMN_123682-T1
OG0000920	XP_022295969.1, XP_022295970.1, XP_022295971.1, XP_022296398.1, XP_022296399.1	DPMN_083206-T1
OG0000921	XP_022295988.1, XP_022295989.1, XP_022295990.1, XP_022295992.1, XP_022295993.1, XP_022300587.1
OG0000922	XP_022296001.1, XP_022296002.1, XP_022296003.1, XP_022296004.1, XP_022296005.1	DPMN_064880-T1
OG0000923	XP_022296182.1	DPMN_013348-T1, DPMN_026866-T1, DPMN_065097-T1, DPMN_142408-T1, DPMN_174006-T1
OG0000924	XP_022296623.1, XP_022296624.1, XP_022296626.1, XP_022296627.1, XP_022296628.1	DPMN_188336-T1
OG0000925	XP_022296750.1, XP_022296751.1, XP_022296752.1, XP_022300161.1	DPMN_072585-T1, DPMN_083629-T1
OG0000926	XP_022296787.1, XP_022299023.1, XP_022307486.1	DPMN_001064-T1, DPMN_023496-T1, DPMN_177555-T1
OG0000927	XP_022296924.1, XP_022296925.1, XP_022296926.1, XP_022296927.1, XP_022296928.1	DPMN_112946-T1
OG0000928	XP_022296972.1, XP_022296974.1, XP_022300481.1, XP_022300482.1, XP_022300483.1	DPMN_075415-T1
OG0000929	XP_022297484.1	DPMN_010422-T1, DPMN_060125-T1, DPMN_060136-T1, DPMN_060149-T1, DPMN_150675-T1
OG0000930	XP_022297497.1, XP_022300692.1, XP_022300693.1, XP_022302329.1, XP_022302965.1, XP_022302966.1
OG0000931	XP_022297562.1, XP_022297574.1, XP_022329751.1, XP_022329756.1, XP_022329763.1	DPMN_004952-T1
OG0000932	XP_022297654.1, XP_022297655.1, XP_022297656.1, XP_022300484.1	DPMN_067076-T1, DPMN_076593-T1
OG0000933	XP_022297883.1, XP_022298862.1, XP_022298863.1, XP_022298865.1, XP_022298866.1	DPMN_092607-T1
OG0000934	XP_022298084.1, XP_022298085.1, XP_022298086.1, XP_022298087.1, XP_022298088.1	DPMN_065130-T1
OG0000935	XP_022298345.1, XP_022298346.1, XP_022298812.1, XP_022298813.1	DPMN_066988-T1, DPMN_076616-T1
OG0000936	XP_022298574.1, XP_022307943.1, XP_022344335.1	DPMN_167712-T1, DPMN_167747-T1, DPMN_167766-T1
OG0000937	XP_022299373.1	DPMN_062050-T1, DPMN_070202-T1, DPMN_141495-T1, DPMN_152267-T1, DPMN_163840-T1
OG0000938	XP_022299469.1, XP_022299470.1, XP_022299471.1, XP_022299472.1, XP_022299473.1	DPMN_089253-T1
OG0000939	XP_022299741.1, XP_022300854.1, XP_022301050.1, XP_022308238.1, XP_022322841.1	DPMN_180046-T1
OG0000940	XP_022299754.1, XP_022299755.1, XP_022299756.1, XP_022299757.1	DPMN_062269-T1, DPMN_066116-T1
OG0000941	XP_022299783.1, XP_022299918.1	DPMN_035833-T1, DPMN_036136-T1, DPMN_050013-T1, DPMN_051794-T1
OG0000942	XP_022300105.1, XP_022300106.1, XP_022300107.1, XP_022300108.1, XP_022300109.1	DPMN_154304-T1
OG0000943	XP_022300313.1, XP_022306528.1, XP_022308824.1	DPMN_010203-T1, DPMN_038297-T1, DPMN_188862-T1
OG0000944	XP_022300352.1, XP_022300353.1, XP_022300354.1, XP_022300355.1, XP_022300356.1	DPMN_107187-T1
OG0000945	XP_022301157.1, XP_022302480.1, XP_022302481.1, XP_022302998.1	DPMN_070542-T1, DPMN_088616-T1
OG0000946	XP_022301323.1, XP_022301324.1, XP_022305034.1, XP_022305035.1, XP_022318951.1, XP_022342263.1
OG0000947	XP_022301737.1, XP_022301738.1, XP_022301835.1, XP_022301836.1	DPMN_008853-T1, DPMN_009164-T1
OG0000948	XP_022302202.1, XP_022302203.1, XP_022302204.1, XP_022302205.1, XP_022302206.1	DPMN_055877-T1
OG0000949	XP_022302234.1, XP_022302235.1, XP_022302236.1, XP_022302442.1, XP_022302444.1	DPMN_013082-T1
OG0000950	XP_022302976.1, XP_022302977.1, XP_022302978.1, XP_022302979.1, XP_022302980.1	DPMN_080853-T1
OG0000951	XP_022303103.1, XP_022303104.1, XP_022303106.1	DPMN_022390-T1, DPMN_036207-T1, DPMN_036392-T1
OG0000952	XP_022303337.1, XP_022303338.1, XP_022303339.1, XP_022303854.1, XP_022303855.1	DPMN_107777-T1
OG0000953	XP_022303364.1, XP_022303365.1, XP_022303366.1, XP_022303367.1, XP_022303368.1	DPMN_125856-T1
OG0000954	XP_022303498.1, XP_022303499.1, XP_022303500.1, XP_022309587.1, XP_022309588.1	DPMN_185658-T1
OG0000955	XP_022303657.1, XP_022303658.1, XP_022303659.1, XP_022303726.1, XP_022303727.1, XP_022303728.1
OG0000956	XP_022304092.1, XP_022304093.1, XP_022304762.1, XP_022304764.1, XP_022304765.1	DPMN_022678-T1
OG0000957	XP_022304222.1, XP_022304223.1, XP_022304224.1, XP_022304225.1, XP_022304745.1	DPMN_156716-T1
OG0000958	XP_022304893.1, XP_022310749.1, XP_022310750.1, XP_022310751.1	DPMN_081104-T1, DPMN_103809-T1
OG0000959	XP_022306399.1, XP_022306400.1, XP_022306495.1, XP_022306496.1	DPMN_102774-T1, DPMN_103269-T1
OG0000960	XP_022306402.1, XP_022306403.1, XP_022306404.1, XP_022306405.1, XP_022306406.1	DPMN_053569-T1
OG0000961	XP_022306842.1, XP_022306843.1, XP_022306844.1, XP_022307088.1, XP_022307089.1, XP_022307090.1
OG0000962	XP_022307557.1, XP_022307565.1, XP_022307573.1, XP_022307579.1, XP_022307585.1	DPMN_193159-T1
OG0000963	XP_022307563.1, XP_022307889.1, XP_022312606.1, XP_022328108.1, XP_022345830.1	DPMN_188115-T1
OG0000964	XP_022307890.1, XP_022307895.1, XP_022307901.1, XP_022307907.1, XP_022307913.1	DPMN_113577-T1
OG0000965	XP_022308151.1	DPMN_062089-T1, DPMN_099159-T1, DPMN_099175-T1, DPMN_123274-T1, DPMN_178113-T1
OG0000966	XP_022308778.1, XP_022308779.1, XP_022309005.1, XP_022309006.1, XP_022309007.1	DPMN_004772-T1
OG0000967	XP_022308968.1, XP_022308969.1, XP_022309279.1, XP_022309280.1, XP_022309281.1	DPMN_092178-T1
OG0000968	XP_022309792.1, XP_022310271.1	DPMN_014302-T1, DPMN_070509-T1, DPMN_079669-T1, DPMN_111298-T1
OG0000969	XP_022310021.1, XP_022310051.1, XP_022321780.1, XP_022321781.1, XP_022321782.1	DPMN_039178-T1
OG0000970	XP_022310254.1, XP_022312062.1, XP_022312063.1	DPMN_119024-T1, DPMN_172297-T1, DPMN_179086-T1
OG0000971	XP_022310405.1, XP_022310412.1, XP_022310421.1, XP_022310432.1, XP_022310440.1	DPMN_076778-T1
OG0000972	XP_022310411.1, XP_022310413.1, XP_022310414.1, XP_022310415.1, XP_022310416.1	DPMN_190820-T1
OG0000973	XP_022310564.1, XP_022310882.1	DPMN_100695-T1, DPMN_100874-T1, DPMN_101172-T1, DPMN_101319-T1
OG0000974	XP_022310655.1, XP_022310656.1, XP_022310658.1, XP_022310659.1, XP_022310660.1	DPMN_170978-T1
OG0000975	XP_022311227.1, XP_022311827.1, XP_022311828.1, XP_022311829.1, XP_022311830.1	DPMN_113508-T1
OG0000976	XP_022311426.1, XP_022311427.1, XP_022311428.1	DPMN_097052-T1, DPMN_097068-T1, DPMN_097227-T1
OG0000977	XP_022311595.1, XP_022311603.1, XP_022321270.1, XP_022321278.1	DPMN_019063-T1, DPMN_019532-T1
OG0000978	XP_022311754.1, XP_022311756.1, XP_022311880.1, XP_022311881.1	DPMN_156047-T1, DPMN_156399-T1
OG0000979	XP_022312847.1, XP_022312850.1, XP_022312947.1, XP_022312948.1, XP_022312949.1	DPMN_045063-T1
OG0000980	XP_022313440.1, XP_022314153.1, XP_022316678.1, XP_022318603.1, XP_022319402.1	DPMN_042338-T1
OG0000981	XP_022313814.1, XP_022313816.1, XP_022313884.1, XP_022313885.1, XP_022313887.1	DPMN_022359-T1
OG0000982	XP_022313895.1, XP_022314056.1	DPMN_021438-T1, DPMN_050559-T1, DPMN_050743-T1, DPMN_056900-T1
OG0000983	XP_022313950.1, XP_022313951.1, XP_022314009.1, XP_022314010.1	DPMN_114065-T1, DPMN_114154-T1
OG0000984	XP_022313952.1, XP_022313953.1, XP_022318166.1, XP_022318168.1	DPMN_050419-T1, DPMN_189110-T1
OG0000985	XP_022314184.1, XP_022314185.1, XP_022314187.1, XP_022315432.1, XP_022315433.1	DPMN_020306-T1
OG0000986	XP_022314630.1, XP_022314631.1, XP_022314632.1, XP_022314633.1, XP_022314635.1	DPMN_015227-T1
OG0000987	XP_022314670.1, XP_022314671.1, XP_022314672.1, XP_022314673.1	DPMN_065740-T1, DPMN_065783-T1
OG0000988	XP_022314726.1, XP_022314727.1, XP_022314728.1, XP_022314729.1, XP_022314730.1	DPMN_062690-T1
OG0000989	XP_022314994.1	DPMN_112498-T1, DPMN_112530-T1, DPMN_112638-T1, DPMN_113050-T1, DPMN_113124-T1
OG0000990	XP_022315007.1, XP_022315009.1, XP_022315010.1, XP_022315011.1, XP_022315012.1	DPMN_194567-T1
OG0000991	XP_022315925.1, XP_022315926.1, XP_022315928.1, XP_022315979.1, XP_022315980.1	DPMN_046366-T1
OG0000992	XP_022315930.1, XP_022315931.1, XP_022315932.1, XP_022315990.1	DPMN_128853-T1, DPMN_128967-T1
OG0000993	XP_022316273.1, XP_022316274.1, XP_022316277.1, XP_022317281.1, XP_022318615.1, XP_022318617.1
OG0000994	XP_022316508.1, XP_022316509.1, XP_022316510.1, XP_022316931.1, XP_022316932.1	DPMN_171909-T1
OG0000995	XP_022316534.1, XP_022316535.1, XP_022316536.1, XP_022316537.1, XP_022316538.1	DPMN_041558-T1
OG0000996	XP_022316553.1, XP_022316554.1, XP_022316556.1, XP_022316557.1	DPMN_041337-T1, DPMN_049498-T1
OG0000997	XP_022316674.1, XP_022319218.1, XP_022319219.1, XP_022319220.1, XP_022335050.1	DPMN_082006-T1
OG0000998	XP_022316696.1, XP_022318590.1	DPMN_052528-T1, DPMN_052556-T1, DPMN_052576-T1, DPMN_085849-T1
OG0000999	XP_022316777.1	DPMN_003245-T1, DPMN_055574-T1, DPMN_070480-T1, DPMN_118416-T1, DPMN_193652-T1
OG0001000	XP_022317086.1, XP_022317094.1, XP_022317102.1, XP_022317845.1, XP_022317851.1	DPMN_023977-T1
OG0001001	XP_022317162.1, XP_022317163.1, XP_022317164.1, XP_022317165.1, XP_022317166.1	DPMN_049759-T1
OG0001002	XP_022317181.1, XP_022329345.1	DPMN_026972-T1, DPMN_087663-T1, DPMN_120043-T1, DPMN_120104-T1
OG0001003	XP_022317339.1, XP_022317340.1, XP_022317341.1, XP_022317342.1	DPMN_069775-T1, DPMN_153623-T1
OG0001004	XP_022317448.1, XP_022317449.1, XP_022317450.1, XP_022317451.1, XP_022317452.1	DPMN_031915-T1
OG0001005	XP_022317489.1, XP_022317490.1, XP_022317548.1, XP_022317549.1	DPMN_049512-T1, DPMN_173137-T1
OG0001006	XP_022317674.1, XP_022317675.1, XP_022317676.1, XP_022317677.1, XP_022317678.1	DPMN_046263-T1
OG0001007	XP_022318057.1, XP_022333337.1	DPMN_172597-T1, DPMN_172599-T1, DPMN_172737-T1, DPMN_172743-T1
OG0001008	XP_022318156.1, XP_022318157.1, XP_022319685.1, XP_022319686.1, XP_022319687.1	DPMN_170602-T1
OG0001009	XP_022318302.1, XP_022318303.1, XP_022318304.1, XP_022319155.1	DPMN_087442-T1, DPMN_156485-T1
OG0001010	XP_022318386.1	DPMN_087625-T1, DPMN_088146-T1, DPMN_088247-T1, DPMN_156600-T1, DPMN_156645-T1
OG0001011	XP_022318416.1, XP_022318484.1, XP_022318964.1, XP_022319147.1	DPMN_169916-T1, DPMN_170107-T1
OG0001012	XP_022318594.1, XP_022318637.1	DPMN_126522-T1, DPMN_126530-T1, DPMN_126734-T1, DPMN_126934-T1
OG0001013	XP_022318825.1, XP_022318826.1, XP_022318827.1, XP_022318828.1, XP_022318829.1	DPMN_150818-T1
OG0001014	XP_022319213.1, XP_022319214.1, XP_022319215.1, XP_022319216.1, XP_022319217.1	DPMN_025768-T1
OG0001015	XP_022319632.1	DPMN_027876-T1, DPMN_028508-T1, DPMN_029045-T1, DPMN_125100-T1, DPMN_179117-T1
OG0001016	XP_022319888.1, XP_022319889.1, XP_022319890.1, XP_022319891.1, XP_022319892.1	DPMN_130934-T1
OG0001017	XP_022320081.1, XP_022320082.1, XP_022320083.1	DPMN_075535-T1, DPMN_075599-T1, DPMN_075664-T1
OG0001018	XP_022320305.1, XP_022320452.1, XP_022320453.1, XP_022320454.1, XP_022325250.1	DPMN_031583-T1
OG0001019	XP_022321305.1, XP_022321306.1, XP_022321307.1, XP_022321535.1, XP_022321536.1	DPMN_004019-T1
OG0001020	XP_022321626.1, XP_022325834.1, XP_022325835.1, XP_022326874.1	DPMN_081673-T1, DPMN_085132-T1
OG0001021	XP_022321628.1, XP_022321629.1, XP_022323735.1, XP_022323736.1	DPMN_067856-T1, DPMN_075867-T1
OG0001022	XP_022321846.1, XP_022321847.1, XP_022321848.1, XP_022321849.1	DPMN_167160-T1, DPMN_175187-T1
OG0001023	XP_022321863.1, XP_022321864.1, XP_022328615.1, XP_022328616.1	DPMN_027170-T1, DPMN_027412-T1
OG0001024	XP_022321955.1, XP_022321956.1	DPMN_052773-T1, DPMN_053347-T1, DPMN_057230-T1, DPMN_115500-T1
OG0001025	XP_022322071.1, XP_022322072.1	DPMN_013629-T1, DPMN_146814-T1, DPMN_147790-T1, DPMN_148033-T1
OG0001026	XP_022322347.1, XP_022324826.1, XP_022326556.1, XP_022327485.1, XP_022328081.1	DPMN_109442-T1
OG0001027	XP_022322528.1, XP_022322529.1, XP_022322530.1, XP_022322531.1	DPMN_079380-T1, DPMN_134462-T1
OG0001028	XP_022322635.1, XP_022322640.1	DPMN_013007-T1, DPMN_013026-T1, DPMN_013494-T1, DPMN_013516-T1
OG0001029	XP_022322694.1, XP_022322699.1, XP_022322706.1, XP_022322712.1, XP_022322718.1	DPMN_043816-T1
OG0001030	XP_022323140.1, XP_022323141.1, XP_022323142.1, XP_022323143.1, XP_022327803.1	DPMN_175262-T1
OG0001031	XP_022323246.1, XP_022323247.1, XP_022323248.1, XP_022323249.1	DPMN_036378-T1, DPMN_036427-T1
OG0001032	XP_022323395.1, XP_022323396.1, XP_022323397.1, XP_022323398.1, XP_022323399.1	DPMN_039194-T1
OG0001033	XP_022323857.1, XP_022323944.1	DPMN_066053-T1, DPMN_097022-T1, DPMN_181600-T1, DPMN_192599-T1
OG0001034	XP_022325022.1, XP_022325033.1, XP_022339304.1, XP_022339311.1, XP_022339321.1	DPMN_136816-T1
OG0001035	XP_022325176.1, XP_022325177.1, XP_022325178.1, XP_022325179.1, XP_022325180.1	DPMN_108987-T1
OG0001036	XP_022325473.1, XP_022325474.1, XP_022327153.1, XP_022327154.1, XP_022327155.1	DPMN_097298-T1
OG0001037	XP_022325500.1, XP_022325501.1	DPMN_021409-T1, DPMN_021942-T1, DPMN_092323-T1, DPMN_092480-T1
OG0001038	XP_022325502.1, XP_022325503.1, XP_022325504.1, XP_022325505.1, XP_022325506.1	DPMN_041979-T1
OG0001039	XP_022325638.1, XP_022325640.1, XP_022325641.1, XP_022325642.1, XP_022326758.1	DPMN_174637-T1
OG0001040	XP_022325669.1, XP_022325670.1, XP_022325671.1, XP_022328235.1, XP_022328592.1, XP_022328593.1
OG0001041	XP_022325672.1, XP_022325673.1, XP_022325674.1, XP_022325675.1	DPMN_062077-T1, DPMN_063155-T1
OG0001042	XP_022325735.1, XP_022325744.1, XP_022325758.1, XP_022325767.1, XP_022325792.1	DPMN_005502-T1
OG0001043	XP_022325797.1, XP_022325798.1, XP_022325799.1, XP_022325800.1, XP_022327035.1	DPMN_134772-T1
OG0001044	XP_022325871.1	DPMN_065103-T1, DPMN_065259-T1, DPMN_065338-T1, DPMN_066234-T1, DPMN_066578-T1
OG0001045	XP_022326490.1, XP_022326491.1	DPMN_054476-T1, DPMN_146840-T1, DPMN_147720-T1, DPMN_147959-T1
OG0001046	XP_022326637.1, XP_022326644.1, XP_022326652.1, XP_022326662.1, XP_022326673.1	DPMN_158518-T1
OG0001047	XP_022327082.1, XP_022327083.1, XP_022327084.1, XP_022327085.1, XP_022327086.1	DPMN_070060-T1
OG0001048	XP_022327356.1, XP_022327358.1, XP_022327359.1, XP_022327360.1	DPMN_005693-T1, DPMN_099617-T1
OG0001049	XP_022327649.1, XP_022327650.1, XP_022328111.1, XP_022328113.1	DPMN_106317-T1, DPMN_107003-T1
OG0001050	XP_022327891.1, XP_022327900.1, XP_022327909.1, XP_022344179.1, XP_022344187.1	DPMN_115020-T1
OG0001051	XP_022328610.1, XP_022328611.1, XP_022328612.1, XP_022328613.1, XP_022328614.1	DPMN_129352-T1
OG0001052	XP_022328851.1	DPMN_070394-T1, DPMN_070437-T1, DPMN_070688-T1, DPMN_070792-T1, DPMN_071376-T1
OG0001053	XP_022329416.1, XP_022329417.1, XP_022329680.1, XP_022329681.1, XP_022329682.1	DPMN_116567-T1
OG0001054	XP_022329604.1, XP_022329605.1, XP_022330264.1, XP_022330265.1	DPMN_023515-T1, DPMN_050265-T1
OG0001055	XP_022329747.1, XP_022329748.1, XP_022329749.1, XP_022331019.1	DPMN_002230-T1, DPMN_096743-T1
OG0001056	XP_022329804.1, XP_022329805.1, XP_022343736.1, XP_022343737.1	DPMN_015799-T1, DPMN_140892-T1
OG0001057	XP_022329831.1, XP_022329832.1, XP_022330962.1, XP_022330963.1, XP_022330965.1	DPMN_183237-T1
OG0001058	XP_022329932.1, XP_022329933.1, XP_022329934.1, XP_022329937.1, XP_022329938.1	DPMN_166158-T1
OG0001059	XP_022330023.1, XP_022330024.1, XP_022330025.1, XP_022330026.1, XP_022330027.1	DPMN_159497-T1
OG0001060	XP_022330165.1, XP_022330174.1, XP_022331336.1, XP_022331345.1	DPMN_072715-T1, DPMN_178080-T1
OG0001061	XP_022330392.1, XP_022330400.1, XP_022332126.1, XP_022332136.1	DPMN_059467-T1, DPMN_059632-T1
OG0001062	XP_022330862.1, XP_022330863.1, XP_022330864.1	DPMN_034043-T1, DPMN_034069-T1, DPMN_034125-T1
OG0001063	XP_022330945.1, XP_022330946.1, XP_022330947.1, XP_022330948.1, XP_022330949.1	DPMN_011395-T1
OG0001064	XP_022331091.1, XP_022331101.1, XP_022331113.1, XP_022331122.1, XP_022331129.1	DPMN_043403-T1
OG0001065	XP_022331171.1, XP_022331172.1, XP_022331215.1, XP_022331216.1	DPMN_019234-T1, DPMN_021163-T1
OG0001066	XP_022331462.1, XP_022331463.1, XP_022333878.1	DPMN_030936-T1, DPMN_052075-T1, DPMN_106426-T1
OG0001067	XP_022332038.1, XP_022333417.1, XP_022333418.1, XP_022333419.1	DPMN_056308-T1, DPMN_155599-T1
OG0001068	XP_022332039.1, XP_022332040.1, XP_022332042.1, XP_022332043.1	DPMN_140483-T1, DPMN_140812-T1
OG0001069	XP_022333112.1, XP_022333113.1	DPMN_041524-T1, DPMN_041544-T1, DPMN_042447-T1, DPMN_042530-T1
OG0001070	XP_022333303.1, XP_022333314.1, XP_022333325.1, XP_022333333.1, XP_022333341.1	DPMN_076573-T1
OG0001071	XP_022333652.1, XP_022333653.1, XP_022333654.1, XP_022333655.1	DPMN_180260-T1, DPMN_180536-T1
OG0001072	XP_022334273.1, XP_022334274.1, XP_022334778.1, XP_022334779.1, XP_022334780.1	DPMN_013292-T1
OG0001073	XP_022335213.1, XP_022335214.1	DPMN_073752-T1, DPMN_110916-T1, DPMN_126235-T1, DPMN_136675-T1
OG0001074	XP_022335492.1, XP_022335493.1, XP_022337647.1, XP_022337648.1, XP_022337649.1	DPMN_145604-T1
OG0001075	XP_022335602.1, XP_022335603.1, XP_022335604.1, XP_022335605.1, XP_022335606.1	DPMN_165253-T1
OG0001076	XP_022335796.1, XP_022338951.1, XP_022342615.1, XP_022342616.1	DPMN_137326-T1, DPMN_137362-T1
OG0001077	XP_022335861.1, XP_022335871.1, XP_022342563.1, XP_022342861.1, XP_022345074.1	DPMN_088859-T1
OG0001078	XP_022336106.1, XP_022336113.1, XP_022336123.1, XP_022344769.1, XP_022344778.1	DPMN_193416-T1
OG0001079	XP_022336378.1, XP_022336379.1, XP_022336380.1, XP_022336381.1	DPMN_013900-T1, DPMN_013979-T1
OG0001080	XP_022336623.1, XP_022337048.1	DPMN_107657-T1, DPMN_107955-T1, DPMN_108188-T1, DPMN_108240-T1
OG0001081	XP_022337298.1, XP_022337299.1, XP_022337300.1, XP_022345748.1, XP_022345749.1, XP_022345750.1
OG0001082	XP_022337625.1, XP_022337626.1, XP_022337627.1, XP_022337628.1, XP_022337629.1	DPMN_190268-T1
OG0001083	XP_022337637.1, XP_022337638.1, XP_022337639.1, XP_022337640.1, XP_022337641.1	DPMN_134997-T1
OG0001084	XP_022337790.1, XP_022337791.1, XP_022344889.1, XP_022344890.1	DPMN_090098-T1, DPMN_092460-T1
OG0001085	XP_022337987.1, XP_022337989.1, XP_022337990.1, XP_022337991.1, XP_022337992.1	DPMN_158443-T1
OG0001086	XP_022338009.1, XP_022338010.1, XP_022338011.1, XP_022338012.1, XP_022338013.1	DPMN_024484-T1
OG0001087	XP_022338199.1, XP_022338200.1, XP_022338201.1, XP_022338202.1, XP_022338203.1	DPMN_132517-T1
OG0001088	XP_022338365.1, XP_022338366.1, XP_022338367.1, XP_022338368.1, XP_022338369.1	DPMN_116522-T1
OG0001089	XP_022338451.1, XP_022338452.1, XP_022338453.1, XP_022338454.1	DPMN_172536-T1, DPMN_172580-T1
OG0001090	XP_022338720.1, XP_022338722.1, XP_022341226.1, XP_022341227.1	DPMN_148993-T1, DPMN_162462-T1
OG0001091	XP_022339406.1, XP_022339407.1, XP_022339408.1, XP_022339410.1	DPMN_084230-T1, DPMN_084649-T1
OG0001092	XP_022339499.1, XP_022339500.1, XP_022339501.1, XP_022339502.1, XP_022339503.1	DPMN_046863-T1
OG0001093	XP_022339855.1, XP_022339856.1, XP_022339857.1, XP_022340471.1, XP_022340472.1	DPMN_183934-T1
OG0001094	XP_022340044.1, XP_022340045.1, XP_022340046.1, XP_022340047.1, XP_022340048.1	DPMN_045589-T1
OG0001095	XP_022340080.1, XP_022340081.1, XP_022340082.1, XP_022340083.1, XP_022340084.1, XP_022340085.1
OG0001096	XP_022340181.1	DPMN_045452-T1, DPMN_119555-T1, DPMN_120019-T1, DPMN_139163-T1, DPMN_139386-T1
OG0001097	XP_022340342.1, XP_022340343.1, XP_022340344.1, XP_022340345.1, XP_022340346.1	DPMN_047175-T1
OG0001098	XP_022340904.1, XP_022340905.1, XP_022340906.1, XP_022340907.1	DPMN_159652-T1, DPMN_160238-T1
OG0001099	XP_022341281.1, XP_022341282.1, XP_022341283.1, XP_022341284.1	DPMN_131878-T1, DPMN_132130-T1
OG0001100	XP_022341421.1, XP_022341422.1, XP_022341423.1, XP_022341424.1, XP_022341425.1	DPMN_135300-T1
OG0001101	XP_022341598.1, XP_022341600.1, XP_022341601.1, XP_022341602.1	DPMN_095910-T1, DPMN_097444-T1
OG0001102	XP_022341672.1, XP_022341673.1, XP_022341674.1, XP_022341675.1, XP_022341676.1	DPMN_019879-T1
OG0001103	XP_022341740.1, XP_022341741.1, XP_022341742.1, XP_022341743.1, XP_022341744.1	DPMN_090379-T1
OG0001104	XP_022341757.1, XP_022341758.1, XP_022341759.1, XP_022341760.1, XP_022341761.1	DPMN_182666-T1
OG0001105	XP_022341949.1, XP_022341950.1, XP_022341951.1, XP_022341952.1, XP_022341953.1	DPMN_025094-T1
OG0001106	XP_022342062.1, XP_022342063.1, XP_022342064.1, XP_022342065.1, XP_022342066.1	DPMN_122216-T1
OG0001107	XP_022342162.1, XP_022342163.1, XP_022342164.1, XP_022342165.1, XP_022342167.1, XP_022342168.1
OG0001108	XP_022343399.1, XP_022343400.1, XP_022343401.1, XP_022343403.1, XP_022343404.1	DPMN_009986-T1
OG0001109	XP_022344244.1, XP_022344245.1, XP_022344246.1, XP_022344248.1, XP_022344249.1	DPMN_184879-T1
OG0001110	XP_022344719.1, XP_022344720.1, XP_022344721.1, XP_022344722.1, XP_022344723.1	DPMN_065436-T1
OG0001111		DPMN_003360-T1, DPMN_003460-T1, DPMN_012737-T1, DPMN_012864-T1, DPMN_094234-T1, DPMN_112739-T1
OG0001112		DPMN_008698-T1, DPMN_029555-T1, DPMN_115390-T1, DPMN_169229-T1, DPMN_182219-T1, DPMN_182466-T1
OG0001113		DPMN_016518-T1, DPMN_016578-T1, DPMN_096374-T1, DPMN_096386-T1, DPMN_108847-T1, DPMN_163754-T1
OG0001114		DPMN_017117-T1, DPMN_026825-T1, DPMN_047527-T1, DPMN_059430-T1, DPMN_060106-T1, DPMN_147274-T1
OG0001115		DPMN_019293-T1, DPMN_023120-T1, DPMN_023306-T1, DPMN_023583-T1, DPMN_023669-T1, DPMN_036159-T1
OG0001116		DPMN_031965-T1, DPMN_043349-T1, DPMN_074788-T1, DPMN_118007-T1, DPMN_143467-T1, DPMN_186409-T1
OG0001117		DPMN_056979-T1, DPMN_153024-T1, DPMN_153205-T1, DPMN_153305-T1, DPMN_153845-T1, DPMN_155494-T1
OG0001118		DPMN_059629-T1, DPMN_059852-T1, DPMN_100944-T1, DPMN_128618-T1, DPMN_174507-T1, DPMN_182234-T1
OG0001119		DPMN_157857-T1, DPMN_157910-T1, DPMN_158025-T1, DPMN_158366-T1, DPMN_158370-T1, DPMN_158549-T1
OG0001120	XP_022286053.1, XP_022286054.1, XP_022337826.1, XP_022337827.1	DPMN_137584-T1
OG0001121	XP_022286197.1, XP_022286198.1, XP_022345835.1, XP_022345836.1	DPMN_081043-T1
OG0001122	XP_022286386.1, XP_022286388.1, XP_022286684.1, XP_022286692.1	DPMN_117405-T1
OG0001123	XP_022286393.1, XP_022286394.1, XP_022286395.1	DPMN_019919-T1, DPMN_107179-T1
OG0001124	XP_022286579.1, XP_022286900.1, XP_022290677.1, XP_022290678.1, XP_022290694.1
OG0001125	XP_022286634.1, XP_022286635.1, XP_022286678.1, XP_022286679.1	DPMN_047613-T1
OG0001126	XP_022286721.1, XP_022286722.1, XP_022286983.1, XP_022286985.1	DPMN_018060-T1
OG0001127	XP_022286748.1, XP_022287742.1	DPMN_038334-T1, DPMN_146839-T1, DPMN_174728-T1
OG0001128	XP_022286806.1, XP_022286807.1, XP_022286808.1, XP_022286809.1	DPMN_133780-T1
OG0001129	XP_022286855.1, XP_022287353.1, XP_022287354.1, XP_022287355.1, XP_022287357.1
OG0001130	XP_022287120.1, XP_022300883.1, XP_022342876.1	DPMN_039794-T1, DPMN_180727-T1
OG0001131	XP_022287148.1, XP_022287149.1, XP_022336185.1, XP_022336193.1	DPMN_104233-T1
OG0001132	XP_022287408.1, XP_022287409.1, XP_022287410.1, XP_022287411.1	DPMN_133690-T1
OG0001133	XP_022287517.1, XP_022287518.1, XP_022287519.1, XP_022287520.1	DPMN_159213-T1
OG0001134	XP_022287907.1, XP_022287908.1, XP_022287909.1, XP_022287911.1	DPMN_095130-T1
OG0001135	XP_022287918.1, XP_022291615.1, XP_022306020.1, XP_022308328.1, XP_022323019.1
OG0001136	XP_022288320.1, XP_022288321.1, XP_022288322.1	DPMN_014135-T1, DPMN_016416-T1
OG0001137	XP_022288323.1, XP_022288324.1, XP_022288325.1	DPMN_101177-T1, DPMN_154249-T1
OG0001138	XP_022288408.1, XP_022288421.1, XP_022293803.1, XP_022293806.1	DPMN_193409-T1
OG0001139	XP_022288409.1, XP_022288410.1, XP_022288411.1	DPMN_024558-T1, DPMN_025009-T1
OG0001140	XP_022288416.1, XP_022288417.1, XP_022288418.1, XP_022288419.1	DPMN_040937-T1
OG0001141	XP_022288480.1, XP_022288487.1, XP_022314831.1, XP_022314840.1	DPMN_029106-T1
OG0001142	XP_022288562.1, XP_022310956.1	DPMN_013425-T1, DPMN_046729-T1, DPMN_077619-T1
OG0001143	XP_022288594.1, XP_022288595.1, XP_022288596.1	DPMN_125926-T1, DPMN_126496-T1
OG0001144	XP_022289020.1	DPMN_051983-T1, DPMN_066487-T1, DPMN_085712-T1, DPMN_120812-T1
OG0001145	XP_022289196.1, XP_022289197.1, XP_022290150.1, XP_022290151.1	DPMN_049236-T1
OG0001146	XP_022289339.1, XP_022289341.1, XP_022291442.1, XP_022291443.1	DPMN_108436-T1
OG0001147	XP_022289460.1	DPMN_018415-T1, DPMN_018435-T1, DPMN_098362-T1, DPMN_098410-T1
OG0001148	XP_022289620.1, XP_022289621.1, XP_022289622.1, XP_022290128.1	DPMN_107640-T1
OG0001149	XP_022289725.1, XP_022309858.1, XP_022309859.1, XP_022311712.1	DPMN_026007-T1
OG0001150	XP_022289903.1, XP_022289904.1, XP_022292507.1, XP_022292508.1	DPMN_187028-T1
OG0001151	XP_022290362.1, XP_022338593.1	DPMN_008065-T1, DPMN_139768-T1, DPMN_158983-T1
OG0001152	XP_022290502.1	DPMN_139676-T1, DPMN_154017-T1, DPMN_154317-T1, DPMN_154517-T1
OG0001153	XP_022290529.1, XP_022290537.1, XP_022320259.1, XP_022320266.1	DPMN_156905-T1
OG0001154	XP_022290711.1, XP_022290712.1, XP_022292339.1, XP_022292340.1	DPMN_103120-T1
OG0001155	XP_022290844.1, XP_022324852.1	DPMN_072406-T1, DPMN_072424-T1, DPMN_072465-T1
OG0001156	XP_022290895.1, XP_022315254.1, XP_022328857.1	DPMN_140288-T1, DPMN_141922-T1
OG0001157	XP_022290949.1, XP_022290950.1, XP_022295708.1, XP_022295709.1	DPMN_037586-T1
OG0001158	XP_022290970.1, XP_022294745.1, XP_022294746.1, XP_022294747.1	DPMN_107223-T1
OG0001159	XP_022291013.1, XP_022302969.1	DPMN_018263-T1, DPMN_018488-T1, DPMN_018815-T1
OG0001160	XP_022291128.1, XP_022293602.1, XP_022303542.1, XP_022310487.1	DPMN_151407-T1
OG0001161	XP_022291133.1, XP_022291134.1, XP_022291135.1, XP_022291386.1	DPMN_029795-T1
OG0001162	XP_022291326.1, XP_022291497.1, XP_022294058.1, XP_022294294.1	DPMN_044090-T1
OG0001163	XP_022291352.1, XP_022291353.1, XP_022291354.1	DPMN_045932-T1, DPMN_046415-T1
OG0001164	XP_022291511.1, XP_022291512.1, XP_022291513.1, XP_022293151.1	DPMN_177429-T1
OG0001165	XP_022291556.1, XP_022291557.1, XP_022294720.1, XP_022294722.1	DPMN_162929-T1
OG0001166	XP_022291833.1, XP_022291834.1, XP_022291835.1, XP_022295243.1	DPMN_030634-T1
OG0001167	XP_022292192.1, XP_022292200.1, XP_022292208.1	DPMN_012296-T1, DPMN_098536-T1
OG0001168	XP_022292198.1, XP_022292199.1	DPMN_075600-T1, DPMN_075668-T1, DPMN_076595-T1
OG0001169	XP_022292299.1, XP_022292300.1, XP_022292301.1, XP_022292302.1	DPMN_067109-T1
OG0001170	XP_022292338.1	DPMN_034829-T1, DPMN_045169-T1, DPMN_076206-T1, DPMN_077136-T1
OG0001171	XP_022292391.1, XP_022292393.1, XP_022294033.1, XP_022294034.1	DPMN_103230-T1
OG0001172	XP_022292407.1, XP_022292413.1, XP_022297626.1, XP_022297632.1	DPMN_146985-T1
OG0001173	XP_022292498.1, XP_022292500.1, XP_022292501.1	DPMN_052177-T1, DPMN_097067-T1
OG0001174	XP_022292516.1, XP_022308122.1, XP_022331864.1, XP_022335547.1	DPMN_011889-T1
OG0001175	XP_022292620.1	DPMN_009480-T1, DPMN_009952-T1, DPMN_110436-T1, DPMN_192707-T1
OG0001176	XP_022292658.1, XP_022292659.1, XP_022292660.1, XP_022292661.1	DPMN_047803-T1
OG0001177	XP_022292841.1, XP_022292842.1, XP_022292844.1, XP_022293084.1	DPMN_175927-T1
OG0001178	XP_022292854.1, XP_022295083.1, XP_022308145.1, XP_022311940.1	DPMN_034137-T1
OG0001179	XP_022292884.1, XP_022294797.1	DPMN_089343-T1, DPMN_092643-T1, DPMN_168257-T1
OG0001180	XP_022292977.1, XP_022292978.1, XP_022292979.1, XP_022292981.1	DPMN_050998-T1
OG0001181	XP_022293166.1, XP_022293167.1, XP_022293168.1, XP_022293969.1	DPMN_049179-T1
OG0001182	XP_022293329.1, XP_022293330.1, XP_022294335.1, XP_022294336.1	DPMN_022755-T1
OG0001183	XP_022293515.1, XP_022308128.1, XP_022311290.1, XP_022312030.1	DPMN_131854-T1
OG0001184	XP_022293518.1, XP_022293519.1, XP_022301438.1, XP_022301439.1	DPMN_037282-T1
OG0001185	XP_022293852.1, XP_022293853.1, XP_022293854.1, XP_022293855.1	DPMN_067826-T1
OG0001186	XP_022293871.1, XP_022293877.1, XP_022293878.1, XP_022293879.1	DPMN_084007-T1
OG0001187	XP_022293872.1, XP_022293873.1, XP_022293876.1	DPMN_068885-T1, DPMN_086826-T1
OG0001188	XP_022293914.1, XP_022299831.1, XP_022299832.1, XP_022310401.1	DPMN_106450-T1
OG0001189	XP_022294124.1, XP_022294125.1, XP_022294126.1, XP_022294127.1	DPMN_090178-T1
OG0001190	XP_022294141.1, XP_022294142.1, XP_022294314.1	DPMN_009136-T1, DPMN_009956-T1
OG0001191	XP_022294166.1, XP_022294209.1	DPMN_075375-T1, DPMN_078373-T1, DPMN_115245-T1
OG0001192	XP_022294472.1, XP_022294473.1, XP_022295436.1, XP_022295437.1	DPMN_177550-T1
OG0001193	XP_022294657.1, XP_022294659.1	DPMN_019548-T1, DPMN_019708-T1, DPMN_103722-T1
OG0001194	XP_022294806.1, XP_022305253.1, XP_022307774.1, XP_022308550.1	DPMN_067070-T1
OG0001195	XP_022294923.1, XP_022295089.1	DPMN_007132-T1, DPMN_041114-T1, DPMN_130836-T1
OG0001196	XP_022294981.1, XP_022297906.1, XP_022311160.1	DPMN_115472-T1, DPMN_159747-T1
OG0001197	XP_022295030.1, XP_022295101.1, XP_022295102.1, XP_022295103.1, XP_022295104.1
OG0001198	XP_022295144.1, XP_022295145.1, XP_022295485.1, XP_022295486.1	DPMN_003823-T1
OG0001199	XP_022295569.1, XP_022295570.1	DPMN_021427-T1, DPMN_056034-T1, DPMN_158652-T1
OG0001200	XP_022295813.1, XP_022295814.1, XP_022295815.1	DPMN_082128-T1, DPMN_084772-T1
OG0001201	XP_022295839.1, XP_022307414.1, XP_022314474.1, XP_022315425.1	DPMN_048479-T1
OG0001202	XP_022295893.1, XP_022295899.1, XP_022295908.1, XP_022321288.1	DPMN_142744-T1
OG0001203	XP_022296032.1, XP_022305281.1	DPMN_024448-T1, DPMN_126255-T1, DPMN_180503-T1
OG0001204	XP_022296331.1, XP_022296332.1, XP_022296333.1, XP_022296334.1	DPMN_094855-T1
OG0001205	XP_022296377.1, XP_022296379.1, XP_022296460.1, XP_022296461.1	DPMN_189950-T1
OG0001206	XP_022296611.1, XP_022299809.1, XP_022299810.1, XP_022299811.1	DPMN_059803-T1
OG0001207	XP_022296649.1, XP_022296881.1	DPMN_006102-T1, DPMN_006194-T1, DPMN_017175-T1
OG0001208	XP_022296845.1, XP_022319163.1, XP_022320337.1, XP_022330434.1	DPMN_019236-T1
OG0001209	XP_022296918.1, XP_022296919.1, XP_022300065.1, XP_022300066.1	DPMN_188822-T1
OG0001210	XP_022297088.1, XP_022297089.1, XP_022307931.1	DPMN_068302-T1, DPMN_100072-T1
OG0001211	XP_022297273.1, XP_022297274.1, XP_022297546.1, XP_022297547.1	DPMN_072868-T1
OG0001212	XP_022297279.1, XP_022310131.1	DPMN_027334-T1, DPMN_131124-T1, DPMN_189507-T1
OG0001213	XP_022297303.1	DPMN_033098-T1, DPMN_135728-T1, DPMN_148323-T1, DPMN_165547-T1
OG0001214	XP_022297339.1, XP_022304980.1, XP_022319882.1	DPMN_092255-T1, DPMN_186623-T1
OG0001215	XP_022297343.1, XP_022297344.1, XP_022300462.1, XP_022300463.1	DPMN_132379-T1
OG0001216	XP_022297409.1, XP_022305442.1, XP_022336188.1	DPMN_063296-T1, DPMN_079135-T1
OG0001217	XP_022297461.1, XP_022297462.1, XP_022299162.1, XP_022299163.1	DPMN_004842-T1
OG0001218	XP_022297640.1, XP_022297642.1, XP_022297643.1, XP_022297644.1	DPMN_049545-T1
OG0001219	XP_022297731.1, XP_022297732.1, XP_022297839.1, XP_022297840.1	DPMN_170016-T1
OG0001220	XP_022298004.1, XP_022298005.1, XP_022298006.1, XP_022302868.1	DPMN_053507-T1
OG0001221	XP_022298079.1, XP_022298239.1	DPMN_046219-T1, DPMN_047917-T1, DPMN_048192-T1
OG0001222	XP_022298170.1, XP_022298171.1, XP_022299436.1, XP_022299437.1	DPMN_018472-T1
OG0001223	XP_022298172.1, XP_022298967.1	DPMN_055450-T1, DPMN_150575-T1, DPMN_164340-T1
OG0001224	XP_022298543.1, XP_022298544.1, XP_022298565.1, XP_022298566.1	DPMN_011116-T1
OG0001225	XP_022298547.1, XP_022298548.1, XP_022298851.1, XP_022298852.1	DPMN_022016-T1
OG0001226	XP_022298550.1, XP_022298551.1, XP_022298554.1	DPMN_040628-T1, DPMN_040887-T1
OG0001227	XP_022298737.1	DPMN_082955-T1, DPMN_090253-T1, DPMN_091878-T1, DPMN_092247-T1
OG0001228	XP_022298834.1, XP_022299569.1, XP_022299570.1, XP_022299572.1, XP_022302661.1
OG0001229	XP_022298930.1, XP_022298931.1	DPMN_026032-T1, DPMN_139950-T1, DPMN_174355-T1
OG0001230	XP_022298937.1, XP_022298938.1, XP_022299733.1, XP_022299734.1	DPMN_011670-T1
OG0001231	XP_022298987.1, XP_022298988.1, XP_022298989.1, XP_022298990.1	DPMN_028530-T1
OG0001232	XP_022299060.1, XP_022299061.1, XP_022299062.1, XP_022299438.1, XP_022299439.1
OG0001233	XP_022299657.1, XP_022299659.1, XP_022299660.1, XP_022299661.1	DPMN_053718-T1
OG0001234	XP_022299725.1, XP_022301435.1, XP_022301436.1, XP_022302475.1, XP_022302477.1
OG0001235	XP_022299736.1, XP_022299737.1, XP_022299738.1, XP_022299739.1	DPMN_128474-T1
OG0001236	XP_022299827.1, XP_022299828.1, XP_022299829.1, XP_022299830.1	DPMN_012163-T1
OG0001237	XP_022299853.1, XP_022299854.1, XP_022299855.1, XP_022299856.1	DPMN_013040-T1
OG0001238	XP_022299862.1	DPMN_008504-T1, DPMN_096863-T1, DPMN_098053-T1, DPMN_098252-T1
OG0001239	XP_022299881.1, XP_022299882.1, XP_022299883.1, XP_022299884.1	DPMN_007387-T1
OG0001240	XP_022299920.1, XP_022299921.1, XP_022299922.1	DPMN_185496-T1, DPMN_191135-T1
OG0001241	XP_022299951.1, XP_022299952.1, XP_022299953.1, XP_022299954.1	DPMN_013460-T1
OG0001242	XP_022300061.1, XP_022300062.1, XP_022300333.1	DPMN_087052-T1, DPMN_088847-T1
OG0001243	XP_022300142.1, XP_022300279.1, XP_022301903.1, XP_022302103.1	DPMN_121607-T1
OG0001244	XP_022300229.1, XP_022300230.1, XP_022300231.1, XP_022300232.1	DPMN_087358-T1
OG0001245	XP_022300346.1, XP_022300347.1, XP_022301486.1	DPMN_112166-T1, DPMN_113629-T1
OG0001246	XP_022300365.1, XP_022300366.1, XP_022301375.1, XP_022301376.1	DPMN_174413-T1
OG0001247	XP_022300370.1, XP_022300380.1, XP_022305079.1, XP_022305086.1	DPMN_047047-T1
OG0001248	XP_022300404.1, XP_022300413.1, XP_022300421.1, XP_022300427.1	DPMN_166036-T1
OG0001249	XP_022300577.1, XP_022300579.1, XP_022301628.1, XP_022301629.1	DPMN_129584-T1
OG0001250	XP_022300666.1	DPMN_000769-T1, DPMN_051944-T1, DPMN_057728-T1, DPMN_117285-T1
OG0001251	XP_022300813.1, XP_022300819.1, XP_022303983.1, XP_022303989.1	DPMN_042212-T1
OG0001252	XP_022300843.1	DPMN_020607-T1, DPMN_020852-T1, DPMN_074408-T1, DPMN_093749-T1
OG0001253	XP_022301021.1	DPMN_128398-T1, DPMN_131050-T1, DPMN_131887-T1, DPMN_185687-T1
OG0001254	XP_022301304.1, XP_022301305.1, XP_022301306.1, XP_022301307.1	DPMN_005050-T1
OG0001255	XP_022301557.1, XP_022301566.1, XP_022308963.1, XP_022308970.1	DPMN_181527-T1
OG0001256	XP_022301685.1, XP_022301686.1, XP_022302094.1, XP_022302095.1	DPMN_168996-T1
OG0001257	XP_022301804.1, XP_022301805.1, XP_022303296.1, XP_022328605.1	DPMN_064795-T1
OG0001258	XP_022301814.1, XP_022301815.1, XP_022302243.1, XP_022302244.1	DPMN_096204-T1
OG0001259	XP_022301891.1, XP_022301892.1, XP_022302449.1, XP_022302561.1, XP_022302826.1
OG0001260	XP_022302168.1, XP_022302169.1, XP_022302308.1, XP_022302309.1	DPMN_059933-T1
OG0001261	XP_022302776.1, XP_022302777.1, XP_022302778.1	DPMN_064256-T1, DPMN_064300-T1
OG0001262	XP_022302791.1	DPMN_071260-T1, DPMN_084398-T1, DPMN_112060-T1, DPMN_188787-T1
OG0001263	XP_022302926.1, XP_022302935.1, XP_022302944.1, XP_022302951.1	DPMN_111244-T1
OG0001264	XP_022303024.1, XP_022303025.1, XP_022310365.1, XP_022310366.1	DPMN_006582-T1
OG0001265	XP_022303153.1, XP_022303154.1, XP_022303155.1, XP_022303156.1	DPMN_118996-T1
OG0001266	XP_022303255.1, XP_022305767.1	DPMN_097740-T1, DPMN_186315-T1, DPMN_186562-T1
OG0001267	XP_022303258.1, XP_022303259.1, XP_022303260.1, XP_022303261.1	DPMN_022238-T1
OG0001268	XP_022303372.1, XP_022303383.1, XP_022303391.1, XP_022313980.1	DPMN_107832-T1
OG0001269	XP_022303483.1, XP_022306202.1, XP_022306203.1, XP_022306205.1	DPMN_010373-T1
OG0001270	XP_022303593.1, XP_022303594.1, XP_022308169.1	DPMN_078615-T1, DPMN_090869-T1
OG0001271	XP_022303601.1, XP_022303602.1, XP_022303763.1, XP_022303764.1	DPMN_183739-T1
OG0001272	XP_022303604.1, XP_022303605.1, XP_022306248.1, XP_022307716.1, XP_022310706.1
OG0001273	XP_022303882.1, XP_022320530.1, XP_022320531.1, XP_022320532.1	DPMN_004197-T1
OG0001274	XP_022303901.1, XP_022303913.1, XP_022303922.1, XP_022303930.1	DPMN_193362-T1
OG0001275	XP_022304081.1, XP_022306211.1, XP_022307896.1	DPMN_005908-T1, DPMN_010038-T1
OG0001276	XP_022304098.1, XP_022304099.1, XP_022310736.1, XP_022310737.1	DPMN_006747-T1
OG0001277	XP_022304118.1, XP_022307408.1, XP_022307409.1, XP_022307410.1	DPMN_082820-T1
OG0001278	XP_022304119.1, XP_022304120.1, XP_022304243.1, XP_022304244.1	DPMN_006990-T1
OG0001279	XP_022304170.1, XP_022304171.1, XP_022308578.1	DPMN_186726-T1, DPMN_186732-T1
OG0001280	XP_022304213.1, XP_022304214.1, XP_022304415.1, XP_022304419.1	DPMN_171506-T1
OG0001281	XP_022304271.1, XP_022304279.1	DPMN_082908-T1, DPMN_090276-T1, DPMN_092885-T1
OG0001282	XP_022304462.1, XP_022304463.1, XP_022310102.1, XP_022310103.1	DPMN_093526-T1
OG0001283	XP_022304482.1, XP_022306692.1, XP_022306693.1, XP_022306694.1	DPMN_123023-T1
OG0001284	XP_022304784.1, XP_022304785.1, XP_022309730.1, XP_022309731.1	DPMN_117762-T1
OG0001285	XP_022305058.1, XP_022305059.1, XP_022305817.1, XP_022305819.1	DPMN_184732-T1
OG0001286	XP_022305317.1, XP_022305318.1, XP_022305410.1, XP_022305411.1	DPMN_063696-T1
OG0001287	XP_022305761.1, XP_022305762.1, XP_022305763.1	DPMN_107075-T1, DPMN_108609-T1
OG0001288	XP_022306068.1, XP_022310997.1, XP_022311068.1	DPMN_030284-T1, DPMN_158358-T1
OG0001289	XP_022306094.1, XP_022306096.1, XP_022306097.1	DPMN_040865-T1, DPMN_152230-T1
OG0001290	XP_022306132.1, XP_022306133.1, XP_022306134.1, XP_022306135.1	DPMN_186187-T1
OG0001291	XP_022306168.1, XP_022306169.1, XP_022306170.1, XP_022306171.1	DPMN_014370-T1
OG0001292	XP_022306233.1, XP_022306234.1, XP_022306235.1	DPMN_185622-T1, DPMN_187420-T1
OG0001293	XP_022306333.1, XP_022306334.1	DPMN_038558-T1, DPMN_040015-T1, DPMN_081733-T1
OG0001294	XP_022306592.1, XP_022307615.1, XP_022316756.1, XP_022332714.1, XP_022332715.1
OG0001295	XP_022307311.1, XP_022307312.1, XP_022307313.1	DPMN_035173-T1, DPMN_098793-T1
OG0001296	XP_022307332.1, XP_022307333.1, XP_022307339.1, XP_022307340.1	DPMN_101732-T1
OG0001297	XP_022307529.1, XP_022307534.1, XP_022307540.1, XP_022307546.1	DPMN_089204-T1
OG0001298	XP_022307577.1, XP_022311209.1	DPMN_003357-T1, DPMN_039275-T1, DPMN_094436-T1
OG0001299	XP_022307591.1, XP_022319329.1, XP_022335921.1	DPMN_008397-T1, DPMN_174149-T1
OG0001300	XP_022307611.1, XP_022310879.1, XP_022316783.1	DPMN_013290-T1, DPMN_075333-T1
OG0001301	XP_022308075.1, XP_022308079.1, XP_022308083.1, XP_022308091.1	DPMN_114098-T1
OG0001302	XP_022308795.1, XP_022308796.1, XP_022308797.1, XP_022308798.1	DPMN_098309-T1
OG0001303	XP_022309151.1, XP_022309152.1, XP_022309153.1, XP_022309154.1	DPMN_088765-T1
OG0001304	XP_022309155.1, XP_022336248.1	DPMN_128888-T1, DPMN_185943-T1, DPMN_194180-T1
OG0001305	XP_022309334.1, XP_022309375.1	DPMN_172339-T1, DPMN_172343-T1, DPMN_172419-T1
OG0001306	XP_022309532.1, XP_022309533.1, XP_022309534.1	DPMN_097140-T1, DPMN_097516-T1
OG0001307	XP_022309904.1, XP_022309905.1, XP_022310136.1, XP_022310137.1	DPMN_100149-T1
OG0001308	XP_022310047.1, XP_022310048.1, XP_022310049.1, XP_022310050.1	DPMN_082560-T1
OG0001309	XP_022310158.1	DPMN_064843-T1, DPMN_064895-T1, DPMN_064947-T1, DPMN_065105-T1
OG0001310	XP_022310613.1, XP_022310614.1, XP_022310615.1, XP_022310616.1	DPMN_090089-T1
OG0001311	XP_022310763.1, XP_022329206.1, XP_022329572.1, XP_022334233.1	DPMN_111589-T1
OG0001312	XP_022311128.1, XP_022331974.1	DPMN_049149-T1, DPMN_121526-T1, DPMN_185976-T1
OG0001313	XP_022311350.1, XP_022335205.1	DPMN_182467-T1, DPMN_183526-T1, DPMN_183584-T1
OG0001314	XP_022311468.1, XP_022311469.1, XP_022342000.1, XP_022342001.1	DPMN_132480-T1
OG0001315	XP_022311475.1, XP_022311478.1	DPMN_029849-T1, DPMN_046775-T1, DPMN_144545-T1
OG0001316	XP_022311741.1, XP_022311748.1, XP_022311755.1	DPMN_040924-T1, DPMN_128834-T1
OG0001317	XP_022312710.1, XP_022317202.1, XP_022317203.1, XP_022317204.1	DPMN_114105-T1
OG0001318	XP_022312958.1, XP_022312959.1, XP_022312960.1, XP_022313070.1	DPMN_148272-T1
OG0001319	XP_022312968.1, XP_022312969.1, XP_022312970.1, XP_022312971.1	DPMN_031352-T1
OG0001320	XP_022313058.1, XP_022313059.1, XP_022319850.1, XP_022319851.1	DPMN_112214-T1
OG0001321	XP_022313089.1, XP_022313090.1, XP_022317569.1, XP_022317570.1	DPMN_147079-T1
OG0001322	XP_022313203.1, XP_022315929.1, XP_022316854.1, XP_022316856.1	DPMN_065142-T1
OG0001323	XP_022313266.1, XP_022313267.1	DPMN_111758-T1, DPMN_111787-T1, DPMN_112030-T1
OG0001324	XP_022313304.1, XP_022313306.1, XP_022313860.1, XP_022313861.1	DPMN_053298-T1
OG0001325	XP_022313457.1, XP_022313458.1, XP_022313777.1, XP_022313778.1	DPMN_016893-T1
OG0001326	XP_022313552.1, XP_022313554.1	DPMN_066422-T1, DPMN_066554-T1, DPMN_174410-T1
OG0001327	XP_022313611.1	DPMN_026656-T1, DPMN_026786-T1, DPMN_028597-T1, DPMN_029042-T1
OG0001328	XP_022313616.1, XP_022313623.1, XP_022317758.1, XP_022317767.1	DPMN_105834-T1
OG0001329	XP_022313634.1, XP_022313635.1, XP_022313637.1, XP_022313638.1	DPMN_179096-T1
OG0001330	XP_022313642.1, XP_022313643.1	DPMN_110850-T1, DPMN_125660-T1, DPMN_167398-T1
OG0001331	XP_022313674.1, XP_022315131.1, XP_022315132.1, XP_022315133.1	DPMN_059288-T1
OG0001332	XP_022313883.1, XP_022318967.1, XP_022318968.1, XP_022318969.1	DPMN_150117-T1
OG0001333	XP_022313974.1, XP_022314713.1, XP_022318703.1	DPMN_026562-T1, DPMN_171926-T1
OG0001334	XP_022314113.1, XP_022330114.1, XP_022330115.1, XP_022331690.1	DPMN_148433-T1
OG0001335	XP_022314122.1, XP_022314123.1, XP_022314524.1, XP_022314525.1	DPMN_115666-T1
OG0001336	XP_022314199.1, XP_022314200.1	DPMN_029282-T1, DPMN_129764-T1, DPMN_130216-T1
OG0001337	XP_022314322.1, XP_022314323.1, XP_022317796.1, XP_022317797.1	DPMN_015892-T1
OG0001338	XP_022314373.1, XP_022314382.1, XP_022314389.1, XP_022314397.1	DPMN_011995-T1
OG0001339	XP_022314535.1, XP_022314545.1, XP_022316795.1, XP_022316800.1	DPMN_026290-T1
OG0001340	XP_022314542.1, XP_022314543.1, XP_022319578.1, XP_022319579.1	DPMN_010002-T1
OG0001341	XP_022314608.1, XP_022343387.1, XP_022343388.1, XP_022343389.1	DPMN_181584-T1
OG0001342	XP_022315078.1, XP_022315079.1, XP_022318023.1, XP_022318024.1	DPMN_030252-T1
OG0001343	XP_022315214.1, XP_022315215.1, XP_022315217.1	DPMN_167688-T1, DPMN_167799-T1
OG0001344	XP_022315218.1, XP_022315219.1, XP_022315220.1, XP_022315221.1	DPMN_167792-T1
OG0001345	XP_022315306.1, XP_022315307.1, XP_022318931.1, XP_022318932.1	DPMN_068362-T1
OG0001346	XP_022315467.1, XP_022315468.1, XP_022315469.1, XP_022315470.1	DPMN_029798-T1
OG0001347	XP_022315471.1, XP_022315472.1, XP_022315473.1, XP_022315474.1	DPMN_124049-T1
OG0001348	XP_022315503.1, XP_022315504.1, XP_022317210.1, XP_022317211.1	DPMN_083922-T1
OG0001349	XP_022315516.1, XP_022315517.1, XP_022315519.1, XP_022315520.1	DPMN_039416-T1
OG0001350	XP_022315656.1, XP_022315658.1, XP_022315659.1, XP_022315660.1	DPMN_049338-T1
OG0001351	XP_022315722.1, XP_022315723.1, XP_022315724.1, XP_022315725.1	DPMN_073684-T1
OG0001352	XP_022315831.1, XP_022315832.1, XP_022315833.1, XP_022315834.1	DPMN_171759-T1
OG0001353	XP_022315943.1, XP_022315944.1, XP_022315945.1, XP_022315946.1	DPMN_042586-T1
OG0001354	XP_022316165.1, XP_022316166.1	DPMN_122812-T1, DPMN_122946-T1, DPMN_123220-T1
OG0001355	XP_022316355.1, XP_022316356.1, XP_022316357.1	DPMN_027646-T1, DPMN_183969-T1
OG0001356	XP_022316401.1, XP_022316402.1, XP_022316403.1, XP_022316404.1	DPMN_070534-T1
OG0001357	XP_022316526.1, XP_022316527.1, XP_022316529.1, XP_022316530.1	DPMN_153137-T1
OG0001358	XP_022316695.1, XP_022316697.1	DPMN_008879-T1, DPMN_009099-T1, DPMN_009233-T1
OG0001359	XP_022316937.1, XP_022316938.1, XP_022316939.1, XP_022316940.1	DPMN_169438-T1
OG0001360	XP_022317220.1, XP_022317221.1, XP_022318582.1	DPMN_056563-T1, DPMN_180166-T1
OG0001361	XP_022317515.1, XP_022317516.1, XP_022317517.1, XP_022317518.1	DPMN_065166-T1
OG0001362	XP_022317528.1, XP_022317610.1, XP_022317694.1, XP_022317774.1	DPMN_168698-T1
OG0001363	XP_022317602.1, XP_022317603.1, XP_022317653.1, XP_022317654.1	DPMN_005278-T1
OG0001364	XP_022317763.1, XP_022317764.1, XP_022317765.1, XP_022317766.1	DPMN_080534-T1
OG0001365	XP_022317827.1, XP_022317828.1, XP_022317829.1, XP_022317830.1	DPMN_027706-T1
OG0001366	XP_022317918.1, XP_022317919.1, XP_022318893.1, XP_022318894.1	DPMN_076067-T1
OG0001367	XP_022318015.1, XP_022318016.1, XP_022318735.1, XP_022318736.1	DPMN_041688-T1
OG0001368	XP_022318063.1	DPMN_155830-T1, DPMN_155990-T1, DPMN_156293-T1, DPMN_158120-T1
OG0001369	XP_022318404.1, XP_022318405.1, XP_022318406.1, XP_022318407.1	DPMN_126114-T1
OG0001370	XP_022318492.1, XP_022318493.1, XP_022318494.1	DPMN_043706-T1, DPMN_043997-T1
OG0001371	XP_022318583.1, XP_022318589.1	DPMN_009134-T1, DPMN_059064-T1, DPMN_059157-T1
OG0001372	XP_022318650.1, XP_022318651.1	DPMN_096819-T1, DPMN_097855-T1, DPMN_098095-T1
OG0001373	XP_022318783.1, XP_022318784.1, XP_022318785.1	DPMN_129709-T1, DPMN_130778-T1
OG0001374	XP_022318809.1, XP_022318810.1, XP_022318813.1, XP_022318814.1	DPMN_168328-T1
OG0001375	XP_022318961.1, XP_022318962.1, XP_022318963.1	DPMN_014389-T1, DPMN_014786-T1
OG0001376	XP_022319050.1, XP_022319051.1, XP_022319052.1, XP_022319053.1	DPMN_038802-T1
OG0001377	XP_022319103.1, XP_022319604.1	DPMN_012884-T1, DPMN_013339-T1, DPMN_094968-T1
OG0001378	XP_022319129.1, XP_022319130.1, XP_022319618.1, XP_022319619.1	DPMN_035933-T1
OG0001379	XP_022319132.1, XP_022319133.1, XP_022319134.1	DPMN_020520-T1, DPMN_021372-T1
OG0001380	XP_022319144.1, XP_022319274.1, XP_022327584.1	DPMN_084954-T1, DPMN_102126-T1
OG0001381	XP_022319170.1, XP_022319227.1	DPMN_105472-T1, DPMN_144685-T1, DPMN_144704-T1
OG0001382	XP_022319193.1, XP_022319194.1, XP_022319195.1, XP_022319197.1	DPMN_078287-T1
OG0001383	XP_022319304.1, XP_022319305.1, XP_022319306.1, XP_022319307.1	DPMN_040704-T1
OG0001384	XP_022319312.1, XP_022319313.1, XP_022319314.1, XP_022319348.1	DPMN_040295-T1
OG0001385	XP_022319463.1, XP_022319464.1, XP_022319465.1, XP_022319466.1	DPMN_073870-T1
OG0001386	XP_022319758.1, XP_022319760.1, XP_022319761.1, XP_022319762.1	DPMN_067298-T1
OG0001387	XP_022319789.1, XP_022319790.1	DPMN_168205-T1, DPMN_180795-T1, DPMN_180826-T1
OG0001388	XP_022319802.1, XP_022319803.1, XP_022319804.1	DPMN_127435-T1, DPMN_128714-T1
OG0001389	XP_022320008.1	DPMN_087956-T1, DPMN_154242-T1, DPMN_155018-T1, DPMN_161822-T1
OG0001390	XP_022320029.1, XP_022321060.1, XP_022321061.1	DPMN_070619-T1, DPMN_092635-T1
OG0001391	XP_022320188.1, XP_022320429.1	DPMN_034856-T1, DPMN_135057-T1, DPMN_175848-T1
OG0001392	XP_022320229.1, XP_022320230.1, XP_022327621.1, XP_022327622.1	DPMN_076780-T1
OG0001393	XP_022320241.1, XP_022320242.1, XP_022320243.1, XP_022327709.1	DPMN_023063-T1
OG0001394	XP_022320280.1, XP_022323577.1, XP_022323578.1	DPMN_006302-T1, DPMN_160864-T1
OG0001395	XP_022320327.1, XP_022320328.1, XP_022320329.1, XP_022321280.1	DPMN_051256-T1
OG0001396	XP_022320425.1, XP_022320426.1, XP_022321030.1, XP_022321031.1	DPMN_166515-T1
OG0001397	XP_022320461.1, XP_022320463.1, XP_022328138.1, XP_022328139.1	DPMN_042698-T1
OG0001398	XP_022320701.1, XP_022320702.1, XP_022321005.1, XP_022321006.1	DPMN_067087-T1
OG0001399	XP_022320867.1, XP_022320868.1, XP_022320869.1, XP_022320870.1	DPMN_023210-T1
OG0001400	XP_022320894.1, XP_022326319.1, XP_022326320.1, XP_022326321.1	DPMN_016307-T1
OG0001401	XP_022320937.1	DPMN_043020-T1, DPMN_043179-T1, DPMN_043400-T1, DPMN_176303-T1
OG0001402	XP_022320950.1, XP_022320951.1, XP_022322350.1	DPMN_083049-T1, DPMN_150075-T1
OG0001403	XP_022320955.1, XP_022320966.1, XP_022320975.1, XP_022320984.1	DPMN_086949-T1
OG0001404	XP_022321115.1, XP_022321116.1, XP_022321118.1, XP_022321119.1	DPMN_089632-T1
OG0001405	XP_022321158.1, XP_022321159.1, XP_022321160.1, XP_022321162.1	DPMN_151030-T1
OG0001406	XP_022321193.1, XP_022321194.1, XP_022321195.1, XP_022321196.1	DPMN_181716-T1
OG0001407	XP_022321274.1, XP_022321275.1, XP_022328001.1, XP_022328003.1	DPMN_012693-T1
OG0001408	XP_022321310.1	DPMN_139800-T1, DPMN_139905-T1, DPMN_190746-T1, DPMN_190814-T1
OG0001409	XP_022321722.1, XP_022321723.1, XP_022321724.1, XP_022321725.1	DPMN_150218-T1
OG0001410	XP_022321743.1, XP_022321744.1, XP_022321745.1, XP_022322957.1	DPMN_013106-T1
OG0001411	XP_022322013.1, XP_022322022.1, XP_022322030.1	DPMN_172390-T1, DPMN_172429-T1
OG0001412	XP_022322040.1	DPMN_000253-T1, DPMN_005472-T1, DPMN_009802-T1, DPMN_024194-T1
OG0001413	XP_022322140.1, XP_022322141.1, XP_022322142.1, XP_022322143.1	DPMN_003827-T1
OG0001414	XP_022322203.1, XP_022322204.1, XP_022324336.1, XP_022324337.1	DPMN_094003-T1
OG0001415	XP_022322449.1, XP_022322452.1, XP_022323288.1, XP_022323292.1	DPMN_150792-T1
OG0001416	XP_022322785.1, XP_022344917.1	DPMN_096052-T1, DPMN_109232-T1, DPMN_150152-T1
OG0001417	XP_022322959.1, XP_022323848.1, XP_022323849.1, XP_022323850.1, XP_022323851.1
OG0001418	XP_022323054.1, XP_022323055.1, XP_022323156.1, XP_022323157.1	DPMN_175398-T1
OG0001419	XP_022323250.1, XP_022323251.1, XP_022323252.1, XP_022323253.1	DPMN_080530-T1
OG0001420	XP_022323475.1, XP_022323476.1, XP_022323477.1, XP_022323479.1	DPMN_036489-T1
OG0001421	XP_022323551.1, XP_022323552.1, XP_022328025.1, XP_022328026.1	DPMN_022499-T1
OG0001422	XP_022323637.1, XP_022323638.1, XP_022323639.1, XP_022323640.1	DPMN_177210-T1
OG0001423	XP_022323751.1, XP_022323752.1, XP_022323753.1, XP_022323754.1	DPMN_189806-T1
OG0001424	XP_022323817.1, XP_022323818.1, XP_022323819.1, XP_022323821.1	DPMN_173555-T1
OG0001425	XP_022323855.1, XP_022323856.1, XP_022326586.1, XP_022326587.1	DPMN_102195-T1
OG0001426	XP_022323950.1, XP_022323951.1, XP_022323952.1, XP_022325306.1	DPMN_008617-T1
OG0001427	XP_022324069.1, XP_022324071.1, XP_022324143.1	DPMN_083062-T1, DPMN_086082-T1
OG0001428	XP_022324115.1, XP_022324116.1, XP_022328415.1	DPMN_005598-T1, DPMN_086245-T1
OG0001429	XP_022324202.1, XP_022324203.1, XP_022324204.1, XP_022324205.1	DPMN_039425-T1
OG0001430	XP_022324246.1, XP_022324247.1, XP_022324248.1	DPMN_141652-T1, DPMN_142074-T1
OG0001431	XP_022324252.1, XP_022324253.1, XP_022324254.1, XP_022324255.1	DPMN_096929-T1
OG0001432	XP_022324406.1, XP_022324407.1, XP_022328982.1, XP_022328983.1	DPMN_164686-T1
OG0001433	XP_022324410.1, XP_022329104.1, XP_022329106.1, XP_022329107.1	DPMN_162054-T1
OG0001434	XP_022324414.1, XP_022324415.1, XP_022333943.1, XP_022333944.1	DPMN_079990-T1
OG0001435	XP_022324425.1, XP_022324426.1, XP_022334304.1, XP_022334305.1	DPMN_044726-T1
OG0001436	XP_022324448.1, XP_022324449.1, XP_022324450.1, XP_022324451.1	DPMN_123396-T1
OG0001437	XP_022324535.1, XP_022324536.1, XP_022325420.1, XP_022325421.1	DPMN_150567-T1
OG0001438	XP_022325321.1, XP_022325322.1, XP_022325324.1, XP_022325325.1	DPMN_072748-T1
OG0001439	XP_022325486.1, XP_022325487.1, XP_022325488.1, XP_022325490.1	DPMN_163657-T1
OG0001440	XP_022325522.1, XP_022325523.1, XP_022325806.1, XP_022325807.1	DPMN_098498-T1
OG0001441	XP_022325557.1, XP_022325559.1, XP_022326417.1, XP_022326419.1	DPMN_150763-T1
OG0001442	XP_022325864.1, XP_022325865.1, XP_022326116.1	DPMN_004793-T1, DPMN_005148-T1
OG0001443	XP_022325873.1, XP_022325875.1, XP_022325876.1, XP_022325877.1	DPMN_069289-T1
OG0001444	XP_022326121.1, XP_022326122.1, XP_022326123.1, XP_022326125.1	DPMN_078288-T1
OG0001445	XP_022326126.1, XP_022326127.1, XP_022326196.1, XP_022326197.1	DPMN_059423-T1
OG0001446	XP_022326171.1, XP_022326877.1	DPMN_094870-T1, DPMN_094932-T1, DPMN_132114-T1
OG0001447	XP_022326363.1, XP_022326364.1, XP_022328621.1, XP_022328622.1	DPMN_160672-T1
OG0001448	XP_022326377.1, XP_022326379.1, XP_022326380.1, XP_022326381.1	DPMN_181180-T1
OG0001449	XP_022326730.1, XP_022326731.1, XP_022326732.1, XP_022326734.1	DPMN_069964-T1
OG0001450	XP_022326761.1	DPMN_086237-T1, DPMN_086862-T1, DPMN_086875-T1, DPMN_086888-T1
OG0001451	XP_022326865.1, XP_022326866.1, XP_022328419.1, XP_022328420.1	DPMN_073866-T1
OG0001452	XP_022327007.1, XP_022327008.1, XP_022327050.1, XP_022327051.1	DPMN_117482-T1
OG0001453	XP_022327162.1	DPMN_033410-T1, DPMN_116972-T1, DPMN_116984-T1, DPMN_117010-T1
OG0001454	XP_022327210.1, XP_022327211.1, XP_022327287.1, XP_022327288.1	DPMN_150815-T1
OG0001455	XP_022327306.1, XP_022327307.1, XP_022327346.1, XP_022327347.1	DPMN_181216-T1
OG0001456	XP_022327518.1, XP_022327519.1, XP_022327520.1	DPMN_031389-T1, DPMN_102329-T1
OG0001457	XP_022328364.1, XP_022328365.1, XP_022328421.1, XP_022328422.1	DPMN_146708-T1
OG0001458	XP_022328408.1, XP_022328409.1, XP_022328410.1, XP_022328411.1	DPMN_049566-T1
OG0001459	XP_022328684.1, XP_022328685.1, XP_022328686.1, XP_022328687.1	DPMN_144769-T1
OG0001460	XP_022328709.1, XP_022328710.1, XP_022329519.1	DPMN_149020-T1, DPMN_149045-T1
OG0001461	XP_022328718.1, XP_022328719.1, XP_022328720.1, XP_022328721.1	DPMN_004705-T1
OG0001462	XP_022328781.1, XP_022328782.1, XP_022333535.1, XP_022333536.1	DPMN_013433-T1
OG0001463	XP_022329037.1	DPMN_163018-T1, DPMN_163098-T1, DPMN_163116-T1, DPMN_163139-T1
OG0001464	XP_022329152.1, XP_022334329.1, XP_022334330.1, XP_022335088.1, XP_022335089.1
OG0001465	XP_022329495.1, XP_022329496.1, XP_022329497.1, XP_022329498.1	DPMN_119703-T1
OG0001466	XP_022329502.1, XP_022329503.1, XP_022334276.1, XP_022334277.1	DPMN_055773-T1
OG0001467	XP_022329662.1, XP_022329663.1, XP_022333221.1, XP_022333222.1	DPMN_183799-T1
OG0001468	XP_022329787.1	DPMN_057885-T1, DPMN_058369-T1, DPMN_085375-T1, DPMN_144636-T1
OG0001469	XP_022329895.1, XP_022329897.1, XP_022329898.1	DPMN_171937-T1, DPMN_183108-T1
OG0001470	XP_022330043.1, XP_022330051.1, XP_022330059.1, XP_022330068.1	DPMN_078904-T1
OG0001471	XP_022330099.1, XP_022330107.1, XP_022343917.1, XP_022343926.1	DPMN_041712-T1
OG0001472	XP_022330299.1, XP_022330300.1, XP_022330301.1, XP_022330302.1	DPMN_175438-T1
OG0001473	XP_022330354.1, XP_022330356.1, XP_022330357.1, XP_022330358.1	DPMN_177415-T1
OG0001474	XP_022330443.1, XP_022330444.1, XP_022330590.1, XP_022330591.1	DPMN_152295-T1
OG0001475	XP_022330551.1, XP_022330552.1, XP_022330817.1, XP_022330818.1	DPMN_166877-T1
OG0001476	XP_022330560.1, XP_022330561.1, XP_022330562.1, XP_022330563.1	DPMN_186122-T1
OG0001477	XP_022330644.1, XP_022330645.1, XP_022331184.1, XP_022331185.1	DPMN_145343-T1
OG0001478	XP_022330858.1, XP_022330859.1, XP_022334801.1	DPMN_123890-T1, DPMN_123936-T1
OG0001479	XP_022330875.1, XP_022330876.1, XP_022331095.1, XP_022331096.1	DPMN_138055-T1
OG0001480	XP_022331054.1, XP_022331055.1, XP_022331056.1, XP_022331058.1	DPMN_164484-T1
OG0001481	XP_022331117.1, XP_022331118.1, XP_022331316.1, XP_022331317.1	DPMN_147345-T1
OG0001482	XP_022331121.1, XP_022332392.1, XP_022332393.1, XP_022332394.1	DPMN_185364-T1
OG0001483	XP_022331631.1, XP_022334029.1, XP_022334030.1, XP_022334031.1	DPMN_170617-T1
OG0001484	XP_022332102.1, XP_022332103.1, XP_022332104.1, XP_022332105.1	DPMN_038859-T1
OG0001485	XP_022332174.1, XP_022332175.1, XP_022332176.1, XP_022332177.1	DPMN_170825-T1
OG0001486	XP_022332411.1, XP_022332412.1, XP_022332414.1, XP_022332415.1	DPMN_158588-T1
OG0001487	XP_022332432.1, XP_022332433.1, XP_022332576.1	DPMN_068578-T1, DPMN_069184-T1
OG0001488	XP_022332461.1, XP_022332462.1, XP_022332475.1, XP_022332476.1	DPMN_067707-T1
OG0001489	XP_022332500.1, XP_022332502.1, XP_022332503.1	DPMN_037338-T1, DPMN_037432-T1
OG0001490	XP_022332516.1, XP_022332517.1, XP_022332518.1, XP_022332520.1	DPMN_135572-T1
OG0001491	XP_022332542.1, XP_022332543.1, XP_022332726.1, XP_022332727.1	DPMN_079153-T1
OG0001492	XP_022332650.1, XP_022332651.1, XP_022332652.1	DPMN_153163-T1, DPMN_153192-T1
OG0001493	XP_022332822.1, XP_022332825.1, XP_022333292.1, XP_022333295.1	DPMN_078424-T1
OG0001494	XP_022332845.1, XP_022332846.1, XP_022333105.1, XP_022333106.1	DPMN_170460-T1
OG0001495	XP_022332987.1, XP_022332988.1, XP_022334752.1, XP_022334754.1	DPMN_015363-T1
OG0001496	XP_022333422.1, XP_022333423.1, XP_022333424.1, XP_022333425.1	DPMN_047365-T1
OG0001497	XP_022333463.1, XP_022333464.1, XP_022333480.1, XP_022333481.1	DPMN_070097-T1
OG0001498	XP_022333570.1, XP_022333571.1, XP_022333572.1	DPMN_022325-T1, DPMN_023155-T1
OG0001499	XP_022333605.1, XP_022333606.1, XP_022333607.1, XP_022333608.1	DPMN_179146-T1
OG0001500	XP_022333698.1, XP_022333699.1, XP_022333700.1, XP_022333701.1	DPMN_164830-T1
OG0001501	XP_022333750.1	DPMN_093330-T1, DPMN_138909-T1, DPMN_139119-T1, DPMN_139215-T1
OG0001502	XP_022333813.1, XP_022333814.1, XP_022333818.1, XP_022333819.1	DPMN_149095-T1
OG0001503	XP_022333862.1	DPMN_070129-T1, DPMN_070137-T1, DPMN_070143-T1, DPMN_070176-T1
OG0001504	XP_022333868.1, XP_022333869.1, XP_022334098.1, XP_022334100.1	DPMN_100223-T1
OG0001505	XP_022334120.1, XP_022334121.1, XP_022334122.1, XP_022334123.1	DPMN_136075-T1
OG0001506	XP_022334170.1, XP_022334179.1, XP_022334187.1, XP_022334192.1	DPMN_090530-T1
OG0001507	XP_022334362.1	DPMN_035123-T1, DPMN_035253-T1, DPMN_041057-T1, DPMN_041239-T1
OG0001508	XP_022334814.1, XP_022334817.1, XP_022334818.1	DPMN_167068-T1, DPMN_175109-T1
OG0001509	XP_022334835.1, XP_022334836.1, XP_022334837.1, XP_022334838.1	DPMN_135293-T1
OG0001510	XP_022335372.1, XP_022335373.1, XP_022335463.1, XP_022335464.1	DPMN_082860-T1
OG0001511	XP_022335407.1, XP_022335408.1, XP_022335409.1	DPMN_024078-T1, DPMN_024798-T1
OG0001512	XP_022335466.1, XP_022335467.1, XP_022335468.1, XP_022335469.1	DPMN_014220-T1
OG0001513	XP_022335474.1, XP_022335475.1, XP_022335477.1	DPMN_164307-T1, DPMN_164363-T1
OG0001514	XP_022335915.1	DPMN_133289-T1, DPMN_137914-T1, DPMN_161038-T1, DPMN_164990-T1
OG0001515	XP_022335948.1, XP_022340496.1, XP_022340497.1, XP_022340498.1	DPMN_088032-T1
OG0001516	XP_022336068.1	DPMN_034932-T1, DPMN_085436-T1, DPMN_128314-T1, DPMN_175533-T1
OG0001517	XP_022336247.1	DPMN_049045-T1, DPMN_052759-T1, DPMN_055543-T1, DPMN_116472-T1
OG0001518	XP_022336373.1, XP_022336374.1, XP_022336375.1, XP_022336376.1	DPMN_040487-T1
OG0001519	XP_022336412.1, XP_022336413.1, XP_022338647.1, XP_022338648.1	DPMN_106412-T1
OG0001520	XP_022336565.1	DPMN_025373-T1, DPMN_025706-T1, DPMN_025865-T1, DPMN_166603-T1
OG0001521	XP_022336763.1, XP_022336764.1, XP_022336765.1, XP_022336766.1	DPMN_107002-T1
OG0001522	XP_022336804.1, XP_022336805.1, XP_022339245.1, XP_022339246.1	DPMN_109225-T1
OG0001523	XP_022336809.1, XP_022336810.1, XP_022336811.1, XP_022336812.1	DPMN_105827-T1
OG0001524	XP_022336818.1, XP_022336820.1, XP_022336821.1, XP_022336822.1	DPMN_128258-T1
OG0001525	XP_022336823.1, XP_022344812.1, XP_022344813.1, XP_022344814.1	DPMN_185620-T1
OG0001526	XP_022337069.1, XP_022337070.1, XP_022345488.1, XP_022345489.1	DPMN_076860-T1
OG0001527	XP_022337262.1, XP_022337270.1, XP_022337280.1, XP_022337288.1	DPMN_040818-T1
OG0001528	XP_022337566.1, XP_022337567.1, XP_022337568.1, XP_022337569.1	DPMN_190023-T1
OG0001529	XP_022337582.1, XP_022337583.1, XP_022337584.1	DPMN_177657-T1, DPMN_177785-T1
OG0001530	XP_022337643.1, XP_022337644.1, XP_022337645.1, XP_022337646.1	DPMN_116466-T1
OG0001531	XP_022337705.1, XP_022342757.1	DPMN_102398-T1, DPMN_102437-T1, DPMN_104395-T1
OG0001532	XP_022337731.1	DPMN_054247-T1, DPMN_150850-T1, DPMN_172450-T1, DPMN_182650-T1
OG0001533	XP_022338076.1, XP_022338077.1, XP_022338079.1, XP_022338080.1	DPMN_058454-T1
OG0001534	XP_022338215.1, XP_022338216.1, XP_022338217.1, XP_022338218.1	DPMN_162232-T1
OG0001535	XP_022338480.1, XP_022338481.1, XP_022338482.1, XP_022338483.1	DPMN_161157-T1
OG0001536	XP_022338496.1, XP_022341565.1, XP_022343237.1, XP_022345103.1	DPMN_140247-T1
OG0001537	XP_022338540.1, XP_022338541.1, XP_022338542.1, XP_022338543.1	DPMN_045242-T1
OG0001538	XP_022338930.1, XP_022338931.1, XP_022338932.1, XP_022338933.1	DPMN_021130-T1
OG0001539	XP_022338977.1, XP_022338978.1, XP_022340286.1, XP_022340287.1	DPMN_015633-T1
OG0001540	XP_022339002.1, XP_022339003.1, XP_022339004.1, XP_022339005.1	DPMN_022028-T1
OG0001541	XP_022339026.1, XP_022339027.1	DPMN_138418-T1, DPMN_145196-T1, DPMN_145756-T1
OG0001542	XP_022339086.1	DPMN_178255-T1, DPMN_178306-T1, DPMN_178389-T1, DPMN_178416-T1
OG0001543	XP_022339098.1, XP_022339099.1, XP_022339100.1, XP_022339101.1	DPMN_055227-T1
OG0001544	XP_022339158.1, XP_022339159.1, XP_022339160.1, XP_022339161.1	DPMN_155806-T1
OG0001545	XP_022339287.1, XP_022339288.1, XP_022339289.1, XP_022339291.1	DPMN_083443-T1
OG0001546	XP_022339326.1, XP_022340446.1, XP_022340448.1, XP_022340449.1	DPMN_094327-T1
OG0001547	XP_022339345.1, XP_022339346.1, XP_022339519.1, XP_022339520.1	DPMN_163545-T1
OG0001548	XP_022339366.1, XP_022339367.1, XP_022339369.1	DPMN_153758-T1, DPMN_161530-T1
OG0001549	XP_022339435.1, XP_022339436.1, XP_022339437.1, XP_022339438.1	DPMN_098666-T1
OG0001550	XP_022339657.1, XP_022339658.1, XP_022339659.1, XP_022339660.1	DPMN_184120-T1
OG0001551	XP_022339674.1, XP_022339675.1, XP_022341489.1, XP_022341490.1	DPMN_078179-T1
OG0001552	XP_022339679.1, XP_022339680.1, XP_022346114.1, XP_022346115.1	DPMN_165573-T1
OG0001553	XP_022340194.1, XP_022340196.1, XP_022340197.1	DPMN_018426-T1, DPMN_119158-T1
OG0001554	XP_022340348.1, XP_022340349.1, XP_022340350.1, XP_022340351.1	DPMN_138053-T1
OG0001555	XP_022340652.1, XP_022340653.1, XP_022340654.1, XP_022340656.1	DPMN_185188-T1
OG0001556	XP_022340818.1, XP_022340819.1, XP_022340821.1, XP_022340822.1	DPMN_167805-T1
OG0001557	XP_022340984.1, XP_022340987.1, XP_022340988.1, XP_022340989.1	DPMN_040620-T1
OG0001558	XP_022341162.1, XP_022341171.1, XP_022341180.1, XP_022341189.1	DPMN_008097-T1
OG0001559	XP_022341254.1, XP_022343215.1, XP_022343217.1, XP_022343221.1	DPMN_183677-T1
OG0001560	XP_022341263.1, XP_022341264.1, XP_022341265.1, XP_022341266.1	DPMN_149306-T1
OG0001561	XP_022341298.1, XP_022341304.1, XP_022341313.1, XP_022341321.1	DPMN_157182-T1
OG0001562	XP_022341319.1, XP_022341320.1	DPMN_011665-T1, DPMN_011838-T1, DPMN_114337-T1
OG0001563	XP_022341329.1, XP_022341330.1, XP_022341332.1, XP_022341333.1	DPMN_060220-T1
OG0001564	XP_022341430.1, XP_022341548.1, XP_022341549.1	DPMN_030648-T1, DPMN_031539-T1
OG0001565	XP_022341472.1, XP_022341473.1, XP_022345001.1, XP_022345002.1	DPMN_115940-T1
OG0001566	XP_022341568.1, XP_022341569.1, XP_022345354.1, XP_022345355.1	DPMN_137204-T1
OG0001567	XP_022341721.1, XP_022341722.1	DPMN_102784-T1, DPMN_131518-T1, DPMN_131528-T1
OG0001568	XP_022341767.1, XP_022341768.1, XP_022341769.1, XP_022341770.1	DPMN_116178-T1
OG0001569	XP_022341852.1, XP_022341853.1, XP_022341854.1, XP_022341855.1	DPMN_002364-T1
OG0001570	XP_022342019.1, XP_022342020.1, XP_022342021.1	DPMN_084292-T1, DPMN_190392-T1
OG0001571	XP_022342217.1, XP_022342218.1, XP_022342219.1, XP_022342220.1	DPMN_128327-T1
OG0001572	XP_022342314.1, XP_022342315.1, XP_022342316.1, XP_022342317.1	DPMN_113042-T1
OG0001573	XP_022342403.1, XP_022342405.1, XP_022342406.1, XP_022342407.1	DPMN_148062-T1
OG0001574	XP_022342654.1	DPMN_025575-T1, DPMN_025954-T1, DPMN_025957-T1, DPMN_025960-T1
OG0001575	XP_022342739.1, XP_022344498.1, XP_022344499.1, XP_022344500.1	DPMN_114067-T1
OG0001576	XP_022342782.1, XP_022342783.1, XP_022342784.1	DPMN_063504-T1, DPMN_064200-T1
OG0001577	XP_022342814.1, XP_022342815.1, XP_022344654.1, XP_022344655.1	DPMN_139328-T1
OG0001578	XP_022342934.1, XP_022343282.1	DPMN_010563-T1, DPMN_177677-T1, DPMN_177813-T1
OG0001579	XP_022342983.1, XP_022342984.1	DPMN_011346-T1, DPMN_011362-T1, DPMN_106172-T1
OG0001580	XP_022343009.1, XP_022343010.1, XP_022343011.1	DPMN_095530-T1, DPMN_097875-T1
OG0001581	XP_022343201.1, XP_022344240.1, XP_022344241.1, XP_022344242.1	DPMN_163030-T1
OG0001582	XP_022343288.1, XP_022343289.1, XP_022343290.1, XP_022343291.1	DPMN_166087-T1
OG0001583	XP_022343480.1, XP_022343481.1, XP_022344994.1, XP_022344995.1	DPMN_158129-T1
OG0001584	XP_022343518.1, XP_022343519.1, XP_022343520.1	DPMN_085254-T1, DPMN_085295-T1
OG0001585	XP_022343530.1, XP_022343531.1, XP_022343532.1, XP_022343533.1	DPMN_093789-T1
OG0001586	XP_022343662.1	DPMN_032760-T1, DPMN_032810-T1, DPMN_033034-T1, DPMN_033052-T1
OG0001587	XP_022343679.1, XP_022343680.1	DPMN_031894-T1, DPMN_031914-T1, DPMN_047920-T1
OG0001588	XP_022343687.1, XP_022343688.1, XP_022343689.1, XP_022343690.1	DPMN_165949-T1
OG0001589	XP_022343696.1	DPMN_083043-T1, DPMN_083073-T1, DPMN_083129-T1, DPMN_126953-T1
OG0001590	XP_022343794.1, XP_022343796.1, XP_022343797.1	DPMN_006959-T1, DPMN_137423-T1
OG0001591	XP_022343956.1, XP_022343957.1, XP_022344195.1, XP_022344197.1	DPMN_187589-T1
OG0001592	XP_022344789.1, XP_022344790.1, XP_022344792.1, XP_022344793.1	DPMN_115025-T1
OG0001593	XP_022344801.1, XP_022344802.1, XP_022344803.1	DPMN_049200-T1, DPMN_049220-T1
OG0001594	XP_022345118.1, XP_022345119.1, XP_022345120.1, XP_022345121.1	DPMN_139495-T1
OG0001595	XP_022345190.1, XP_022345191.1, XP_022345192.1, XP_022345193.1	DPMN_072249-T1
OG0001596	XP_022345336.1, XP_022345338.1, XP_022345339.1	DPMN_168883-T1, DPMN_168912-T1
OG0001597	XP_022345345.1, XP_022345346.1, XP_022345463.1	DPMN_131052-T1, DPMN_131295-T1
OG0001598	XP_022345456.1, XP_022345457.1, XP_022345459.1, XP_022345460.1	DPMN_140599-T1
OG0001599	XP_022345565.1, XP_022345566.1, XP_022345567.1, XP_022345568.1	DPMN_182562-T1
OG0001600	XP_022345573.1, XP_022345574.1, XP_022345575.1, XP_022345576.1	DPMN_071177-T1
OG0001601	XP_022345620.1, XP_022345621.1, XP_022345622.1	DPMN_004630-T1, DPMN_005103-T1
OG0001602	XP_022345642.1, XP_022345643.1, XP_022345644.1	DPMN_072135-T1, DPMN_075140-T1
OG0001603	XP_022345967.1, XP_022345968.1, XP_022345969.1, XP_022345970.1	DPMN_169892-T1
OG0001604	XP_022346148.1, XP_022346149.1, XP_022346150.1	DPMN_006167-T1, DPMN_160833-T1
OG0001605	XP_022346166.1, XP_022346167.1, XP_022346168.1	DPMN_187128-T1, DPMN_187146-T1
OG0001606	XP_022346195.1, XP_022346196.1, XP_022346197.1, XP_022346198.1	DPMN_142954-T1
OG0001607		DPMN_006633-T1, DPMN_089866-T1, DPMN_089916-T1, DPMN_161464-T1, DPMN_171249-T1
OG0001608		DPMN_008760-T1, DPMN_009170-T1, DPMN_009208-T1, DPMN_009214-T1, DPMN_055176-T1
OG0001609		DPMN_021596-T1, DPMN_049199-T1, DPMN_051807-T1, DPMN_118134-T1, DPMN_122066-T1
OG0001610		DPMN_039470-T1, DPMN_055002-T1, DPMN_056152-T1, DPMN_127108-T1, DPMN_181698-T1
OG0001611		DPMN_039625-T1, DPMN_110223-T1, DPMN_119314-T1, DPMN_132425-T1, DPMN_135922-T1
OG0001612		DPMN_043848-T1, DPMN_044664-T1, DPMN_108053-T1, DPMN_117577-T1, DPMN_189384-T1
OG0001613		DPMN_048115-T1, DPMN_048436-T1, DPMN_113392-T1, DPMN_115410-T1, DPMN_150942-T1
OG0001614		DPMN_052202-T1, DPMN_052327-T1, DPMN_090249-T1, DPMN_108537-T1, DPMN_114842-T1
OG0001615		DPMN_058707-T1, DPMN_058722-T1, DPMN_060644-T1, DPMN_060658-T1, DPMN_136268-T1
OG0001616		DPMN_082858-T1, DPMN_082882-T1, DPMN_085388-T1, DPMN_085403-T1, DPMN_085424-T1
OG0001617		DPMN_100983-T1, DPMN_101033-T1, DPMN_101313-T1, DPMN_101784-T1, DPMN_102047-T1
OG0001618		DPMN_108536-T1, DPMN_108703-T1, DPMN_109388-T1, DPMN_109540-T1, DPMN_109776-T1
OG0001619		DPMN_115209-T1, DPMN_118746-T1, DPMN_118767-T1, DPMN_118860-T1, DPMN_148876-T1
OG0001620		DPMN_156774-T1, DPMN_156877-T1, DPMN_156962-T1, DPMN_157114-T1, DPMN_157170-T1
OG0001621	XP_022286087.1, XP_022286088.1	DPMN_032493-T1, DPMN_086975-T1
OG0001622	XP_022286090.1	DPMN_056815-T1, DPMN_057432-T1, DPMN_068247-T1
OG0001623	XP_022286106.1, XP_022286107.1, XP_022286108.1	DPMN_190185-T1
OG0001624	XP_022286146.1, XP_022286147.1	DPMN_046927-T1, DPMN_047109-T1
OG0001625	XP_022286408.1, XP_022286418.1, XP_022286424.1	DPMN_176724-T1
OG0001626	XP_022286413.1, XP_022286414.1, XP_022286415.1	DPMN_107354-T1
OG0001627	XP_022286431.1, XP_022286432.1, XP_022286434.1	DPMN_169834-T1
OG0001628	XP_022286459.1, XP_022286461.1	DPMN_099800-T1, DPMN_100002-T1
OG0001629	XP_022286624.1, XP_022288481.1, XP_022288832.1, XP_022288842.1
OG0001630	XP_022286675.1, XP_022286676.1	DPMN_032728-T1, DPMN_033072-T1
OG0001631	XP_022286700.1	DPMN_079106-T1, DPMN_080948-T1, DPMN_163863-T1
OG0001632	XP_022286779.1, XP_022286788.1, XP_022286797.1	DPMN_074358-T1
OG0001633	XP_022287041.1	DPMN_131674-T1, DPMN_157518-T1, DPMN_157612-T1
OG0001634	XP_022287144.1, XP_022336164.1	DPMN_040579-T1, DPMN_040827-T1
OG0001635	XP_022287285.1, XP_022287291.1, XP_022287297.1	DPMN_013147-T1
OG0001636	XP_022287347.1, XP_022287348.1, XP_022287419.1	DPMN_017666-T1
OG0001637	XP_022287619.1, XP_022287763.1	DPMN_059596-T1, DPMN_169570-T1
OG0001638	XP_022287734.1, XP_022287748.1, XP_022290295.1	DPMN_151034-T1
OG0001639	XP_022287771.1, XP_022287772.1, XP_022287773.1	DPMN_118038-T1
OG0001640	XP_022287884.1	DPMN_114109-T1, DPMN_124554-T1, DPMN_171876-T1
OG0001641	XP_022288335.1, XP_022288336.1, XP_022288337.1	DPMN_030978-T1
OG0001642	XP_022288430.1, XP_022306507.1	DPMN_109584-T1, DPMN_110106-T1
OG0001643	XP_022288465.1, XP_022289147.1, XP_022289149.1	DPMN_085142-T1
OG0001644	XP_022288539.1, XP_022290287.1	DPMN_021592-T1, DPMN_023826-T1
OG0001645	XP_022288581.1, XP_022313459.1, XP_022313466.1	DPMN_002449-T1
OG0001646	XP_022288602.1, XP_022288605.1, XP_022288606.1	DPMN_076504-T1
OG0001647	XP_022288608.1, XP_022345855.1	DPMN_117952-T1, DPMN_157310-T1
OG0001648	XP_022288710.1, XP_022302430.1	DPMN_129517-T1, DPMN_155657-T1
OG0001649	XP_022288766.1, XP_022304914.1	DPMN_074638-T1, DPMN_107176-T1
OG0001650	XP_022288848.1	DPMN_040706-T1, DPMN_159349-T1, DPMN_160856-T1
OG0001651	XP_022288852.1, XP_022288853.1, XP_022288854.1	DPMN_074327-T1
OG0001652	XP_022289126.1, XP_022289127.1, XP_022289128.1	DPMN_132194-T1
OG0001653	XP_022289199.1, XP_022289200.1, XP_022289643.1	DPMN_156779-T1
OG0001654	XP_022289212.1	DPMN_100712-T1, DPMN_129763-T1, DPMN_129834-T1
OG0001655	XP_022289253.1, XP_022290112.1	DPMN_032716-T1, DPMN_032807-T1
OG0001656	XP_022289565.1, XP_022289566.1, XP_022289567.1	DPMN_016807-T1
OG0001657	XP_022289603.1, XP_022289604.1	DPMN_018686-T1, DPMN_091578-T1
OG0001658	XP_022289732.1, XP_022289733.1, XP_022289734.1	DPMN_047568-T1
OG0001659	XP_022289975.1	DPMN_044947-T1, DPMN_065653-T1, DPMN_106074-T1
OG0001660	XP_022290251.1, XP_022290252.1, XP_022290253.1	DPMN_169854-T1
OG0001661	XP_022290312.1, XP_022290524.1, XP_022290534.1	DPMN_007149-T1
OG0001662	XP_022290355.1	DPMN_089194-T1, DPMN_130970-T1, DPMN_188010-T1
OG0001663	XP_022290386.1, XP_022290391.1, XP_022290399.1	DPMN_021415-T1
OG0001664	XP_022290403.1, XP_022294768.1, XP_022301150.1	DPMN_099903-T1
OG0001665	XP_022290540.1, XP_022295446.1	DPMN_031572-T1, DPMN_181090-T1
OG0001666	XP_022290645.1	DPMN_011218-T1, DPMN_043728-T1, DPMN_142738-T1
OG0001667	XP_022290708.1, XP_022306757.1, XP_022306763.1	DPMN_100267-T1
OG0001668	XP_022290776.1, XP_022290778.1, XP_022290779.1	DPMN_067246-T1
OG0001669	XP_022290814.1, XP_022290815.1, XP_022295064.1	DPMN_190087-T1
OG0001670	XP_022290947.1, XP_022290956.1	DPMN_033556-T1, DPMN_034465-T1
OG0001671	XP_022291025.1, XP_022291026.1, XP_022291027.1	DPMN_042370-T1
OG0001672	XP_022291091.1, XP_022296995.1	DPMN_117402-T1, DPMN_193059-T1
OG0001673	XP_022291177.1, XP_022291178.1, XP_022295271.1	DPMN_084089-T1
OG0001674	XP_022291234.1, XP_022291236.1, XP_022291238.1	DPMN_123423-T1
OG0001675	XP_022291239.1, XP_022295690.1, XP_022295691.1	DPMN_049755-T1
OG0001676	XP_022291356.1, XP_022291357.1	DPMN_115216-T1, DPMN_117932-T1
OG0001677	XP_022291539.1, XP_022293356.1, XP_022293357.1	DPMN_023342-T1
OG0001678	XP_022291589.1, XP_022291590.1, XP_022291906.1	DPMN_094349-T1
OG0001679	XP_022291639.1, XP_022291814.1, XP_022291816.1	DPMN_056929-T1
OG0001680	XP_022291660.1	DPMN_181013-T1, DPMN_192250-T1, DPMN_192268-T1
OG0001681	XP_022291661.1, XP_022291662.1	DPMN_061027-T1, DPMN_061048-T1
OG0001682	XP_022291897.1, XP_022291975.1, XP_022315813.1	DPMN_023086-T1
OG0001683	XP_022291989.1, XP_022291996.1, XP_022292003.1	DPMN_018738-T1
OG0001684	XP_022292075.1, XP_022292164.1, XP_022292165.1	DPMN_058013-T1
OG0001685	XP_022292195.1, XP_022292196.1, XP_022292197.1	DPMN_140436-T1
OG0001686	XP_022292254.1, XP_022292255.1	DPMN_032596-T1, DPMN_033028-T1
OG0001687	XP_022292256.1, XP_022292258.1, XP_022292731.1	DPMN_102773-T1
OG0001688	XP_022292269.1, XP_022292270.1, XP_022292271.1	DPMN_088646-T1
OG0001689	XP_022292372.1, XP_022292373.1, XP_022295473.1	DPMN_099209-T1
OG0001690	XP_022292392.1, XP_022306770.1	DPMN_068218-T1, DPMN_068800-T1
OG0001691	XP_022292411.1, XP_022292416.1	DPMN_107878-T1, DPMN_108683-T1
OG0001692	XP_022292425.1, XP_022293449.1	DPMN_044100-T1, DPMN_044324-T1
OG0001693	XP_022292510.1, XP_022292511.1, XP_022292512.1	DPMN_180320-T1
OG0001694	XP_022292566.1, XP_022292573.1, XP_022292582.1	DPMN_012277-T1
OG0001695	XP_022292614.1, XP_022292616.1, XP_022292617.1	DPMN_085176-T1
OG0001696	XP_022292829.1, XP_022304160.1	DPMN_127724-T1, DPMN_128244-T1
OG0001697	XP_022292991.1, XP_022292992.1	DPMN_152007-T1, DPMN_185749-T1
OG0001698	XP_022292993.1, XP_022292994.1	DPMN_123857-T1, DPMN_157425-T1
OG0001699	XP_022293118.1, XP_022293119.1	DPMN_124830-T1, DPMN_156944-T1
OG0001700	XP_022293364.1, XP_022295547.1	DPMN_077209-T1, DPMN_077772-T1
OG0001701	XP_022293545.1, XP_022293644.1	DPMN_060750-T1, DPMN_062863-T1
OG0001702	XP_022293562.1, XP_022293563.1, XP_022293923.1	DPMN_089694-T1
OG0001703	XP_022293805.1, XP_022293807.1, XP_022293808.1	DPMN_187792-T1
OG0001704	XP_022294149.1, XP_022294150.1, XP_022294348.1	DPMN_026402-T1
OG0001705	XP_022294440.1, XP_022294441.1, XP_022294442.1	DPMN_112442-T1
OG0001706	XP_022294766.1	DPMN_037344-T1, DPMN_040068-T1, DPMN_074953-T1
OG0001707	XP_022294819.1	DPMN_022059-T1, DPMN_163977-T1, DPMN_181347-T1
OG0001708	XP_022294897.1, XP_022329017.1, XP_022338413.1	DPMN_047969-T1
OG0001709	XP_022294978.1, XP_022294986.1	DPMN_006200-T1, DPMN_011339-T1
OG0001710	XP_022295044.1	DPMN_060455-T1, DPMN_083029-T1, DPMN_172885-T1
OG0001711	XP_022295085.1, XP_022307919.1, XP_022322619.1	DPMN_167734-T1
OG0001712	XP_022295256.1, XP_022301457.1	DPMN_114352-T1, DPMN_114367-T1
OG0001713	XP_022295310.1, XP_022295311.1, XP_022295312.1	DPMN_066806-T1
OG0001714	XP_022295533.1	DPMN_067373-T1, DPMN_071705-T1, DPMN_072582-T1
OG0001715	XP_022295568.1, XP_022313062.1, XP_022313069.1	DPMN_043527-T1
OG0001716	XP_022295584.1	DPMN_021216-T1, DPMN_024144-T1, DPMN_027446-T1
OG0001717	XP_022295638.1	DPMN_020566-T1, DPMN_116620-T1, DPMN_181529-T1
OG0001718	XP_022295749.1, XP_022295751.1, XP_022295752.1	DPMN_145923-T1
OG0001719	XP_022295862.1, XP_022295863.1, XP_022302929.1	DPMN_099369-T1
OG0001720	XP_022295964.1, XP_022295965.1, XP_022298003.1	DPMN_088457-T1
OG0001721	XP_022296009.1, XP_022296010.1, XP_022296011.1	DPMN_189972-T1
OG0001722	XP_022296045.1, XP_022296046.1, XP_022296048.1	DPMN_022234-T1
OG0001723	XP_022296092.1, XP_022296093.1, XP_022296094.1	DPMN_077748-T1
OG0001724	XP_022296099.1, XP_022296137.1, XP_022301089.1, XP_022301090.1
OG0001725	XP_022296335.1, XP_022296356.1	DPMN_098218-T1, DPMN_183657-T1
OG0001726	XP_022296537.1, XP_022296635.1, XP_022296636.1	DPMN_031328-T1
OG0001727	XP_022296581.1, XP_022297956.1	DPMN_020492-T1, DPMN_020559-T1
OG0001728	XP_022296590.1, XP_022296601.1, XP_022305759.1, XP_022305764.1
OG0001729	XP_022296716.1, XP_022296717.1, XP_022301573.1	DPMN_009106-T1
OG0001730	XP_022296817.1, XP_022296820.1, XP_022299818.1	DPMN_012294-T1
OG0001731	XP_022296857.1, XP_022296858.1, XP_022297340.1	DPMN_060790-T1
OG0001732	XP_022296883.1	DPMN_077947-T1, DPMN_181093-T1, DPMN_181097-T1
OG0001733	XP_022296960.1, XP_022296961.1	DPMN_083513-T1, DPMN_083577-T1
OG0001734	XP_022297210.1, XP_022345077.1, XP_022345084.1	DPMN_019947-T1
OG0001735	XP_022297313.1	DPMN_069252-T1, DPMN_079698-T1, DPMN_153503-T1
OG0001736	XP_022297315.1, XP_022311417.1	DPMN_109906-T1, DPMN_178744-T1
OG0001737	XP_022297401.1, XP_022301458.1	DPMN_139982-T1, DPMN_143758-T1
OG0001738	XP_022297751.1, XP_022307556.1	DPMN_092883-T1, DPMN_155429-T1
OG0001739	XP_022298017.1, XP_022298019.1	DPMN_021225-T1, DPMN_180525-T1
OG0001740	XP_022298152.1, XP_022301392.1, XP_022301393.1	DPMN_010536-T1
OG0001741	XP_022298181.1, XP_022298182.1, XP_022298183.1	DPMN_188229-T1
OG0001742	XP_022298203.1, XP_022299886.1, XP_022299887.1	DPMN_069146-T1
OG0001743	XP_022298334.1, XP_022298335.1, XP_022300349.1	DPMN_096570-T1
OG0001744	XP_022298473.1, XP_022302552.1	DPMN_062218-T1, DPMN_066087-T1
OG0001745	XP_022298682.1, XP_022334213.1	DPMN_078552-T1, DPMN_142736-T1
OG0001746	XP_022298854.1, XP_022298855.1, XP_022298856.1	DPMN_078963-T1
OG0001747	XP_022298941.1, XP_022298942.1, XP_022299735.1	DPMN_005208-T1
OG0001748	XP_022299127.1, XP_022331876.1, XP_022335994.1	DPMN_109170-T1
OG0001749	XP_022299158.1, XP_022302345.1	DPMN_083528-T1, DPMN_083557-T1
OG0001750	XP_022299175.1, XP_022336526.1	DPMN_193177-T1, DPMN_193178-T1
OG0001751	XP_022299220.1, XP_022302286.1	DPMN_070005-T1, DPMN_073856-T1
OG0001752	XP_022299256.1, XP_022299257.1, XP_022299258.1	DPMN_088082-T1
OG0001753	XP_022299297.1, XP_022302815.1, XP_022302816.1	DPMN_189166-T1
OG0001754	XP_022299406.1, XP_022299490.1, XP_022306882.1	DPMN_156920-T1
OG0001755	XP_022299467.1, XP_022299468.1	DPMN_032338-T1, DPMN_033386-T1
OG0001756	XP_022299567.1, XP_022300067.1	DPMN_014844-T1, DPMN_168709-T1
OG0001757	XP_022299742.1, XP_022299743.1	DPMN_055180-T1, DPMN_055649-T1
OG0001758	XP_022299746.1, XP_022299747.1, XP_022299748.1	DPMN_092018-T1
OG0001759	XP_022299976.1, XP_022299977.1, XP_022300045.1	DPMN_150930-T1
OG0001760	XP_022300087.1, XP_022300088.1, XP_022300089.1	DPMN_058368-T1
OG0001761	XP_022300426.1, XP_022300633.1	DPMN_146064-T1, DPMN_146145-T1
OG0001762	XP_022300464.1	DPMN_057979-T1, DPMN_058265-T1, DPMN_058316-T1
OG0001763	XP_022300477.1, XP_022300479.1, XP_022301249.1	DPMN_014255-T1
OG0001764	XP_022300550.1, XP_022300551.1, XP_022300552.1	DPMN_026747-T1
OG0001765	XP_022300716.1, XP_022305564.1, XP_022311001.1	DPMN_004176-T1
OG0001766	XP_022300811.1, XP_022345959.1, XP_022345960.1	DPMN_161793-T1
OG0001767	XP_022300823.1, XP_022307881.1, XP_022307926.1	DPMN_001510-T1
OG0001768	XP_022300877.1	DPMN_168013-T1, DPMN_168062-T1, DPMN_168097-T1
OG0001769	XP_022300966.1, XP_022300973.1, XP_022343258.1	DPMN_079082-T1
OG0001770	XP_022301112.1, XP_022301118.1	DPMN_126510-T1, DPMN_126943-T1
OG0001771	XP_022301188.1, XP_022301329.1	DPMN_154710-T1, DPMN_154720-T1
OG0001772	XP_022301338.1, XP_022301518.1	DPMN_161824-T1, DPMN_189487-T1
OG0001773	XP_022301380.1, XP_022301389.1	DPMN_001568-T1, DPMN_003187-T1
OG0001774	XP_022301410.1, XP_022302889.1, XP_022302890.1	DPMN_096547-T1
OG0001775	XP_022301470.1, XP_022302249.1	DPMN_068774-T1, DPMN_075125-T1
OG0001776	XP_022301603.1, XP_022301633.1	DPMN_079087-T1, DPMN_079188-T1
OG0001777	XP_022301619.1, XP_022302121.1	DPMN_007014-T1, DPMN_091000-T1
OG0001778	XP_022301768.1, XP_022302007.1	DPMN_045123-T1, DPMN_045128-T1
OG0001779	XP_022301771.1, XP_022301779.1, XP_022301787.1	DPMN_077838-T1
OG0001780	XP_022301856.1, XP_022302068.1, XP_022302069.1	DPMN_063330-T1
OG0001781	XP_022301879.1, XP_022302774.1, XP_022302775.1	DPMN_171633-T1
OG0001782	XP_022301923.1, XP_022301931.1	DPMN_011389-T1, DPMN_168776-T1
OG0001783	XP_022301974.1, XP_022301982.1	DPMN_187340-T1, DPMN_187346-T1
OG0001784	XP_022301983.1, XP_022302297.1	DPMN_092443-T1, DPMN_188933-T1
OG0001785	XP_022302090.1, XP_022302091.1, XP_022302092.1	DPMN_025748-T1
OG0001786	XP_022302267.1, XP_022302563.1	DPMN_093522-T1, DPMN_093539-T1
OG0001787	XP_022302318.1, XP_022302319.1, XP_022302320.1	DPMN_007798-T1
OG0001788	XP_022302332.1, XP_022302644.1	DPMN_015974-T1, DPMN_109317-T1
OG0001789	XP_022302382.1, XP_022302383.1, XP_022302384.1	DPMN_055869-T1
OG0001790	XP_022302499.1, XP_022302500.1, XP_022302553.1	DPMN_134492-T1
OG0001791	XP_022302642.1, XP_022302990.1	DPMN_074705-T1, DPMN_074765-T1
OG0001792	XP_022303198.1, XP_022303199.1, XP_022303200.1	DPMN_092974-T1
OG0001793	XP_022303226.1, XP_022303935.1	DPMN_107093-T1, DPMN_108580-T1
OG0001794	XP_022303369.1, XP_022304000.1, XP_022304003.1	DPMN_120013-T1
OG0001795	XP_022303452.1, XP_022303453.1, XP_022303454.1	DPMN_099505-T1
OG0001796	XP_022303464.1, XP_022310109.1, XP_022310110.1	DPMN_031140-T1
OG0001797	XP_022303557.1, XP_022309432.1	DPMN_122157-T1, DPMN_122604-T1
OG0001798	XP_022303575.1	DPMN_041459-T1, DPMN_041787-T1, DPMN_041794-T1
OG0001799	XP_022303682.1	DPMN_017190-T1, DPMN_107494-T1, DPMN_127226-T1
OG0001800	XP_022303684.1, XP_022309188.1, XP_022340421.1	DPMN_057124-T1
OG0001801	XP_022303699.1, XP_022306308.1, XP_022306309.1	DPMN_022588-T1
OG0001802	XP_022303734.1, XP_022303735.1, XP_022311188.1	DPMN_065886-T1
OG0001803	XP_022303788.1, XP_022309878.1	DPMN_077989-T1, DPMN_079099-T1
OG0001804	XP_022303849.1, XP_022303850.1, XP_022303852.1	DPMN_028642-T1
OG0001805	XP_022303861.1, XP_022303862.1	DPMN_028092-T1, DPMN_028602-T1
OG0001806	XP_022303866.1	DPMN_053827-T1, DPMN_092956-T1, DPMN_123798-T1
OG0001807	XP_022303961.1, XP_022304384.1, XP_022304385.1	DPMN_044507-T1
OG0001808	XP_022304320.1	DPMN_011887-T1, DPMN_165507-T1, DPMN_165514-T1
OG0001809	XP_022304321.1, XP_022308576.1, XP_022308577.1	DPMN_174392-T1
OG0001810	XP_022304697.1	DPMN_124946-T1, DPMN_125318-T1, DPMN_177202-T1
OG0001811	XP_022305333.1, XP_022306501.1	DPMN_048600-T1, DPMN_048905-T1
OG0001812	XP_022305337.1, XP_022309431.1	DPMN_120872-T1, DPMN_120922-T1
OG0001813	XP_022305563.1, XP_022305571.1, XP_022305580.1	DPMN_185346-T1
OG0001814	XP_022305593.1, XP_022305601.1	DPMN_083380-T1, DPMN_176235-T1
OG0001815	XP_022306142.1, XP_022308774.1	DPMN_190717-T1, DPMN_190822-T1
OG0001816	XP_022306173.1, XP_022306174.1	DPMN_178047-T1, DPMN_178170-T1
OG0001817	XP_022306456.1, XP_022306457.1, XP_022306458.1	DPMN_155987-T1
OG0001818	XP_022306493.1, XP_022306503.1, XP_022306511.1	DPMN_181652-T1
OG0001819	XP_022306543.1, XP_022306544.1, XP_022306545.1	DPMN_080594-T1
OG0001820	XP_022306568.1, XP_022306569.1	DPMN_179625-T1, DPMN_179863-T1
OG0001821	XP_022306600.1, XP_022306601.1	DPMN_059450-T1, DPMN_141239-T1
OG0001822	XP_022306669.1, XP_022308507.1	DPMN_045809-T1, DPMN_076295-T1
OG0001823	XP_022307037.1, XP_022320415.1	DPMN_095578-T1, DPMN_174993-T1
OG0001824	XP_022307113.1, XP_022326160.1	DPMN_007864-T1, DPMN_102062-T1
OG0001825	XP_022307301.1, XP_022315265.1, XP_022315274.1	DPMN_042477-T1
OG0001826	XP_022307343.1, XP_022307344.1, XP_022307345.1	DPMN_081072-T1
OG0001827	XP_022307506.1, XP_022308913.1, XP_022311196.1	DPMN_004104-T1
OG0001828	XP_022307779.1, XP_022326643.1, XP_022326645.1	DPMN_089587-T1
OG0001829	XP_022307875.1, XP_022307882.1	DPMN_095070-T1, DPMN_102168-T1
OG0001830	XP_022307887.1	DPMN_167964-T1, DPMN_168022-T1, DPMN_168028-T1
OG0001831	XP_022308121.1, XP_022308160.1	DPMN_082022-T1, DPMN_083412-T1
OG0001832	XP_022308142.1	DPMN_030645-T1, DPMN_102867-T1, DPMN_155714-T1
OG0001833	XP_022308407.1	DPMN_020885-T1, DPMN_021430-T1, DPMN_090644-T1
OG0001834	XP_022308462.1, XP_022325363.1	DPMN_181054-T1, DPMN_181929-T1
OG0001835	XP_022308464.1, XP_022308465.1, XP_022308466.1	DPMN_095808-T1
OG0001836	XP_022308488.1, XP_022308489.1, XP_022308583.1	DPMN_131634-T1
OG0001837	XP_022308604.1, XP_022308605.1, XP_022308606.1	DPMN_103855-T1
OG0001838	XP_022308655.1, XP_022308656.1, XP_022308657.1	DPMN_045044-T1
OG0001839	XP_022308667.1	DPMN_025832-T1, DPMN_090006-T1, DPMN_123266-T1
OG0001840	XP_022308668.1, XP_022308676.1, XP_022308685.1	DPMN_087048-T1
OG0001841	XP_022308785.1, XP_022308786.1	DPMN_027912-T1, DPMN_028384-T1
OG0001842	XP_022308995.1, XP_022327984.1	DPMN_037150-T1, DPMN_037157-T1
OG0001843	XP_022309014.1, XP_022309874.1, XP_022309875.1	DPMN_080689-T1
OG0001844	XP_022309070.1, XP_022309071.1, XP_022309072.1	DPMN_158759-T1
OG0001845	XP_022309125.1, XP_022310539.1	DPMN_138452-T1, DPMN_139559-T1
OG0001846	XP_022309133.1	DPMN_107140-T1, DPMN_108509-T1, DPMN_108549-T1
OG0001847	XP_022309185.1, XP_022309186.1	DPMN_006143-T1, DPMN_036340-T1
OG0001848	XP_022309359.1, XP_022309360.1, XP_022309361.1	DPMN_084466-T1
OG0001849	XP_022309364.1, XP_022309365.1	DPMN_006377-T1, DPMN_006428-T1
OG0001850	XP_022309525.1, XP_022345334.1	DPMN_098379-T1, DPMN_179128-T1
OG0001851	XP_022309616.1, XP_022334490.1	DPMN_058655-T1, DPMN_058850-T1
OG0001852	XP_022309751.1	DPMN_027324-T1, DPMN_060938-T1, DPMN_161200-T1
OG0001853	XP_022309998.1, XP_022309999.1, XP_022310185.1	DPMN_006852-T1
OG0001854	XP_022310097.1, XP_022310098.1, XP_022310099.1	DPMN_004148-T1
OG0001855	XP_022310199.1	DPMN_012687-T1, DPMN_107150-T1, DPMN_190120-T1
OG0001856	XP_022310340.1, XP_022310341.1, XP_022310342.1	DPMN_147960-T1
OG0001857	XP_022310573.1, XP_022310574.1	DPMN_104157-T1, DPMN_104454-T1
OG0001858	XP_022310595.1, XP_022343539.1, XP_022343540.1	DPMN_012645-T1
OG0001859	XP_022310861.1, XP_022310862.1, XP_022310863.1	DPMN_117460-T1
OG0001860	XP_022311309.1, XP_022311315.1, XP_022346232.1	DPMN_106400-T1
OG0001861	XP_022311357.1, XP_022312793.1	DPMN_104366-T1, DPMN_107398-T1
OG0001862	XP_022311459.1, XP_022335627.1	DPMN_053340-T1, DPMN_083365-T1
OG0001863	XP_022311517.1, XP_022311518.1, XP_022311519.1	DPMN_186624-T1
OG0001864	XP_022311627.1, XP_022311636.1, XP_022313169.1	DPMN_024126-T1
OG0001865	XP_022311665.1, XP_022330477.1, XP_022330478.1	DPMN_048488-T1
OG0001866	XP_022311694.1, XP_022311696.1, XP_022312574.1, XP_022312575.1
OG0001867	XP_022312204.1, XP_022312205.1, XP_022312206.1	DPMN_005860-T1
OG0001868	XP_022312722.1	DPMN_007510-T1, DPMN_007882-T1, DPMN_008440-T1
OG0001869	XP_022312821.1, XP_022312822.1	DPMN_160743-T1, DPMN_161187-T1
OG0001870	XP_022312892.1, XP_022316820.1	DPMN_025690-T1, DPMN_032094-T1
OG0001871	XP_022312912.1, XP_022316821.1, XP_022321018.1	DPMN_061866-T1
OG0001872	XP_022312913.1, XP_022314257.1	DPMN_097413-T1, DPMN_097552-T1
OG0001873	XP_022312916.1, XP_022319161.1, XP_022319162.1	DPMN_152397-T1
OG0001874	XP_022312943.1, XP_022313222.1	DPMN_018485-T1, DPMN_020468-T1
OG0001875	XP_022312944.1, XP_022312953.1	DPMN_130068-T1, DPMN_163207-T1
OG0001876	XP_022312962.1, XP_022312963.1, XP_022312964.1	DPMN_094954-T1
OG0001877	XP_022312991.1, XP_022312992.1, XP_022319813.1	DPMN_037712-T1
OG0001878	XP_022313023.1, XP_022313024.1	DPMN_019840-T1, DPMN_021313-T1
OG0001879	XP_022313075.1	DPMN_015508-T1, DPMN_015544-T1, DPMN_188983-T1
OG0001880	XP_022313091.1, XP_022313092.1, XP_022313094.1	DPMN_122445-T1
OG0001881	XP_022313116.1, XP_022313119.1, XP_022313121.1	DPMN_117144-T1
OG0001882	XP_022313124.1, XP_022313125.1, XP_022313126.1	DPMN_062568-T1
OG0001883	XP_022313163.1, XP_022313164.1, XP_022313165.1	DPMN_034168-T1
OG0001884	XP_022313180.1, XP_022313182.1, XP_022313183.1	DPMN_023522-T1
OG0001885	XP_022313223.1, XP_022315345.1	DPMN_076029-T1, DPMN_076292-T1
OG0001886	XP_022313262.1, XP_022313263.1, XP_022313264.1	DPMN_131360-T1
OG0001887	XP_022313274.1, XP_022313275.1, XP_022313901.1	DPMN_040158-T1
OG0001888	XP_022313339.1, XP_022319067.1, XP_022319270.1	DPMN_140600-T1
OG0001889	XP_022313413.1, XP_022317193.1	DPMN_038567-T1, DPMN_109954-T1
OG0001890	XP_022313449.1, XP_022313557.1, XP_022313558.1	DPMN_060543-T1
OG0001891	XP_022313451.1, XP_022313452.1, XP_022313453.1	DPMN_024314-T1
OG0001892	XP_022313472.1, XP_022316845.1, XP_022318949.1	DPMN_020493-T1
OG0001893	XP_022313489.1, XP_022313490.1, XP_022314439.1	DPMN_018546-T1
OG0001894	XP_022313500.1, XP_022313502.1, XP_022313503.1	DPMN_071876-T1
OG0001895	XP_022313519.1, XP_022313529.1, XP_022313538.1	DPMN_040216-T1
OG0001896	XP_022313612.1	DPMN_139797-T1, DPMN_139937-T1, DPMN_139977-T1
OG0001897	XP_022313620.1, XP_022316270.1, XP_022316271.1	DPMN_058704-T1
OG0001898	XP_022313687.1, XP_022313903.1	DPMN_059728-T1, DPMN_060444-T1
OG0001899	XP_022313692.1, XP_022318842.1, XP_022318843.1	DPMN_113173-T1
OG0001900	XP_022313694.1	DPMN_081959-T1, DPMN_094772-T1, DPMN_095658-T1
OG0001901	XP_022313702.1, XP_022329626.1	DPMN_121148-T1, DPMN_121853-T1
OG0001902	XP_022313776.1, XP_022315165.1	DPMN_026324-T1, DPMN_028353-T1
OG0001903	XP_022313820.1, XP_022313821.1, XP_022313822.1	DPMN_017292-T1
OG0001904	XP_022313968.1, XP_022313969.1, XP_022313970.1	DPMN_054663-T1
OG0001905	XP_022314133.1, XP_022314134.1	DPMN_035590-T1, DPMN_140566-T1
OG0001906	XP_022314150.1, XP_022314151.1, XP_022314152.1	DPMN_043078-T1
OG0001907	XP_022314167.1, XP_022322624.1, XP_022335741.1	DPMN_099059-T1
OG0001908	XP_022314242.1, XP_022314243.1, XP_022316023.1	DPMN_112947-T1
OG0001909	XP_022314268.1, XP_022318715.1, XP_022318716.1	DPMN_173814-T1
OG0001910	XP_022314324.1	DPMN_061546-T1, DPMN_061913-T1, DPMN_127070-T1
OG0001911	XP_022314403.1, XP_022314404.1	DPMN_023055-T1, DPMN_023974-T1
OG0001912	XP_022314554.1, XP_022319072.1	DPMN_041975-T1, DPMN_076189-T1
OG0001913	XP_022314574.1, XP_022314575.1, XP_022314576.1	DPMN_113247-T1
OG0001914	XP_022314623.1, XP_022314624.1, XP_022314625.1	DPMN_075954-T1
OG0001915	XP_022314688.1, XP_022323878.1, XP_022323879.1	DPMN_063592-T1
OG0001916	XP_022314744.1, XP_022314745.1, XP_022315228.1	DPMN_013917-T1
OG0001917	XP_022314746.1, XP_022314747.1, XP_022314748.1	DPMN_111966-T1
OG0001918	XP_022314834.1, XP_022314835.1	DPMN_115333-T1, DPMN_118973-T1
OG0001919	XP_022314836.1, XP_022314837.1, XP_022314838.1	DPMN_082115-T1
OG0001920	XP_022314948.1, XP_022314949.1, XP_022314950.1	DPMN_090054-T1
OG0001921	XP_022314989.1, XP_022316304.1, XP_022316305.1	DPMN_046674-T1
OG0001922	XP_022315102.1, XP_022315103.1, XP_022315104.1	DPMN_073979-T1
OG0001923	XP_022315237.1	DPMN_021795-T1, DPMN_021855-T1, DPMN_021930-T1
OG0001924	XP_022315323.1, XP_022315324.1, XP_022316387.1	DPMN_178433-T1
OG0001925	XP_022315334.1, XP_022317402.1	DPMN_022695-T1, DPMN_024446-T1
OG0001926	XP_022315336.1, XP_022318396.1	DPMN_028623-T1, DPMN_029685-T1
OG0001927	XP_022315342.1, XP_022318598.1	DPMN_153736-T1, DPMN_183226-T1
OG0001928	XP_022315343.1, XP_022318971.1	DPMN_095316-T1, DPMN_101932-T1
OG0001929	XP_022315382.1, XP_022315383.1, XP_022315384.1	DPMN_160138-T1
OG0001930	XP_022315391.1, XP_022315392.1, XP_022315393.1	DPMN_081217-T1
OG0001931	XP_022315612.1, XP_022315698.1	DPMN_018994-T1, DPMN_064780-T1
OG0001932	XP_022315671.1, XP_022315676.1	DPMN_146930-T1, DPMN_146957-T1
OG0001933	XP_022315690.1	DPMN_085969-T1, DPMN_090045-T1, DPMN_090297-T1
OG0001934	XP_022315770.1, XP_022315771.1, XP_022315772.1	DPMN_173862-T1
OG0001935	XP_022315799.1, XP_022330791.1	DPMN_048133-T1, DPMN_048285-T1
OG0001936	XP_022315814.1, XP_022315815.1, XP_022315816.1	DPMN_178737-T1
OG0001937	XP_022315843.1, XP_022316079.1	DPMN_165645-T1, DPMN_165670-T1
OG0001938	XP_022315912.1, XP_022315913.1, XP_022315914.1	DPMN_166107-T1
OG0001939	XP_022315933.1, XP_022315987.1	DPMN_026010-T1, DPMN_028004-T1
OG0001940	XP_022315940.1, XP_022315949.1	DPMN_038473-T1, DPMN_038816-T1
OG0001941	XP_022316003.1, XP_022319358.1	DPMN_027148-T1, DPMN_130196-T1
OG0001942	XP_022316017.1, XP_022316059.1	DPMN_048064-T1, DPMN_049167-T1
OG0001943	XP_022316086.1, XP_022316087.1, XP_022316088.1	DPMN_022075-T1
OG0001944	XP_022316143.1, XP_022316144.1, XP_022316145.1	DPMN_164856-T1
OG0001945	XP_022316233.1, XP_022316263.1, XP_022316842.1, XP_022316843.1
OG0001946	XP_022316253.1, XP_022316254.1, XP_022316255.1	DPMN_031334-T1
OG0001947	XP_022316359.1, XP_022316360.1, XP_022316361.1	DPMN_152442-T1
OG0001948	XP_022316424.1, XP_022316425.1, XP_022316426.1	DPMN_180548-T1
OG0001949	XP_022316642.1	DPMN_178935-T1, DPMN_179023-T1, DPMN_179302-T1
OG0001950	XP_022316644.1, XP_022316653.1, XP_022316768.1	DPMN_039826-T1
OG0001951	XP_022316650.1, XP_022319248.1, XP_022319249.1	DPMN_044606-T1
OG0001952	XP_022316666.1	DPMN_017009-T1, DPMN_017018-T1, DPMN_017717-T1
OG0001953	XP_022316789.1, XP_022316793.1	DPMN_033752-T1, DPMN_034107-T1
OG0001954	XP_022316912.1, XP_022316913.1, XP_022316914.1	DPMN_146796-T1
OG0001955	XP_022316919.1, XP_022316920.1, XP_022316921.1	DPMN_046918-T1
OG0001956	XP_022317091.1, XP_022317098.1	DPMN_190750-T1, DPMN_190809-T1
OG0001957	XP_022317383.1, XP_022317727.1	DPMN_055145-T1, DPMN_055259-T1
OG0001958	XP_022317389.1, XP_022319191.1, XP_022319192.1	DPMN_159887-T1
OG0001959	XP_022317440.1, XP_022317441.1, XP_022317442.1	DPMN_064642-T1
OG0001960	XP_022317487.1, XP_022317547.1	DPMN_052893-T1, DPMN_053264-T1
OG0001961	XP_022317704.1, XP_022319614.1, XP_022319615.1	DPMN_088979-T1
OG0001962	XP_022317800.1, XP_022317801.1, XP_022318821.1	DPMN_036292-T1
OG0001963	XP_022317923.1	DPMN_156896-T1, DPMN_162967-T1, DPMN_173988-T1
OG0001964	XP_022317942.1, XP_022317949.1, XP_022317950.1	DPMN_170700-T1
OG0001965	XP_022317960.1, XP_022317961.1, XP_022317962.1	DPMN_048214-T1
OG0001966	XP_022317993.1, XP_022318001.1	DPMN_039006-T1, DPMN_114528-T1
OG0001967	XP_022318026.1, XP_022318526.1	DPMN_068224-T1, DPMN_069026-T1
OG0001968	XP_022318033.1, XP_022340272.1	DPMN_149908-T1, DPMN_189345-T1
OG0001969	XP_022318049.1, XP_022318050.1, XP_022318917.1	DPMN_096146-T1
OG0001970	XP_022318102.1, XP_022318754.1	DPMN_044746-T1, DPMN_044864-T1
OG0001971	XP_022318135.1, XP_022318434.1, XP_022318435.1	DPMN_145393-T1
OG0001972	XP_022318214.1, XP_022318215.1, XP_022318216.1	DPMN_014090-T1
OG0001973	XP_022318245.1, XP_022318246.1, XP_022318247.1	DPMN_050333-T1
OG0001974	XP_022318324.1, XP_022318325.1, XP_022318327.1	DPMN_061310-T1
OG0001975	XP_022318337.1, XP_022318338.1	DPMN_130047-T1, DPMN_130135-T1
OG0001976	XP_022318464.1, XP_022318880.1	DPMN_124453-T1, DPMN_124753-T1
OG0001977	XP_022318502.1, XP_022318503.1	DPMN_114927-T1, DPMN_116830-T1
OG0001978	XP_022318563.1, XP_022319039.1, XP_022319040.1	DPMN_067596-T1
OG0001979	XP_022318628.1, XP_022318629.1, XP_022318630.1	DPMN_051366-T1
OG0001980	XP_022318633.1, XP_022318635.1, XP_022318636.1	DPMN_067862-T1
OG0001981	XP_022318700.1	DPMN_030155-T1, DPMN_114884-T1, DPMN_158413-T1
OG0001982	XP_022318722.1, XP_022318723.1, XP_022318725.1	DPMN_062665-T1
OG0001983	XP_022318744.1, XP_022318745.1, XP_022318746.1	DPMN_074018-T1
OG0001984	XP_022318889.1, XP_022318890.1	DPMN_105713-T1, DPMN_106152-T1
OG0001985	XP_022319083.1	DPMN_087707-T1, DPMN_155136-T1, DPMN_156919-T1
OG0001986	XP_022319143.1	DPMN_026608-T1, DPMN_028557-T1, DPMN_029019-T1
OG0001987	XP_022319200.1, XP_022319201.1, XP_022319202.1	DPMN_175412-T1
OG0001988	XP_022319237.1, XP_022319250.1	DPMN_168760-T1, DPMN_168864-T1
OG0001989	XP_022319296.1, XP_022319297.1	DPMN_007758-T1, DPMN_008082-T1
OG0001990	XP_022319353.1, XP_022319354.1	DPMN_155952-T1, DPMN_155993-T1
OG0001991	XP_022319415.1	DPMN_153576-T1, DPMN_189350-T1, DPMN_189939-T1
OG0001992	XP_022319450.1, XP_022319451.1, XP_022319452.1	DPMN_058439-T1
OG0001993	XP_022319531.1, XP_022319532.1	DPMN_032259-T1, DPMN_035463-T1
OG0001994	XP_022319566.1, XP_022319574.1, XP_022319581.1	DPMN_089877-T1
OG0001995	XP_022319806.1, XP_022319807.1, XP_022319808.1	DPMN_127487-T1
OG0001996	XP_022319877.1, XP_022335447.1, XP_022335975.1, XP_022344192.1
OG0001997	XP_022319913.1, XP_022319914.1	DPMN_020804-T1, DPMN_093707-T1
OG0001998	XP_022320017.1, XP_022320018.1, XP_022320020.1	DPMN_155196-T1
[truncated: 8,066 more rows]
