# Supplementary material for: The genome of the zebra mussel, Dreissena polymorpha: a resource for comparative genomics, invasion genetics, and biocontrol
Source: G3 (Bethesda). 2021 Dec 13;12(2):jkab423. doi: 10.1093/g3journal/jkab423 (PMC9210306; doi:10.1093/g3journal/jkab423)
Supplement: jkab423_Supplementary_Files [file jkab423_supplementary_files.zip › Supplemental info/1. ZM_Paralogous_Groups.csv]

142	DPMN_001763 DPMN_001763,DPMN_001869 DPMN_001869,DPMN_002608 DPMN_002608,DPMN_004307 DPMN_004307,DPMN_004822 DPMN_004822,DPMN_004980 DPMN_004980,DPMN_005559 DPMN_005559,DPMN_006386 DPMN_006386,DPMN_006496 DPMN_006496,DPMN_007179 DPMN_007179,DPMN_007308 DPMN_007308,DPMN_008444 DPMN_008444,DPMN_009538 DPMN_009538,DPMN_010740 DPMN_010740,DPMN_011479 DPMN_011479,DPMN_012589 DPMN_012589,DPMN_013372 DPM…
112	DPMN_000086 DPMN_000086,DPMN_000240 DPMN_000240,DPMN_000978 DPMN_000978,DPMN_002560 DPMN_002560,DPMN_003152 DPMN_003152,DPMN_003192 DPMN_003192,DPMN_009032 DPMN_009032,DPMN_009636 DPMN_009636,DPMN_012150 DPMN_012150,DPMN_015293 DPMN_015293,DPMN_016123 DPMN_016123,DPMN_018092 DPMN_018092,DPMN_023105 DPMN_023105,DPMN_025308 DPMN_025308,DPMN_026170 DPMN_026170,DPMN_029240 DPMN_029240,DPMN_029856 DPM…
103	DPMN_000256 DPMN_000256,DPMN_000404 DPMN_000404,DPMN_000483 DPMN_000483,DPMN_000855 DPMN_000855,DPMN_001596 DPMN_001596,DPMN_002638 DPMN_002638,DPMN_003142 DPMN_003142,DPMN_003194 DPMN_003194,DPMN_003673 DPMN_003673,DPMN_005945 DPMN_005945,DPMN_011184 DPMN_011184,DPMN_016139 DPMN_016139,DPMN_018116 DPMN_018116,DPMN_023089 DPMN_023089,DPMN_025318 DPMN_025318,DPMN_029870 DPMN_029870,DPMN_030489 DPM…
85	DPMN_000096 DPMN_000096,DPMN_000136 DPMN_000136,DPMN_002442 DPMN_002442,DPMN_003057 DPMN_003057,DPMN_006023 DPMN_006023,DPMN_011232 DPMN_011232,DPMN_012129 DPMN_012129,DPMN_015329 DPMN_015329,DPMN_018068 DPMN_018068,DPMN_023127 DPMN_023127,DPMN_024457 DPMN_024457,DPMN_030453 DPMN_030453,DPMN_036449 DPMN_036449,DPMN_036993 DPMN_036993,DPMN_041587 DPMN_041587,DPMN_042466 DPMN_042466,DPMN_043004 DPM…
69	DPMN_003185 DPMN_003185,DPMN_005948 DPMN_005948,DPMN_011189 DPMN_011189,DPMN_015282 DPMN_015282,DPMN_023093 DPMN_023093,DPMN_024489 DPMN_024489,DPMN_026158 DPMN_026158,DPMN_029868 DPMN_029868,DPMN_037027 DPMN_037027,DPMN_037990 DPMN_037990,DPMN_039336 DPMN_039336,DPMN_045356 DPMN_045356,DPMN_047665 DPMN_047665,DPMN_048277 DPMN_048277,DPMN_058554 DPMN_058554,DPMN_059682 DPMN_059682,DPMN_061879 DPM…
67	DPMN_000220 DPMN_000220,DPMN_002544 DPMN_002544,DPMN_003145 DPMN_003145,DPMN_003203 DPMN_003203,DPMN_005973 DPMN_005973,DPMN_012148 DPMN_012148,DPMN_015300 DPMN_015300,DPMN_016122 DPMN_016122,DPMN_023108 DPMN_023108,DPMN_026175 DPMN_026175,DPMN_037016 DPMN_037016,DPMN_043685 DPMN_043685,DPMN_045366 DPMN_045366,DPMN_047703 DPMN_047703,DPMN_048296 DPMN_048296,DPMN_057859 DPMN_057859,DPMN_061510 DPM…
39	DPMN_000480 DPMN_000480,DPMN_000820 DPMN_000820,DPMN_008665 DPMN_008665,DPMN_018122 DPMN_018122,DPMN_029267 DPMN_029267,DPMN_029874 DPMN_029874,DPMN_030495 DPMN_030495,DPMN_046224 DPMN_046224,DPMN_055499 DPMN_055499,DPMN_061869 DPMN_061869,DPMN_065107 DPMN_065107,DPMN_072923 DPMN_072923,DPMN_080873 DPMN_080873,DPMN_092299 DPMN_092299,DPMN_093356 DPMN_093356,DPMN_095523 DPMN_095523,DPMN_099608 DPM…
36	DPMN_000117 DPMN_000117,DPMN_000970 DPMN_000970,DPMN_005966 DPMN_005966,DPMN_011199 DPMN_011199,DPMN_012153 DPMN_012153,DPMN_012956 DPMN_012956,DPMN_029245 DPMN_029245,DPMN_029859 DPMN_029859,DPMN_030479 DPMN_030479,DPMN_037020 DPMN_037020,DPMN_045362 DPMN_045362,DPMN_046668 DPMN_046668,DPMN_065090 DPMN_065090,DPMN_072948 DPMN_072948,DPMN_080892 DPMN_080892,DPMN_089030 DPMN_089030,DPMN_090440 DPM…
32	DPMN_000292 DPMN_000292,DPMN_007100 DPMN_007100,DPMN_042334 DPMN_042334,DPMN_048689 DPMN_048689,DPMN_050024 DPMN_050024,DPMN_050040 DPMN_050040,DPMN_060559 DPMN_060559,DPMN_062243 DPMN_062243,DPMN_062766 DPMN_062766,DPMN_063676 DPMN_063676,DPMN_068480 DPMN_068480,DPMN_075418 DPMN_075418,DPMN_081277 DPMN_081277,DPMN_102830 DPMN_102830,DPMN_110150 DPMN_110150,DPMN_110659 DPMN_110659,DPMN_114226 DPM…
31	DPMN_000344 DPMN_000344,DPMN_000352 DPMN_000352,DPMN_001397 DPMN_001397,DPMN_003483 DPMN_003483,DPMN_010242 DPMN_010242,DPMN_011886 DPMN_011886,DPMN_016145 DPMN_016145,DPMN_019475 DPMN_019475,DPMN_027117 DPMN_027117,DPMN_028783 DPMN_028783,DPMN_048002 DPMN_048002,DPMN_052404 DPMN_052404,DPMN_053289 DPMN_053289,DPMN_061716 DPMN_061716,DPMN_065290 DPMN_065290,DPMN_085563 DPMN_085563,DPMN_109610 DPM…
28	DPMN_002479 DPMN_002479,DPMN_015237 DPMN_015237,DPMN_029722 DPMN_029722,DPMN_034900 DPMN_034900,DPMN_037775 DPMN_037775,DPMN_041383 DPMN_041383,DPMN_044733 DPMN_044733,DPMN_046716 DPMN_046716,DPMN_049488 DPMN_049488,DPMN_057567 DPMN_057567,DPMN_065324 DPMN_065324,DPMN_092330 DPMN_092330,DPMN_093177 DPMN_093177,DPMN_106055 DPMN_106055,DPMN_106307 DPMN_106307,DPMN_112402 DPMN_112402,DPMN_123585 DPM…
26	DPMN_011127 DPMN_011127,DPMN_026822 DPMN_026822,DPMN_045009 DPMN_045009,DPMN_052975 DPMN_052975,DPMN_063279 DPMN_063279,DPMN_070899 DPMN_070899,DPMN_072206 DPMN_072206,DPMN_072673 DPMN_072673,DPMN_078468 DPMN_078468,DPMN_083349 DPMN_083349,DPMN_086106 DPMN_086106,DPMN_090189 DPMN_090189,DPMN_092149 DPMN_092149,DPMN_096307 DPMN_096307,DPMN_096972 DPMN_096972,DPMN_101114 DPMN_101114,DPMN_103295 DPM…
26	DPMN_000332 DPMN_000332,DPMN_002672 DPMN_002672,DPMN_003668 DPMN_003668,DPMN_005940 DPMN_005940,DPMN_039325 DPMN_039325,DPMN_043666 DPMN_043666,DPMN_058563 DPMN_058563,DPMN_059673 DPMN_059673,DPMN_076156 DPMN_076156,DPMN_086003 DPMN_086003,DPMN_090458 DPMN_090458,DPMN_110250 DPMN_110250,DPMN_118258 DPMN_118258,DPMN_120384 DPMN_120384,DPMN_120720 DPMN_120720,DPMN_124509 DPMN_124509,DPMN_130600 DPM…
26	DPMN_013305 DPMN_013305,DPMN_013315 DPMN_013315,DPMN_037299 DPMN_037299,DPMN_038656 DPMN_038656,DPMN_043495 DPMN_043495,DPMN_046176 DPMN_046176,DPMN_048748 DPMN_048748,DPMN_048777 DPMN_048777,DPMN_048794 DPMN_048794,DPMN_048950 DPMN_048950,DPMN_083182 DPMN_083182,DPMN_086474 DPMN_086474,DPMN_091465 DPMN_091465,DPMN_103689 DPMN_103689,DPMN_104332 DPMN_104332,DPMN_114305 DPMN_114305,DPMN_138168 DPM…
25	DPMN_004163 DPMN_004163,DPMN_007532 DPMN_007532,DPMN_024636 DPMN_024636,DPMN_032946 DPMN_032946,DPMN_048817 DPMN_048817,DPMN_054000 DPMN_054000,DPMN_057948 DPMN_057948,DPMN_059677 DPMN_059677,DPMN_060262 DPMN_060262,DPMN_068900 DPMN_068900,DPMN_073877 DPMN_073877,DPMN_079634 DPMN_079634,DPMN_098574 DPMN_098574,DPMN_115742 DPMN_115742,DPMN_125515 DPMN_125515,DPMN_132245 DPMN_132245,DPMN_135985 DPM…
25	DPMN_022030 DPMN_022030,DPMN_023893 DPMN_023893,DPMN_024017 DPMN_024017,DPMN_025100 DPMN_025100,DPMN_026038 DPMN_026038,DPMN_066384 DPMN_066384,DPMN_073054 DPMN_073054,DPMN_073880 DPMN_073880,DPMN_076449 DPMN_076449,DPMN_081987 DPMN_081987,DPMN_101933 DPMN_101933,DPMN_108354 DPMN_108354,DPMN_124109 DPMN_124109,DPMN_124645 DPMN_124645,DPMN_139529 DPMN_139529,DPMN_142172 DPMN_142172,DPMN_145712 DPM…
25	DPMN_003069 DPMN_003069,DPMN_003124 DPMN_003124,DPMN_011179 DPMN_011179,DPMN_016144 DPMN_016144,DPMN_023084 DPMN_023084,DPMN_045345 DPMN_045345,DPMN_048267 DPMN_048267,DPMN_061958 DPMN_061958,DPMN_070204 DPMN_070204,DPMN_079974 DPMN_079974,DPMN_082269 DPMN_082269,DPMN_085203 DPMN_085203,DPMN_089662 DPMN_089662,DPMN_107597 DPMN_107597,DPMN_113977 DPMN_113977,DPMN_116355 DPMN_116355,DPMN_138394 DPM…
23	DPMN_038038 DPMN_038038,DPMN_038234 DPMN_038234,DPMN_041585 DPMN_041585,DPMN_056010 DPMN_056010,DPMN_059233 DPMN_059233,DPMN_062930 DPMN_062930,DPMN_069675 DPMN_069675,DPMN_077240 DPMN_077240,DPMN_081232 DPMN_081232,DPMN_085267 DPMN_085267,DPMN_095946 DPMN_095946,DPMN_100140 DPMN_100140,DPMN_100856 DPMN_100856,DPMN_106279 DPMN_106279,DPMN_114736 DPMN_114736,DPMN_124492 DPMN_124492,DPMN_143244 DPM…
23	DPMN_004680 DPMN_004680,DPMN_007128 DPMN_007128,DPMN_017614 DPMN_017614,DPMN_030573 DPMN_030573,DPMN_033166 DPMN_033166,DPMN_039356 DPMN_039356,DPMN_061084 DPMN_061084,DPMN_061836 DPMN_061836,DPMN_071938 DPMN_071938,DPMN_073418 DPMN_073418,DPMN_083597 DPMN_083597,DPMN_088189 DPMN_088189,DPMN_093978 DPMN_093978,DPMN_110327 DPMN_110327,DPMN_121682 DPMN_121682,DPMN_134129 DPMN_134129,DPMN_145938 DPM…
22	DPMN_013095 DPMN_013095,DPMN_013887 DPMN_013887,DPMN_020870 DPMN_020870,DPMN_024793 DPMN_024793,DPMN_038157 DPMN_038157,DPMN_039434 DPMN_039434,DPMN_054886 DPMN_054886,DPMN_078419 DPMN_078419,DPMN_078885 DPMN_078885,DPMN_104453 DPMN_104453,DPMN_121768 DPMN_121768,DPMN_133207 DPMN_133207,DPMN_144523 DPMN_144523,DPMN_149129 DPMN_149129,DPMN_152134 DPMN_152134,DPMN_153803 DPMN_153803,DPMN_157428 DPM…
19	DPMN_000145 DPMN_000145,DPMN_000948 DPMN_000948,DPMN_011197 DPMN_011197,DPMN_029250 DPMN_029250,DPMN_065094 DPMN_065094,DPMN_079954 DPMN_079954,DPMN_086025 DPMN_086025,DPMN_090443 DPMN_090443,DPMN_107614 DPMN_107614,DPMN_108650 DPMN_108650,DPMN_110234 DPMN_110234,DPMN_133335 DPMN_133335,DPMN_140730 DPMN_140730,DPMN_144347 DPMN_144347,DPMN_150319 DPMN_150319,DPMN_155769 DPMN_155769,DPMN_170366 DPM…
19	DPMN_002236 DPMN_002236,DPMN_007343 DPMN_007343,DPMN_043759 DPMN_043759,DPMN_050722 DPMN_050722,DPMN_057462 DPMN_057462,DPMN_061054 DPMN_061054,DPMN_078467 DPMN_078467,DPMN_082200 DPMN_082200,DPMN_082316 DPMN_082316,DPMN_085699 DPMN_085699,DPMN_106094 DPMN_106094,DPMN_136137 DPMN_136137,DPMN_147924 DPMN_147924,DPMN_156178 DPMN_156178,DPMN_160277 DPMN_160277,DPMN_169518 DPMN_169518,DPMN_172278 DPM…
18	DPMN_000323 DPMN_000323,DPMN_002597 DPMN_002597,DPMN_002708 DPMN_002708,DPMN_018559 DPMN_018559,DPMN_034100 DPMN_034100,DPMN_095610 DPMN_095610,DPMN_100455 DPMN_100455,DPMN_105762 DPMN_105762,DPMN_124255 DPMN_124255,DPMN_128697 DPMN_128697,DPMN_129557 DPMN_129557,DPMN_132282 DPMN_132282,DPMN_136197 DPMN_136197,DPMN_154155 DPMN_154155,DPMN_159574 DPMN_159574,DPMN_181305 DPMN_181305,DPMN_189882 DPM…
17	DPMN_005754 DPMN_005754,DPMN_056014 DPMN_056014,DPMN_058245 DPMN_058245,DPMN_059227 DPMN_059227,DPMN_059304 DPMN_059304,DPMN_077245 DPMN_077245,DPMN_094177 DPMN_094177,DPMN_100138 DPMN_100138,DPMN_114779 DPMN_114779,DPMN_130078 DPMN_130078,DPMN_148119 DPMN_148119,DPMN_151316 DPMN_151316,DPMN_186613 DPMN_186613,DPMN_188132 DPMN_188132,DPMN_188560 DPMN_188560,DPMN_190258 DPMN_190258,DPMN_193708 DPM…
17	DPMN_003594 DPMN_003594,DPMN_005715 DPMN_005715,DPMN_005716 DPMN_005716,DPMN_008629 DPMN_008629,DPMN_010540 DPMN_010540,DPMN_012124 DPMN_012124,DPMN_019108 DPMN_019108,DPMN_066173 DPMN_066173,DPMN_073172 DPMN_073172,DPMN_074245 DPMN_074245,DPMN_082072 DPMN_082072,DPMN_091577 DPMN_091577,DPMN_100506 DPMN_100506,DPMN_107578 DPMN_107578,DPMN_125684 DPMN_125684,DPMN_140863 DPMN_140863,DPMN_185464 DPM…
16	DPMN_001396 DPMN_001396,DPMN_004698 DPMN_004698,DPMN_010614 DPMN_010614,DPMN_023029 DPMN_023029,DPMN_047408 DPMN_047408,DPMN_085136 DPMN_085136,DPMN_089894 DPMN_089894,DPMN_107974 DPMN_107974,DPMN_118340 DPMN_118340,DPMN_139910 DPMN_139910,DPMN_144365 DPMN_144365,DPMN_160029 DPMN_160029,DPMN_165557 DPMN_165557,DPMN_174887 DPMN_174887,DPMN_186188 DPMN_186188,DPMN_193682 DPMN_193682
16	DPMN_012132 DPMN_012132,DPMN_026206 DPMN_026206,DPMN_030454 DPMN_030454,DPMN_039379 DPMN_039379,DPMN_042463 DPMN_042463,DPMN_092355 DPMN_092355,DPMN_107643 DPMN_107643,DPMN_109336 DPMN_109336,DPMN_117060 DPMN_117060,DPMN_120678 DPMN_120678,DPMN_126540 DPMN_126540,DPMN_135534 DPMN_135534,DPMN_150970 DPMN_150970,DPMN_178148 DPMN_178148,DPMN_179739 DPMN_179739,DPMN_181952 DPMN_181952
16	DPMN_004465 DPMN_004465,DPMN_026554 DPMN_026554,DPMN_027199 DPMN_027199,DPMN_039000 DPMN_039000,DPMN_056629 DPMN_056629,DPMN_082499 DPMN_082499,DPMN_086309 DPMN_086309,DPMN_102920 DPMN_102920,DPMN_107302 DPMN_107302,DPMN_130946 DPMN_130946,DPMN_143132 DPMN_143132,DPMN_163362 DPMN_163362,DPMN_164026 DPMN_164026,DPMN_182966 DPMN_182966,DPMN_183228 DPMN_183228,DPMN_184272 DPMN_184272
16	DPMN_000070 DPMN_000070,DPMN_011203 DPMN_011203,DPMN_029855 DPMN_029855,DPMN_030474 DPMN_030474,DPMN_065084 DPMN_065084,DPMN_090436 DPMN_090436,DPMN_107626 DPMN_107626,DPMN_108660 DPMN_108660,DPMN_140720 DPMN_140720,DPMN_144419 DPMN_144419,DPMN_146868 DPMN_146868,DPMN_150313 DPMN_150313,DPMN_170358 DPMN_170358,DPMN_178159 DPMN_178159,DPMN_182437 DPMN_182437,DPMN_182530 DPMN_182530
15	DPMN_001654 DPMN_001654,DPMN_041620 DPMN_041620,DPMN_047669 DPMN_047669,DPMN_059684 DPMN_059684,DPMN_072769 DPMN_072769,DPMN_078815 DPMN_078815,DPMN_085218 DPMN_085218,DPMN_104360 DPMN_104360,DPMN_110120 DPMN_110120,DPMN_110708 DPMN_110708,DPMN_111659 DPMN_111659,DPMN_120375 DPMN_120375,DPMN_145258 DPMN_145258,DPMN_154148 DPMN_154148,DPMN_184183 DPMN_184183
15	DPMN_000416 DPMN_000416,DPMN_004422 DPMN_004422,DPMN_046669 DPMN_046669,DPMN_064875 DPMN_064875,DPMN_069070 DPMN_069070,DPMN_071043 DPMN_071043,DPMN_077129 DPMN_077129,DPMN_095238 DPMN_095238,DPMN_109032 DPMN_109032,DPMN_127865 DPMN_127865,DPMN_147572 DPMN_147572,DPMN_156796 DPMN_156796,DPMN_159898 DPMN_159898,DPMN_184454 DPMN_184454,DPMN_185350 DPMN_185350
15	DPMN_000074 DPMN_000074,DPMN_000503 DPMN_000503,DPMN_000915 DPMN_000915,DPMN_001294 DPMN_001294,DPMN_060724 DPMN_060724,DPMN_060739 DPMN_060739,DPMN_060752 DPMN_060752,DPMN_060768 DPMN_060768,DPMN_060783 DPMN_060783,DPMN_060797 DPMN_060797,DPMN_060820 DPMN_060820,DPMN_084094 DPMN_084094,DPMN_084110 DPMN_084110,DPMN_166580 DPMN_166580,DPMN_192202 DPMN_192202
14	DPMN_009037 DPMN_009037,DPMN_009634 DPMN_009634,DPMN_078800 DPMN_078800,DPMN_085289 DPMN_085289,DPMN_109727 DPMN_109727,DPMN_110107 DPMN_110107,DPMN_110702 DPMN_110702,DPMN_111687 DPMN_111687,DPMN_113952 DPMN_113952,DPMN_120693 DPMN_120693,DPMN_122332 DPMN_122332,DPMN_141586 DPMN_141586,DPMN_184192 DPMN_184192,DPMN_194435 DPMN_194435
14	DPMN_022982 DPMN_022982,DPMN_023390 DPMN_023390,DPMN_063949 DPMN_063949,DPMN_083373 DPMN_083373,DPMN_083852 DPMN_083852,DPMN_095733 DPMN_095733,DPMN_106952 DPMN_106952,DPMN_127717 DPMN_127717,DPMN_144483 DPMN_144483,DPMN_148590 DPMN_148590,DPMN_177370 DPMN_177370,DPMN_185206 DPMN_185206,DPMN_190097 DPMN_190097,DPMN_190102 DPMN_190102
13	DPMN_000113 DPMN_000113,DPMN_001634 DPMN_001634,DPMN_001718 DPMN_001718,DPMN_060726 DPMN_060726,DPMN_060740 DPMN_060740,DPMN_060755 DPMN_060755,DPMN_060770 DPMN_060770,DPMN_060786 DPMN_060786,DPMN_060802 DPMN_060802,DPMN_060822 DPMN_060822,DPMN_084092 DPMN_084092,DPMN_084109 DPMN_084109,DPMN_192210 DPMN_192210
13	DPMN_000057 DPMN_000057,DPMN_000482 DPMN_000482,DPMN_000893 DPMN_000893,DPMN_001257 DPMN_001257,DPMN_002058 DPMN_002058,DPMN_060736 DPMN_060736,DPMN_060765 DPMN_060765,DPMN_060780 DPMN_060780,DPMN_060795 DPMN_060795,DPMN_060817 DPMN_060817,DPMN_084096 DPMN_084096,DPMN_084112 DPMN_084112,DPMN_192203 DPMN_192203
12	DPMN_007897 DPMN_007897,DPMN_016008 DPMN_016008,DPMN_033103 DPMN_033103,DPMN_064684 DPMN_064684,DPMN_068619 DPMN_068619,DPMN_077607 DPMN_077607,DPMN_087682 DPMN_087682,DPMN_099984 DPMN_099984,DPMN_132298 DPMN_132298,DPMN_143856 DPMN_143856,DPMN_148002 DPMN_148002,DPMN_171743 DPMN_171743
12	DPMN_000025 DPMN_000025,DPMN_001679 DPMN_001679,DPMN_060732 DPMN_060732,DPMN_060749 DPMN_060749,DPMN_060763 DPMN_060763,DPMN_060775 DPMN_060775,DPMN_060793 DPMN_060793,DPMN_060813 DPMN_060813,DPMN_084082 DPMN_084082,DPMN_084099 DPMN_084099,DPMN_084116 DPMN_084116,DPMN_192204 DPMN_192204
12	DPMN_031243 DPMN_031243,DPMN_049377 DPMN_049377,DPMN_067156 DPMN_067156,DPMN_067195 DPMN_067195,DPMN_097994 DPMN_097994,DPMN_176795 DPMN_176795,DPMN_176900 DPMN_176900,DPMN_176925 DPMN_176925,DPMN_176948 DPMN_176948,DPMN_176969 DPMN_176969,DPMN_190672 DPMN_190672,DPMN_191715 DPMN_191715
12	DPMN_080750 DPMN_080750,DPMN_080754 DPMN_080754,DPMN_094840 DPMN_094840,DPMN_132806 DPMN_132806,DPMN_132808 DPMN_132808,DPMN_162283 DPMN_162283,DPMN_165202 DPMN_165202,DPMN_179577 DPMN_179577,DPMN_190393 DPMN_190393,DPMN_190394 DPMN_190394,DPMN_192323 DPMN_192323,DPMN_192324 DPMN_192324
12	DPMN_000164 DPMN_000164,DPMN_001660 DPMN_001660,DPMN_002028 DPMN_002028,DPMN_060730 DPMN_060730,DPMN_060744 DPMN_060744,DPMN_060760 DPMN_060760,DPMN_060773 DPMN_060773,DPMN_060809 DPMN_060809,DPMN_084084 DPMN_084084,DPMN_084100 DPMN_084100,DPMN_084117 DPMN_084117,DPMN_166583 DPMN_166583
12	DPMN_000302 DPMN_000302,DPMN_036910 DPMN_036910,DPMN_045425 DPMN_045425,DPMN_068504 DPMN_068504,DPMN_102063 DPMN_102063,DPMN_102233 DPMN_102233,DPMN_102468 DPMN_102468,DPMN_114295 DPMN_114295,DPMN_136647 DPMN_136647,DPMN_159167 DPMN_159167,DPMN_185416 DPMN_185416,DPMN_194320 DPMN_194320
12	DPMN_156168 DPMN_156168,DPMN_156174 DPMN_156174,DPMN_156179 DPMN_156179,DPMN_156192 DPMN_156192,DPMN_156195 DPMN_156195,DPMN_156218 DPMN_156218,DPMN_156235 DPMN_156235,DPMN_156240 DPMN_156240,DPMN_156245 DPMN_156245,DPMN_156257 DPMN_156257,DPMN_156263 DPMN_156263,DPMN_156275 DPMN_156275
12	DPMN_002136 DPMN_002136,DPMN_016028 DPMN_016028,DPMN_043293 DPMN_043293,DPMN_049033 DPMN_049033,DPMN_059887 DPMN_059887,DPMN_077519 DPMN_077519,DPMN_084440 DPMN_084440,DPMN_138624 DPMN_138624,DPMN_138835 DPMN_138835,DPMN_144492 DPMN_144492,DPMN_165382 DPMN_165382,DPMN_165434 DPMN_165434
11	DPMN_031256 DPMN_031256,DPMN_042508 DPMN_042508,DPMN_049278 DPMN_049278,DPMN_050597 DPMN_050597,DPMN_062850 DPMN_062850,DPMN_094605 DPMN_094605,DPMN_109750 DPMN_109750,DPMN_135012 DPMN_135012,DPMN_166355 DPMN_166355,DPMN_169809 DPMN_169809,DPMN_181849 DPMN_181849
11	DPMN_007869 DPMN_007869,DPMN_010193 DPMN_010193,DPMN_033123 DPMN_033123,DPMN_037160 DPMN_037160,DPMN_087667 DPMN_087667,DPMN_099965 DPMN_099965,DPMN_104625 DPMN_104625,DPMN_107520 DPMN_107520,DPMN_112020 DPMN_112020,DPMN_132310 DPMN_132310,DPMN_159748 DPMN_159748
11	DPMN_030140 DPMN_030140,DPMN_030363 DPMN_030363,DPMN_033129 DPMN_033129,DPMN_050065 DPMN_050065,DPMN_051229 DPMN_051229,DPMN_065203 DPMN_065203,DPMN_077279 DPMN_077279,DPMN_104349 DPMN_104349,DPMN_150069 DPMN_150069,DPMN_172739 DPMN_172739,DPMN_174736 DPMN_174736
11	DPMN_017694 DPMN_017694,DPMN_040859 DPMN_040859,DPMN_059422 DPMN_059422,DPMN_094937 DPMN_094937,DPMN_113266 DPMN_113266,DPMN_136262 DPMN_136262,DPMN_137970 DPMN_137970,DPMN_144810 DPMN_144810,DPMN_149255 DPMN_149255,DPMN_174818 DPMN_174818,DPMN_176919 DPMN_176919
11	DPMN_000310 DPMN_000310,DPMN_007930 DPMN_007930,DPMN_010173 DPMN_010173,DPMN_044754 DPMN_044754,DPMN_045097 DPMN_045097,DPMN_098617 DPMN_098617,DPMN_105823 DPMN_105823,DPMN_107533 DPMN_107533,DPMN_114934 DPMN_114934,DPMN_171760 DPMN_171760,DPMN_181248 DPMN_181248
11	DPMN_004035 DPMN_004035,DPMN_008912 DPMN_008912,DPMN_034452 DPMN_034452,DPMN_060549 DPMN_060549,DPMN_094943 DPMN_094943,DPMN_121393 DPMN_121393,DPMN_151965 DPMN_151965,DPMN_165183 DPMN_165183,DPMN_176753 DPMN_176753,DPMN_184243 DPMN_184243,DPMN_189147 DPMN_189147
10	DPMN_018089 DPMN_018089,DPMN_046199 DPMN_046199,DPMN_074148 DPMN_074148,DPMN_076132 DPMN_076132,DPMN_118283 DPMN_118283,DPMN_127670 DPMN_127670,DPMN_130992 DPMN_130992,DPMN_171777 DPMN_171777,DPMN_185562 DPMN_185562,DPMN_188477 DPMN_188477
10	DPMN_005338 DPMN_005338,DPMN_060857 DPMN_060857,DPMN_064592 DPMN_064592,DPMN_077477 DPMN_077477,DPMN_094859 DPMN_094859,DPMN_145673 DPMN_145673,DPMN_173767 DPMN_173767,DPMN_175928 DPMN_175928,DPMN_176274 DPMN_176274,DPMN_183675 DPMN_183675
10	DPMN_031248 DPMN_031248,DPMN_067149 DPMN_067149,DPMN_067189 DPMN_067189,DPMN_078228 DPMN_078228,DPMN_176799 DPMN_176799,DPMN_176904 DPMN_176904,DPMN_176929 DPMN_176929,DPMN_176972 DPMN_176972,DPMN_190669 DPMN_190669,DPMN_191712 DPMN_191712
10	DPMN_049372 DPMN_049372,DPMN_067198 DPMN_067198,DPMN_097997 DPMN_097997,DPMN_176792 DPMN_176792,DPMN_176897 DPMN_176897,DPMN_176922 DPMN_176922,DPMN_176944 DPMN_176944,DPMN_176967 DPMN_176967,DPMN_190674 DPMN_190674,DPMN_191717 DPMN_191717
10	DPMN_006228 DPMN_006228,DPMN_041003 DPMN_041003,DPMN_045883 DPMN_045883,DPMN_049722 DPMN_049722,DPMN_080016 DPMN_080016,DPMN_104019 DPMN_104019,DPMN_110733 DPMN_110733,DPMN_120969 DPMN_120969,DPMN_147056 DPMN_147056,DPMN_153349 DPMN_153349
10	DPMN_054626 DPMN_054626,DPMN_056829 DPMN_056829,DPMN_090914 DPMN_090914,DPMN_102290 DPMN_102290,DPMN_103492 DPMN_103492,DPMN_109946 DPMN_109946,DPMN_123950 DPMN_123950,DPMN_147437 DPMN_147437,DPMN_164310 DPMN_164310,DPMN_183705 DPMN_183705
10	DPMN_001468 DPMN_001468,DPMN_047644 DPMN_047644,DPMN_055433 DPMN_055433,DPMN_057456 DPMN_057456,DPMN_069086 DPMN_069086,DPMN_097338 DPMN_097338,DPMN_106300 DPMN_106300,DPMN_118963 DPMN_118963,DPMN_171565 DPMN_171565,DPMN_180205 DPMN_180205
10	DPMN_047625 DPMN_047625,DPMN_055424 DPMN_055424,DPMN_057438 DPMN_057438,DPMN_069102 DPMN_069102,DPMN_079146 DPMN_079146,DPMN_097349 DPMN_097349,DPMN_118955 DPMN_118955,DPMN_154427 DPMN_154427,DPMN_169155 DPMN_169155,DPMN_180202 DPMN_180202
10	DPMN_014280 DPMN_014280,DPMN_019497 DPMN_019497,DPMN_035004 DPMN_035004,DPMN_042803 DPMN_042803,DPMN_053317 DPMN_053317,DPMN_081566 DPMN_081566,DPMN_140136 DPMN_140136,DPMN_140528 DPMN_140528,DPMN_153055 DPMN_153055,DPMN_172510 DPMN_172510
9	DPMN_023199 DPMN_023199,DPMN_024368 DPMN_024368,DPMN_030560 DPMN_030560,DPMN_050074 DPMN_050074,DPMN_061828 DPMN_061828,DPMN_073426 DPMN_073426,DPMN_163468 DPMN_163468,DPMN_182677 DPMN_182677,DPMN_184787 DPMN_184787
9	DPMN_049369 DPMN_049369,DPMN_067202 DPMN_067202,DPMN_098003 DPMN_098003,DPMN_176790 DPMN_176790,DPMN_176895 DPMN_176895,DPMN_176918 DPMN_176918,DPMN_176965 DPMN_176965,DPMN_190676 DPMN_190676,DPMN_191719 DPMN_191719
9	DPMN_028153 DPMN_028153,DPMN_028183 DPMN_028183,DPMN_047685 DPMN_047685,DPMN_095836 DPMN_095836,DPMN_095857 DPMN_095857,DPMN_095868 DPMN_095868,DPMN_138457 DPMN_138457,DPMN_168200 DPMN_168200,DPMN_180635 DPMN_180635
9	DPMN_005166 DPMN_005166,DPMN_049183 DPMN_049183,DPMN_056798 DPMN_056798,DPMN_057130 DPMN_057130,DPMN_070193 DPMN_070193,DPMN_107284 DPMN_107284,DPMN_155114 DPMN_155114,DPMN_167872 DPMN_167872,DPMN_168382 DPMN_168382
9	DPMN_004686 DPMN_004686,DPMN_010620 DPMN_010620,DPMN_023034 DPMN_023034,DPMN_047414 DPMN_047414,DPMN_085138 DPMN_085138,DPMN_118345 DPMN_118345,DPMN_139913 DPMN_139913,DPMN_165559 DPMN_165559,DPMN_186190 DPMN_186190
9	DPMN_000232 DPMN_000232,DPMN_000452 DPMN_000452,DPMN_013910 DPMN_013910,DPMN_032585 DPMN_032585,DPMN_044933 DPMN_044933,DPMN_045836 DPMN_045836,DPMN_094500 DPMN_094500,DPMN_107553 DPMN_107553,DPMN_116182 DPMN_116182
8	DPMN_015862 DPMN_015862,DPMN_029998 DPMN_029998,DPMN_038407 DPMN_038407,DPMN_097048 DPMN_097048,DPMN_111088 DPMN_111088,DPMN_119935 DPMN_119935,DPMN_127102 DPMN_127102,DPMN_174409 DPMN_174409
8	DPMN_036484 DPMN_036484,DPMN_103034 DPMN_103034,DPMN_104865 DPMN_104865,DPMN_140525 DPMN_140525,DPMN_153094 DPMN_153094,DPMN_153502 DPMN_153502,DPMN_164564 DPMN_164564,DPMN_169763 DPMN_169763
8	DPMN_038040 DPMN_038040,DPMN_041582 DPMN_041582,DPMN_075293 DPMN_075293,DPMN_090036 DPMN_090036,DPMN_106504 DPMN_106504,DPMN_124436 DPMN_124436,DPMN_170146 DPMN_170146,DPMN_173902 DPMN_173902
8	DPMN_000544 DPMN_000544,DPMN_003213 DPMN_003213,DPMN_091938 DPMN_091938,DPMN_112165 DPMN_112165,DPMN_144338 DPMN_144338,DPMN_144400 DPMN_144400,DPMN_188410 DPMN_188410,DPMN_188638 DPMN_188638
8	DPMN_058490 DPMN_058490,DPMN_059759 DPMN_059759,DPMN_062576 DPMN_062576,DPMN_092032 DPMN_092032,DPMN_121633 DPMN_121633,DPMN_140664 DPMN_140664,DPMN_188442 DPMN_188442,DPMN_188467 DPMN_188467
8	DPMN_003160 DPMN_003160,DPMN_016127 DPMN_016127,DPMN_048290 DPMN_048290,DPMN_138383 DPMN_138383,DPMN_144416 DPMN_144416,DPMN_155809 DPMN_155809,DPMN_168806 DPMN_168806,DPMN_174972 DPMN_174972
7	DPMN_013747 DPMN_013747,DPMN_057417 DPMN_057417,DPMN_103055 DPMN_103055,DPMN_104877 DPMN_104877,DPMN_153507 DPMN_153507,DPMN_164569 DPMN_164569,DPMN_169768 DPMN_169768
7	DPMN_046084 DPMN_046084,DPMN_046095 DPMN_046095,DPMN_046105 DPMN_046105,DPMN_046112 DPMN_046112,DPMN_046126 DPMN_046126,DPMN_046129 DPMN_046129,DPMN_046148 DPMN_046148
7	DPMN_022210 DPMN_022210,DPMN_040836 DPMN_040836,DPMN_040846 DPMN_040846,DPMN_097762 DPMN_097762,DPMN_115759 DPMN_115759,DPMN_130110 DPMN_130110,DPMN_186064 DPMN_186064
7	DPMN_026589 DPMN_026589,DPMN_032536 DPMN_032536,DPMN_080766 DPMN_080766,DPMN_087118 DPMN_087118,DPMN_094546 DPMN_094546,DPMN_174315 DPMN_174315,DPMN_193644 DPMN_193644
7	DPMN_009338 DPMN_009338,DPMN_016080 DPMN_016080,DPMN_044803 DPMN_044803,DPMN_063512 DPMN_063512,DPMN_080645 DPMN_080645,DPMN_105173 DPMN_105173,DPMN_189683 DPMN_189683
7	DPMN_021012 DPMN_021012,DPMN_023855 DPMN_023855,DPMN_078972 DPMN_078972,DPMN_126718 DPMN_126718,DPMN_127389 DPMN_127389,DPMN_141392 DPMN_141392,DPMN_148347 DPMN_148347
7	DPMN_000963 DPMN_000963,DPMN_059824 DPMN_059824,DPMN_147699 DPMN_147699,DPMN_161643 DPMN_161643,DPMN_169409 DPMN_169409,DPMN_180895 DPMN_180895,DPMN_188180 DPMN_188180
7	DPMN_014982 DPMN_014982,DPMN_053420 DPMN_053420,DPMN_100274 DPMN_100274,DPMN_117847 DPMN_117847,DPMN_154457 DPMN_154457,DPMN_158665 DPMN_158665,DPMN_186507 DPMN_186507
7	DPMN_009637 DPMN_009637,DPMN_072779 DPMN_072779,DPMN_078807 DPMN_078807,DPMN_110704 DPMN_110704,DPMN_111677 DPMN_111677,DPMN_154153 DPMN_154153,DPMN_184189 DPMN_184189
7	DPMN_011964 DPMN_011964,DPMN_037547 DPMN_037547,DPMN_037823 DPMN_037823,DPMN_063744 DPMN_063744,DPMN_113027 DPMN_113027,DPMN_183856 DPMN_183856,DPMN_188182 DPMN_188182
7	DPMN_015783 DPMN_015783,DPMN_032426 DPMN_032426,DPMN_040949 DPMN_040949,DPMN_083850 DPMN_083850,DPMN_101886 DPMN_101886,DPMN_121392 DPMN_121392,DPMN_137138 DPMN_137138
7	DPMN_005522 DPMN_005522,DPMN_077053 DPMN_077053,DPMN_112124 DPMN_112124,DPMN_176403 DPMN_176403,DPMN_177402 DPMN_177402,DPMN_185735 DPMN_185735,DPMN_193826 DPMN_193826
7	DPMN_081695 DPMN_081695,DPMN_097729 DPMN_097729,DPMN_097969 DPMN_097969,DPMN_098269 DPMN_098269,DPMN_136853 DPMN_136853,DPMN_143414 DPMN_143414,DPMN_151348 DPMN_151348
6	DPMN_022792 DPMN_022792,DPMN_035535 DPMN_035535,DPMN_041389 DPMN_041389,DPMN_145709 DPMN_145709,DPMN_183777 DPMN_183777,DPMN_184314 DPMN_184314
6	DPMN_039288 DPMN_039288,DPMN_039305 DPMN_039305,DPMN_071022 DPMN_071022,DPMN_100632 DPMN_100632,DPMN_121069 DPMN_121069,DPMN_140328 DPMN_140328
6	DPMN_085226 DPMN_085226,DPMN_091966 DPMN_091966,DPMN_100177 DPMN_100177,DPMN_109722 DPMN_109722,DPMN_162606 DPMN_162606,DPMN_164753 DPMN_164753
6	DPMN_048389 DPMN_048389,DPMN_054932 DPMN_054932,DPMN_062425 DPMN_062425,DPMN_138968 DPMN_138968,DPMN_139094 DPMN_139094,DPMN_172067 DPMN_172067
6	DPMN_003699 DPMN_003699,DPMN_019427 DPMN_019427,DPMN_101087 DPMN_101087,DPMN_114442 DPMN_114442,DPMN_138857 DPMN_138857,DPMN_178920 DPMN_178920
6	DPMN_025320 DPMN_025320,DPMN_089047 DPMN_089047,DPMN_115429 DPMN_115429,DPMN_116637 DPMN_116637,DPMN_156438 DPMN_156438,DPMN_179280 DPMN_179280
6	DPMN_006198 DPMN_006198,DPMN_077908 DPMN_077908,DPMN_087742 DPMN_087742,DPMN_091535 DPMN_091535,DPMN_138614 DPMN_138614,DPMN_183660 DPMN_183660
6	DPMN_127970 DPMN_127970,DPMN_127978 DPMN_127978,DPMN_127994 DPMN_127994,DPMN_128002 DPMN_128002,DPMN_128014 DPMN_128014,DPMN_128023 DPMN_128023
6	DPMN_056387 DPMN_056387,DPMN_088337 DPMN_088337,DPMN_124656 DPMN_124656,DPMN_133532 DPMN_133532,DPMN_168478 DPMN_168478,DPMN_194387 DPMN_194387
6	DPMN_001835 DPMN_001835,DPMN_030504 DPMN_030504,DPMN_033105 DPMN_033105,DPMN_080494 DPMN_080494,DPMN_125814 DPMN_125814,DPMN_174322 DPMN_174322
6	DPMN_001982 DPMN_001982,DPMN_065825 DPMN_065825,DPMN_094453 DPMN_094453,DPMN_095982 DPMN_095982,DPMN_183656 DPMN_183656,DPMN_184748 DPMN_184748
6	DPMN_043169 DPMN_043169,DPMN_145362 DPMN_145362,DPMN_148046 DPMN_148046,DPMN_151657 DPMN_151657,DPMN_155790 DPMN_155790,DPMN_177393 DPMN_177393
6	DPMN_052486 DPMN_052486,DPMN_077868 DPMN_077868,DPMN_084643 DPMN_084643,DPMN_100369 DPMN_100369,DPMN_102407 DPMN_102407,DPMN_138263 DPMN_138263
6	DPMN_075607 DPMN_075607,DPMN_125572 DPMN_125572,DPMN_126075 DPMN_126075,DPMN_127747 DPMN_127747,DPMN_134253 DPMN_134253,DPMN_158497 DPMN_158497
6	DPMN_009429 DPMN_009429,DPMN_048215 DPMN_048215,DPMN_073186 DPMN_073186,DPMN_148106 DPMN_148106,DPMN_157969 DPMN_157969,DPMN_188276 DPMN_188276
6	DPMN_044200 DPMN_044200,DPMN_063455 DPMN_063455,DPMN_063457 DPMN_063457,DPMN_078334 DPMN_078334,DPMN_087910 DPMN_087910,DPMN_192117 DPMN_192117
6	DPMN_011210 DPMN_011210,DPMN_013784 DPMN_013784,DPMN_093473 DPMN_093473,DPMN_180094 DPMN_180094,DPMN_185927 DPMN_185927,DPMN_187404 DPMN_187404
6	DPMN_049294 DPMN_049294,DPMN_055116 DPMN_055116,DPMN_102483 DPMN_102483,DPMN_108450 DPMN_108450,DPMN_146029 DPMN_146029,DPMN_163698 DPMN_163698
6	DPMN_005340 DPMN_005340,DPMN_030002 DPMN_030002,DPMN_042825 DPMN_042825,DPMN_095059 DPMN_095059,DPMN_128135 DPMN_128135,DPMN_165510 DPMN_165510
6	DPMN_016230 DPMN_016230,DPMN_108674 DPMN_108674,DPMN_125102 DPMN_125102,DPMN_125306 DPMN_125306,DPMN_130604 DPMN_130604,DPMN_165056 DPMN_165056
6	DPMN_000505 DPMN_000505,DPMN_057878 DPMN_057878,DPMN_061949 DPMN_061949,DPMN_081579 DPMN_081579,DPMN_118749 DPMN_118749,DPMN_119649 DPMN_119649
6	DPMN_010882 DPMN_010882,DPMN_010936 DPMN_010936,DPMN_025719 DPMN_025719,DPMN_074808 DPMN_074808,DPMN_098326 DPMN_098326,DPMN_106163 DPMN_106163
5	DPMN_011800 DPMN_011800,DPMN_036995 DPMN_036995,DPMN_106619 DPMN_106619,DPMN_143192 DPMN_143192,DPMN_190184 DPMN_190184
5	DPMN_066410 DPMN_066410,DPMN_066618 DPMN_066618,DPMN_074829 DPMN_074829,DPMN_116585 DPMN_116585,DPMN_174525 DPMN_174525
5	DPMN_003804 DPMN_003804,DPMN_007180 DPMN_007180,DPMN_021649 DPMN_021649,DPMN_100657 DPMN_100657,DPMN_180323 DPMN_180323
5	DPMN_176803 DPMN_176803,DPMN_176907 DPMN_176907,DPMN_176933 DPMN_176933,DPMN_176954 DPMN_176954,DPMN_176976 DPMN_176976
5	DPMN_009060 DPMN_009060,DPMN_009620 DPMN_009620,DPMN_047720 DPMN_047720,DPMN_127686 DPMN_127686,DPMN_144434 DPMN_144434
5	DPMN_174535 DPMN_174535,DPMN_174564 DPMN_174564,DPMN_174567 DPMN_174567,DPMN_174570 DPMN_174570,DPMN_174574 DPMN_174574
5	DPMN_000173 DPMN_000173,DPMN_001663 DPMN_001663,DPMN_023550 DPMN_023550,DPMN_029137 DPMN_029137,DPMN_125704 DPMN_125704
5	DPMN_072760 DPMN_072760,DPMN_078818 DPMN_078818,DPMN_104367 DPMN_104367,DPMN_154142 DPMN_154142,DPMN_184180 DPMN_184180
5	DPMN_110170 DPMN_110170,DPMN_110178 DPMN_110178,DPMN_110182 DPMN_110182,DPMN_110195 DPMN_110195,DPMN_110202 DPMN_110202
5	DPMN_036996 DPMN_036996,DPMN_091985 DPMN_091985,DPMN_137283 DPMN_137283,DPMN_168439 DPMN_168439,DPMN_190140 DPMN_190140
5	DPMN_064508 DPMN_064508,DPMN_071097 DPMN_071097,DPMN_094535 DPMN_094535,DPMN_153700 DPMN_153700,DPMN_163238 DPMN_163238
5	DPMN_049387 DPMN_049387,DPMN_067142 DPMN_067142,DPMN_067184 DPMN_067184,DPMN_190635 DPMN_190635,DPMN_190666 DPMN_190666
5	DPMN_002294 DPMN_002294,DPMN_041832 DPMN_041832,DPMN_060278 DPMN_060278,DPMN_102706 DPMN_102706,DPMN_165412 DPMN_165412
5	DPMN_043605 DPMN_043605,DPMN_112243 DPMN_112243,DPMN_191662 DPMN_191662,DPMN_191692 DPMN_191692,DPMN_192543 DPMN_192543
5	DPMN_038349 DPMN_038349,DPMN_123144 DPMN_123144,DPMN_128866 DPMN_128866,DPMN_155986 DPMN_155986,DPMN_172547 DPMN_172547
5	DPMN_027224 DPMN_027224,DPMN_097687 DPMN_097687,DPMN_109753 DPMN_109753,DPMN_120476 DPMN_120476,DPMN_169163 DPMN_169163
5	DPMN_185663 DPMN_185663,DPMN_185686 DPMN_185686,DPMN_185747 DPMN_185747,DPMN_185792 DPMN_185792,DPMN_186108 DPMN_186108
5	DPMN_072775 DPMN_072775,DPMN_104356 DPMN_104356,DPMN_110114 DPMN_110114,DPMN_111667 DPMN_111667,DPMN_184186 DPMN_184186
5	DPMN_011829 DPMN_011829,DPMN_013478 DPMN_013478,DPMN_037760 DPMN_037760,DPMN_110792 DPMN_110792,DPMN_129792 DPMN_129792
5	DPMN_012616 DPMN_012616,DPMN_048125 DPMN_048125,DPMN_079917 DPMN_079917,DPMN_096955 DPMN_096955,DPMN_113743 DPMN_113743
5	DPMN_002742 DPMN_002742,DPMN_006234 DPMN_006234,DPMN_068079 DPMN_068079,DPMN_138243 DPMN_138243,DPMN_164450 DPMN_164450
5	DPMN_042802 DPMN_042802,DPMN_099724 DPMN_099724,DPMN_102952 DPMN_102952,DPMN_113250 DPMN_113250,DPMN_166308 DPMN_166308
5	DPMN_008686 DPMN_008686,DPMN_074197 DPMN_074197,DPMN_115775 DPMN_115775,DPMN_179746 DPMN_179746,DPMN_188643 DPMN_188643
5	DPMN_009107 DPMN_009107,DPMN_009589 DPMN_009589,DPMN_038718 DPMN_038718,DPMN_072850 DPMN_072850,DPMN_078878 DPMN_078878
5	DPMN_019512 DPMN_019512,DPMN_025909 DPMN_025909,DPMN_035020 DPMN_035020,DPMN_042787 DPMN_042787,DPMN_172515 DPMN_172515
5	DPMN_060197 DPMN_060197,DPMN_064306 DPMN_064306,DPMN_076150 DPMN_076150,DPMN_141573 DPMN_141573,DPMN_155802 DPMN_155802
5	DPMN_041115 DPMN_041115,DPMN_070469 DPMN_070469,DPMN_071673 DPMN_071673,DPMN_131523 DPMN_131523,DPMN_158666 DPMN_158666
5	DPMN_004824 DPMN_004824,DPMN_005210 DPMN_005210,DPMN_007339 DPMN_007339,DPMN_007663 DPMN_007663,DPMN_008749 DPMN_008749
5	DPMN_032576 DPMN_032576,DPMN_098602 DPMN_098602,DPMN_098605 DPMN_098605,DPMN_098614 DPMN_098614,DPMN_098625 DPMN_098625
5	DPMN_067773 DPMN_067773,DPMN_158955 DPMN_158955,DPMN_172565 DPMN_172565,DPMN_177649 DPMN_177649,DPMN_183622 DPMN_183622
5	DPMN_059642 DPMN_059642,DPMN_081310 DPMN_081310,DPMN_126334 DPMN_126334,DPMN_131088 DPMN_131088,DPMN_193249 DPMN_193249
5	DPMN_030407 DPMN_030407,DPMN_031574 DPMN_031574,DPMN_083514 DPMN_083514,DPMN_131773 DPMN_131773,DPMN_156072 DPMN_156072
5	DPMN_059705 DPMN_059705,DPMN_121597 DPMN_121597,DPMN_137506 DPMN_137506,DPMN_144435 DPMN_144435,DPMN_147112 DPMN_147112
5	DPMN_001717 DPMN_001717,DPMN_068439 DPMN_068439,DPMN_108885 DPMN_108885,DPMN_151857 DPMN_151857,DPMN_153966 DPMN_153966
5	DPMN_048010 DPMN_048010,DPMN_048877 DPMN_048877,DPMN_048947 DPMN_048947,DPMN_079230 DPMN_079230,DPMN_131355 DPMN_131355
5	DPMN_030157 DPMN_030157,DPMN_077606 DPMN_077606,DPMN_110982 DPMN_110982,DPMN_118076 DPMN_118076,DPMN_171598 DPMN_171598
5	DPMN_174529 DPMN_174529,DPMN_174533 DPMN_174533,DPMN_174534 DPMN_174534,DPMN_174545 DPMN_174545,DPMN_174547 DPMN_174547
5	DPMN_062623 DPMN_062623,DPMN_076050 DPMN_076050,DPMN_086122 DPMN_086122,DPMN_188433 DPMN_188433,DPMN_194417 DPMN_194417
5	DPMN_176804 DPMN_176804,DPMN_176909 DPMN_176909,DPMN_176935 DPMN_176935,DPMN_176956 DPMN_176956,DPMN_176978 DPMN_176978
5	DPMN_030388 DPMN_030388,DPMN_083503 DPMN_083503,DPMN_125394 DPMN_125394,DPMN_131762 DPMN_131762,DPMN_156078 DPMN_156078
5	DPMN_005223 DPMN_005223,DPMN_015204 DPMN_015204,DPMN_043912 DPMN_043912,DPMN_149397 DPMN_149397,DPMN_176756 DPMN_176756
5	DPMN_005505 DPMN_005505,DPMN_039138 DPMN_039138,DPMN_073715 DPMN_073715,DPMN_168613 DPMN_168613,DPMN_173494 DPMN_173494
5	DPMN_076005 DPMN_076005,DPMN_082292 DPMN_082292,DPMN_082662 DPMN_082662,DPMN_082880 DPMN_082880,DPMN_083536 DPMN_083536
4	DPMN_053922 DPMN_053922,DPMN_089270 DPMN_089270,DPMN_191412 DPMN_191412,DPMN_193920 DPMN_193920
4	DPMN_060115 DPMN_060115,DPMN_060123 DPMN_060123,DPMN_060135 DPMN_060135,DPMN_060148 DPMN_060148
4	DPMN_020233 DPMN_020233,DPMN_037914 DPMN_037914,DPMN_041119 DPMN_041119,DPMN_075746 DPMN_075746
4	DPMN_017023 DPMN_017023,DPMN_124159 DPMN_124159,DPMN_139190 DPMN_139190,DPMN_177434 DPMN_177434
4	DPMN_073928 DPMN_073928,DPMN_074003 DPMN_074003,DPMN_171529 DPMN_171529,DPMN_171618 DPMN_171618
4	DPMN_082426 DPMN_082426,DPMN_130197 DPMN_130197,DPMN_165410 DPMN_165410,DPMN_182349 DPMN_182349
4	DPMN_080678 DPMN_080678,DPMN_089173 DPMN_089173,DPMN_118962 DPMN_118962,DPMN_156629 DPMN_156629
4	DPMN_087728 DPMN_087728,DPMN_089157 DPMN_089157,DPMN_089373 DPMN_089373,DPMN_089508 DPMN_089508
4	DPMN_124933 DPMN_124933,DPMN_125323 DPMN_125323,DPMN_145442 DPMN_145442,DPMN_177204 DPMN_177204
4	DPMN_043682 DPMN_043682,DPMN_074903 DPMN_074903,DPMN_172852 DPMN_172852,DPMN_174699 DPMN_174699
4	DPMN_156952 DPMN_156952,DPMN_191569 DPMN_191569,DPMN_191688 DPMN_191688,DPMN_191944 DPMN_191944
4	DPMN_048082 DPMN_048082,DPMN_118500 DPMN_118500,DPMN_155702 DPMN_155702,DPMN_173337 DPMN_173337
4	DPMN_098422 DPMN_098422,DPMN_163615 DPMN_163615,DPMN_184915 DPMN_184915,DPMN_185332 DPMN_185332
4	DPMN_001345 DPMN_001345,DPMN_013862 DPMN_013862,DPMN_042862 DPMN_042862,DPMN_159024 DPMN_159024
4	DPMN_035790 DPMN_035790,DPMN_036423 DPMN_036423,DPMN_037255 DPMN_037255,DPMN_110909 DPMN_110909
4	DPMN_027936 DPMN_027936,DPMN_142599 DPMN_142599,DPMN_175256 DPMN_175256,DPMN_186374 DPMN_186374
4	DPMN_057824 DPMN_057824,DPMN_062584 DPMN_062584,DPMN_109786 DPMN_109786,DPMN_185548 DPMN_185548
4	DPMN_070138 DPMN_070138,DPMN_118522 DPMN_118522,DPMN_136020 DPMN_136020,DPMN_140952 DPMN_140952
4	DPMN_020159 DPMN_020159,DPMN_021905 DPMN_021905,DPMN_022406 DPMN_022406,DPMN_029194 DPMN_029194
4	DPMN_134663 DPMN_134663,DPMN_136390 DPMN_136390,DPMN_136456 DPMN_136456,DPMN_144819 DPMN_144819
4	DPMN_042430 DPMN_042430,DPMN_092278 DPMN_092278,DPMN_158953 DPMN_158953,DPMN_179897 DPMN_179897
4	DPMN_043793 DPMN_043793,DPMN_109757 DPMN_109757,DPMN_120477 DPMN_120477,DPMN_169162 DPMN_169162
4	DPMN_040975 DPMN_040975,DPMN_089102 DPMN_089102,DPMN_118823 DPMN_118823,DPMN_131059 DPMN_131059
4	DPMN_003544 DPMN_003544,DPMN_063747 DPMN_063747,DPMN_098796 DPMN_098796,DPMN_193796 DPMN_193796
4	DPMN_099970 DPMN_099970,DPMN_100218 DPMN_100218,DPMN_190407 DPMN_190407,DPMN_190702 DPMN_190702
4	DPMN_070823 DPMN_070823,DPMN_146947 DPMN_146947,DPMN_146953 DPMN_146953,DPMN_146968 DPMN_146968
4	DPMN_009026 DPMN_009026,DPMN_100174 DPMN_100174,DPMN_109718 DPMN_109718,DPMN_144412 DPMN_144412
4	DPMN_038232 DPMN_038232,DPMN_124488 DPMN_124488,DPMN_151309 DPMN_151309,DPMN_159146 DPMN_159146
4	DPMN_113246 DPMN_113246,DPMN_178548 DPMN_178548,DPMN_193213 DPMN_193213,DPMN_193897 DPMN_193897
4	DPMN_021344 DPMN_021344,DPMN_021658 DPMN_021658,DPMN_090596 DPMN_090596,DPMN_090770 DPMN_090770
4	DPMN_029443 DPMN_029443,DPMN_092933 DPMN_092933,DPMN_092935 DPMN_092935,DPMN_092940 DPMN_092940
4	DPMN_019170 DPMN_019170,DPMN_019298 DPMN_019298,DPMN_019772 DPMN_019772,DPMN_019883 DPMN_019883
4	DPMN_062356 DPMN_062356,DPMN_075012 DPMN_075012,DPMN_181788 DPMN_181788,DPMN_194208 DPMN_194208
4	DPMN_015673 DPMN_015673,DPMN_086569 DPMN_086569,DPMN_111286 DPMN_111286,DPMN_187818 DPMN_187818
4	DPMN_126265 DPMN_126265,DPMN_128029 DPMN_128029,DPMN_128439 DPMN_128439,DPMN_128823 DPMN_128823
4	DPMN_181794 DPMN_181794,DPMN_192818 DPMN_192818,DPMN_194010 DPMN_194010,DPMN_194778 DPMN_194778
4	DPMN_041633 DPMN_041633,DPMN_110133 DPMN_110133,DPMN_111642 DPMN_111642,DPMN_184178 DPMN_184178
4	DPMN_071796 DPMN_071796,DPMN_162425 DPMN_162425,DPMN_169057 DPMN_169057,DPMN_188996 DPMN_188996
4	DPMN_017173 DPMN_017173,DPMN_034683 DPMN_034683,DPMN_109255 DPMN_109255,DPMN_180222 DPMN_180222
4	DPMN_010877 DPMN_010877,DPMN_038267 DPMN_038267,DPMN_061046 DPMN_061046,DPMN_127064 DPMN_127064
4	DPMN_077213 DPMN_077213,DPMN_077273 DPMN_077273,DPMN_077927 DPMN_077927,DPMN_077976 DPMN_077976
4	DPMN_030663 DPMN_030663,DPMN_110476 DPMN_110476,DPMN_171627 DPMN_171627,DPMN_178473 DPMN_178473
4	DPMN_043640 DPMN_043640,DPMN_120887 DPMN_120887,DPMN_157544 DPMN_157544,DPMN_192546 DPMN_192546
4	DPMN_054868 DPMN_054868,DPMN_128238 DPMN_128238,DPMN_141987 DPMN_141987,DPMN_162927 DPMN_162927
4	DPMN_072765 DPMN_072765,DPMN_091954 DPMN_091954,DPMN_104364 DPMN_104364,DPMN_111653 DPMN_111653
4	DPMN_017408 DPMN_017408,DPMN_017492 DPMN_017492,DPMN_105510 DPMN_105510,DPMN_105702 DPMN_105702
4	DPMN_061914 DPMN_061914,DPMN_082229 DPMN_082229,DPMN_115860 DPMN_115860,DPMN_118784 DPMN_118784
4	DPMN_115807 DPMN_115807,DPMN_124063 DPMN_124063,DPMN_185544 DPMN_185544,DPMN_188640 DPMN_188640
4	DPMN_023019 DPMN_023019,DPMN_058303 DPMN_058303,DPMN_063116 DPMN_063116,DPMN_171576 DPMN_171576
4	DPMN_009682 DPMN_009682,DPMN_022365 DPMN_022365,DPMN_027075 DPMN_027075,DPMN_086550 DPMN_086550
4	DPMN_032138 DPMN_032138,DPMN_105017 DPMN_105017,DPMN_138812 DPMN_138812,DPMN_148098 DPMN_148098
4	DPMN_001119 DPMN_001119,DPMN_002306 DPMN_002306,DPMN_023628 DPMN_023628,DPMN_046857 DPMN_046857
4	DPMN_009565 DPMN_009565,DPMN_017328 DPMN_017328,DPMN_127524 DPMN_127524,DPMN_178957 DPMN_178957
4	DPMN_077433 DPMN_077433,DPMN_118808 DPMN_118808,DPMN_172944 DPMN_172944,DPMN_176509 DPMN_176509
4	DPMN_139852 DPMN_139852,DPMN_139868 DPMN_139868,DPMN_139887 DPMN_139887,DPMN_139899 DPMN_139899
4	DPMN_059322 DPMN_059322,DPMN_059568 DPMN_059568,DPMN_086159 DPMN_086159,DPMN_086300 DPMN_086300
4	DPMN_040609 DPMN_040609,DPMN_041505 DPMN_041505,DPMN_041520 DPMN_041520,DPMN_041539 DPMN_041539
4	DPMN_061539 DPMN_061539,DPMN_115809 DPMN_115809,DPMN_146856 DPMN_146856,DPMN_185545 DPMN_185545
4	DPMN_078928 DPMN_078928,DPMN_162300 DPMN_162300,DPMN_176436 DPMN_176436,DPMN_186208 DPMN_186208
4	DPMN_019397 DPMN_019397,DPMN_041612 DPMN_041612,DPMN_099128 DPMN_099128,DPMN_116337 DPMN_116337
4	DPMN_015707 DPMN_015707,DPMN_103363 DPMN_103363,DPMN_120787 DPMN_120787,DPMN_171127 DPMN_171127
4	DPMN_033155 DPMN_033155,DPMN_061103 DPMN_061103,DPMN_134123 DPMN_134123,DPMN_145930 DPMN_145930
4	DPMN_134388 DPMN_134388,DPMN_134734 DPMN_134734,DPMN_135839 DPMN_135839,DPMN_164572 DPMN_164572
4	DPMN_026340 DPMN_026340,DPMN_036988 DPMN_036988,DPMN_074310 DPMN_074310,DPMN_174643 DPMN_174643
4	DPMN_026017 DPMN_026017,DPMN_027010 DPMN_027010,DPMN_027259 DPMN_027259,DPMN_056459 DPMN_056459
4	DPMN_115273 DPMN_115273,DPMN_141523 DPMN_141523,DPMN_141528 DPMN_141528,DPMN_183596 DPMN_183596
4	DPMN_008278 DPMN_008278,DPMN_058583 DPMN_058583,DPMN_082650 DPMN_082650,DPMN_138722 DPMN_138722
4	DPMN_033656 DPMN_033656,DPMN_094890 DPMN_094890,DPMN_127242 DPMN_127242,DPMN_175503 DPMN_175503
4	DPMN_017482 DPMN_017482,DPMN_017509 DPMN_017509,DPMN_017542 DPMN_017542,DPMN_031220 DPMN_031220
4	DPMN_055685 DPMN_055685,DPMN_066025 DPMN_066025,DPMN_181583 DPMN_181583,DPMN_193694 DPMN_193694
4	DPMN_026099 DPMN_026099,DPMN_063158 DPMN_063158,DPMN_131806 DPMN_131806,DPMN_188062 DPMN_188062
4	DPMN_083464 DPMN_083464,DPMN_110615 DPMN_110615,DPMN_124004 DPMN_124004,DPMN_167220 DPMN_167220
4	DPMN_056976 DPMN_056976,DPMN_090322 DPMN_090322,DPMN_111223 DPMN_111223,DPMN_170060 DPMN_170060
4	DPMN_000665 DPMN_000665,DPMN_105144 DPMN_105144,DPMN_151986 DPMN_151986,DPMN_152298 DPMN_152298
4	DPMN_018448 DPMN_018448,DPMN_039574 DPMN_039574,DPMN_092857 DPMN_092857,DPMN_144935 DPMN_144935
4	DPMN_010014 DPMN_010014,DPMN_131152 DPMN_131152,DPMN_185438 DPMN_185438,DPMN_185440 DPMN_185440
4	DPMN_014205 DPMN_014205,DPMN_015318 DPMN_015318,DPMN_035435 DPMN_035435,DPMN_170764 DPMN_170764
4	DPMN_155830 DPMN_155830,DPMN_155990 DPMN_155990,DPMN_156293 DPMN_156293,DPMN_158120 DPMN_158120
4	DPMN_030529 DPMN_030529,DPMN_046086 DPMN_046086,DPMN_056556 DPMN_056556,DPMN_061267 DPMN_061267
4	DPMN_064260 DPMN_064260,DPMN_064279 DPMN_064279,DPMN_064289 DPMN_064289,DPMN_064322 DPMN_064322
4	DPMN_126463 DPMN_126463,DPMN_126618 DPMN_126618,DPMN_128243 DPMN_128243,DPMN_128559 DPMN_128559
4	DPMN_014464 DPMN_014464,DPMN_036248 DPMN_036248,DPMN_103104 DPMN_103104,DPMN_129060 DPMN_129060
4	DPMN_061799 DPMN_061799,DPMN_067563 DPMN_067563,DPMN_067733 DPMN_067733,DPMN_067776 DPMN_067776
4	DPMN_038237 DPMN_038237,DPMN_062927 DPMN_062927,DPMN_081236 DPMN_081236,DPMN_095942 DPMN_095942
4	DPMN_084012 DPMN_084012,DPMN_155854 DPMN_155854,DPMN_174028 DPMN_174028,DPMN_186647 DPMN_186647
4	DPMN_002483 DPMN_002483,DPMN_123309 DPMN_123309,DPMN_134740 DPMN_134740,DPMN_144995 DPMN_144995
4	DPMN_010300 DPMN_010300,DPMN_078887 DPMN_078887,DPMN_103180 DPMN_103180,DPMN_107149 DPMN_107149
4	DPMN_009988 DPMN_009988,DPMN_047160 DPMN_047160,DPMN_054877 DPMN_054877,DPMN_056065 DPMN_056065
4	DPMN_014814 DPMN_014814,DPMN_015772 DPMN_015772,DPMN_016582 DPMN_016582,DPMN_016800 DPMN_016800
4	DPMN_011815 DPMN_011815,DPMN_061168 DPMN_061168,DPMN_110783 DPMN_110783,DPMN_129779 DPMN_129779
4	DPMN_036479 DPMN_036479,DPMN_106668 DPMN_106668,DPMN_126972 DPMN_126972,DPMN_170893 DPMN_170893
4	DPMN_031226 DPMN_031226,DPMN_078235 DPMN_078235,DPMN_123728 DPMN_123728,DPMN_186334 DPMN_186334
4	DPMN_116568 DPMN_116568,DPMN_117057 DPMN_117057,DPMN_140637 DPMN_140637,DPMN_143790 DPMN_143790
4	DPMN_009064 DPMN_009064,DPMN_009617 DPMN_009617,DPMN_072843 DPMN_072843,DPMN_109889 DPMN_109889
3	DPMN_052228 DPMN_052228,DPMN_054595 DPMN_054595,DPMN_188292 DPMN_188292
3	DPMN_089815 DPMN_089815,DPMN_166922 DPMN_166922,DPMN_174228 DPMN_174228
3	DPMN_020059 DPMN_020059,DPMN_029817 DPMN_029817,DPMN_093893 DPMN_093893
3	DPMN_121025 DPMN_121025,DPMN_121037 DPMN_121037,DPMN_121048 DPMN_121048
3	DPMN_152996 DPMN_152996,DPMN_153575 DPMN_153575,DPMN_189940 DPMN_189940
3	DPMN_002135 DPMN_002135,DPMN_131243 DPMN_131243,DPMN_131447 DPMN_131447
3	DPMN_034098 DPMN_034098,DPMN_072763 DPMN_072763,DPMN_125813 DPMN_125813
3	DPMN_022390 DPMN_022390,DPMN_036207 DPMN_036207,DPMN_036392 DPMN_036392
3	DPMN_068186 DPMN_068186,DPMN_082724 DPMN_082724,DPMN_088814 DPMN_088814
3	DPMN_008255 DPMN_008255,DPMN_119943 DPMN_119943,DPMN_125969 DPMN_125969
3	DPMN_104997 DPMN_104997,DPMN_166783 DPMN_166783,DPMN_181286 DPMN_181286
3	DPMN_042196 DPMN_042196,DPMN_042246 DPMN_042246,DPMN_042897 DPMN_042897
3	DPMN_078564 DPMN_078564,DPMN_185180 DPMN_185180,DPMN_188319 DPMN_188319
3	DPMN_010504 DPMN_010504,DPMN_010848 DPMN_010848,DPMN_194738 DPMN_194738
3	DPMN_113247 DPMN_113247,DPMN_113280 DPMN_113280,DPMN_114486 DPMN_114486
3	DPMN_093627 DPMN_093627,DPMN_094876 DPMN_094876,DPMN_100753 DPMN_100753
3	DPMN_098607 DPMN_098607,DPMN_106744 DPMN_106744,DPMN_109200 DPMN_109200
3	DPMN_062050 DPMN_062050,DPMN_141495 DPMN_141495,DPMN_152267 DPMN_152267
3	DPMN_077853 DPMN_077853,DPMN_102050 DPMN_102050,DPMN_192590 DPMN_192590
3	DPMN_109532 DPMN_109532,DPMN_143552 DPMN_143552,DPMN_149612 DPMN_149612
3	DPMN_035839 DPMN_035839,DPMN_037075 DPMN_037075,DPMN_110944 DPMN_110944
3	DPMN_010236 DPMN_010236,DPMN_023012 DPMN_023012,DPMN_049763 DPMN_049763
3	DPMN_012156 DPMN_012156,DPMN_046670 DPMN_046670,DPMN_112174 DPMN_112174
3	DPMN_094226 DPMN_094226,DPMN_094713 DPMN_094713,DPMN_097099 DPMN_097099
3	DPMN_047438 DPMN_047438,DPMN_047460 DPMN_047460,DPMN_048225 DPMN_048225
3	DPMN_126760 DPMN_126760,DPMN_150755 DPMN_150755,DPMN_160578 DPMN_160578
3	DPMN_105517 DPMN_105517,DPMN_143445 DPMN_143445,DPMN_176396 DPMN_176396
3	DPMN_146224 DPMN_146224,DPMN_146228 DPMN_146228,DPMN_154009 DPMN_154009
3	DPMN_105236 DPMN_105236,DPMN_110466 DPMN_110466,DPMN_138164 DPMN_138164
3	DPMN_117452 DPMN_117452,DPMN_193054 DPMN_193054,DPMN_193087 DPMN_193087
3	DPMN_015843 DPMN_015843,DPMN_059875 DPMN_059875,DPMN_187006 DPMN_187006
3	DPMN_047970 DPMN_047970,DPMN_059165 DPMN_059165,DPMN_192122 DPMN_192122
3	DPMN_005876 DPMN_005876,DPMN_100394 DPMN_100394,DPMN_166284 DPMN_166284
3	DPMN_075054 DPMN_075054,DPMN_083329 DPMN_083329,DPMN_084097 DPMN_084097
3	DPMN_030226 DPMN_030226,DPMN_035609 DPMN_035609,DPMN_158384 DPMN_158384
3	DPMN_109445 DPMN_109445,DPMN_109552 DPMN_109552,DPMN_109736 DPMN_109736
3	DPMN_132028 DPMN_132028,DPMN_133409 DPMN_133409,DPMN_133513 DPMN_133513
3	DPMN_007009 DPMN_007009,DPMN_040137 DPMN_040137,DPMN_077082 DPMN_077082
3	DPMN_067537 DPMN_067537,DPMN_163975 DPMN_163975,DPMN_191816 DPMN_191816
3	DPMN_133236 DPMN_133236,DPMN_133239 DPMN_133239,DPMN_152478 DPMN_152478
3	DPMN_053643 DPMN_053643,DPMN_054438 DPMN_054438,DPMN_062810 DPMN_062810
3	DPMN_176593 DPMN_176593,DPMN_176632 DPMN_176632,DPMN_176793 DPMN_176793
3	DPMN_062256 DPMN_062256,DPMN_190755 DPMN_190755,DPMN_190805 DPMN_190805
3	DPMN_017479 DPMN_017479,DPMN_017540 DPMN_017540,DPMN_031222 DPMN_031222
3	DPMN_034293 DPMN_034293,DPMN_064532 DPMN_064532,DPMN_113627 DPMN_113627
3	DPMN_018685 DPMN_018685,DPMN_018694 DPMN_018694,DPMN_103805 DPMN_103805
3	DPMN_061436 DPMN_061436,DPMN_100113 DPMN_100113,DPMN_173153 DPMN_173153
3	DPMN_045985 DPMN_045985,DPMN_047528 DPMN_047528,DPMN_047779 DPMN_047779
3	DPMN_039395 DPMN_039395,DPMN_137803 DPMN_137803,DPMN_169919 DPMN_169919
3	DPMN_036512 DPMN_036512,DPMN_038266 DPMN_038266,DPMN_038560 DPMN_038560
3	DPMN_023537 DPMN_023537,DPMN_187117 DPMN_187117,DPMN_187293 DPMN_187293
3	DPMN_018298 DPMN_018298,DPMN_058967 DPMN_058967,DPMN_100548 DPMN_100548
3	DPMN_131122 DPMN_131122,DPMN_146173 DPMN_146173,DPMN_169475 DPMN_169475
3	DPMN_057182 DPMN_057182,DPMN_074002 DPMN_074002,DPMN_119742 DPMN_119742
3	DPMN_013447 DPMN_013447,DPMN_013505 DPMN_013505,DPMN_092093 DPMN_092093
3	DPMN_071975 DPMN_071975,DPMN_071995 DPMN_071995,DPMN_072246 DPMN_072246
3	DPMN_030293 DPMN_030293,DPMN_030312 DPMN_030312,DPMN_030322 DPMN_030322
3	DPMN_004767 DPMN_004767,DPMN_058450 DPMN_058450,DPMN_194088 DPMN_194088
3	DPMN_093857 DPMN_093857,DPMN_096185 DPMN_096185,DPMN_099284 DPMN_099284
3	DPMN_101987 DPMN_101987,DPMN_103552 DPMN_103552,DPMN_184027 DPMN_184027
3	DPMN_070480 DPMN_070480,DPMN_118416 DPMN_118416,DPMN_193652 DPMN_193652
3	DPMN_018462 DPMN_018462,DPMN_039567 DPMN_039567,DPMN_144945 DPMN_144945
3	DPMN_037253 DPMN_037253,DPMN_064538 DPMN_064538,DPMN_163397 DPMN_163397
3	DPMN_014184 DPMN_014184,DPMN_088707 DPMN_088707,DPMN_095470 DPMN_095470
3	DPMN_085252 DPMN_085252,DPMN_113935 DPMN_113935,DPMN_141598 DPMN_141598
3	DPMN_010194 DPMN_010194,DPMN_022399 DPMN_022399,DPMN_188617 DPMN_188617
3	DPMN_000788 DPMN_000788,DPMN_008562 DPMN_008562,DPMN_009443 DPMN_009443
3	DPMN_029446 DPMN_029446,DPMN_092934 DPMN_092934,DPMN_092936 DPMN_092936
3	DPMN_059932 DPMN_059932,DPMN_060026 DPMN_060026,DPMN_060173 DPMN_060173
3	DPMN_053263 DPMN_053263,DPMN_151648 DPMN_151648,DPMN_153090 DPMN_153090
3	DPMN_113415 DPMN_113415,DPMN_135957 DPMN_135957,DPMN_136025 DPMN_136025
3	DPMN_142002 DPMN_142002,DPMN_142533 DPMN_142533,DPMN_193450 DPMN_193450
3	DPMN_123338 DPMN_123338,DPMN_124758 DPMN_124758,DPMN_125488 DPMN_125488
3	DPMN_144489 DPMN_144489,DPMN_144567 DPMN_144567,DPMN_156608 DPMN_156608
3	DPMN_176964 DPMN_176964,DPMN_176979 DPMN_176979,DPMN_177170 DPMN_177170
3	DPMN_056007 DPMN_056007,DPMN_058252 DPMN_058252,DPMN_172548 DPMN_172548
3	DPMN_123292 DPMN_123292,DPMN_123305 DPMN_123305,DPMN_123552 DPMN_123552
3	DPMN_042428 DPMN_042428,DPMN_085435 DPMN_085435,DPMN_092276 DPMN_092276
3	DPMN_171332 DPMN_171332,DPMN_171386 DPMN_171386,DPMN_176014 DPMN_176014
3	DPMN_049110 DPMN_049110,DPMN_052574 DPMN_052574,DPMN_169797 DPMN_169797
3	DPMN_055153 DPMN_055153,DPMN_111319 DPMN_111319,DPMN_112772 DPMN_112772
3	DPMN_038399 DPMN_038399,DPMN_038872 DPMN_038872,DPMN_107756 DPMN_107756
3	DPMN_182876 DPMN_182876,DPMN_182886 DPMN_182886,DPMN_182904 DPMN_182904
3	DPMN_117405 DPMN_117405,DPMN_193058 DPMN_193058,DPMN_193085 DPMN_193085
3	DPMN_143583 DPMN_143583,DPMN_150745 DPMN_150745,DPMN_150906 DPMN_150906
3	DPMN_158150 DPMN_158150,DPMN_163637 DPMN_163637,DPMN_163659 DPMN_163659
3	DPMN_118234 DPMN_118234,DPMN_118567 DPMN_118567,DPMN_121502 DPMN_121502
3	DPMN_010818 DPMN_010818,DPMN_018897 DPMN_018897,DPMN_101468 DPMN_101468
3	DPMN_090306 DPMN_090306,DPMN_109645 DPMN_109645,DPMN_130505 DPMN_130505
3	DPMN_141666 DPMN_141666,DPMN_141905 DPMN_141905,DPMN_142667 DPMN_142667
3	DPMN_055190 DPMN_055190,DPMN_056355 DPMN_056355,DPMN_189232 DPMN_189232
3	DPMN_008782 DPMN_008782,DPMN_009729 DPMN_009729,DPMN_009745 DPMN_009745
3	DPMN_165654 DPMN_165654,DPMN_168732 DPMN_168732,DPMN_168765 DPMN_168765
3	DPMN_156185 DPMN_156185,DPMN_156206 DPMN_156206,DPMN_156208 DPMN_156208
3	DPMN_051350 DPMN_051350,DPMN_051952 DPMN_051952,DPMN_061562 DPMN_061562
3	DPMN_030859 DPMN_030859,DPMN_102825 DPMN_102825,DPMN_152184 DPMN_152184
3	DPMN_026259 DPMN_026259,DPMN_026664 DPMN_026664,DPMN_026966 DPMN_026966
3	DPMN_034050 DPMN_034050,DPMN_034057 DPMN_034057,DPMN_034068 DPMN_034068
3	DPMN_042953 DPMN_042953,DPMN_071789 DPMN_071789,DPMN_124026 DPMN_124026
3	DPMN_081943 DPMN_081943,DPMN_120029 DPMN_120029,DPMN_130265 DPMN_130265
3	DPMN_009108 DPMN_009108,DPMN_009587 DPMN_009587,DPMN_041859 DPMN_041859
3	DPMN_168205 DPMN_168205,DPMN_180795 DPMN_180795,DPMN_180826 DPMN_180826
3	DPMN_070050 DPMN_070050,DPMN_070142 DPMN_070142,DPMN_071468 DPMN_071468
3	DPMN_021216 DPMN_021216,DPMN_024144 DPMN_024144,DPMN_027446 DPMN_027446
3	DPMN_096316 DPMN_096316,DPMN_097212 DPMN_097212,DPMN_181265 DPMN_181265
3	DPMN_102967 DPMN_102967,DPMN_103338 DPMN_103338,DPMN_103720 DPMN_103720
3	DPMN_114893 DPMN_114893,DPMN_125686 DPMN_125686,DPMN_151675 DPMN_151675
3	DPMN_141780 DPMN_141780,DPMN_177306 DPMN_177306,DPMN_178412 DPMN_178412
3	DPMN_099727 DPMN_099727,DPMN_121370 DPMN_121370,DPMN_192063 DPMN_192063
3	DPMN_029672 DPMN_029672,DPMN_031078 DPMN_031078,DPMN_092710 DPMN_092710
3	DPMN_065356 DPMN_065356,DPMN_074923 DPMN_074923,DPMN_096344 DPMN_096344
3	DPMN_000183 DPMN_000183,DPMN_126458 DPMN_126458,DPMN_144398 DPMN_144398
3	DPMN_073246 DPMN_073246,DPMN_147169 DPMN_147169,DPMN_147624 DPMN_147624
3	DPMN_054476 DPMN_054476,DPMN_147720 DPMN_147720,DPMN_147959 DPMN_147959
3	DPMN_000602 DPMN_000602,DPMN_021543 DPMN_021543,DPMN_183917 DPMN_183917
3	DPMN_019936 DPMN_019936,DPMN_124375 DPMN_124375,DPMN_144986 DPMN_144986
3	DPMN_145950 DPMN_145950,DPMN_175843 DPMN_175843,DPMN_192567 DPMN_192567
3	DPMN_016042 DPMN_016042,DPMN_046028 DPMN_046028,DPMN_064664 DPMN_064664
3	DPMN_152206 DPMN_152206,DPMN_155369 DPMN_155369,DPMN_183643 DPMN_183643
3	DPMN_122104 DPMN_122104,DPMN_122585 DPMN_122585,DPMN_122656 DPMN_122656
3	DPMN_012410 DPMN_012410,DPMN_055782 DPMN_055782,DPMN_055826 DPMN_055826
3	DPMN_007377 DPMN_007377,DPMN_007557 DPMN_007557,DPMN_170398 DPMN_170398
3	DPMN_152035 DPMN_152035,DPMN_152599 DPMN_152599,DPMN_152838 DPMN_152838
3	DPMN_140308 DPMN_140308,DPMN_140317 DPMN_140317,DPMN_142140 DPMN_142140
3	DPMN_129256 DPMN_129256,DPMN_143866 DPMN_143866,DPMN_186044 DPMN_186044
3	DPMN_033463 DPMN_033463,DPMN_121044 DPMN_121044,DPMN_121144 DPMN_121144
3	DPMN_017480 DPMN_017480,DPMN_017507 DPMN_017507,DPMN_186338 DPMN_186338
3	DPMN_090378 DPMN_090378,DPMN_098534 DPMN_098534,DPMN_113685 DPMN_113685
3	DPMN_050403 DPMN_050403,DPMN_050425 DPMN_050425,DPMN_099588 DPMN_099588
3	DPMN_035572 DPMN_035572,DPMN_179118 DPMN_179118,DPMN_179644 DPMN_179644
3	DPMN_010543 DPMN_010543,DPMN_010884 DPMN_010884,DPMN_194736 DPMN_194736
3	DPMN_059235 DPMN_059235,DPMN_072792 DPMN_072792,DPMN_157234 DPMN_157234
3	DPMN_054679 DPMN_054679,DPMN_054724 DPMN_054724,DPMN_054946 DPMN_054946
3	DPMN_018903 DPMN_018903,DPMN_036490 DPMN_036490,DPMN_101463 DPMN_101463
3	DPMN_028494 DPMN_028494,DPMN_181080 DPMN_181080,DPMN_181084 DPMN_181084
3	DPMN_144104 DPMN_144104,DPMN_150688 DPMN_150688,DPMN_167618 DPMN_167618
3	DPMN_058912 DPMN_058912,DPMN_073743 DPMN_073743,DPMN_112622 DPMN_112622
3	DPMN_011613 DPMN_011613,DPMN_074515 DPMN_074515,DPMN_074724 DPMN_074724
3	DPMN_049484 DPMN_049484,DPMN_053626 DPMN_053626,DPMN_161030 DPMN_161030
3	DPMN_085830 DPMN_085830,DPMN_101288 DPMN_101288,DPMN_101308 DPMN_101308
3	DPMN_054820 DPMN_054820,DPMN_114920 DPMN_114920,DPMN_116823 DPMN_116823
3	DPMN_085722 DPMN_085722,DPMN_086828 DPMN_086828,DPMN_087357 DPMN_087357
3	DPMN_056645 DPMN_056645,DPMN_058629 DPMN_058629,DPMN_058868 DPMN_058868
3	DPMN_031649 DPMN_031649,DPMN_084910 DPMN_084910,DPMN_109725 DPMN_109725
3	DPMN_041367 DPMN_041367,DPMN_191902 DPMN_191902,DPMN_194172 DPMN_194172
3	DPMN_045076 DPMN_045076,DPMN_046836 DPMN_046836,DPMN_049002 DPMN_049002
3	DPMN_008608 DPMN_008608,DPMN_169189 DPMN_169189,DPMN_190288 DPMN_190288
3	DPMN_185955 DPMN_185955,DPMN_185983 DPMN_185983,DPMN_185995 DPMN_185995
3	DPMN_009074 DPMN_009074,DPMN_009613 DPMN_009613,DPMN_188426 DPMN_188426
3	DPMN_137206 DPMN_137206,DPMN_138015 DPMN_138015,DPMN_138184 DPMN_138184
3	DPMN_056786 DPMN_056786,DPMN_065362 DPMN_065362,DPMN_111769 DPMN_111769
3	DPMN_133807 DPMN_133807,DPMN_133940 DPMN_133940,DPMN_134018 DPMN_134018
3	DPMN_066882 DPMN_066882,DPMN_077943 DPMN_077943,DPMN_122193 DPMN_122193
3	DPMN_027298 DPMN_027298,DPMN_114063 DPMN_114063,DPMN_132567 DPMN_132567
3	DPMN_071700 DPMN_071700,DPMN_079727 DPMN_079727,DPMN_185200 DPMN_185200
3	DPMN_004657 DPMN_004657,DPMN_082306 DPMN_082306,DPMN_083998 DPMN_083998
3	DPMN_024509 DPMN_024509,DPMN_024943 DPMN_024943,DPMN_090248 DPMN_090248
3	DPMN_006293 DPMN_006293,DPMN_043123 DPMN_043123,DPMN_173394 DPMN_173394
3	DPMN_057885 DPMN_057885,DPMN_058369 DPMN_058369,DPMN_144636 DPMN_144636
3	DPMN_081970 DPMN_081970,DPMN_084485 DPMN_084485,DPMN_084648 DPMN_084648
3	DPMN_164167 DPMN_164167,DPMN_164177 DPMN_164177,DPMN_164179 DPMN_164179
3	DPMN_003867 DPMN_003867,DPMN_004727 DPMN_004727,DPMN_006124 DPMN_006124
3	DPMN_133186 DPMN_133186,DPMN_134516 DPMN_134516,DPMN_134698 DPMN_134698
3	DPMN_087625 DPMN_087625,DPMN_156600 DPMN_156600,DPMN_156645 DPMN_156645
3	DPMN_099019 DPMN_099019,DPMN_099815 DPMN_099815,DPMN_100715 DPMN_100715
3	DPMN_038558 DPMN_038558,DPMN_040015 DPMN_040015,DPMN_081733 DPMN_081733
3	DPMN_085314 DPMN_085314,DPMN_122318 DPMN_122318,DPMN_188485 DPMN_188485
3	DPMN_121027 DPMN_121027,DPMN_121039 DPMN_121039,DPMN_121050 DPMN_121050
3	DPMN_122044 DPMN_122044,DPMN_122633 DPMN_122633,DPMN_122640 DPMN_122640
3	DPMN_051475 DPMN_051475,DPMN_051582 DPMN_051582,DPMN_082683 DPMN_082683
3	DPMN_087707 DPMN_087707,DPMN_155136 DPMN_155136,DPMN_156919 DPMN_156919
3	DPMN_000269 DPMN_000269,DPMN_005318 DPMN_005318,DPMN_109182 DPMN_109182
3	DPMN_030132 DPMN_030132,DPMN_031714 DPMN_031714,DPMN_031884 DPMN_031884
3	DPMN_178653 DPMN_178653,DPMN_178655 DPMN_178655,DPMN_178656 DPMN_178656
3	DPMN_026608 DPMN_026608,DPMN_028557 DPMN_028557,DPMN_029019 DPMN_029019
3	DPMN_107849 DPMN_107849,DPMN_108794 DPMN_108794,DPMN_108830 DPMN_108830
3	DPMN_018567 DPMN_018567,DPMN_029067 DPMN_029067,DPMN_051487 DPMN_051487
3	DPMN_048432 DPMN_048432,DPMN_163683 DPMN_163683,DPMN_163812 DPMN_163812
3	DPMN_074567 DPMN_074567,DPMN_074773 DPMN_074773,DPMN_075316 DPMN_075316
3	DPMN_029693 DPMN_029693,DPMN_034128 DPMN_034128,DPMN_090048 DPMN_090048
3	DPMN_186210 DPMN_186210,DPMN_186212 DPMN_186212,DPMN_186216 DPMN_186216
3	DPMN_032788 DPMN_032788,DPMN_058828 DPMN_058828,DPMN_175883 DPMN_175883
3	DPMN_013448 DPMN_013448,DPMN_013508 DPMN_013508,DPMN_092092 DPMN_092092
3	DPMN_000825 DPMN_000825,DPMN_094917 DPMN_094917,DPMN_159014 DPMN_159014
3	DPMN_005068 DPMN_005068,DPMN_033499 DPMN_033499,DPMN_150339 DPMN_150339
3	DPMN_023217 DPMN_023217,DPMN_050058 DPMN_050058,DPMN_189692 DPMN_189692
3	DPMN_014953 DPMN_014953,DPMN_126809 DPMN_126809,DPMN_171570 DPMN_171570
3	DPMN_057882 DPMN_057882,DPMN_132250 DPMN_132250,DPMN_134575 DPMN_134575
3	DPMN_033447 DPMN_033447,DPMN_091633 DPMN_091633,DPMN_160424 DPMN_160424
3	DPMN_136769 DPMN_136769,DPMN_136888 DPMN_136888,DPMN_136994 DPMN_136994
3	DPMN_100347 DPMN_100347,DPMN_175536 DPMN_175536,DPMN_179793 DPMN_179793
3	DPMN_011617 DPMN_011617,DPMN_074729 DPMN_074729,DPMN_136860 DPMN_136860
3	DPMN_093876 DPMN_093876,DPMN_096809 DPMN_096809,DPMN_099315 DPMN_099315
3	DPMN_044742 DPMN_044742,DPMN_051745 DPMN_051745,DPMN_188765 DPMN_188765
3	DPMN_078698 DPMN_078698,DPMN_081704 DPMN_081704,DPMN_178617 DPMN_178617
3	DPMN_068440 DPMN_068440,DPMN_068467 DPMN_068467,DPMN_075323 DPMN_075323
3	DPMN_005847 DPMN_005847,DPMN_135305 DPMN_135305,DPMN_136317 DPMN_136317
3	DPMN_029258 DPMN_029258,DPMN_120418 DPMN_120418,DPMN_123759 DPMN_123759
3	DPMN_060125 DPMN_060125,DPMN_060136 DPMN_060136,DPMN_060149 DPMN_060149
3	DPMN_021230 DPMN_021230,DPMN_053087 DPMN_053087,DPMN_145997 DPMN_145997
3	DPMN_060439 DPMN_060439,DPMN_065559 DPMN_065559,DPMN_066400 DPMN_066400
3	DPMN_161443 DPMN_161443,DPMN_161455 DPMN_161455,DPMN_162855 DPMN_162855
3	DPMN_063496 DPMN_063496,DPMN_113344 DPMN_113344,DPMN_136598 DPMN_136598
3	DPMN_049565 DPMN_049565,DPMN_051409 DPMN_051409,DPMN_161098 DPMN_161098
3	DPMN_024772 DPMN_024772,DPMN_075040 DPMN_075040,DPMN_075047 DPMN_075047
3	DPMN_054662 DPMN_054662,DPMN_054706 DPMN_054706,DPMN_054958 DPMN_054958
3	DPMN_110877 DPMN_110877,DPMN_171175 DPMN_171175,DPMN_180796 DPMN_180796
3	DPMN_046646 DPMN_046646,DPMN_047486 DPMN_047486,DPMN_048364 DPMN_048364
3	DPMN_031173 DPMN_031173,DPMN_031346 DPMN_031346,DPMN_031725 DPMN_031725
3	DPMN_074720 DPMN_074720,DPMN_099856 DPMN_099856,DPMN_103768 DPMN_103768
3	DPMN_124985 DPMN_124985,DPMN_125270 DPMN_125270,DPMN_145418 DPMN_145418
3	DPMN_056330 DPMN_056330,DPMN_071624 DPMN_071624,DPMN_179430 DPMN_179430
3	DPMN_152304 DPMN_152304,DPMN_152782 DPMN_152782,DPMN_178984 DPMN_178984
2	DPMN_181702 DPMN_181702,DPMN_182137 DPMN_182137
2	DPMN_051067 DPMN_051067,DPMN_053076 DPMN_053076
2	DPMN_039968 DPMN_039968,DPMN_147237 DPMN_147237
2	DPMN_104659 DPMN_104659,DPMN_104895 DPMN_104895
2	DPMN_059450 DPMN_059450,DPMN_141239 DPMN_141239
2	DPMN_014969 DPMN_014969,DPMN_182025 DPMN_182025
2	DPMN_183136 DPMN_183136,DPMN_183187 DPMN_183187
2	DPMN_086926 DPMN_086926,DPMN_088955 DPMN_088955
2	DPMN_040944 DPMN_040944,DPMN_040977 DPMN_040977
2	DPMN_174954 DPMN_174954,DPMN_175360 DPMN_175360
2	DPMN_030139 DPMN_030139,DPMN_175172 DPMN_175172
2	DPMN_138777 DPMN_138777,DPMN_139430 DPMN_139430
2	DPMN_058344 DPMN_058344,DPMN_060979 DPMN_060979
2	DPMN_133832 DPMN_133832,DPMN_141520 DPMN_141520
2	DPMN_189342 DPMN_189342,DPMN_189366 DPMN_189366
2	DPMN_152890 DPMN_152890,DPMN_167408 DPMN_167408
2	DPMN_113439 DPMN_113439,DPMN_113483 DPMN_113483
2	DPMN_131405 DPMN_131405,DPMN_131407 DPMN_131407
2	DPMN_094772 DPMN_094772,DPMN_095658 DPMN_095658
2	DPMN_122025 DPMN_122025,DPMN_166794 DPMN_166794
2	DPMN_122163 DPMN_122163,DPMN_122463 DPMN_122463
2	DPMN_158733 DPMN_158733,DPMN_158744 DPMN_158744
2	DPMN_154994 DPMN_154994,DPMN_155013 DPMN_155013
2	DPMN_060648 DPMN_060648,DPMN_138652 DPMN_138652
2	DPMN_020553 DPMN_020553,DPMN_091640 DPMN_091640
2	DPMN_044418 DPMN_044418,DPMN_175597 DPMN_175597
2	DPMN_112266 DPMN_112266,DPMN_112827 DPMN_112827
2	DPMN_028855 DPMN_028855,DPMN_029408 DPMN_029408
2	DPMN_075569 DPMN_075569,DPMN_132827 DPMN_132827
2	DPMN_177016 DPMN_177016,DPMN_185097 DPMN_185097
2	DPMN_102583 DPMN_102583,DPMN_103368 DPMN_103368
2	DPMN_093056 DPMN_093056,DPMN_111095 DPMN_111095
2	DPMN_053328 DPMN_053328,DPMN_149082 DPMN_149082
2	DPMN_159682 DPMN_159682,DPMN_160215 DPMN_160215
2	DPMN_174058 DPMN_174058,DPMN_174314 DPMN_174314
2	DPMN_027942 DPMN_027942,DPMN_190522 DPMN_190522
2	DPMN_024582 DPMN_024582,DPMN_025026 DPMN_025026
2	DPMN_026490 DPMN_026490,DPMN_101170 DPMN_101170
2	DPMN_038960 DPMN_038960,DPMN_115918 DPMN_115918
2	DPMN_065837 DPMN_065837,DPMN_065925 DPMN_065925
2	DPMN_057635 DPMN_057635,DPMN_073150 DPMN_073150
2	DPMN_151029 DPMN_151029,DPMN_151489 DPMN_151489
2	DPMN_065654 DPMN_065654,DPMN_103075 DPMN_103075
2	DPMN_117047 DPMN_117047,DPMN_159727 DPMN_159727
2	DPMN_172610 DPMN_172610,DPMN_172750 DPMN_172750
2	DPMN_170007 DPMN_170007,DPMN_170395 DPMN_170395
2	DPMN_148967 DPMN_148967,DPMN_149840 DPMN_149840
2	DPMN_096789 DPMN_096789,DPMN_106004 DPMN_106004
2	DPMN_024328 DPMN_024328,DPMN_025257 DPMN_025257
2	DPMN_150487 DPMN_150487,DPMN_151836 DPMN_151836
2	DPMN_062218 DPMN_062218,DPMN_066087 DPMN_066087
2	DPMN_025250 DPMN_025250,DPMN_144503 DPMN_144503
2	DPMN_106819 DPMN_106819,DPMN_106909 DPMN_106909
2	DPMN_067086 DPMN_067086,DPMN_105084 DPMN_105084
2	DPMN_016518 DPMN_016518,DPMN_096374 DPMN_096374
2	DPMN_160723 DPMN_160723,DPMN_161169 DPMN_161169
2	DPMN_013050 DPMN_013050,DPMN_013540 DPMN_013540
2	DPMN_017587 DPMN_017587,DPMN_068725 DPMN_068725
2	DPMN_120624 DPMN_120624,DPMN_120738 DPMN_120738
2	DPMN_115782 DPMN_115782,DPMN_116683 DPMN_116683
2	DPMN_087660 DPMN_087660,DPMN_088520 DPMN_088520
2	DPMN_140629 DPMN_140629,DPMN_141450 DPMN_141450
2	DPMN_150480 DPMN_150480,DPMN_151833 DPMN_151833
2	DPMN_119723 DPMN_119723,DPMN_124936 DPMN_124936
2	DPMN_092362 DPMN_092362,DPMN_128815 DPMN_128815
2	DPMN_152226 DPMN_152226,DPMN_155357 DPMN_155357
2	DPMN_056396 DPMN_056396,DPMN_059063 DPMN_059063
2	DPMN_093062 DPMN_093062,DPMN_093294 DPMN_093294
2	DPMN_177832 DPMN_177832,DPMN_178386 DPMN_178386
2	DPMN_133175 DPMN_133175,DPMN_158782 DPMN_158782
2	DPMN_074005 DPMN_074005,DPMN_144732 DPMN_144732
2	DPMN_046633 DPMN_046633,DPMN_049656 DPMN_049656
2	DPMN_112166 DPMN_112166,DPMN_113629 DPMN_113629
2	DPMN_103005 DPMN_103005,DPMN_103923 DPMN_103923
2	DPMN_003796 DPMN_003796,DPMN_137636 DPMN_137636
2	DPMN_082180 DPMN_082180,DPMN_129850 DPMN_129850
2	DPMN_122764 DPMN_122764,DPMN_123758 DPMN_123758
2	DPMN_188767 DPMN_188767,DPMN_188827 DPMN_188827
2	DPMN_027170 DPMN_027170,DPMN_027412 DPMN_027412
2	DPMN_115044 DPMN_115044,DPMN_135300 DPMN_135300
2	DPMN_176987 DPMN_176987,DPMN_177180 DPMN_177180
2	DPMN_188667 DPMN_188667,DPMN_188732 DPMN_188732
2	DPMN_117118 DPMN_117118,DPMN_117869 DPMN_117869
2	DPMN_060914 DPMN_060914,DPMN_062687 DPMN_062687
2	DPMN_128143 DPMN_128143,DPMN_131069 DPMN_131069
2	DPMN_095315 DPMN_095315,DPMN_101946 DPMN_101946
2	DPMN_115570 DPMN_115570,DPMN_164496 DPMN_164496
2	DPMN_094702 DPMN_094702,DPMN_095575 DPMN_095575
2	DPMN_052003 DPMN_052003,DPMN_066807 DPMN_066807
2	DPMN_145457 DPMN_145457,DPMN_145904 DPMN_145904
2	DPMN_126442 DPMN_126442,DPMN_126914 DPMN_126914
2	DPMN_152417 DPMN_152417,DPMN_155124 DPMN_155124
2	DPMN_015818 DPMN_015818,DPMN_016197 DPMN_016197
2	DPMN_004588 DPMN_004588,DPMN_006577 DPMN_006577
2	DPMN_159056 DPMN_159056,DPMN_179898 DPMN_179898
2	DPMN_022695 DPMN_022695,DPMN_024446 DPMN_024446
2	DPMN_047350 DPMN_047350,DPMN_049692 DPMN_049692
2	DPMN_013065 DPMN_013065,DPMN_058803 DPMN_058803
2	DPMN_102026 DPMN_102026,DPMN_102348 DPMN_102348
2	DPMN_046757 DPMN_046757,DPMN_048734 DPMN_048734
2	DPMN_159130 DPMN_159130,DPMN_174088 DPMN_174088
2	DPMN_143573 DPMN_143573,DPMN_150769 DPMN_150769
2	DPMN_096986 DPMN_096986,DPMN_097549 DPMN_097549
2	DPMN_017495 DPMN_017495,DPMN_105685 DPMN_105685
2	DPMN_052785 DPMN_052785,DPMN_053570 DPMN_053570
2	DPMN_003695 DPMN_003695,DPMN_006140 DPMN_006140
2	DPMN_003010 DPMN_003010,DPMN_109639 DPMN_109639
2	DPMN_080267 DPMN_080267,DPMN_094673 DPMN_094673
2	DPMN_181656 DPMN_181656,DPMN_182214 DPMN_182214
2	DPMN_137705 DPMN_137705,DPMN_138007 DPMN_138007
2	DPMN_087746 DPMN_087746,DPMN_089348 DPMN_089348
2	DPMN_024789 DPMN_024789,DPMN_025523 DPMN_025523
2	DPMN_062894 DPMN_062894,DPMN_063453 DPMN_063453
2	DPMN_059467 DPMN_059467,DPMN_059632 DPMN_059632
2	DPMN_003299 DPMN_003299,DPMN_005390 DPMN_005390
2	DPMN_163707 DPMN_163707,DPMN_166412 DPMN_166412
2	DPMN_038204 DPMN_038204,DPMN_108102 DPMN_108102
2	DPMN_109540 DPMN_109540,DPMN_109776 DPMN_109776
2	DPMN_181664 DPMN_181664,DPMN_182186 DPMN_182186
2	DPMN_016578 DPMN_016578,DPMN_096386 DPMN_096386
2	DPMN_157583 DPMN_157583,DPMN_194027 DPMN_194027
2	DPMN_086314 DPMN_086314,DPMN_100928 DPMN_100928
2	DPMN_038610 DPMN_038610,DPMN_038805 DPMN_038805
2	DPMN_089245 DPMN_089245,DPMN_145498 DPMN_145498
2	DPMN_045083 DPMN_045083,DPMN_045972 DPMN_045972
2	DPMN_117066 DPMN_117066,DPMN_171782 DPMN_171782
2	DPMN_012738 DPMN_012738,DPMN_106466 DPMN_106466
2	DPMN_122157 DPMN_122157,DPMN_122604 DPMN_122604
2	DPMN_124153 DPMN_124153,DPMN_125178 DPMN_125178
2	DPMN_087482 DPMN_087482,DPMN_144916 DPMN_144916
2	DPMN_062373 DPMN_062373,DPMN_074999 DPMN_074999
2	DPMN_189127 DPMN_189127,DPMN_189155 DPMN_189155
2	DPMN_051515 DPMN_051515,DPMN_053135 DPMN_053135
2	DPMN_003828 DPMN_003828,DPMN_142402 DPMN_142402
2	DPMN_154715 DPMN_154715,DPMN_164012 DPMN_164012
2	DPMN_192950 DPMN_192950,DPMN_192955 DPMN_192955
2	DPMN_154986 DPMN_154986,DPMN_155006 DPMN_155006
2	DPMN_031713 DPMN_031713,DPMN_031880 DPMN_031880
2	DPMN_022544 DPMN_022544,DPMN_022559 DPMN_022559
2	DPMN_157329 DPMN_157329,DPMN_192596 DPMN_192596
2	DPMN_157937 DPMN_157937,DPMN_171892 DPMN_171892
2	DPMN_047529 DPMN_047529,DPMN_177796 DPMN_177796
2	DPMN_070112 DPMN_070112,DPMN_070230 DPMN_070230
2	DPMN_000336 DPMN_000336,DPMN_179586 DPMN_179586
2	DPMN_172174 DPMN_172174,DPMN_172537 DPMN_172537
2	DPMN_100849 DPMN_100849,DPMN_100999 DPMN_100999
2	DPMN_149412 DPMN_149412,DPMN_175104 DPMN_175104
2	DPMN_030938 DPMN_030938,DPMN_064553 DPMN_064553
2	DPMN_036194 DPMN_036194,DPMN_036480 DPMN_036480
2	DPMN_084686 DPMN_084686,DPMN_181922 DPMN_181922
2	DPMN_167029 DPMN_167029,DPMN_175092 DPMN_175092
2	DPMN_003776 DPMN_003776,DPMN_063693 DPMN_063693
2	DPMN_124305 DPMN_124305,DPMN_124890 DPMN_124890
2	DPMN_116414 DPMN_116414,DPMN_177623 DPMN_177623
2	DPMN_127704 DPMN_127704,DPMN_149353 DPMN_149353
2	DPMN_020696 DPMN_020696,DPMN_043012 DPMN_043012
2	DPMN_150864 DPMN_150864,DPMN_151044 DPMN_151044
2	DPMN_150065 DPMN_150065,DPMN_150107 DPMN_150107
2	DPMN_171923 DPMN_171923,DPMN_183132 DPMN_183132
2	DPMN_076739 DPMN_076739,DPMN_131166 DPMN_131166
2	DPMN_100867 DPMN_100867,DPMN_100978 DPMN_100978
2	DPMN_057404 DPMN_057404,DPMN_110209 DPMN_110209
2	DPMN_175354 DPMN_175354,DPMN_178564 DPMN_178564
2	DPMN_056946 DPMN_056946,DPMN_058309 DPMN_058309
2	DPMN_100630 DPMN_100630,DPMN_105787 DPMN_105787
2	DPMN_005434 DPMN_005434,DPMN_005456 DPMN_005456
2	DPMN_011743 DPMN_011743,DPMN_013922 DPMN_013922
2	DPMN_178082 DPMN_178082,DPMN_178853 DPMN_178853
2	DPMN_113836 DPMN_113836,DPMN_114478 DPMN_114478
2	DPMN_108876 DPMN_108876,DPMN_109572 DPMN_109572
2	DPMN_173728 DPMN_173728,DPMN_173768 DPMN_173768
2	DPMN_118098 DPMN_118098,DPMN_118139 DPMN_118139
2	DPMN_122812 DPMN_122812,DPMN_122946 DPMN_122946
2	DPMN_014473 DPMN_014473,DPMN_014749 DPMN_014749
2	DPMN_023152 DPMN_023152,DPMN_023905 DPMN_023905
2	DPMN_122460 DPMN_122460,DPMN_123186 DPMN_123186
2	DPMN_037679 DPMN_037679,DPMN_037935 DPMN_037935
2	DPMN_099913 DPMN_099913,DPMN_102053 DPMN_102053
2	DPMN_046927 DPMN_046927,DPMN_047109 DPMN_047109
2	DPMN_035607 DPMN_035607,DPMN_112657 DPMN_112657
2	DPMN_072585 DPMN_072585,DPMN_083629 DPMN_083629
2	DPMN_080167 DPMN_080167,DPMN_080217 DPMN_080217
2	DPMN_054906 DPMN_054906,DPMN_056077 DPMN_056077
2	DPMN_161952 DPMN_161952,DPMN_162020 DPMN_162020
2	DPMN_019052 DPMN_019052,DPMN_019505 DPMN_019505
2	DPMN_121058 DPMN_121058,DPMN_121173 DPMN_121173
2	DPMN_069895 DPMN_069895,DPMN_070643 DPMN_070643
2	DPMN_178668 DPMN_178668,DPMN_178723 DPMN_178723
2	DPMN_149379 DPMN_149379,DPMN_149546 DPMN_149546
2	DPMN_022970 DPMN_022970,DPMN_024259 DPMN_024259
2	DPMN_059896 DPMN_059896,DPMN_062547 DPMN_062547
2	DPMN_124449 DPMN_124449,DPMN_158467 DPMN_158467
2	DPMN_180976 DPMN_180976,DPMN_192234 DPMN_192234
2	DPMN_050686 DPMN_050686,DPMN_093199 DPMN_093199
2	DPMN_033626 DPMN_033626,DPMN_034208 DPMN_034208
2	DPMN_010348 DPMN_010348,DPMN_152986 DPMN_152986
2	DPMN_117418 DPMN_117418,DPMN_125114 DPMN_125114
2	DPMN_103289 DPMN_103289,DPMN_105003 DPMN_105003
2	DPMN_151319 DPMN_151319,DPMN_151775 DPMN_151775
2	DPMN_122803 DPMN_122803,DPMN_123048 DPMN_123048
2	DPMN_143270 DPMN_143270,DPMN_155488 DPMN_155488
2	DPMN_095070 DPMN_095070,DPMN_102168 DPMN_102168
2	DPMN_121432 DPMN_121432,DPMN_191052 DPMN_191052
2	DPMN_037338 DPMN_037338,DPMN_037432 DPMN_037432
2	DPMN_039357 DPMN_039357,DPMN_114910 DPMN_114910
2	DPMN_026305 DPMN_026305,DPMN_028325 DPMN_028325
2	DPMN_128384 DPMN_128384,DPMN_128572 DPMN_128572
2	DPMN_176466 DPMN_176466,DPMN_177224 DPMN_177224
2	DPMN_064249 DPMN_064249,DPMN_066992 DPMN_066992
2	DPMN_185743 DPMN_185743,DPMN_185812 DPMN_185812
2	DPMN_085158 DPMN_085158,DPMN_101967 DPMN_101967
2	DPMN_050047 DPMN_050047,DPMN_175403 DPMN_175403
2	DPMN_154305 DPMN_154305,DPMN_156428 DPMN_156428
2	DPMN_058160 DPMN_058160,DPMN_061019 DPMN_061019
2	DPMN_133925 DPMN_133925,DPMN_134225 DPMN_134225
2	DPMN_069835 DPMN_069835,DPMN_110434 DPMN_110434
2	DPMN_134137 DPMN_134137,DPMN_134157 DPMN_134157
2	DPMN_020177 DPMN_020177,DPMN_020216 DPMN_020216
2	DPMN_095590 DPMN_095590,DPMN_097779 DPMN_097779
2	DPMN_082935 DPMN_082935,DPMN_171404 DPMN_171404
2	DPMN_025993 DPMN_025993,DPMN_025994 DPMN_025994
2	DPMN_033098 DPMN_033098,DPMN_148323 DPMN_148323
2	DPMN_180196 DPMN_180196,DPMN_180486 DPMN_180486
2	DPMN_170380 DPMN_170380,DPMN_170386 DPMN_170386
2	DPMN_159206 DPMN_159206,DPMN_174048 DPMN_174048
2	DPMN_122220 DPMN_122220,DPMN_193025 DPMN_193025
2	DPMN_081992 DPMN_081992,DPMN_081996 DPMN_081996
2	DPMN_075600 DPMN_075600,DPMN_076595 DPMN_076595
2	DPMN_014123 DPMN_014123,DPMN_026830 DPMN_026830
2	DPMN_068774 DPMN_068774,DPMN_075125 DPMN_075125
2	DPMN_048710 DPMN_048710,DPMN_048990 DPMN_048990
2	DPMN_021545 DPMN_021545,DPMN_021588 DPMN_021588
2	DPMN_122119 DPMN_122119,DPMN_122413 DPMN_122413
2	DPMN_095317 DPMN_095317,DPMN_098036 DPMN_098036
2	DPMN_112589 DPMN_112589,DPMN_113165 DPMN_113165
2	DPMN_154560 DPMN_154560,DPMN_165172 DPMN_165172
2	DPMN_056867 DPMN_056867,DPMN_057102 DPMN_057102
2	DPMN_038567 DPMN_038567,DPMN_109954 DPMN_109954
2	DPMN_142385 DPMN_142385,DPMN_143970 DPMN_143970
2	DPMN_040569 DPMN_040569,DPMN_040814 DPMN_040814
2	DPMN_039936 DPMN_039936,DPMN_055157 DPMN_055157
2	DPMN_091447 DPMN_091447,DPMN_091455 DPMN_091455
2	DPMN_109593 DPMN_109593,DPMN_162536 DPMN_162536
2	DPMN_024914 DPMN_024914,DPMN_038122 DPMN_038122
2	DPMN_013300 DPMN_013300,DPMN_147703 DPMN_147703
2	DPMN_069825 DPMN_069825,DPMN_073310 DPMN_073310
2	DPMN_031247 DPMN_031247,DPMN_097394 DPMN_097394
2	DPMN_124479 DPMN_124479,DPMN_179823 DPMN_179823
2	DPMN_169386 DPMN_169386,DPMN_175156 DPMN_175156
2	DPMN_029575 DPMN_029575,DPMN_092626 DPMN_092626
2	DPMN_008879 DPMN_008879,DPMN_009099 DPMN_009099
2	DPMN_129050 DPMN_129050,DPMN_130576 DPMN_130576
2	DPMN_012384 DPMN_012384,DPMN_055759 DPMN_055759
2	DPMN_019633 DPMN_019633,DPMN_063009 DPMN_063009
2	DPMN_066064 DPMN_066064,DPMN_066566 DPMN_066566
2	DPMN_105123 DPMN_105123,DPMN_105602 DPMN_105602
2	DPMN_019207 DPMN_019207,DPMN_021142 DPMN_021142
2	DPMN_121000 DPMN_121000,DPMN_121500 DPMN_121500
2	DPMN_140269 DPMN_140269,DPMN_140735 DPMN_140735
2	DPMN_115333 DPMN_115333,DPMN_118973 DPMN_118973
2	DPMN_131980 DPMN_131980,DPMN_132064 DPMN_132064
2	DPMN_076262 DPMN_076262,DPMN_077336 DPMN_077336
2	DPMN_088107 DPMN_088107,DPMN_156555 DPMN_156555
2	DPMN_115696 DPMN_115696,DPMN_116864 DPMN_116864
2	DPMN_171327 DPMN_171327,DPMN_176009 DPMN_176009
2	DPMN_084967 DPMN_084967,DPMN_085076 DPMN_085076
2	DPMN_076086 DPMN_076086,DPMN_086087 DPMN_086087
2	DPMN_116663 DPMN_116663,DPMN_117453 DPMN_117453
2	DPMN_085818 DPMN_085818,DPMN_086593 DPMN_086593
2	DPMN_016336 DPMN_016336,DPMN_066212 DPMN_066212
2	DPMN_050118 DPMN_050118,DPMN_050282 DPMN_050282
2	DPMN_123422 DPMN_123422,DPMN_123895 DPMN_123895
2	DPMN_095316 DPMN_095316,DPMN_101932 DPMN_101932
2	DPMN_131458 DPMN_131458,DPMN_132294 DPMN_132294
2	DPMN_131858 DPMN_131858,DPMN_133519 DPMN_133519
2	DPMN_031573 DPMN_031573,DPMN_033492 DPMN_033492
2	DPMN_090372 DPMN_090372,DPMN_090959 DPMN_090959
2	DPMN_149618 DPMN_149618,DPMN_181148 DPMN_181148
2	DPMN_048015 DPMN_048015,DPMN_049113 DPMN_049113
2	DPMN_174530 DPMN_174530,DPMN_174538 DPMN_174538
2	DPMN_192250 DPMN_192250,DPMN_192268 DPMN_192268
2	DPMN_115735 DPMN_115735,DPMN_115757 DPMN_115757
2	DPMN_048064 DPMN_048064,DPMN_049167 DPMN_049167
2	DPMN_048560 DPMN_048560,DPMN_096995 DPMN_096995
2	DPMN_149392 DPMN_149392,DPMN_149715 DPMN_149715
2	DPMN_185607 DPMN_185607,DPMN_187439 DPMN_187439
2	DPMN_052780 DPMN_052780,DPMN_053894 DPMN_053894
2	DPMN_082809 DPMN_082809,DPMN_085318 DPMN_085318
2	DPMN_039370 DPMN_039370,DPMN_114917 DPMN_114917
2	DPMN_000376 DPMN_000376,DPMN_068318 DPMN_068318
2	DPMN_106747 DPMN_106747,DPMN_107207 DPMN_107207
2	DPMN_002390 DPMN_002390,DPMN_025427 DPMN_025427
2	DPMN_015280 DPMN_015280,DPMN_015470 DPMN_015470
2	DPMN_095999 DPMN_095999,DPMN_097412 DPMN_097412
2	DPMN_030764 DPMN_030764,DPMN_157693 DPMN_157693
2	DPMN_167090 DPMN_167090,DPMN_175059 DPMN_175059
2	DPMN_056975 DPMN_056975,DPMN_058527 DPMN_058527
2	DPMN_079698 DPMN_079698,DPMN_153503 DPMN_153503
2	DPMN_115739 DPMN_115739,DPMN_115743 DPMN_115743
2	DPMN_128810 DPMN_128810,DPMN_128905 DPMN_128905
2	DPMN_095506 DPMN_095506,DPMN_101066 DPMN_101066
2	DPMN_025139 DPMN_025139,DPMN_026143 DPMN_026143
2	DPMN_132616 DPMN_132616,DPMN_149680 DPMN_149680
2	DPMN_007969 DPMN_007969,DPMN_010462 DPMN_010462
2	DPMN_166186 DPMN_166186,DPMN_166650 DPMN_166650
2	DPMN_060560 DPMN_060560,DPMN_138565 DPMN_138565
2	DPMN_036235 DPMN_036235,DPMN_036824 DPMN_036824
2	DPMN_190075 DPMN_190075,DPMN_190076 DPMN_190076
2	DPMN_097824 DPMN_097824,DPMN_130066 DPMN_130066
2	DPMN_005165 DPMN_005165,DPMN_005478 DPMN_005478
2	DPMN_039768 DPMN_039768,DPMN_115265 DPMN_115265
2	DPMN_019234 DPMN_019234,DPMN_021163 DPMN_021163
2	DPMN_061007 DPMN_061007,DPMN_168179 DPMN_168179
2	DPMN_111787 DPMN_111787,DPMN_112030 DPMN_112030
2	DPMN_174978 DPMN_174978,DPMN_175392 DPMN_175392
2	DPMN_079756 DPMN_079756,DPMN_080040 DPMN_080040
2	DPMN_037965 DPMN_037965,DPMN_037979 DPMN_037979
2	DPMN_098679 DPMN_098679,DPMN_099067 DPMN_099067
2	DPMN_014443 DPMN_014443,DPMN_015516 DPMN_015516
2	DPMN_074336 DPMN_074336,DPMN_074345 DPMN_074345
2	DPMN_009270 DPMN_009270,DPMN_009433 DPMN_009433
2	DPMN_014568 DPMN_014568,DPMN_015593 DPMN_015593
2	DPMN_088269 DPMN_088269,DPMN_088937 DPMN_088937
2	DPMN_011346 DPMN_011346,DPMN_106172 DPMN_106172
2	DPMN_155057 DPMN_155057,DPMN_155069 DPMN_155069
2	DPMN_119352 DPMN_119352,DPMN_120884 DPMN_120884
2	DPMN_033738 DPMN_033738,DPMN_034083 DPMN_034083
2	DPMN_040003 DPMN_040003,DPMN_149738 DPMN_149738
2	DPMN_075739 DPMN_075739,DPMN_076689 DPMN_076689
2	DPMN_184224 DPMN_184224,DPMN_185509 DPMN_185509
2	DPMN_168986 DPMN_168986,DPMN_169486 DPMN_169486
2	DPMN_105903 DPMN_105903,DPMN_107470 DPMN_107470
2	DPMN_156079 DPMN_156079,DPMN_156382 DPMN_156382
2	DPMN_102836 DPMN_102836,DPMN_102868 DPMN_102868
2	DPMN_080727 DPMN_080727,DPMN_080735 DPMN_080735
2	DPMN_168690 DPMN_168690,DPMN_168717 DPMN_168717
2	DPMN_012504 DPMN_012504,DPMN_012557 DPMN_012557
2	DPMN_142720 DPMN_142720,DPMN_185706 DPMN_185706
2	DPMN_127053 DPMN_127053,DPMN_191777 DPMN_191777
2	DPMN_018262 DPMN_018262,DPMN_089362 DPMN_089362
2	DPMN_150478 DPMN_150478,DPMN_151830 DPMN_151830
2	DPMN_035056 DPMN_035056,DPMN_035204 DPMN_035204
2	DPMN_073844 DPMN_073844,DPMN_171539 DPMN_171539
2	DPMN_009658 DPMN_009658,DPMN_110715 DPMN_110715
2	DPMN_173342 DPMN_173342,DPMN_173740 DPMN_173740
2	DPMN_128199 DPMN_128199,DPMN_131615 DPMN_131615
2	DPMN_125190 DPMN_125190,DPMN_145367 DPMN_145367
2	DPMN_044103 DPMN_044103,DPMN_107273 DPMN_107273
2	DPMN_051086 DPMN_051086,DPMN_190505 DPMN_190505
2	DPMN_009145 DPMN_009145,DPMN_059077 DPMN_059077
2	DPMN_110886 DPMN_110886,DPMN_165022 DPMN_165022
2	DPMN_173589 DPMN_173589,DPMN_173617 DPMN_173617
2	DPMN_175258 DPMN_175258,DPMN_175310 DPMN_175310
2	DPMN_067735 DPMN_067735,DPMN_074600 DPMN_074600
2	DPMN_029515 DPMN_029515,DPMN_030286 DPMN_030286
2	DPMN_006719 DPMN_006719,DPMN_013218 DPMN_013218
2	DPMN_085682 DPMN_085682,DPMN_101415 DPMN_101415
2	DPMN_142095 DPMN_142095,DPMN_142724 DPMN_142724
2	DPMN_107069 DPMN_107069,DPMN_108626 DPMN_108626
2	DPMN_052566 DPMN_052566,DPMN_053343 DPMN_053343
2	DPMN_004314 DPMN_004314,DPMN_086054 DPMN_086054
2	DPMN_032596 DPMN_032596,DPMN_033028 DPMN_033028
2	DPMN_144334 DPMN_144334,DPMN_144686 DPMN_144686
2	DPMN_062324 DPMN_062324,DPMN_066172 DPMN_066172
2	DPMN_141447 DPMN_141447,DPMN_142389 DPMN_142389
2	DPMN_168920 DPMN_168920,DPMN_169473 DPMN_169473
2	DPMN_039228 DPMN_039228,DPMN_039290 DPMN_039290
2	DPMN_099890 DPMN_099890,DPMN_102078 DPMN_102078
2	DPMN_120580 DPMN_120580,DPMN_121085 DPMN_121085
2	DPMN_113833 DPMN_113833,DPMN_115215 DPMN_115215
2	DPMN_019138 DPMN_019138,DPMN_019908 DPMN_019908
2	DPMN_068218 DPMN_068218,DPMN_068800 DPMN_068800
2	DPMN_086865 DPMN_086865,DPMN_086914 DPMN_086914
2	DPMN_141900 DPMN_141900,DPMN_159857 DPMN_159857
2	DPMN_059847 DPMN_059847,DPMN_104587 DPMN_104587
2	DPMN_153238 DPMN_153238,DPMN_172009 DPMN_172009
2	DPMN_049516 DPMN_049516,DPMN_050426 DPMN_050426
2	DPMN_162458 DPMN_162458,DPMN_162675 DPMN_162675
2	DPMN_144413 DPMN_144413,DPMN_144447 DPMN_144447
2	DPMN_073697 DPMN_073697,DPMN_194770 DPMN_194770
2	DPMN_004007 DPMN_004007,DPMN_012992 DPMN_012992
2	DPMN_166164 DPMN_166164,DPMN_166652 DPMN_166652
2	DPMN_028255 DPMN_028255,DPMN_095149 DPMN_095149
2	DPMN_142060 DPMN_142060,DPMN_142322 DPMN_142322
2	DPMN_130914 DPMN_130914,DPMN_131095 DPMN_131095
2	DPMN_014796 DPMN_014796,DPMN_014860 DPMN_014860
2	DPMN_084585 DPMN_084585,DPMN_185327 DPMN_185327
2	DPMN_063925 DPMN_063925,DPMN_166516 DPMN_166516
2	DPMN_125926 DPMN_125926,DPMN_126496 DPMN_126496
2	DPMN_148177 DPMN_148177,DPMN_148184 DPMN_148184
2	DPMN_124964 DPMN_124964,DPMN_125000 DPMN_125000
2	DPMN_023948 DPMN_023948,DPMN_024714 DPMN_024714
2	DPMN_101778 DPMN_101778,DPMN_102055 DPMN_102055
2	DPMN_019208 DPMN_019208,DPMN_019835 DPMN_019835
2	DPMN_126553 DPMN_126553,DPMN_126903 DPMN_126903
2	DPMN_026087 DPMN_026087,DPMN_028076 DPMN_028076
2	DPMN_166847 DPMN_166847,DPMN_174980 DPMN_174980
2	DPMN_125875 DPMN_125875,DPMN_126630 DPMN_126630
2	DPMN_133296 DPMN_133296,DPMN_133383 DPMN_133383
2	DPMN_004077 DPMN_004077,DPMN_010542 DPMN_010542
2	DPMN_129875 DPMN_129875,DPMN_130422 DPMN_130422
2	DPMN_117088 DPMN_117088,DPMN_117247 DPMN_117247
2	DPMN_093082 DPMN_093082,DPMN_093637 DPMN_093637
2	DPMN_151353 DPMN_151353,DPMN_151590 DPMN_151590
2	DPMN_154460 DPMN_154460,DPMN_185402 DPMN_185402
2	DPMN_117597 DPMN_117597,DPMN_161006 DPMN_161006
2	DPMN_102530 DPMN_102530,DPMN_118577 DPMN_118577
2	DPMN_081779 DPMN_081779,DPMN_127166 DPMN_127166
2	DPMN_100758 DPMN_100758,DPMN_101378 DPMN_101378
2	DPMN_177842 DPMN_177842,DPMN_178369 DPMN_178369
2	DPMN_105419 DPMN_105419,DPMN_144786 DPMN_144786
2	DPMN_164612 DPMN_164612,DPMN_165135 DPMN_165135
2	DPMN_063504 DPMN_063504,DPMN_064200 DPMN_064200
2	DPMN_062238 DPMN_062238,DPMN_063333 DPMN_063333
2	DPMN_106255 DPMN_106255,DPMN_107082 DPMN_107082
2	DPMN_086293 DPMN_086293,DPMN_119607 DPMN_119607
2	DPMN_116712 DPMN_116712,DPMN_177552 DPMN_177552
2	DPMN_117023 DPMN_117023,DPMN_118189 DPMN_118189
2	DPMN_013717 DPMN_013717,DPMN_096058 DPMN_096058
2	DPMN_123575 DPMN_123575,DPMN_123740 DPMN_123740
2	DPMN_089580 DPMN_089580,DPMN_089660 DPMN_089660
2	DPMN_060409 DPMN_060409,DPMN_138504 DPMN_138504
2	DPMN_103210 DPMN_103210,DPMN_103469 DPMN_103469
2	DPMN_102955 DPMN_102955,DPMN_145664 DPMN_145664
2	DPMN_167164 DPMN_167164,DPMN_175093 DPMN_175093
2	DPMN_052428 DPMN_052428,DPMN_052437 DPMN_052437
2	DPMN_184970 DPMN_184970,DPMN_185119 DPMN_185119
2	DPMN_039973 DPMN_039973,DPMN_133078 DPMN_133078
2	DPMN_009136 DPMN_009136,DPMN_009956 DPMN_009956
2	DPMN_142560 DPMN_142560,DPMN_142957 DPMN_142957
2	DPMN_104878 DPMN_104878,DPMN_145393 DPMN_145393
2	DPMN_003990 DPMN_003990,DPMN_068020 DPMN_068020
2	DPMN_000649 DPMN_000649,DPMN_046812 DPMN_046812
2	DPMN_187340 DPMN_187340,DPMN_187346 DPMN_187346
2	DPMN_141715 DPMN_141715,DPMN_141897 DPMN_141897
2	DPMN_029728 DPMN_029728,DPMN_092890 DPMN_092890
2	DPMN_036835 DPMN_036835,DPMN_038609 DPMN_038609
2	DPMN_127337 DPMN_127337,DPMN_129388 DPMN_129388
2	DPMN_085183 DPMN_085183,DPMN_179369 DPMN_179369
2	DPMN_007773 DPMN_007773,DPMN_010667 DPMN_010667
2	DPMN_126510 DPMN_126510,DPMN_126943 DPMN_126943
2	DPMN_060373 DPMN_060373,DPMN_165478 DPMN_165478
2	DPMN_169647 DPMN_169647,DPMN_170194 DPMN_170194
2	DPMN_071864 DPMN_071864,DPMN_072523 DPMN_072523
2	DPMN_143344 DPMN_143344,DPMN_144084 DPMN_144084
2	DPMN_001355 DPMN_001355,DPMN_001699 DPMN_001699
2	DPMN_003115 DPMN_003115,DPMN_031776 DPMN_031776
2	DPMN_161868 DPMN_161868,DPMN_162119 DPMN_162119
2	DPMN_010679 DPMN_010679,DPMN_010689 DPMN_010689
2	DPMN_050960 DPMN_050960,DPMN_052988 DPMN_052988
2	DPMN_044777 DPMN_044777,DPMN_191485 DPMN_191485
2	DPMN_035320 DPMN_035320,DPMN_113616 DPMN_113616
2	DPMN_127709 DPMN_127709,DPMN_127956 DPMN_127956
2	DPMN_041710 DPMN_041710,DPMN_079020 DPMN_079020
2	DPMN_152016 DPMN_152016,DPMN_152785 DPMN_152785
2	DPMN_177638 DPMN_177638,DPMN_177768 DPMN_177768
2	DPMN_154365 DPMN_154365,DPMN_185345 DPMN_185345
2	DPMN_037125 DPMN_037125,DPMN_037417 DPMN_037417
2	DPMN_176430 DPMN_176430,DPMN_177284 DPMN_177284
2	DPMN_125079 DPMN_125079,DPMN_150659 DPMN_150659
2	DPMN_025519 DPMN_025519,DPMN_026742 DPMN_026742
2	DPMN_181326 DPMN_181326,DPMN_181526 DPMN_181526
2	DPMN_029433 DPMN_029433,DPMN_181994 DPMN_181994
2	DPMN_140288 DPMN_140288,DPMN_141922 DPMN_141922
2	DPMN_175813 DPMN_175813,DPMN_175858 DPMN_175858
2	DPMN_164770 DPMN_164770,DPMN_183370 DPMN_183370
2	DPMN_093835 DPMN_093835,DPMN_093885 DPMN_093885
2	DPMN_066318 DPMN_066318,DPMN_142104 DPMN_142104
2	DPMN_046150 DPMN_046150,DPMN_049264 DPMN_049264
2	DPMN_056952 DPMN_056952,DPMN_057010 DPMN_057010
2	DPMN_112959 DPMN_112959,DPMN_115732 DPMN_115732
2	DPMN_065244 DPMN_065244,DPMN_066058 DPMN_066058
2	DPMN_068575 DPMN_068575,DPMN_075295 DPMN_075295
2	DPMN_133538 DPMN_133538,DPMN_133539 DPMN_133539
2	DPMN_017438 DPMN_017438,DPMN_116155 DPMN_116155
2	DPMN_046273 DPMN_046273,DPMN_097506 DPMN_097506
2	DPMN_017473 DPMN_017473,DPMN_017537 DPMN_017537
2	DPMN_148032 DPMN_148032,DPMN_148245 DPMN_148245
2	DPMN_190732 DPMN_190732,DPMN_190817 DPMN_190817
2	DPMN_107093 DPMN_107093,DPMN_108580 DPMN_108580
2	DPMN_115216 DPMN_115216,DPMN_117932 DPMN_117932
2	DPMN_188775 DPMN_188775,DPMN_188813 DPMN_188813
2	DPMN_056934 DPMN_056934,DPMN_143408 DPMN_143408
2	DPMN_069376 DPMN_069376,DPMN_074456 DPMN_074456
2	DPMN_094052 DPMN_094052,DPMN_095055 DPMN_095055
2	DPMN_177657 DPMN_177657,DPMN_177785 DPMN_177785
2	DPMN_128349 DPMN_128349,DPMN_133526 DPMN_133526
2	DPMN_096408 DPMN_096408,DPMN_097953 DPMN_097953
2	DPMN_131469 DPMN_131469,DPMN_132276 DPMN_132276
2	DPMN_178238 DPMN_178238,DPMN_178440 DPMN_178440
2	DPMN_070153 DPMN_070153,DPMN_070186 DPMN_070186
2	DPMN_048142 DPMN_048142,DPMN_048469 DPMN_048469
2	DPMN_153115 DPMN_153115,DPMN_154169 DPMN_154169
2	DPMN_138452 DPMN_138452,DPMN_139559 DPMN_139559
2	DPMN_118630 DPMN_118630,DPMN_119120 DPMN_119120
2	DPMN_029999 DPMN_029999,DPMN_030600 DPMN_030600
2	DPMN_184104 DPMN_184104,DPMN_184475 DPMN_184475
2	DPMN_108560 DPMN_108560,DPMN_108578 DPMN_108578
2	DPMN_033110 DPMN_033110,DPMN_068609 DPMN_068609
2	DPMN_114909 DPMN_114909,DPMN_135203 DPMN_135203
2	DPMN_059809 DPMN_059809,DPMN_138430 DPMN_138430
2	DPMN_025690 DPMN_025690,DPMN_032094 DPMN_032094
2	DPMN_115197 DPMN_115197,DPMN_145760 DPMN_145760
2	DPMN_037720 DPMN_037720,DPMN_037908 DPMN_037908
2	DPMN_045042 DPMN_045042,DPMN_101425 DPMN_101425
2	DPMN_045968 DPMN_045968,DPMN_049089 DPMN_049089
2	DPMN_113324 DPMN_113324,DPMN_113942 DPMN_113942
2	DPMN_040640 DPMN_040640,DPMN_041596 DPMN_041596
2	DPMN_118193 DPMN_118193,DPMN_118507 DPMN_118507
2	DPMN_134258 DPMN_134258,DPMN_170219 DPMN_170219
2	DPMN_005242 DPMN_005242,DPMN_005367 DPMN_005367
2	DPMN_061570 DPMN_061570,DPMN_141467 DPMN_141467
2	DPMN_030236 DPMN_030236,DPMN_071417 DPMN_071417
2	DPMN_194589 DPMN_194589,DPMN_194627 DPMN_194627
2	DPMN_114720 DPMN_114720,DPMN_116672 DPMN_116672
2	DPMN_068984 DPMN_068984,DPMN_074715 DPMN_074715
2	DPMN_170383 DPMN_170383,DPMN_170537 DPMN_170537
2	DPMN_128716 DPMN_128716,DPMN_128717 DPMN_128717
2	DPMN_003815 DPMN_003815,DPMN_037972 DPMN_037972
2	DPMN_070792 DPMN_070792,DPMN_071376 DPMN_071376
2	DPMN_092535 DPMN_092535,DPMN_128883 DPMN_128883
2	DPMN_068979 DPMN_068979,DPMN_069019 DPMN_069019
2	DPMN_099322 DPMN_099322,DPMN_099690 DPMN_099690
2	DPMN_109179 DPMN_109179,DPMN_109820 DPMN_109820
2	DPMN_124510 DPMN_124510,DPMN_125407 DPMN_125407
2	DPMN_044220 DPMN_044220,DPMN_115930 DPMN_115930
2	DPMN_183739 DPMN_183739,DPMN_184725 DPMN_184725
2	DPMN_077989 DPMN_077989,DPMN_079099 DPMN_079099
2	DPMN_065195 DPMN_065195,DPMN_168762 DPMN_168762
2	DPMN_173883 DPMN_173883,DPMN_175542 DPMN_175542
2	DPMN_146230 DPMN_146230,DPMN_148742 DPMN_148742
2	DPMN_028660 DPMN_028660,DPMN_029115 DPMN_029115
2	DPMN_069442 DPMN_069442,DPMN_069876 DPMN_069876
2	DPMN_159772 DPMN_159772,DPMN_160118 DPMN_160118
2	DPMN_193135 DPMN_193135,DPMN_193139 DPMN_193139
2	DPMN_126063 DPMN_126063,DPMN_127356 DPMN_127356
2	DPMN_085976 DPMN_085976,DPMN_086734 DPMN_086734
2	DPMN_000883 DPMN_000883,DPMN_000965 DPMN_000965
2	DPMN_086076 DPMN_086076,DPMN_086709 DPMN_086709
2	DPMN_149912 DPMN_149912,DPMN_166474 DPMN_166474
2	DPMN_009063 DPMN_009063,DPMN_078469 DPMN_078469
2	DPMN_120539 DPMN_120539,DPMN_143182 DPMN_143182
2	DPMN_060827 DPMN_060827,DPMN_062950 DPMN_062950
2	DPMN_121997 DPMN_121997,DPMN_122084 DPMN_122084
2	DPMN_157813 DPMN_157813,DPMN_159936 DPMN_159936
2	DPMN_082554 DPMN_082554,DPMN_092972 DPMN_092972
2	DPMN_086272 DPMN_086272,DPMN_100968 DPMN_100968
2	DPMN_007489 DPMN_007489,DPMN_008190 DPMN_008190
2	DPMN_092698 DPMN_092698,DPMN_129076 DPMN_129076
2	DPMN_128828 DPMN_128828,DPMN_133029 DPMN_133029
2	DPMN_114453 DPMN_114453,DPMN_114814 DPMN_114814
2	DPMN_161845 DPMN_161845,DPMN_162190 DPMN_162190
2	DPMN_035703 DPMN_035703,DPMN_112565 DPMN_112565
2	DPMN_151254 DPMN_151254,DPMN_151513 DPMN_151513
2	DPMN_176563 DPMN_176563,DPMN_176655 DPMN_176655
2	DPMN_029627 DPMN_029627,DPMN_029706 DPMN_029706
2	DPMN_077295 DPMN_077295,DPMN_185230 DPMN_185230
2	DPMN_151077 DPMN_151077,DPMN_151678 DPMN_151678
2	DPMN_086808 DPMN_086808,DPMN_086994 DPMN_086994
2	DPMN_169713 DPMN_169713,DPMN_170132 DPMN_170132
2	DPMN_151722 DPMN_151722,DPMN_151816 DPMN_151816
2	DPMN_006163 DPMN_006163,DPMN_007166 DPMN_007166
2	DPMN_133176 DPMN_133176,DPMN_133230 DPMN_133230
2	DPMN_148307 DPMN_148307,DPMN_148363 DPMN_148363
2	DPMN_091236 DPMN_091236,DPMN_093527 DPMN_093527
2	DPMN_031478 DPMN_031478,DPMN_033458 DPMN_033458
2	DPMN_022449 DPMN_022449,DPMN_023640 DPMN_023640
2	DPMN_052390 DPMN_052390,DPMN_085726 DPMN_085726
2	DPMN_094419 DPMN_094419,DPMN_175530 DPMN_175530
2	DPMN_032493 DPMN_032493,DPMN_086975 DPMN_086975
2	DPMN_161266 DPMN_161266,DPMN_182304 DPMN_182304
2	DPMN_105358 DPMN_105358,DPMN_106158 DPMN_106158
2	DPMN_184633 DPMN_184633,DPMN_184668 DPMN_184668
2	DPMN_059244 DPMN_059244,DPMN_157228 DPMN_157228
2	DPMN_175815 DPMN_175815,DPMN_175855 DPMN_175855
2	DPMN_141480 DPMN_141480,DPMN_142332 DPMN_142332
2	DPMN_034630 DPMN_034630,DPMN_035989 DPMN_035989
2	DPMN_061774 DPMN_061774,DPMN_093922 DPMN_093922
2	DPMN_124918 DPMN_124918,DPMN_192287 DPMN_192287
2	DPMN_138605 DPMN_138605,DPMN_138799 DPMN_138799
2	DPMN_097546 DPMN_097546,DPMN_105698 DPMN_105698
2	DPMN_169689 DPMN_169689,DPMN_170145 DPMN_170145
2	DPMN_065829 DPMN_065829,DPMN_066000 DPMN_066000
2	DPMN_060750 DPMN_060750,DPMN_062863 DPMN_062863
2	DPMN_177319 DPMN_177319,DPMN_177754 DPMN_177754
2	DPMN_127716 DPMN_127716,DPMN_127896 DPMN_127896
2	DPMN_010513 DPMN_010513,DPMN_119289 DPMN_119289
2	DPMN_011363 DPMN_011363,DPMN_081832 DPMN_081832
2	DPMN_036406 DPMN_036406,DPMN_181838 DPMN_181838
2	DPMN_047856 DPMN_047856,DPMN_103399 DPMN_103399
2	DPMN_076377 DPMN_076377,DPMN_138077 DPMN_138077
2	DPMN_038162 DPMN_038162,DPMN_038482 DPMN_038482
2	DPMN_025713 DPMN_025713,DPMN_032076 DPMN_032076
2	DPMN_075750 DPMN_075750,DPMN_075786 DPMN_075786
2	DPMN_016343 DPMN_016343,DPMN_018366 DPMN_018366
2	DPMN_044804 DPMN_044804,DPMN_191483 DPMN_191483
2	DPMN_073379 DPMN_073379,DPMN_073394 DPMN_073394
2	DPMN_014487 DPMN_014487,DPMN_014734 DPMN_014734
2	DPMN_064559 DPMN_064559,DPMN_086200 DPMN_086200
2	DPMN_069898 DPMN_069898,DPMN_073939 DPMN_073939
2	DPMN_101446 DPMN_101446,DPMN_101792 DPMN_101792
2	DPMN_009150 DPMN_009150,DPMN_059088 DPMN_059088
2	DPMN_097077 DPMN_097077,DPMN_097843 DPMN_097843
2	DPMN_051318 DPMN_051318,DPMN_055022 DPMN_055022
2	DPMN_036445 DPMN_036445,DPMN_181858 DPMN_181858
2	DPMN_060503 DPMN_060503,DPMN_137575 DPMN_137575
2	DPMN_114147 DPMN_114147,DPMN_192300 DPMN_192300
2	DPMN_018485 DPMN_018485,DPMN_020468 DPMN_020468
2	DPMN_087536 DPMN_087536,DPMN_156547 DPMN_156547
2	DPMN_022366 DPMN_022366,DPMN_024794 DPMN_024794
2	DPMN_106892 DPMN_106892,DPMN_148432 DPMN_148432
2	DPMN_086912 DPMN_086912,DPMN_086929 DPMN_086929
2	DPMN_021742 DPMN_021742,DPMN_022448 DPMN_022448
2	DPMN_009232 DPMN_009232,DPMN_193815 DPMN_193815
2	DPMN_119469 DPMN_119469,DPMN_120795 DPMN_120795
2	DPMN_113222 DPMN_113222,DPMN_113448 DPMN_113448
2	DPMN_039046 DPMN_039046,DPMN_039435 DPMN_039435
2	DPMN_020758 DPMN_020758,DPMN_043047 DPMN_043047
2	DPMN_013446 DPMN_013446,DPMN_013504 DPMN_013504
2	DPMN_148915 DPMN_148915,DPMN_149889 DPMN_149889
2	DPMN_059315 DPMN_059315,DPMN_133105 DPMN_133105
2	DPMN_029399 DPMN_029399,DPMN_029553 DPMN_029553
2	DPMN_105893 DPMN_105893,DPMN_106643 DPMN_106643
2	DPMN_082194 DPMN_082194,DPMN_188418 DPMN_188418
2	DPMN_042614 DPMN_042614,DPMN_044063 DPMN_044063
2	DPMN_100409 DPMN_100409,DPMN_101080 DPMN_101080
2	DPMN_034990 DPMN_034990,DPMN_179143 DPMN_179143
2	DPMN_109452 DPMN_109452,DPMN_109564 DPMN_109564
2	DPMN_152372 DPMN_152372,DPMN_173404 DPMN_173404
2	DPMN_009544 DPMN_009544,DPMN_098667 DPMN_098667
2	DPMN_052706 DPMN_052706,DPMN_053118 DPMN_053118
2	DPMN_131550 DPMN_131550,DPMN_160655 DPMN_160655
2	DPMN_124613 DPMN_124613,DPMN_125537 DPMN_125537
2	DPMN_091222 DPMN_091222,DPMN_138332 DPMN_138332
2	DPMN_049422 DPMN_049422,DPMN_050300 DPMN_050300
2	DPMN_059453 DPMN_059453,DPMN_059620 DPMN_059620
2	DPMN_161159 DPMN_161159,DPMN_161355 DPMN_161355
2	DPMN_068578 DPMN_068578,DPMN_069184 DPMN_069184
2	DPMN_001988 DPMN_001988,DPMN_002038 DPMN_002038
2	DPMN_041755 DPMN_041755,DPMN_182670 DPMN_182670
2	DPMN_003524 DPMN_003524,DPMN_006639 DPMN_006639
2	DPMN_045107 DPMN_045107,DPMN_045244 DPMN_045244
2	DPMN_005749 DPMN_005749,DPMN_007356 DPMN_007356
2	DPMN_109878 DPMN_109878,DPMN_173585 DPMN_173585
2	DPMN_134260 DPMN_134260,DPMN_170216 DPMN_170216
2	DPMN_019840 DPMN_019840,DPMN_021313 DPMN_021313
2	DPMN_009466 DPMN_009466,DPMN_009932 DPMN_009932
2	DPMN_148993 DPMN_148993,DPMN_162462 DPMN_162462
2	DPMN_021409 DPMN_021409,DPMN_021942 DPMN_021942
2	DPMN_087052 DPMN_087052,DPMN_088847 DPMN_088847
2	DPMN_142977 DPMN_142977,DPMN_143034 DPMN_143034
2	DPMN_019099 DPMN_019099,DPMN_019564 DPMN_019564
2	DPMN_151783 DPMN_151783,DPMN_175740 DPMN_175740
2	DPMN_058360 DPMN_058360,DPMN_058886 DPMN_058886
2	DPMN_109383 DPMN_109383,DPMN_109938 DPMN_109938
2	DPMN_079976 DPMN_079976,DPMN_079993 DPMN_079993
2	DPMN_007729 DPMN_007729,DPMN_008132 DPMN_008132
2	DPMN_138347 DPMN_138347,DPMN_139642 DPMN_139642
2	DPMN_033002 DPMN_033002,DPMN_036302 DPMN_036302
2	DPMN_122207 DPMN_122207,DPMN_122524 DPMN_122524
2	DPMN_059728 DPMN_059728,DPMN_060444 DPMN_060444
2	DPMN_081307 DPMN_081307,DPMN_081314 DPMN_081314
2	DPMN_110530 DPMN_110530,DPMN_193509 DPMN_193509
2	DPMN_180092 DPMN_180092,DPMN_180394 DPMN_180394
2	DPMN_022667 DPMN_022667,DPMN_024498 DPMN_024498
2	DPMN_103830 DPMN_103830,DPMN_104177 DPMN_104177
2	DPMN_129124 DPMN_129124,DPMN_129185 DPMN_129185
2	DPMN_045114 DPMN_045114,DPMN_045379 DPMN_045379
2	DPMN_019710 DPMN_019710,DPMN_153476 DPMN_153476
2	DPMN_181014 DPMN_181014,DPMN_192267 DPMN_192267
2	DPMN_086717 DPMN_086717,DPMN_086767 DPMN_086767
2	DPMN_082703 DPMN_082703,DPMN_084167 DPMN_084167
2	DPMN_002487 DPMN_002487,DPMN_149796 DPMN_149796
2	DPMN_128126 DPMN_128126,DPMN_129579 DPMN_129579
2	DPMN_178246 DPMN_178246,DPMN_178435 DPMN_178435
2	DPMN_065112 DPMN_065112,DPMN_104410 DPMN_104410
2	DPMN_145179 DPMN_145179,DPMN_146785 DPMN_146785
2	DPMN_014064 DPMN_014064,DPMN_016696 DPMN_016696
2	DPMN_040953 DPMN_040953,DPMN_084384 DPMN_084384
2	DPMN_082954 DPMN_082954,DPMN_184094 DPMN_184094
2	DPMN_002835 DPMN_002835,DPMN_004233 DPMN_004233
2	DPMN_065103 DPMN_065103,DPMN_066578 DPMN_066578
2	DPMN_016846 DPMN_016846,DPMN_023575 DPMN_023575
2	DPMN_134548 DPMN_134548,DPMN_134820 DPMN_134820
2	DPMN_011094 DPMN_011094,DPMN_194722 DPMN_194722
2	DPMN_001266 DPMN_001266,DPMN_171954 DPMN_171954
2	DPMN_108075 DPMN_108075,DPMN_108500 DPMN_108500
2	DPMN_132076 DPMN_132076,DPMN_133203 DPMN_133203
2	DPMN_008938 DPMN_008938,DPMN_009633 DPMN_009633
2	DPMN_076425 DPMN_076425,DPMN_080247 DPMN_080247
2	DPMN_101466 DPMN_101466,DPMN_107727 DPMN_107727
2	DPMN_019919 DPMN_019919,DPMN_107179 DPMN_107179
2	DPMN_030120 DPMN_030120,DPMN_114822 DPMN_114822
2	DPMN_059740 DPMN_059740,DPMN_159075 DPMN_159075
2	DPMN_005274 DPMN_005274,DPMN_005957 DPMN_005957
2	DPMN_137518 DPMN_137518,DPMN_138214 DPMN_138214
2	DPMN_057466 DPMN_057466,DPMN_057775 DPMN_057775
2	DPMN_019694 DPMN_019694,DPMN_148054 DPMN_148054
2	DPMN_033752 DPMN_033752,DPMN_034107 DPMN_034107
2	DPMN_016966 DPMN_016966,DPMN_082548 DPMN_082548
2	DPMN_163750 DPMN_163750,DPMN_166459 DPMN_166459
2	DPMN_033716 DPMN_033716,DPMN_034112 DPMN_034112
2	DPMN_000388 DPMN_000388,DPMN_008632 DPMN_008632
2	DPMN_088142 DPMN_088142,DPMN_088149 DPMN_088149
2	DPMN_150909 DPMN_150909,DPMN_151936 DPMN_151936
2	DPMN_082672 DPMN_082672,DPMN_082959 DPMN_082959
2	DPMN_168760 DPMN_168760,DPMN_168864 DPMN_168864
2	DPMN_108442 DPMN_108442,DPMN_108497 DPMN_108497
2	DPMN_190324 DPMN_190324,DPMN_190339 DPMN_190339
2	DPMN_018526 DPMN_018526,DPMN_091759 DPMN_091759
2	DPMN_063392 DPMN_063392,DPMN_063533 DPMN_063533
2	DPMN_080227 DPMN_080227,DPMN_080640 DPMN_080640
2	DPMN_054032 DPMN_054032,DPMN_062448 DPMN_062448
2	DPMN_033852 DPMN_033852,DPMN_152687 DPMN_152687
2	DPMN_138519 DPMN_138519,DPMN_138869 DPMN_138869
2	DPMN_176512 DPMN_176512,DPMN_176565 DPMN_176565
2	DPMN_005959 DPMN_005959,DPMN_006084 DPMN_006084
2	DPMN_160793 DPMN_160793,DPMN_161239 DPMN_161239
2	DPMN_029397 DPMN_029397,DPMN_029548 DPMN_029548
2	DPMN_128897 DPMN_128897,DPMN_179589 DPMN_179589
2	DPMN_177208 DPMN_177208,DPMN_177516 DPMN_177516
2	DPMN_100559 DPMN_100559,DPMN_101215 DPMN_101215
2	DPMN_047353 DPMN_047353,DPMN_150819 DPMN_150819
2	DPMN_038420 DPMN_038420,DPMN_038848 DPMN_038848
2	DPMN_003798 DPMN_003798,DPMN_024424 DPMN_024424
2	DPMN_103106 DPMN_103106,DPMN_103655 DPMN_103655
2	DPMN_081035 DPMN_081035,DPMN_163942 DPMN_163942
2	DPMN_152550 DPMN_152550,DPMN_152735 DPMN_152735
2	DPMN_129599 DPMN_129599,DPMN_129838 DPMN_129838
2	DPMN_127416 DPMN_127416,DPMN_128752 DPMN_128752
2	DPMN_039554 DPMN_039554,DPMN_039620 DPMN_039620
2	DPMN_068170 DPMN_068170,DPMN_068907 DPMN_068907
2	DPMN_127650 DPMN_127650,DPMN_128487 DPMN_128487
2	DPMN_181995 DPMN_181995,DPMN_182305 DPMN_182305
2	DPMN_095005 DPMN_095005,DPMN_096779 DPMN_096779
2	DPMN_120650 DPMN_120650,DPMN_121009 DPMN_121009
2	DPMN_095450 DPMN_095450,DPMN_186565 DPMN_186565
2	DPMN_088225 DPMN_088225,DPMN_089054 DPMN_089054
2	DPMN_003402 DPMN_003402,DPMN_159294 DPMN_159294
2	DPMN_168994 DPMN_168994,DPMN_169490 DPMN_169490
2	DPMN_047520 DPMN_047520,DPMN_078140 DPMN_078140
2	DPMN_086725 DPMN_086725,DPMN_089524 DPMN_089524
2	DPMN_033496 DPMN_033496,DPMN_034448 DPMN_034448
2	DPMN_021794 DPMN_021794,DPMN_090877 DPMN_090877
2	DPMN_079236 DPMN_079236,DPMN_149096 DPMN_149096
2	DPMN_153504 DPMN_153504,DPMN_153777 DPMN_153777
2	DPMN_043706 DPMN_043706,DPMN_043997 DPMN_043997
2	DPMN_004640 DPMN_004640,DPMN_107296 DPMN_107296
2	DPMN_014159 DPMN_014159,DPMN_022097 DPMN_022097
2	DPMN_033754 DPMN_033754,DPMN_194473 DPMN_194473
2	DPMN_039820 DPMN_039820,DPMN_053139 DPMN_053139
2	DPMN_172597 DPMN_172597,DPMN_172737 DPMN_172737
2	DPMN_075266 DPMN_075266,DPMN_076016 DPMN_076016
2	DPMN_095787 DPMN_095787,DPMN_097610 DPMN_097610
2	DPMN_157772 DPMN_157772,DPMN_157783 DPMN_157783
2	DPMN_186740 DPMN_186740,DPMN_186955 DPMN_186955
2	DPMN_114760 DPMN_114760,DPMN_115478 DPMN_115478
2	DPMN_175513 DPMN_175513,DPMN_177564 DPMN_177564
2	DPMN_149593 DPMN_149593,DPMN_150526 DPMN_150526
2	DPMN_167022 DPMN_167022,DPMN_175088 DPMN_175088
2	DPMN_067759 DPMN_067759,DPMN_075970 DPMN_075970
2	DPMN_030936 DPMN_030936,DPMN_106426 DPMN_106426
2	DPMN_110713 DPMN_110713,DPMN_112803 DPMN_112803
2	DPMN_002362 DPMN_002362,DPMN_093633 DPMN_093633
2	DPMN_072135 DPMN_072135,DPMN_075140 DPMN_075140
2	DPMN_122809 DPMN_122809,DPMN_127502 DPMN_127502
2	DPMN_017030 DPMN_017030,DPMN_017707 DPMN_017707
2	DPMN_069983 DPMN_069983,DPMN_070984 DPMN_070984
2	DPMN_140137 DPMN_140137,DPMN_141178 DPMN_141178
2	DPMN_088440 DPMN_088440,DPMN_088475 DPMN_088475
2	DPMN_127917 DPMN_127917,DPMN_167219 DPMN_167219
2	DPMN_047345 DPMN_047345,DPMN_049705 DPMN_049705
2	DPMN_099346 DPMN_099346,DPMN_171493 DPMN_171493
2	DPMN_039953 DPMN_039953,DPMN_115455 DPMN_115455
2	DPMN_062140 DPMN_062140,DPMN_062693 DPMN_062693
2	DPMN_145460 DPMN_145460,DPMN_145703 DPMN_145703
2	DPMN_178886 DPMN_178886,DPMN_179354 DPMN_179354
2	DPMN_062129 DPMN_062129,DPMN_149090 DPMN_149090
2	DPMN_085163 DPMN_085163,DPMN_086390 DPMN_086390
2	DPMN_055497 DPMN_055497,DPMN_056119 DPMN_056119
2	DPMN_177852 DPMN_177852,DPMN_178356 DPMN_178356
2	DPMN_086482 DPMN_086482,DPMN_096390 DPMN_096390
2	DPMN_040603 DPMN_040603,DPMN_040855 DPMN_040855
2	DPMN_160246 DPMN_160246,DPMN_160604 DPMN_160604
2	DPMN_050453 DPMN_050453,DPMN_179148 DPMN_179148
2	DPMN_026863 DPMN_026863,DPMN_116525 DPMN_116525
2	DPMN_137485 DPMN_137485,DPMN_138249 DPMN_138249
2	DPMN_068252 DPMN_068252,DPMN_068975 DPMN_068975
2	DPMN_041604 DPMN_041604,DPMN_103657 DPMN_103657
2	DPMN_137958 DPMN_137958,DPMN_138283 DPMN_138283
2	DPMN_048089 DPMN_048089,DPMN_049215 DPMN_049215
2	DPMN_145029 DPMN_145029,DPMN_188173 DPMN_188173
2	DPMN_038847 DPMN_038847,DPMN_044245 DPMN_044245
2	DPMN_119345 DPMN_119345,DPMN_120897 DPMN_120897
2	DPMN_176549 DPMN_176549,DPMN_176845 DPMN_176845
2	DPMN_040368 DPMN_040368,DPMN_182090 DPMN_182090
2	DPMN_086282 DPMN_086282,DPMN_100963 DPMN_100963
2	DPMN_160852 DPMN_160852,DPMN_183154 DPMN_183154
2	DPMN_039159 DPMN_039159,DPMN_114693 DPMN_114693
2	DPMN_100183 DPMN_100183,DPMN_102554 DPMN_102554
2	DPMN_192359 DPMN_192359,DPMN_192407 DPMN_192407
2	DPMN_036698 DPMN_036698,DPMN_038773 DPMN_038773
2	DPMN_048686 DPMN_048686,DPMN_050098 DPMN_050098
2	DPMN_156096 DPMN_156096,DPMN_160953 DPMN_160953
2	DPMN_111250 DPMN_111250,DPMN_112668 DPMN_112668
2	DPMN_069410 DPMN_069410,DPMN_069900 DPMN_069900
2	DPMN_083300 DPMN_083300,DPMN_183064 DPMN_183064
2	DPMN_139593 DPMN_139593,DPMN_140457 DPMN_140457
2	DPMN_014040 DPMN_014040,DPMN_014160 DPMN_014160
2	DPMN_104157 DPMN_104157,DPMN_104454 DPMN_104454
2	DPMN_146652 DPMN_146652,DPMN_147198 DPMN_147198
2	DPMN_018686 DPMN_018686,DPMN_091578 DPMN_091578
2	DPMN_034082 DPMN_034082,DPMN_034550 DPMN_034550
2	DPMN_039747 DPMN_039747,DPMN_039928 DPMN_039928
2	DPMN_135679 DPMN_135679,DPMN_135962 DPMN_135962
2	DPMN_168995 DPMN_168995,DPMN_169407 DPMN_169407
2	DPMN_192947 DPMN_192947,DPMN_192952 DPMN_192952
2	DPMN_161459 DPMN_161459,DPMN_163067 DPMN_163067
2	DPMN_061198 DPMN_061198,DPMN_127512 DPMN_127512
2	DPMN_113372 DPMN_113372,DPMN_113690 DPMN_113690
2	DPMN_029383 DPMN_029383,DPMN_092875 DPMN_092875
2	DPMN_067115 DPMN_067115,DPMN_076506 DPMN_076506
2	DPMN_037408 DPMN_037408,DPMN_114689 DPMN_114689
2	DPMN_155896 DPMN_155896,DPMN_173743 DPMN_173743
2	DPMN_076184 DPMN_076184,DPMN_077119 DPMN_077119
2	DPMN_069963 DPMN_069963,DPMN_073897 DPMN_073897
2	DPMN_127445 DPMN_127445,DPMN_129325 DPMN_129325
2	DPMN_059430 DPMN_059430,DPMN_060106 DPMN_060106
2	DPMN_182417 DPMN_182417,DPMN_182463 DPMN_182463
2	DPMN_001057 DPMN_001057,DPMN_068936 DPMN_068936
2	DPMN_000253 DPMN_000253,DPMN_024194 DPMN_024194
2	DPMN_188666 DPMN_188666,DPMN_188733 DPMN_188733
2	DPMN_103088 DPMN_103088,DPMN_103687 DPMN_103687
2	DPMN_022016 DPMN_022016,DPMN_177573 DPMN_177573
2	DPMN_127315 DPMN_127315,DPMN_173562 DPMN_173562
2	DPMN_176497 DPMN_176497,DPMN_176713 DPMN_176713
2	DPMN_065662 DPMN_065662,DPMN_066269 DPMN_066269
2	DPMN_108887 DPMN_108887,DPMN_109543 DPMN_109543
2	DPMN_159516 DPMN_159516,DPMN_174599 DPMN_174599
2	DPMN_193530 DPMN_193530,DPMN_193534 DPMN_193534
2	DPMN_020513 DPMN_020513,DPMN_185010 DPMN_185010
2	DPMN_068728 DPMN_068728,DPMN_075164 DPMN_075164
2	DPMN_073787 DPMN_073787,DPMN_127422 DPMN_127422
2	DPMN_111929 DPMN_111929,DPMN_114417 DPMN_114417
2	DPMN_027777 DPMN_027777,DPMN_085029 DPMN_085029
2	DPMN_037048 DPMN_037048,DPMN_040244 DPMN_040244
2	DPMN_084628 DPMN_084628,DPMN_185339 DPMN_185339
2	DPMN_155458 DPMN_155458,DPMN_160507 DPMN_160507
2	DPMN_188773 DPMN_188773,DPMN_188819 DPMN_188819
2	DPMN_142230 DPMN_142230,DPMN_142716 DPMN_142716
2	DPMN_006167 DPMN_006167,DPMN_160833 DPMN_160833
2	DPMN_173095 DPMN_173095,DPMN_173277 DPMN_173277
2	DPMN_016802 DPMN_016802,DPMN_016807 DPMN_016807
2	DPMN_011606 DPMN_011606,DPMN_013092 DPMN_013092
2	DPMN_161453 DPMN_161453,DPMN_162850 DPMN_162850
2	DPMN_026506 DPMN_026506,DPMN_101182 DPMN_101182
2	DPMN_062418 DPMN_062418,DPMN_078354 DPMN_078354
2	DPMN_006466 DPMN_006466,DPMN_189827 DPMN_189827
2	DPMN_063526 DPMN_063526,DPMN_064235 DPMN_064235
2	DPMN_055554 DPMN_055554,DPMN_056667 DPMN_056667
2	DPMN_043342 DPMN_043342,DPMN_144126 DPMN_144126
2	DPMN_172599 DPMN_172599,DPMN_172743 DPMN_172743
2	DPMN_055145 DPMN_055145,DPMN_055259 DPMN_055259
2	DPMN_129455 DPMN_129455,DPMN_130116 DPMN_130116
2	DPMN_152608 DPMN_152608,DPMN_189210 DPMN_189210
2	DPMN_051020 DPMN_051020,DPMN_051677 DPMN_051677
2	DPMN_112624 DPMN_112624,DPMN_113889 DPMN_113889
2	DPMN_047612 DPMN_047612,DPMN_048412 DPMN_048412
2	DPMN_044348 DPMN_044348,DPMN_175620 DPMN_175620
2	DPMN_163459 DPMN_163459,DPMN_186720 DPMN_186720
2	DPMN_041960 DPMN_041960,DPMN_049934 DPMN_049934
2	DPMN_016658 DPMN_016658,DPMN_016675 DPMN_016675
2	DPMN_006402 DPMN_006402,DPMN_035968 DPMN_035968
2	DPMN_124625 DPMN_124625,DPMN_127345 DPMN_127345
2	DPMN_000246 DPMN_000246,DPMN_068518 DPMN_068518
2	DPMN_176998 DPMN_176998,DPMN_185117 DPMN_185117
2	DPMN_002660 DPMN_002660,DPMN_004017 DPMN_004017
2	DPMN_102052 DPMN_102052,DPMN_192588 DPMN_192588
2	DPMN_043699 DPMN_043699,DPMN_043876 DPMN_043876
2	DPMN_096978 DPMN_096978,DPMN_097375 DPMN_097375
2	DPMN_185023 DPMN_185023,DPMN_185143 DPMN_185143
2	DPMN_054937 DPMN_054937,DPMN_176315 DPMN_176315
2	DPMN_029932 DPMN_029932,DPMN_030617 DPMN_030617
2	DPMN_028368 DPMN_028368,DPMN_138590 DPMN_138590
2	DPMN_045243 DPMN_045243,DPMN_045714 DPMN_045714
2	DPMN_043848 DPMN_043848,DPMN_044664 DPMN_044664
2	DPMN_047517 DPMN_047517,DPMN_048157 DPMN_048157
2	DPMN_125474 DPMN_125474,DPMN_125783 DPMN_125783
2	DPMN_087302 DPMN_087302,DPMN_156406 DPMN_156406
2	DPMN_137309 DPMN_137309,DPMN_186715 DPMN_186715
2	DPMN_014279 DPMN_014279,DPMN_089079 DPMN_089079
2	DPMN_161847 DPMN_161847,DPMN_189600 DPMN_189600
2	DPMN_032728 DPMN_032728,DPMN_033072 DPMN_033072
2	DPMN_102926 DPMN_102926,DPMN_104007 DPMN_104007
2	DPMN_004388 DPMN_004388,DPMN_006467 DPMN_006467
2	DPMN_159433 DPMN_159433,DPMN_194690 DPMN_194690
2	DPMN_086906 DPMN_086906,DPMN_089039 DPMN_089039
2	DPMN_074298 DPMN_074298,DPMN_080683 DPMN_080683
2	DPMN_028975 DPMN_028975,DPMN_156647 DPMN_156647
2	DPMN_058163 DPMN_058163,DPMN_145767 DPMN_145767
2	DPMN_003780 DPMN_003780,DPMN_084378 DPMN_084378
2	DPMN_081430 DPMN_081430,DPMN_081822 DPMN_081822
2	DPMN_052733 DPMN_052733,DPMN_053517 DPMN_053517
2	DPMN_086389 DPMN_086389,DPMN_149919 DPMN_149919
2	DPMN_101259 DPMN_101259,DPMN_101574 DPMN_101574
2	DPMN_125482 DPMN_125482,DPMN_125788 DPMN_125788
2	DPMN_100612 DPMN_100612,DPMN_161325 DPMN_161325
2	DPMN_176459 DPMN_176459,DPMN_177710 DPMN_177710
2	DPMN_072458 DPMN_072458,DPMN_083784 DPMN_083784
2	DPMN_047726 DPMN_047726,DPMN_048266 DPMN_048266
2	DPMN_004135 DPMN_004135,DPMN_006397 DPMN_006397
2	DPMN_001190 DPMN_001190,DPMN_016225 DPMN_016225
2	DPMN_003492 DPMN_003492,DPMN_193793 DPMN_193793
2	DPMN_161679 DPMN_161679,DPMN_194742 DPMN_194742
2	DPMN_138843 DPMN_138843,DPMN_139352 DPMN_139352
2	DPMN_101242 DPMN_101242,DPMN_102345 DPMN_102345
2	DPMN_109932 DPMN_109932,DPMN_110046 DPMN_110046
2	DPMN_159652 DPMN_159652,DPMN_160238 DPMN_160238
2	DPMN_069277 DPMN_069277,DPMN_073817 DPMN_073817
2	DPMN_194356 DPMN_194356,DPMN_194382 DPMN_194382
2	DPMN_061254 DPMN_061254,DPMN_061798 DPMN_061798
2	DPMN_182044 DPMN_182044,DPMN_182067 DPMN_182067
2	DPMN_136370 DPMN_136370,DPMN_136722 DPMN_136722
2	DPMN_047623 DPMN_047623,DPMN_048348 DPMN_048348
2	DPMN_024657 DPMN_024657,DPMN_025265 DPMN_025265
2	DPMN_104970 DPMN_104970,DPMN_148739 DPMN_148739
2	DPMN_146048 DPMN_146048,DPMN_146288 DPMN_146288
2	DPMN_000448 DPMN_000448,DPMN_002210 DPMN_002210
2	DPMN_080349 DPMN_080349,DPMN_081247 DPMN_081247
2	DPMN_075056 DPMN_075056,DPMN_164152 DPMN_164152
2	DPMN_062934 DPMN_062934,DPMN_063164 DPMN_063164
2	DPMN_013283 DPMN_013283,DPMN_187533 DPMN_187533
2	DPMN_029257 DPMN_029257,DPMN_092762 DPMN_092762
2	DPMN_029440 DPMN_029440,DPMN_092932 DPMN_092932
2	DPMN_029080 DPMN_029080,DPMN_099267 DPMN_099267
2	DPMN_159153 DPMN_159153,DPMN_159178 DPMN_159178
2	DPMN_130299 DPMN_130299,DPMN_130694 DPMN_130694
2	DPMN_000324 DPMN_000324,DPMN_194752 DPMN_194752
2	DPMN_061522 DPMN_061522,DPMN_180540 DPMN_180540
2	DPMN_075525 DPMN_075525,DPMN_100167 DPMN_100167
2	DPMN_034944 DPMN_034944,DPMN_035314 DPMN_035314
2	DPMN_145562 DPMN_145562,DPMN_145780 DPMN_145780
2	DPMN_098117 DPMN_098117,DPMN_190059 DPMN_190059
2	DPMN_181025 DPMN_181025,DPMN_192270 DPMN_192270
2	DPMN_172350 DPMN_172350,DPMN_172438 DPMN_172438
2	DPMN_032146 DPMN_032146,DPMN_032155 DPMN_032155
2	DPMN_163229 DPMN_163229,DPMN_181176 DPMN_181176
2	DPMN_040735 DPMN_040735,DPMN_041509 DPMN_041509
2	DPMN_143816 DPMN_143816,DPMN_144408 DPMN_144408
2	DPMN_000536 DPMN_000536,DPMN_002945 DPMN_002945
2	DPMN_033322 DPMN_033322,DPMN_034697 DPMN_034697
2	DPMN_137519 DPMN_137519,DPMN_138213 DPMN_138213
2	DPMN_020607 DPMN_020607,DPMN_020852 DPMN_020852
2	DPMN_072334 DPMN_072334,DPMN_072357 DPMN_072357
2	DPMN_018879 DPMN_018879,DPMN_064708 DPMN_064708
2	DPMN_024178 DPMN_024178,DPMN_024858 DPMN_024858
2	DPMN_000939 DPMN_000939,DPMN_002763 DPMN_002763
2	DPMN_080379 DPMN_080379,DPMN_083493 DPMN_083493
2	DPMN_009305 DPMN_009305,DPMN_009378 DPMN_009378
2	DPMN_145907 DPMN_145907,DPMN_145994 DPMN_145994
2	DPMN_189465 DPMN_189465,DPMN_189563 DPMN_189563
2	DPMN_100653 DPMN_100653,DPMN_101206 DPMN_101206
2	DPMN_067674 DPMN_067674,DPMN_067679 DPMN_067679
2	DPMN_023026 DPMN_023026,DPMN_024048 DPMN_024048
2	DPMN_048600 DPMN_048600,DPMN_048905 DPMN_048905
2	DPMN_075282 DPMN_075282,DPMN_076006 DPMN_076006
2	DPMN_041544 DPMN_041544,DPMN_042447 DPMN_042447
2	DPMN_003383 DPMN_003383,DPMN_006327 DPMN_006327
2	DPMN_003509 DPMN_003509,DPMN_188192 DPMN_188192
2	DPMN_091506 DPMN_091506,DPMN_095766 DPMN_095766
2	DPMN_142856 DPMN_142856,DPMN_143145 DPMN_143145
2	DPMN_134636 DPMN_134636,DPMN_134750 DPMN_134750
2	DPMN_018267 DPMN_018267,DPMN_185236 DPMN_185236
2	DPMN_020355 DPMN_020355,DPMN_185042 DPMN_185042
2	DPMN_125076 DPMN_125076,DPMN_145232 DPMN_145232
2	DPMN_169916 DPMN_169916,DPMN_170107 DPMN_170107
2	DPMN_077707 DPMN_077707,DPMN_191687 DPMN_191687
2	DPMN_044167 DPMN_044167,DPMN_045614 DPMN_045614
2	DPMN_078506 DPMN_078506,DPMN_078509 DPMN_078509
2	DPMN_003229 DPMN_003229,DPMN_159325 DPMN_159325
2	DPMN_124308 DPMN_124308,DPMN_124313 DPMN_124313
2	DPMN_155948 DPMN_155948,DPMN_156193 DPMN_156193
2	DPMN_131240 DPMN_131240,DPMN_131503 DPMN_131503
2	DPMN_133872 DPMN_133872,DPMN_134236 DPMN_134236
2	DPMN_109570 DPMN_109570,DPMN_109749 DPMN_109749
2	DPMN_193724 DPMN_193724,DPMN_193726 DPMN_193726
2	DPMN_040579 DPMN_040579,DPMN_040827 DPMN_040827
2	DPMN_161810 DPMN_161810,DPMN_189488 DPMN_189488
2	DPMN_014269 DPMN_014269,DPMN_089086 DPMN_089086
2	DPMN_088253 DPMN_088253,DPMN_089016 DPMN_089016
2	DPMN_126585 DPMN_126585,DPMN_127152 DPMN_127152
2	DPMN_191095 DPMN_191095,DPMN_191968 DPMN_191968
2	DPMN_012249 DPMN_012249,DPMN_034149 DPMN_034149
2	DPMN_118755 DPMN_118755,DPMN_118776 DPMN_118776
2	DPMN_092285 DPMN_092285,DPMN_159063 DPMN_159063
2	DPMN_025888 DPMN_025888,DPMN_026048 DPMN_026048
2	DPMN_099895 DPMN_099895,DPMN_101749 DPMN_101749
2	DPMN_005433 DPMN_005433,DPMN_007069 DPMN_007069
2	DPMN_166814 DPMN_166814,DPMN_174965 DPMN_174965
2	DPMN_124008 DPMN_124008,DPMN_157274 DPMN_157274
2	DPMN_119555 DPMN_119555,DPMN_120019 DPMN_120019
2	DPMN_020229 DPMN_020229,DPMN_020239 DPMN_020239
2	DPMN_003089 DPMN_003089,DPMN_006368 DPMN_006368
2	DPMN_034017 DPMN_034017,DPMN_034474 DPMN_034474
2	DPMN_123227 DPMN_123227,DPMN_123332 DPMN_123332
2	DPMN_128106 DPMN_128106,DPMN_128139 DPMN_128139
2	DPMN_024072 DPMN_024072,DPMN_092634 DPMN_092634
2	DPMN_102802 DPMN_102802,DPMN_103677 DPMN_103677
2	DPMN_074358 DPMN_074358,DPMN_074506 DPMN_074506
2	DPMN_100154 DPMN_100154,DPMN_101465 DPMN_101465
2	DPMN_149010 DPMN_149010,DPMN_149822 DPMN_149822
2	DPMN_066004 DPMN_066004,DPMN_164727 DPMN_164727
2	DPMN_105473 DPMN_105473,DPMN_105574 DPMN_105574
2	DPMN_124310 DPMN_124310,DPMN_124317 DPMN_124317
2	DPMN_048882 DPMN_048882,DPMN_048910 DPMN_048910
2	DPMN_111383 DPMN_111383,DPMN_111700 DPMN_111700
2	DPMN_023055 DPMN_023055,DPMN_023974 DPMN_023974
2	DPMN_123438 DPMN_123438,DPMN_123669 DPMN_123669
2	DPMN_060404 DPMN_060404,DPMN_060948 DPMN_060948
2	DPMN_022033 DPMN_022033,DPMN_023342 DPMN_023342
2	DPMN_064858 DPMN_064858,DPMN_066776 DPMN_066776
2	DPMN_003716 DPMN_003716,DPMN_090553 DPMN_090553
2	DPMN_185619 DPMN_185619,DPMN_187422 DPMN_187422
2	DPMN_025439 DPMN_025439,DPMN_026077 DPMN_026077
2	DPMN_082588 DPMN_082588,DPMN_085179 DPMN_085179
2	DPMN_181054 DPMN_181054,DPMN_181929 DPMN_181929
2	DPMN_162997 DPMN_162997,DPMN_163015 DPMN_163015
2	DPMN_110207 DPMN_110207,DPMN_110339 DPMN_110339
2	DPMN_140368 DPMN_140368,DPMN_140706 DPMN_140706
2	DPMN_058722 DPMN_058722,DPMN_060644 DPMN_060644
2	DPMN_131027 DPMN_131027,DPMN_131120 DPMN_131120
2	DPMN_054977 DPMN_054977,DPMN_055384 DPMN_055384
2	DPMN_146385 DPMN_146385,DPMN_149909 DPMN_149909
2	DPMN_139113 DPMN_139113,DPMN_139394 DPMN_139394
2	DPMN_154164 DPMN_154164,DPMN_167877 DPMN_167877
2	DPMN_182519 DPMN_182519,DPMN_183447 DPMN_183447
2	DPMN_085875 DPMN_085875,DPMN_101247 DPMN_101247
2	DPMN_001113 DPMN_001113,DPMN_041926 DPMN_041926
2	DPMN_169977 DPMN_169977,DPMN_170339 DPMN_170339
2	DPMN_100830 DPMN_100830,DPMN_103897 DPMN_103897
2	DPMN_028314 DPMN_028314,DPMN_028789 DPMN_028789
2	DPMN_008350 DPMN_008350,DPMN_055964 DPMN_055964
2	DPMN_102615 DPMN_102615,DPMN_103130 DPMN_103130
2	DPMN_058930 DPMN_058930,DPMN_059314 DPMN_059314
2	DPMN_106437 DPMN_106437,DPMN_106849 DPMN_106849
2	DPMN_039974 DPMN_039974,DPMN_075779 DPMN_075779
2	DPMN_146814 DPMN_146814,DPMN_147790 DPMN_147790
2	DPMN_013835 DPMN_013835,DPMN_014447 DPMN_014447
2	DPMN_092565 DPMN_092565,DPMN_135787 DPMN_135787
2	DPMN_033878 DPMN_033878,DPMN_035166 DPMN_035166
2	DPMN_002408 DPMN_002408,DPMN_096774 DPMN_096774
2	DPMN_139783 DPMN_139783,DPMN_160316 DPMN_160316
2	DPMN_127087 DPMN_127087,DPMN_180890 DPMN_180890
2	DPMN_092444 DPMN_092444,DPMN_092872 DPMN_092872
2	DPMN_039463 DPMN_039463,DPMN_115043 DPMN_115043
2	DPMN_129463 DPMN_129463,DPMN_130098 DPMN_130098
2	DPMN_089126 DPMN_089126,DPMN_096057 DPMN_096057
2	DPMN_030893 DPMN_030893,DPMN_031209 DPMN_031209
2	DPMN_090710 DPMN_090710,DPMN_091335 DPMN_091335
2	DPMN_003984 DPMN_003984,DPMN_024406 DPMN_024406
2	DPMN_185622 DPMN_185622,DPMN_187420 DPMN_187420
2	DPMN_124029 DPMN_124029,DPMN_125742 DPMN_125742
2	DPMN_019385 DPMN_019385,DPMN_019508 DPMN_019508
2	DPMN_089538 DPMN_089538,DPMN_089656 DPMN_089656
2	DPMN_099135 DPMN_099135,DPMN_192747 DPMN_192747
2	DPMN_123604 DPMN_123604,DPMN_124334 DPMN_124334
2	DPMN_123296 DPMN_123296,DPMN_124205 DPMN_124205
2	DPMN_001487 DPMN_001487,DPMN_093556 DPMN_093556
2	DPMN_055803 DPMN_055803,DPMN_056367 DPMN_056367
2	DPMN_102044 DPMN_102044,DPMN_184014 DPMN_184014
2	DPMN_072070 DPMN_072070,DPMN_072664 DPMN_072664
2	DPMN_055502 DPMN_055502,DPMN_056453 DPMN_056453
2	DPMN_115628 DPMN_115628,DPMN_116200 DPMN_116200
2	DPMN_181694 DPMN_181694,DPMN_182153 DPMN_182153
2	DPMN_017018 DPMN_017018,DPMN_017717 DPMN_017717
2	DPMN_178449 DPMN_178449,DPMN_178838 DPMN_178838
2	DPMN_162338 DPMN_162338,DPMN_162796 DPMN_162796
2	DPMN_043543 DPMN_043543,DPMN_105722 DPMN_105722
2	DPMN_180287 DPMN_180287,DPMN_180586 DPMN_180586
2	DPMN_129939 DPMN_129939,DPMN_186198 DPMN_186198
2	DPMN_154362 DPMN_154362,DPMN_185342 DPMN_185342
2	DPMN_053045 DPMN_053045,DPMN_148632 DPMN_148632
2	DPMN_032089 DPMN_032089,DPMN_032298 DPMN_032298
2	DPMN_094688 DPMN_094688,DPMN_094965 DPMN_094965
2	DPMN_090799 DPMN_090799,DPMN_092804 DPMN_092804
2	DPMN_183996 DPMN_183996,DPMN_184007 DPMN_184007
2	DPMN_149342 DPMN_149342,DPMN_149798 DPMN_149798
2	DPMN_008888 DPMN_008888,DPMN_009110 DPMN_009110
2	DPMN_010562 DPMN_010562,DPMN_031639 DPMN_031639
2	DPMN_017448 DPMN_017448,DPMN_017630 DPMN_017630
2	DPMN_097220 DPMN_097220,DPMN_187286 DPMN_187286
2	DPMN_002964 DPMN_002964,DPMN_133945 DPMN_133945
2	DPMN_018803 DPMN_018803,DPMN_020179 DPMN_020179
2	DPMN_066564 DPMN_066564,DPMN_067078 DPMN_067078
2	DPMN_030773 DPMN_030773,DPMN_031537 DPMN_031537
2	DPMN_022978 DPMN_022978,DPMN_024060 DPMN_024060
2	DPMN_144252 DPMN_144252,DPMN_167316 DPMN_167316
2	DPMN_002145 DPMN_002145,DPMN_166809 DPMN_166809
2	DPMN_122118 DPMN_122118,DPMN_122124 DPMN_122124
2	DPMN_190319 DPMN_190319,DPMN_190334 DPMN_190334
2	DPMN_025890 DPMN_025890,DPMN_028355 DPMN_028355
2	DPMN_144785 DPMN_144785,DPMN_172969 DPMN_172969
2	DPMN_034408 DPMN_034408,DPMN_035467 DPMN_035467
2	DPMN_052380 DPMN_052380,DPMN_067069 DPMN_067069
2	DPMN_114175 DPMN_114175,DPMN_192302 DPMN_192302
2	DPMN_001854 DPMN_001854,DPMN_001963 DPMN_001963
2	DPMN_055716 DPMN_055716,DPMN_056539 DPMN_056539
2	DPMN_095448 DPMN_095448,DPMN_101798 DPMN_101798
2	DPMN_110962 DPMN_110962,DPMN_112524 DPMN_112524
2	DPMN_067104 DPMN_067104,DPMN_076569 DPMN_076569
2	DPMN_164164 DPMN_164164,DPMN_164220 DPMN_164220
2	DPMN_060068 DPMN_060068,DPMN_061280 DPMN_061280
2	DPMN_083049 DPMN_083049,DPMN_150075 DPMN_150075
2	DPMN_081440 DPMN_081440,DPMN_081834 DPMN_081834
2	DPMN_155042 DPMN_155042,DPMN_155104 DPMN_155104
2	DPMN_050099 DPMN_050099,DPMN_111323 DPMN_111323
2	DPMN_038502 DPMN_038502,DPMN_064450 DPMN_064450
2	DPMN_066458 DPMN_066458,DPMN_067110 DPMN_067110
2	DPMN_086275 DPMN_086275,DPMN_100967 DPMN_100967
2	DPMN_019173 DPMN_019173,DPMN_026054 DPMN_026054
2	DPMN_016977 DPMN_016977,DPMN_017024 DPMN_017024
2	DPMN_155540 DPMN_155540,DPMN_177293 DPMN_177293
2	DPMN_143835 DPMN_143835,DPMN_150557 DPMN_150557
2	DPMN_063730 DPMN_063730,DPMN_105706 DPMN_105706
2	DPMN_078145 DPMN_078145,DPMN_079264 DPMN_079264
2	DPMN_180260 DPMN_180260,DPMN_180536 DPMN_180536
2	DPMN_175896 DPMN_175896,DPMN_176084 DPMN_176084
2	DPMN_029562 DPMN_029562,DPMN_191187 DPMN_191187
2	DPMN_002185 DPMN_002185,DPMN_126053 DPMN_126053
2	DPMN_072132 DPMN_072132,DPMN_072503 DPMN_072503
2	DPMN_106835 DPMN_106835,DPMN_107154 DPMN_107154
2	DPMN_090254 DPMN_090254,DPMN_090302 DPMN_090302
2	DPMN_054450 DPMN_054450,DPMN_058379 DPMN_058379
2	DPMN_043529 DPMN_043529,DPMN_044060 DPMN_044060
2	DPMN_145388 DPMN_145388,DPMN_145610 DPMN_145610
2	DPMN_091970 DPMN_091970,DPMN_149374 DPMN_149374
2	DPMN_162427 DPMN_162427,DPMN_164415 DPMN_164415
2	DPMN_063838 DPMN_063838,DPMN_064062 DPMN_064062
2	DPMN_026937 DPMN_026937,DPMN_169188 DPMN_169188
2	DPMN_172616 DPMN_172616,DPMN_172618 DPMN_172618
2	DPMN_126288 DPMN_126288,DPMN_127116 DPMN_127116
2	DPMN_104010 DPMN_104010,DPMN_104404 DPMN_104404
2	DPMN_011597 DPMN_011597,DPMN_124809 DPMN_124809
2	DPMN_018943 DPMN_018943,DPMN_064753 DPMN_064753
2	DPMN_164989 DPMN_164989,DPMN_165264 DPMN_165264
2	DPMN_124043 DPMN_124043,DPMN_157229 DPMN_157229
2	DPMN_123413 DPMN_123413,DPMN_123654 DPMN_123654
2	DPMN_065740 DPMN_065740,DPMN_065783 DPMN_065783
2	DPMN_158226 DPMN_158226,DPMN_158842 DPMN_158842
2	DPMN_168406 DPMN_168406,DPMN_171143 DPMN_171143
2	DPMN_025815 DPMN_025815,DPMN_031953 DPMN_031953
2	DPMN_115903 DPMN_115903,DPMN_116538 DPMN_116538
2	DPMN_100813 DPMN_100813,DPMN_103919 DPMN_103919
2	DPMN_056334 DPMN_056334,DPMN_059172 DPMN_059172
2	DPMN_034352 DPMN_034352,DPMN_034606 DPMN_034606
2	DPMN_067625 DPMN_067625,DPMN_171380 DPMN_171380
2	DPMN_030942 DPMN_030942,DPMN_031175 DPMN_031175
2	DPMN_058338 DPMN_058338,DPMN_144623 DPMN_144623
2	DPMN_082762 DPMN_082762,DPMN_082902 DPMN_082902
2	DPMN_009510 DPMN_009510,DPMN_011165 DPMN_011165
2	DPMN_066415 DPMN_066415,DPMN_068436 DPMN_068436
2	DPMN_161447 DPMN_161447,DPMN_163078 DPMN_163078
2	DPMN_127617 DPMN_127617,DPMN_127835 DPMN_127835
2	DPMN_039698 DPMN_039698,DPMN_115238 DPMN_115238
2	DPMN_136897 DPMN_136897,DPMN_136933 DPMN_136933
2	DPMN_150878 DPMN_150878,DPMN_151079 DPMN_151079
2	DPMN_188040 DPMN_188040,DPMN_188112 DPMN_188112
2	DPMN_052177 DPMN_052177,DPMN_097067 DPMN_097067
2	DPMN_176443 DPMN_176443,DPMN_177254 DPMN_177254
2	DPMN_082377 DPMN_082377,DPMN_084983 DPMN_084983
2	DPMN_054914 DPMN_054914,DPMN_055260 DPMN_055260
2	DPMN_076793 DPMN_076793,DPMN_077324 DPMN_077324
2	DPMN_054756 DPMN_054756,DPMN_055585 DPMN_055585
2	DPMN_025488 DPMN_025488,DPMN_026053 DPMN_026053
2	DPMN_050620 DPMN_050620,DPMN_192076 DPMN_192076
2	DPMN_117459 DPMN_117459,DPMN_193088 DPMN_193088
2	DPMN_003070 DPMN_003070,DPMN_031793 DPMN_031793
2	DPMN_000289 DPMN_000289,DPMN_069343 DPMN_069343
2	DPMN_111084 DPMN_111084,DPMN_112713 DPMN_112713
2	DPMN_056779 DPMN_056779,DPMN_111342 DPMN_111342
2	DPMN_123643 DPMN_123643,DPMN_125589 DPMN_125589
2	DPMN_056839 DPMN_056839,DPMN_058387 DPMN_058387
2	DPMN_056197 DPMN_056197,DPMN_059940 DPMN_059940
2	DPMN_129598 DPMN_129598,DPMN_129824 DPMN_129824
2	DPMN_178434 DPMN_178434,DPMN_178854 DPMN_178854
2	DPMN_128065 DPMN_128065,DPMN_162817 DPMN_162817
2	DPMN_013265 DPMN_013265,DPMN_013342 DPMN_013342
2	DPMN_124225 DPMN_124225,DPMN_124943 DPMN_124943
2	DPMN_154242 DPMN_154242,DPMN_155018 DPMN_155018
2	DPMN_040044 DPMN_040044,DPMN_115640 DPMN_115640
2	DPMN_159473 DPMN_159473,DPMN_194687 DPMN_194687
2	DPMN_023708 DPMN_023708,DPMN_023956 DPMN_023956
2	DPMN_175342 DPMN_175342,DPMN_178542 DPMN_178542
2	DPMN_081188 DPMN_081188,DPMN_164023 DPMN_164023
2	DPMN_150003 DPMN_150003,DPMN_150010 DPMN_150010
2	DPMN_052467 DPMN_052467,DPMN_075069 DPMN_075069
2	DPMN_178049 DPMN_178049,DPMN_178054 DPMN_178054
2	DPMN_030753 DPMN_030753,DPMN_031570 DPMN_031570
2	DPMN_059252 DPMN_059252,DPMN_059268 DPMN_059268
2	DPMN_161962 DPMN_161962,DPMN_162007 DPMN_162007
2	DPMN_050135 DPMN_050135,DPMN_175420 DPMN_175420
2	DPMN_039049 DPMN_039049,DPMN_114580 DPMN_114580
2	DPMN_052795 DPMN_052795,DPMN_053587 DPMN_053587
2	DPMN_033572 DPMN_033572,DPMN_033729 DPMN_033729
2	DPMN_074164 DPMN_074164,DPMN_174979 DPMN_174979
2	DPMN_012235 DPMN_012235,DPMN_085116 DPMN_085116
2	DPMN_118754 DPMN_118754,DPMN_118775 DPMN_118775
2	DPMN_025542 DPMN_025542,DPMN_051184 DPMN_051184
2	DPMN_141939 DPMN_141939,DPMN_142093 DPMN_142093
2	DPMN_082335 DPMN_082335,DPMN_084962 DPMN_084962
2	DPMN_072029 DPMN_072029,DPMN_072617 DPMN_072617
2	DPMN_120245 DPMN_120245,DPMN_120517 DPMN_120517
2	DPMN_159740 DPMN_159740,DPMN_160805 DPMN_160805
2	DPMN_002494 DPMN_002494,DPMN_152054 DPMN_152054
2	DPMN_017069 DPMN_017069,DPMN_017673 DPMN_017673
2	DPMN_010927 DPMN_010927,DPMN_011442 DPMN_011442
2	DPMN_099423 DPMN_099423,DPMN_179412 DPMN_179412
2	DPMN_102378 DPMN_102378,DPMN_104370 DPMN_104370
2	DPMN_039006 DPMN_039006,DPMN_114528 DPMN_114528
2	DPMN_180124 DPMN_180124,DPMN_180437 DPMN_180437
2	DPMN_161824 DPMN_161824,DPMN_189487 DPMN_189487
2	DPMN_065106 DPMN_065106,DPMN_065984 DPMN_065984
2	DPMN_168888 DPMN_168888,DPMN_169455 DPMN_169455
2	DPMN_010053 DPMN_010053,DPMN_167354 DPMN_167354
2	DPMN_037675 DPMN_037675,DPMN_158677 DPMN_158677
2	DPMN_163097 DPMN_163097,DPMN_163520 DPMN_163520
2	DPMN_070845 DPMN_070845,DPMN_071007 DPMN_071007
2	DPMN_121463 DPMN_121463,DPMN_124998 DPMN_124998
2	DPMN_092646 DPMN_092646,DPMN_129024 DPMN_129024
2	DPMN_154322 DPMN_154322,DPMN_156408 DPMN_156408
2	DPMN_161316 DPMN_161316,DPMN_163346 DPMN_163346
2	DPMN_119704 DPMN_119704,DPMN_120656 DPMN_120656
2	DPMN_018323 DPMN_018323,DPMN_143125 DPMN_143125
2	DPMN_059425 DPMN_059425,DPMN_059604 DPMN_059604
2	DPMN_080410 DPMN_080410,DPMN_080430 DPMN_080430
2	DPMN_107140 DPMN_107140,DPMN_108509 DPMN_108509
2	DPMN_058384 DPMN_058384,DPMN_060888 DPMN_060888
2	DPMN_086469 DPMN_086469,DPMN_086624 DPMN_086624
2	DPMN_057313 DPMN_057313,DPMN_058004 DPMN_058004
2	DPMN_001585 DPMN_001585,DPMN_185467 DPMN_185467
2	DPMN_000229 DPMN_000229,DPMN_055052 DPMN_055052
2	DPMN_090253 DPMN_090253,DPMN_092247 DPMN_092247
2	DPMN_042043 DPMN_042043,DPMN_055296 DPMN_055296
2	DPMN_015134 DPMN_015134,DPMN_039836 DPMN_039836
2	DPMN_084230 DPMN_084230,DPMN_084649 DPMN_084649
2	DPMN_001475 DPMN_001475,DPMN_013990 DPMN_013990
2	DPMN_060389 DPMN_060389,DPMN_060968 DPMN_060968
2	DPMN_161360 DPMN_161360,DPMN_163279 DPMN_163279
2	DPMN_084569 DPMN_084569,DPMN_185323 DPMN_185323
2	DPMN_003164 DPMN_003164,DPMN_159345 DPMN_159345
2	DPMN_085244 DPMN_085244,DPMN_085635 DPMN_085635
2	DPMN_052333 DPMN_052333,DPMN_143865 DPMN_143865
2	DPMN_027000 DPMN_027000,DPMN_030754 DPMN_030754
2	DPMN_046345 DPMN_046345,DPMN_085813 DPMN_085813
2	DPMN_165312 DPMN_165312,DPMN_165609 DPMN_165609
2	DPMN_052920 DPMN_052920,DPMN_054467 DPMN_054467
2	DPMN_151883 DPMN_151883,DPMN_171128 DPMN_171128
2	DPMN_013767 DPMN_013767,DPMN_147194 DPMN_147194
2	DPMN_073190 DPMN_073190,DPMN_073396 DPMN_073396
2	DPMN_030969 DPMN_030969,DPMN_031345 DPMN_031345
2	DPMN_048084 DPMN_048084,DPMN_049202 DPMN_049202
2	DPMN_015544 DPMN_015544,DPMN_188983 DPMN_188983
2	DPMN_149089 DPMN_149089,DPMN_162418 DPMN_162418
2	DPMN_113095 DPMN_113095,DPMN_164095 DPMN_164095
2	DPMN_190318 DPMN_190318,DPMN_190333 DPMN_190333
2	DPMN_036519 DPMN_036519,DPMN_144766 DPMN_144766
2	DPMN_039517 DPMN_039517,DPMN_039529 DPMN_039529
2	DPMN_034862 DPMN_034862,DPMN_167182 DPMN_167182
2	DPMN_019097 DPMN_019097,DPMN_019950 DPMN_019950
2	DPMN_185463 DPMN_185463,DPMN_191523 DPMN_191523
2	DPMN_035256 DPMN_035256,DPMN_179028 DPMN_179028
2	DPMN_131050 DPMN_131050,DPMN_131887 DPMN_131887
2	DPMN_085785 DPMN_085785,DPMN_113079 DPMN_113079
2	DPMN_100889 DPMN_100889,DPMN_103212 DPMN_103212
2	DPMN_029426 DPMN_029426,DPMN_092924 DPMN_092924
2	DPMN_003819 DPMN_003819,DPMN_137615 DPMN_137615
2	DPMN_037526 DPMN_037526,DPMN_038582 DPMN_038582
2	DPMN_102669 DPMN_102669,DPMN_102924 DPMN_102924
2	DPMN_116694 DPMN_116694,DPMN_117475 DPMN_117475
2	DPMN_056522 DPMN_056522,DPMN_058249 DPMN_058249
2	DPMN_103097 DPMN_103097,DPMN_103679 DPMN_103679
2	DPMN_145963 DPMN_145963,DPMN_146177 DPMN_146177
2	DPMN_033939 DPMN_033939,DPMN_034857 DPMN_034857
2	DPMN_055473 DPMN_055473,DPMN_133216 DPMN_133216
2	DPMN_088415 DPMN_088415,DPMN_088799 DPMN_088799
2	DPMN_123973 DPMN_123973,DPMN_124374 DPMN_124374
2	DPMN_177022 DPMN_177022,DPMN_177200 DPMN_177200
2	DPMN_151459 DPMN_151459,DPMN_151695 DPMN_151695
2	DPMN_078803 DPMN_078803,DPMN_079590 DPMN_079590
2	DPMN_079599 DPMN_079599,DPMN_079878 DPMN_079878
2	DPMN_189897 DPMN_189897,DPMN_189936 DPMN_189936
2	DPMN_099789 DPMN_099789,DPMN_099896 DPMN_099896
2	DPMN_094598 DPMN_094598,DPMN_094659 DPMN_094659
2	DPMN_025508 DPMN_025508,DPMN_025512 DPMN_025512
2	DPMN_028952 DPMN_028952,DPMN_134916 DPMN_134916
2	DPMN_009038 DPMN_009038,DPMN_077504 DPMN_077504
2	DPMN_085846 DPMN_085846,DPMN_085926 DPMN_085926
2	DPMN_073818 DPMN_073818,DPMN_093850 DPMN_093850
2	DPMN_005926 DPMN_005926,DPMN_006042 DPMN_006042
2	DPMN_057254 DPMN_057254,DPMN_059959 DPMN_059959
2	DPMN_011315 DPMN_011315,DPMN_081889 DPMN_081889
2	DPMN_143243 DPMN_143243,DPMN_143356 DPMN_143356
2	DPMN_006403 DPMN_006403,DPMN_011490 DPMN_011490
2	DPMN_096755 DPMN_096755,DPMN_097193 DPMN_097193
2	DPMN_016326 DPMN_016326,DPMN_018335 DPMN_018335
2	DPMN_109589 DPMN_109589,DPMN_162539 DPMN_162539
2	DPMN_068224 DPMN_068224,DPMN_069026 DPMN_069026
2	DPMN_031699 DPMN_031699,DPMN_031859 DPMN_031859
2	DPMN_052155 DPMN_052155,DPMN_057063 DPMN_057063
2	DPMN_001477 DPMN_001477,DPMN_001575 DPMN_001575
2	DPMN_131137 DPMN_131137,DPMN_131148 DPMN_131148
2	DPMN_032560 DPMN_032560,DPMN_032566 DPMN_032566
2	DPMN_046816 DPMN_046816,DPMN_046833 DPMN_046833
2	DPMN_179724 DPMN_179724,DPMN_179730 DPMN_179730
2	DPMN_038290 DPMN_038290,DPMN_038324 DPMN_038324
2	DPMN_028628 DPMN_028628,DPMN_029077 DPMN_029077
2	DPMN_120725 DPMN_120725,DPMN_168843 DPMN_168843
2	DPMN_014128 DPMN_014128,DPMN_016665 DPMN_016665
2	DPMN_188768 DPMN_188768,DPMN_188826 DPMN_188826
2	DPMN_189126 DPMN_189126,DPMN_189154 DPMN_189154
2	DPMN_085727 DPMN_085727,DPMN_085734 DPMN_085734
2	DPMN_035975 DPMN_035975,DPMN_037667 DPMN_037667
2	DPMN_061208 DPMN_061208,DPMN_125315 DPMN_125315
2	DPMN_111539 DPMN_111539,DPMN_111847 DPMN_111847
2	DPMN_122097 DPMN_122097,DPMN_185985 DPMN_185985
2	DPMN_096154 DPMN_096154,DPMN_123792 DPMN_123792
2	DPMN_000857 DPMN_000857,DPMN_085457 DPMN_085457
2	DPMN_102314 DPMN_102314,DPMN_104292 DPMN_104292
2	DPMN_143097 DPMN_143097,DPMN_147186 DPMN_147186
2	DPMN_167052 DPMN_167052,DPMN_175103 DPMN_175103
2	DPMN_059906 DPMN_059906,DPMN_165387 DPMN_165387
2	DPMN_120406 DPMN_120406,DPMN_163155 DPMN_163155
2	DPMN_099697 DPMN_099697,DPMN_100530 DPMN_100530
2	DPMN_119135 DPMN_119135,DPMN_119474 DPMN_119474
2	DPMN_152949 DPMN_152949,DPMN_152960 DPMN_152960
2	DPMN_150382 DPMN_150382,DPMN_151210 DPMN_151210
2	DPMN_069618 DPMN_069618,DPMN_074303 DPMN_074303
2	DPMN_122065 DPMN_122065,DPMN_177325 DPMN_177325
2	DPMN_140753 DPMN_140753,DPMN_141593 DPMN_141593
2	DPMN_099692 DPMN_099692,DPMN_100024 DPMN_100024
2	DPMN_030084 DPMN_030084,DPMN_030419 DPMN_030419
2	DPMN_113667 DPMN_113667,DPMN_114058 DPMN_114058
2	DPMN_018415 DPMN_018415,DPMN_018435 DPMN_018435
2	DPMN_059069 DPMN_059069,DPMN_060959 DPMN_060959
2	DPMN_144284 DPMN_144284,DPMN_144717 DPMN_144717
2	DPMN_001843 DPMN_001843,DPMN_010080 DPMN_010080
2	DPMN_001784 DPMN_001784,DPMN_005069 DPMN_005069
2	DPMN_048626 DPMN_048626,DPMN_050056 DPMN_050056
2	DPMN_110573 DPMN_110573,DPMN_110660 DPMN_110660
2	DPMN_019192 DPMN_019192,DPMN_019860 DPMN_019860
2	DPMN_068274 DPMN_068274,DPMN_086604 DPMN_086604
2	DPMN_148752 DPMN_148752,DPMN_149150 DPMN_149150
2	DPMN_141286 DPMN_141286,DPMN_141867 DPMN_141867
2	DPMN_000432 DPMN_000432,DPMN_086383 DPMN_086383
2	DPMN_000160 DPMN_000160,DPMN_152613 DPMN_152613
2	DPMN_059116 DPMN_059116,DPMN_171403 DPMN_171403
2	DPMN_063640 DPMN_063640,DPMN_144806 DPMN_144806
2	DPMN_052436 DPMN_052436,DPMN_065669 DPMN_065669
2	DPMN_122120 DPMN_122120,DPMN_122503 DPMN_122503
2	DPMN_008468 DPMN_008468,DPMN_132603 DPMN_132603
2	DPMN_085384 DPMN_085384,DPMN_085690 DPMN_085690
2	DPMN_136988 DPMN_136988,DPMN_149049 DPMN_149049
2	DPMN_148404 DPMN_148404,DPMN_151765 DPMN_151765
2	DPMN_046355 DPMN_046355,DPMN_049494 DPMN_049494
2	DPMN_125124 DPMN_125124,DPMN_145277 DPMN_145277
2	DPMN_119127 DPMN_119127,DPMN_150299 DPMN_150299
2	DPMN_099038 DPMN_099038,DPMN_099948 DPMN_099948
2	DPMN_000060 DPMN_000060,DPMN_003103 DPMN_003103
2	DPMN_187207 DPMN_187207,DPMN_187304 DPMN_187304
2	DPMN_130715 DPMN_130715,DPMN_136690 DPMN_136690
2	DPMN_181575 DPMN_181575,DPMN_182317 DPMN_182317
2	DPMN_000924 DPMN_000924,DPMN_093499 DPMN_093499
2	DPMN_058610 DPMN_058610,DPMN_129610 DPMN_129610
2	DPMN_032149 DPMN_032149,DPMN_032273 DPMN_032273
2	DPMN_058337 DPMN_058337,DPMN_075532 DPMN_075532
2	DPMN_045303 DPMN_045303,DPMN_045632 DPMN_045632
2	DPMN_069962 DPMN_069962,DPMN_070965 DPMN_070965
2	DPMN_059880 DPMN_059880,DPMN_098600 DPMN_098600
2	DPMN_049918 DPMN_049918,DPMN_050492 DPMN_050492
2	DPMN_075816 DPMN_075816,DPMN_076763 DPMN_076763
2	DPMN_126303 DPMN_126303,DPMN_127129 DPMN_127129
2	DPMN_192949 DPMN_192949,DPMN_192954 DPMN_192954
2	DPMN_109329 DPMN_109329,DPMN_109942 DPMN_109942
2	DPMN_010799 DPMN_010799,DPMN_053189 DPMN_053189
2	DPMN_096096 DPMN_096096,DPMN_097296 DPMN_097296
2	DPMN_010158 DPMN_010158,DPMN_074082 DPMN_074082
2	DPMN_115194 DPMN_115194,DPMN_115508 DPMN_115508
2	DPMN_024215 DPMN_024215,DPMN_088479 DPMN_088479
2	DPMN_031530 DPMN_031530,DPMN_194568 DPMN_194568
2	DPMN_101540 DPMN_101540,DPMN_103126 DPMN_103126
2	DPMN_096819 DPMN_096819,DPMN_098095 DPMN_098095
2	DPMN_169845 DPMN_169845,DPMN_170032 DPMN_170032
2	DPMN_030334 DPMN_030334,DPMN_131608 DPMN_131608
2	DPMN_143053 DPMN_143053,DPMN_147226 DPMN_147226
2	DPMN_128300 DPMN_128300,DPMN_129420 DPMN_129420
2	DPMN_137993 DPMN_137993,DPMN_138058 DPMN_138058
2	DPMN_141490 DPMN_141490,DPMN_141745 DPMN_141745
2	DPMN_062736 DPMN_062736,DPMN_116586 DPMN_116586
2	DPMN_009010 DPMN_009010,DPMN_009653 DPMN_009653
2	DPMN_083418 DPMN_083418,DPMN_083944 DPMN_083944
2	DPMN_119458 DPMN_119458,DPMN_120817 DPMN_120817
2	DPMN_151326 DPMN_151326,DPMN_151780 DPMN_151780
2	DPMN_014246 DPMN_014246,DPMN_014935 DPMN_014935
2	DPMN_093005 DPMN_093005,DPMN_093234 DPMN_093234
2	DPMN_060162 DPMN_060162,DPMN_061169 DPMN_061169
2	DPMN_143669 DPMN_143669,DPMN_143670 DPMN_143670
2	DPMN_178012 DPMN_178012,DPMN_178177 DPMN_178177
2	DPMN_127627 DPMN_127627,DPMN_127839 DPMN_127839
2	DPMN_001693 DPMN_001693,DPMN_003066 DPMN_003066
2	DPMN_022479 DPMN_022479,DPMN_030018 DPMN_030018
2	DPMN_116743 DPMN_116743,DPMN_118563 DPMN_118563
2	DPMN_168226 DPMN_168226,DPMN_180813 DPMN_180813
2	DPMN_146910 DPMN_146910,DPMN_147077 DPMN_147077
2	DPMN_077007 DPMN_077007,DPMN_077687 DPMN_077687
2	DPMN_040062 DPMN_040062,DPMN_115656 DPMN_115656
2	DPMN_018266 DPMN_018266,DPMN_185235 DPMN_185235
2	DPMN_056142 DPMN_056142,DPMN_133524 DPMN_133524
2	DPMN_026144 DPMN_026144,DPMN_050684 DPMN_050684
2	DPMN_007758 DPMN_007758,DPMN_008082 DPMN_008082
2	DPMN_181666 DPMN_181666,DPMN_182175 DPMN_182175
2	DPMN_058418 DPMN_058418,DPMN_058479 DPMN_058479
2	DPMN_133597 DPMN_133597,DPMN_141798 DPMN_141798
2	DPMN_120797 DPMN_120797,DPMN_128488 DPMN_128488
2	DPMN_023976 DPMN_023976,DPMN_092552 DPMN_092552
2	DPMN_060016 DPMN_060016,DPMN_060027 DPMN_060027
2	DPMN_089907 DPMN_089907,DPMN_186314 DPMN_186314
2	DPMN_180243 DPMN_180243,DPMN_180528 DPMN_180528
2	DPMN_126580 DPMN_126580,DPMN_126880 DPMN_126880
2	DPMN_115919 DPMN_115919,DPMN_117089 DPMN_117089
2	DPMN_044912 DPMN_044912,DPMN_045666 DPMN_045666
2	DPMN_014285 DPMN_014285,DPMN_105092 DPMN_105092
2	DPMN_088745 DPMN_088745,DPMN_131942 DPMN_131942
2	DPMN_023202 DPMN_023202,DPMN_023840 DPMN_023840
2	DPMN_129040 DPMN_129040,DPMN_130613 DPMN_130613
2	DPMN_088239 DPMN_088239,DPMN_089050 DPMN_089050
2	DPMN_173623 DPMN_173623,DPMN_181244 DPMN_181244
2	DPMN_051639 DPMN_051639,DPMN_051666 DPMN_051666
2	DPMN_019198 DPMN_019198,DPMN_019848 DPMN_019848
2	DPMN_045944 DPMN_045944,DPMN_049070 DPMN_049070
2	DPMN_107713 DPMN_107713,DPMN_108963 DPMN_108963
2	DPMN_167068 DPMN_167068,DPMN_175109 DPMN_175109
2	DPMN_103030 DPMN_103030,DPMN_103718 DPMN_103718
2	DPMN_029773 DPMN_029773,DPMN_082589 DPMN_082589
2	DPMN_028474 DPMN_028474,DPMN_095262 DPMN_095262
2	DPMN_027509 DPMN_027509,DPMN_027806 DPMN_027806
2	DPMN_176569 DPMN_176569,DPMN_176644 DPMN_176644
2	DPMN_166423 DPMN_166423,DPMN_166530 DPMN_166530
2	DPMN_144409 DPMN_144409,DPMN_145456 DPMN_145456
2	DPMN_016382 DPMN_016382,DPMN_018402 DPMN_018402
2	DPMN_074604 DPMN_074604,DPMN_077395 DPMN_077395
2	DPMN_122572 DPMN_122572,DPMN_129615 DPMN_129615
2	DPMN_053759 DPMN_053759,DPMN_058150 DPMN_058150
2	DPMN_072526 DPMN_072526,DPMN_072677 DPMN_072677
2	DPMN_105457 DPMN_105457,DPMN_106263 DPMN_106263
2	DPMN_140337 DPMN_140337,DPMN_141946 DPMN_141946
2	DPMN_059535 DPMN_059535,DPMN_059783 DPMN_059783
2	DPMN_145953 DPMN_145953,DPMN_146179 DPMN_146179
2	DPMN_106339 DPMN_106339,DPMN_106590 DPMN_106590
2	DPMN_131823 DPMN_131823,DPMN_188989 DPMN_188989
2	DPMN_029694 DPMN_029694,DPMN_030263 DPMN_030263
2	DPMN_082294 DPMN_082294,DPMN_083736 DPMN_083736
2	DPMN_156429 DPMN_156429,DPMN_157100 DPMN_157100
2	DPMN_051618 DPMN_051618,DPMN_068739 DPMN_068739
2	DPMN_017609 DPMN_017609,DPMN_137412 DPMN_137412
2	DPMN_051545 DPMN_051545,DPMN_053173 DPMN_053173
2	DPMN_057659 DPMN_057659,DPMN_176434 DPMN_176434
2	DPMN_081486 DPMN_081486,DPMN_081885 DPMN_081885
2	DPMN_064379 DPMN_064379,DPMN_191562 DPMN_191562
2	DPMN_153632 DPMN_153632,DPMN_153646 DPMN_153646
2	DPMN_148552 DPMN_148552,DPMN_151623 DPMN_151623
2	DPMN_095883 DPMN_095883,DPMN_097459 DPMN_097459
2	DPMN_050373 DPMN_050373,DPMN_099646 DPMN_099646
2	DPMN_008960 DPMN_008960,DPMN_082808 DPMN_082808
2	DPMN_115533 DPMN_115533,DPMN_116080 DPMN_116080
2	DPMN_044078 DPMN_044078,DPMN_044405 DPMN_044405
2	DPMN_116887 DPMN_116887,DPMN_117715 DPMN_117715
2	DPMN_044074 DPMN_044074,DPMN_065908 DPMN_065908
2	DPMN_071572 DPMN_071572,DPMN_072113 DPMN_072113
2	DPMN_174528 DPMN_174528,DPMN_174536 DPMN_174536
2	DPMN_060612 DPMN_060612,DPMN_063029 DPMN_063029
2	DPMN_167026 DPMN_167026,DPMN_175089 DPMN_175089
2	DPMN_153036 DPMN_153036,DPMN_189538 DPMN_189538
2	DPMN_047724 DPMN_047724,DPMN_184850 DPMN_184850
2	DPMN_057834 DPMN_057834,DPMN_058195 DPMN_058195
2	DPMN_026376 DPMN_026376,DPMN_026574 DPMN_026574
2	DPMN_152528 DPMN_152528,DPMN_155002 DPMN_155002
2	DPMN_128348 DPMN_128348,DPMN_128636 DPMN_128636
2	DPMN_100294 DPMN_100294,DPMN_124493 DPMN_124493
2	DPMN_049553 DPMN_049553,DPMN_049607 DPMN_049607
2	DPMN_109842 DPMN_109842,DPMN_110313 DPMN_110313
2	DPMN_161424 DPMN_161424,DPMN_161657 DPMN_161657
2	DPMN_020182 DPMN_020182,DPMN_020230 DPMN_020230
2	DPMN_068909 DPMN_068909,DPMN_075036 DPMN_075036
2	DPMN_029497 DPMN_029497,DPMN_032459 DPMN_032459
2	DPMN_150899 DPMN_150899,DPMN_151128 DPMN_151128
2	DPMN_016435 DPMN_016435,DPMN_079327 DPMN_079327
2	DPMN_014260 DPMN_014260,DPMN_014945 DPMN_014945
2	DPMN_047955 DPMN_047955,DPMN_183277 DPMN_183277
2	DPMN_069754 DPMN_069754,DPMN_074165 DPMN_074165
2	DPMN_053415 DPMN_053415,DPMN_054557 DPMN_054557
2	DPMN_024430 DPMN_024430,DPMN_025140 DPMN_025140
2	DPMN_180314 DPMN_180314,DPMN_180383 DPMN_180383
2	DPMN_035575 DPMN_035575,DPMN_036868 DPMN_036868
2	DPMN_153795 DPMN_153795,DPMN_154686 DPMN_154686
2	DPMN_027243 DPMN_027243,DPMN_030019 DPMN_030019
2	DPMN_029819 DPMN_029819,DPMN_031058 DPMN_031058
2	DPMN_066076 DPMN_066076,DPMN_066322 DPMN_066322
2	DPMN_005680 DPMN_005680,DPMN_006524 DPMN_006524
2	DPMN_029222 DPMN_029222,DPMN_092734 DPMN_092734
2	DPMN_063338 DPMN_063338,DPMN_162238 DPMN_162238
2	DPMN_099937 DPMN_099937,DPMN_101718 DPMN_101718
2	DPMN_095767 DPMN_095767,DPMN_097668 DPMN_097668
2	DPMN_087427 DPMN_087427,DPMN_087600 DPMN_087600
2	DPMN_103328 DPMN_103328,DPMN_104412 DPMN_104412
2	DPMN_018656 DPMN_018656,DPMN_091626 DPMN_091626
2	DPMN_086499 DPMN_086499,DPMN_086610 DPMN_086610
2	DPMN_141259 DPMN_141259,DPMN_141852 DPMN_141852
2	DPMN_035794 DPMN_035794,DPMN_036636 DPMN_036636
2	DPMN_018994 DPMN_018994,DPMN_064780 DPMN_064780
2	DPMN_095850 DPMN_095850,DPMN_097524 DPMN_097524
2	DPMN_118960 DPMN_118960,DPMN_121108 DPMN_121108
2	DPMN_058365 DPMN_058365,DPMN_058888 DPMN_058888
2	DPMN_106906 DPMN_106906,DPMN_107145 DPMN_107145
2	DPMN_041337 DPMN_041337,DPMN_049498 DPMN_049498
2	DPMN_096973 DPMN_096973,DPMN_098153 DPMN_098153
2	DPMN_137504 DPMN_137504,DPMN_138225 DPMN_138225
2	DPMN_137049 DPMN_137049,DPMN_137179 DPMN_137179
2	DPMN_025875 DPMN_025875,DPMN_050827 DPMN_050827
2	DPMN_167688 DPMN_167688,DPMN_167799 DPMN_167799
2	DPMN_170664 DPMN_170664,DPMN_170843 DPMN_170843
2	DPMN_102116 DPMN_102116,DPMN_102430 DPMN_102430
2	DPMN_131052 DPMN_131052,DPMN_131295 DPMN_131295
2	DPMN_022226 DPMN_022226,DPMN_023065 DPMN_023065
2	DPMN_006749 DPMN_006749,DPMN_013252 DPMN_013252
2	DPMN_069272 DPMN_069272,DPMN_073814 DPMN_073814
2	DPMN_161929 DPMN_161929,DPMN_162047 DPMN_162047
2	DPMN_029918 DPMN_029918,DPMN_180595 DPMN_180595
2	DPMN_054732 DPMN_054732,DPMN_077143 DPMN_077143
2	DPMN_017196 DPMN_017196,DPMN_017478 DPMN_017478
2	DPMN_073783 DPMN_073783,DPMN_074086 DPMN_074086
2	DPMN_142414 DPMN_142414,DPMN_142537 DPMN_142537
2	DPMN_173899 DPMN_173899,DPMN_175578 DPMN_175578
2	DPMN_179637 DPMN_179637,DPMN_179868 DPMN_179868
2	DPMN_030569 DPMN_030569,DPMN_030587 DPMN_030587
[truncated: 50,349 more rows]
